# Supplementary material for: Physiologically Realistic and Validated Mathematical Liver Model Revels Hepatobiliary Transfer Rates for Gd-EOB-DTPA Using Human DCE-MRI Data
Source: PLoS One. 2014 Apr 18;9(4):e95700. doi: 10.1371/journal.pone.0095700 (PMC3991717; doi:10.1371/journal.pone.0095700)
Supplement: File S1 — Scripts and models. This file contains all relevant model definitions and scripts used in this work. (TGZ) [file pone.0095700.s001.tgz]

Archive with 144 entries (132 files):
- Supplementary
- Supplementary/.DS_Store
- Supplementary/Plots
- Supplementary/M1
- Supplementary/M0
- Supplementary/M8
- Supplementary/M9
- Supplementary/M3
- Supplementary/M4
- Supplementary/M2
- Supplementary/M5
- Supplementary/M6
- Supplementary/M7
- Supplementary/README.rtf
- Supplementary/M7/optimScript.m
- Supplementary/M7/costFunction.m
- Supplementary/M7/plotFunction.m
- Supplementary/M7/getSpreadedParam.m
- Supplementary/M7/aGV_DCE_FINAL01-Jun-2012.dat
- Supplementary/M7/M7.txt
- Supplementary/M7/EXPDATA.mat
- Supplementary/M7/compileModels.m
- Supplementary/M7/._simannealingSBAOClusteringL.m
- Supplementary/M7/simannealingSBAOClusteringL.m
- Supplementary/M7/bestSol.mat
- Supplementary/M6/getSpreadedParam.m
- Supplementary/M6/optimScript.m
- Supplementary/M6/aGV_DCE_FINAL31-May-2012.dat
- Supplementary/M6/bestSol.mat
- Supplementary/M6/EXPDATA.mat
- Supplementary/M6/compileModels.m
- Supplementary/M6/._simannealingSBAOClusteringL.m
- Supplementary/M6/simannealingSBAOClusteringL.m
- Supplementary/M6/costFunction.m
- Supplementary/M6/plotFunction.m
- Supplementary/M6/M6.txt
- Supplementary/M5/getSpreadedParam.m
- Supplementary/M5/optimScript.m
- Supplementary/M5/aGV_DCE_FINAL04-Jun-2012.dat
- Supplementary/M5/bestSol.mat
- Supplementary/M5/compileModels.m
- Supplementary/M5/._simannealingSBAOClusteringL.m
- Supplementary/M5/simannealingSBAOClusteringL.m
- Supplementary/M5/EXPDATA.mat
- Supplementary/M5/costFunction.m
- Supplementary/M5/plotFunction.m
- Supplementary/M5/M5.txt
- Supplementary/M2/getSpreadedParam.m
- Supplementary/M2/optimScript.m
- Supplementary/M2/pVectadhoc_elim_DCE.mat
- Supplementary/M2/aGV_DCE_FINAL31-May-2012.dat
- Supplementary/M2/M2.txt
- Supplementary/M2/EXPDATA.mat
- Supplementary/M2/compileModels.m
- Supplementary/M2/costFunction.m
- Supplementary/M2/plotFunction.m
- Supplementary/M2/adhocSim.m
- Supplementary/M4/getSpreadedParam.m
- Supplementary/M4/optimScript.m
- Supplementary/M4/adhocSim.m
- Supplementary/M4/pVectadhoc_elim_DCE.mat
- Supplementary/M4/aGV_DCE_FINAL01-Jun-2012.dat
- Supplementary/M4/.DS_Store
- Supplementary/M4/compileModels.m
- Supplementary/M4/EXPDATA.mat
- Supplementary/M4/M4.txt
- Supplementary/M4/._simannealingSBAOClusteringL.m
- Supplementary/M4/simannealingSBAOClusteringL.m
- Supplementary/M4/costFunction.m
- Supplementary/M4/plotFunction.m
- Supplementary/M3/getSpreadedParam.m
- Supplementary/M3/optimScript.m
- Supplementary/M3/pVectadhoc_elim_DCE.mat
- Supplementary/M3/aGV_DCE_FINAL31-May-2012.dat
- Supplementary/M3/M3.txt
- Supplementary/M3/EXPDATA.mat
- Supplementary/M3/compileModels.m
- Supplementary/M3/adhocSim.m
- Supplementary/M3/costFunction.m
- Supplementary/M3/plotFunction.m
- Supplementary/M9/getSpreadedParam.m
- Supplementary/M9/optimScript.m
- Supplementary/M9/pVectadhoc_elim_DCE.mat
- Supplementary/M9/aGV_DCE_FINAL04-Jun-2012.dat
- Supplementary/M9/compileModels.m
- Supplementary/M9/EXPDATA.mat
- Supplementary/M9/adhocSim.m
- Supplementary/M9/costFunction.m
- Supplementary/M9/plotFunction.m
- Supplementary/M9/M9.txt
- Supplementary/M8/getSpreadedParam.m
- Supplementary/M8/optimScript.m
- Supplementary/M8/pVectadhoc_elim_DCE.mat
- Supplementary/M8/costFunctionPL.m
- Supplementary/M8/PLH.mat
- Supplementary/M8/aGV_DCE_FINAL04-Jun-2012.dat
- Supplementary/M8/validateParam.m
- Supplementary/M8/pVectValidate.mat
- Supplementary/M8/runPL.m
- Supplementary/M8/.DS_Store
- Supplementary/M8/compileModels.m
- Supplementary/M8/EXPDATA.mat
- Supplementary/M8/adhocSim.m
- Supplementary/M8/costFunction.m
- Supplementary/M8/plotFunction.m
- Supplementary/M8/M8.txt
- Supplementary/M8/raueParamEst.m
- Supplementary/M0/optimScript.m
- Supplementary/M0/getSpreadedParam.m
- Supplementary/M0/pVectadhoc_elim_DCE.mat
- Supplementary/M0/runPL.m
- Supplementary/M0/PLH.mat
- Supplementary/M0/aGV_DCE_FINAL04-Jun-2012.dat
- Supplementary/M0/pVectValidate.mat
- Supplementary/M0/compileModels.m
- Supplementary/M0/EXPDATA.mat
- Supplementary/M0/validateParam.m
- Supplementary/M0/adhocSim.m
- Supplementary/M0/costFunctionPL.m
- Supplementary/M0/costFunction.m
- Supplementary/M0/plotFunction.m
- Supplementary/M0/M0.txt
- Supplementary/M0/raueParamEst.m
- Supplementary/M1/getSpreadedParam.m
- Supplementary/M1/optimScript.m
- Supplementary/M1/runPL.m
- Supplementary/M1/PLH.mat
- Supplementary/M1/pVectadhoc_elim_DCE.mat
- Supplementary/M1/pVectValidate.mat
- Supplementary/M1/compileModels.m
- Supplementary/M1/EXPDATA.mat
- Supplementary/M1/costFunctionPL.m
- Supplementary/M1/validateParam.m
- Supplementary/M1/adhocSim.m
- Supplementary/M1/costFunction.m
- Supplementary/M1/plotFunction.m
- Supplementary/M1/M1.txt
- Supplementary/M1/aGV_DCE_FINAL31-May-2012.dat
- Supplementary/M1/raueParamEst.m
- Supplementary/Plots/plotElim.m
- Supplementary/Plots/plotFlow.m
- Supplementary/Plots/plotPredNPL.m
- Supplementary/Plots/plotValid.m
- Supplementary/Plots/plotPLH.m~
