# Supplementary material for: Physiologically Realistic and Validated Mathematical Liver Model Revels Hepatobiliary Transfer Rates for Gd-EOB-DTPA Using Human DCE-MRI Data
Source: PLoS One. 2014 Apr 18;9(4):e95700. doi: 10.1371/journal.pone.0095700 (PMC3991717; doi:10.1371/journal.pone.0095700)
Supplement: File S1 — Scripts and models. This file contains all relevant model definitions and scripts used in this work. (TGZ) [file pone.0095700.s001.tgz › Supplementary/M7/costFunction.m]

function [error] = costFunction(param)
% Calcultes the model agreement with the data based on the size of the
% residuals. Eq. 2 in the article.

global EXPDATA
global FID
global MODELNAME
global ICORIG
global CUTOFF
global COSTOPTIONS

%% Simulate
try 
    % Simulate for the four different experiments
    for i = 1 : 4
        simData{i} = feval(char(MODELNAME{i}), EXPDATA.time, ICORIG, param, COSTOPTIONS);
    end
    
catch simFail
    disp(['Simulation crashed, @ simulation for data: ' num2str(i) ' ... ->' ]);
    error = inf;
    disp(param);
    disp(simFail)
    return;
end

%% Scale calculation, estimation data and validation data
scale(1) = lscov([simData{1}.reactionvalues(EXPDATA.timeMRILoc,8); simData{1}.reactionvalues(EXPDATA.timeMRILoc,9);...
    simData{1}.reactionvalues(EXPDATA.timeMRILoc,10)],EXPDATA.scaleing.MRI, EXPDATA.scaleing.MRISE);
scale(2) = lscov([simData{2}.statevalues(EXPDATA.timeSerumLoc,2); simData{3}.statevalues(EXPDATA.timeSerumLoc,2); simData{4}.statevalues(EXPDATA.timeSerumLoc,2) ],...
    EXPDATA.scaleing.serum, EXPDATA.scaleing.serumSD);

%% Cost calculation, only estimation data.
tmpError = 0;
% -------
% | EOB |
% -------
% Liver 0.025mmol/KgBw
tmpError = tmpError + sum(((simData{1}.reactionvalues(EXPDATA.timeMRILoc,8).*scale(1) - EXPDATA.liv).^2) ./ EXPDATA.liv_SEsq);
% Spleen 0.025mmol/KgBw
tmpError = tmpError + sum(((simData{1}.reactionvalues(EXPDATA.timeMRILoc,9).*scale(1) - EXPDATA.spl).^2) ./ EXPDATA.spl_SEsq);
% Vessels 0.025mmol/KgBw
tmpError = tmpError + sum(((simData{1}.reactionvalues(EXPDATA.timeMRILoc,10).*scale(1) - EXPDATA.v).^2) ./ EXPDATA.v_SEsq);

%% Final checks and saving good values
% Store the chi2 test values

if (length(tmpError) > 1)
    error = inf;
else
    % The chi2 test.
    if tmpError < CUTOFF
        
        st = '%10.10f ';
        for i = 1 : length(param) + numel(scale)
            st = [st '%10.10f '];
        end
        st = [st '\n'];
        
        % Write the paramtervalues, costvalue and the scaling paramters
        fprintf(FID,st,[tmpError scale param]);
    end
    error = tmpError;
end
