# Supplementary material for: Physiologically Realistic and Validated Mathematical Liver Model Revels Hepatobiliary Transfer Rates for Gd-EOB-DTPA Using Human DCE-MRI Data
Source: PLoS One. 2014 Apr 18;9(4):e95700. doi: 10.1371/journal.pone.0095700 (PMC3991717; doi:10.1371/journal.pone.0095700)
Supplement: File S1 — Scripts and models. This file contains all relevant model definitions and scripts used in this work. (TGZ) [file pone.0095700.s001.tgz › Supplementary/M7/plotFunction.m]

function plotFunction(param, model)
%% Quick plot function.
% inputs:
% 1) Parameter vectors
% 2) Name of the model
load EXPDATA

% Simulation options
simOptions = [];
simOptions.maxnumstep = 1e8;
simOptions.reltol = 1e-10;
simOptions.abstol = 1e-10;
simOptions.minstep = 0;
simOptions.maxstep = inf;

simTime = EXPDATA.time;
nTime = length(simTime);
modelname{1} = strcat(char(model), '_s_MRI');
modelname{2} = strcat(char(model), '_s_Serum1');
modelname{3} = strcat(char(model), '_s_Serum2');
modelname{4} = strcat(char(model), '_s_Serum3');

iCOrig = SBinitialconditions(modelname{1});

% Simulate
for j = 1 : size(param,1) % For each row of the param set.
    
    try
        for i = 1 : 4
            simData{i} = feval(char(modelname{i}), simTime, iCOrig, param(j,:), simOptions);        
        end
    catch fel
        disp(['Simulation crashed, @ simulation for data: ' num2str(i) ' ... ->' ]);
        error = inf;
        disp(param);
        disp(fel)
        return;
    end
    
    SCALE(j,1) = lscov([simData{1}.reactionvalues(EXPDATA.timeMRILoc,8); simData{1}.reactionvalues(EXPDATA.timeMRILoc,9);...
        simData{1}.reactionvalues(EXPDATA.timeMRILoc,10)],EXPDATA.scaleing.MRI, EXPDATA.scaleing.MRISE);
    SCALE(j,2) = lscov([simData{2}.statevalues(EXPDATA.timeSerumLoc,2); simData{3}.statevalues(EXPDATA.timeSerumLoc,2); simData{4}.statevalues(EXPDATA.timeSerumLoc,2) ],...
        EXPDATA.scaleing.serum, EXPDATA.scaleing.serumSD);
    
    plotData.liv(j,1:nTime) = simData{1}.reactionvalues(:,8).*SCALE(j,1);
    plotData.spl(j,1:nTime) = simData{1}.reactionvalues(:,9).*SCALE(j,1);
    plotData.v(j,1:nTime) = simData{1}.reactionvalues(:,10).*SCALE(j,1);
    plotData.serum{1}(j,1:nTime) = simData{2}.statevalues(:,2).*SCALE(j,2);
    plotData.serum{2}(j,1:nTime) = simData{3}.statevalues(:,2).*SCALE(j,2);
    plotData.serum{3}(j,1:nTime) = simData{4}.statevalues(:,2).*SCALE(j,2);
    
    tempPlot1(j, 1:nTime) = simData{1}.statevalues(:,1).*SCALE(j,1);
    tempPlot2(j, 1:nTime) = simData{1}.statevalues(:,2).*SCALE(j,1);
    tempPlot3(j, 1:nTime) = simData{1}.statevalues(:,3).*SCALE(j,1);
    tempPlot4(j, 1:nTime) = simData{1}.statevalues(:,4).*SCALE(j,1);

    plasmaPlot1(j, 1:nTime) = simData{1}.statevalues(:,2).*SCALE(j,1);
    plasmaPlot2(j, 1:nTime) = simData{2}.statevalues(:,2).*SCALE(j,2);
    plasmaPlot3(j, 1:nTime) = simData{3}.statevalues(:,2).*SCALE(j,2);
    plasmaPlot4(j, 1:nTime) = simData{4}.statevalues(:,2).*SCALE(j,2);

    % Calculated elimination
    for i = 1 : 3
        bileElim(j,i) = simData{i+1}.statevalues(end,6);
        urineElim(j,i) = simData{i+1}.statevalues(end,7);
        tempTotal = bileElim(j,i)+urineElim(j,i);
        bileElim(j,i) = (bileElim(j,i)/tempTotal)*100;
        urineElim(j,i) = (urineElim(j,i)/tempTotal)*100;
        
    end
    bileElim(j,4) = simData{1}.statevalues(end,6);
    urineElim(j,4) = simData{1}.statevalues(end,7);
    tempTotal = bileElim(j,4)+urineElim(j,4);
    bileElim(j,4) = (bileElim(j,4)/tempTotal)*100;
    urineElim(j,4) = (urineElim(j,4)/tempTotal)*100;
    
end

%% Datafit, predictions versus estimation data and validation data
figure('Name', 'Simulations fitted to experimental data')

% DCE-MRI 0.025
subplot(2,2,1)
hold on
plot(simTime, plotData.spl(1,:), 'r-')
plot(simTime, plotData.liv(1,:), 'b-')
errorbar(EXPDATA.time(EXPDATA.timeMRILoc), EXPDATA.spl, EXPDATA.spl_SE, 'k^--')
errorbar(EXPDATA.time(EXPDATA.timeMRILoc), EXPDATA.liv, EXPDATA.liv_SE, 'g^--')
if size(param,1) > 1
    for i = 2 : size(param,1);
        plot(simTime, plotData.liv(i,:), 'b-')
        plot(simTime, plotData.spl(i,:), 'r-')
    end
end
hold off
title('MRI meassurements, 0.025mmol/KGBW')
xlabel('Time [s]');
ylabel('R_1(t)-R_1_,_P_r_e _C_o_n_t_r_a_s_t [s^-^1]')
legend('Simulated spleen', 'Simulated liver', 'Meassured spleen \pm SE', 'Meassured \pm SE', 'Location', 'Best')
xlim([-50 (simTime(end)-2750)])

% Plasma 0.2
subplot(2,2,2)
hold on
plot(simTime, plotData.serum{1}(1,:), 'b-')
errorbar(EXPDATA.time(EXPDATA.timeSerumLoc), EXPDATA.serum{1}.mean, EXPDATA.serum{1}.SD, 'r^--')
if size(param,1) > 1
    for i = 2 : size(param,1)
        plot(simTime, plotData.serum{1}(i,:), 'b-')
    end
end
legend('Simulated','Meassured \pm std','Location', 'Best')
hold off
title('Schuhmann et al -97 blood plasma, 0.2mmol/KGBW')
xlabel('Time [s]')
ylabel('Gd-EOB-DPTA [M]')
legend('Simulated','Meassured \pm std','Location', 'Best')
xlim([-50 (simTime(end)-2750)])

% Plasma 0.35
subplot(2,2,3)
hold on
plot(simTime, plotData.serum{2}(1,:), 'b-')
errorbar(EXPDATA.time(EXPDATA.timeSerumLoc), EXPDATA.serum{2}.mean, EXPDATA.serum{2}.SD, 'r^--')
legend('Simulated','Meassured \pm std','Location', 'Best')
if size(param,1) > 1
    for i = 2 : size(param,1)
        plot(simTime, plotData.serum{2}(i,:), 'b-')
    end
end
hold off
title('Schuhmann et al -97 blood plasma, 0.35mmol/KGBW')
xlabel('Time [s]')
ylabel('Gd-EOB-DPTA [M]')
xlim([-50 (simTime(end)-2750)])

% Plasma 0.5
subplot(2,2,4)
hold on 
plot(simTime, plotData.serum{3}(1,:), 'b-')
errorbar(EXPDATA.time(EXPDATA.timeSerumLoc), EXPDATA.serum{3}.mean, EXPDATA.serum{3}.SD, 'r^--')
legend('Simulated','Meassured \pm std','Location', 'Best')
if size(param,1) > 1
    for i = 2 : size(param,1)
        plot(simTime, plotData.serum{3}(i,:), 'b-')
    end
end
hold off
title('Schuhmann et al -97 blood plasma, 0.5mmol/KGBW')
xlabel('Time [s]')
ylabel('Gd-EOB-DPTA koncentration [M]')
xlim([-50 (simTime(end)-2750)])


%% Double checks of the input function
% Injection rate
figure('Name', 'CA injection properties')
subplot(2,2,1)
hold on
plot(simTime, simData{1}.variablevalues(:,17), 'r-.')
plot(simTime, simData{2}.variablevalues(:,17), 'b-')
plot(simTime, simData{3}.variablevalues(:,17), 'g-')
plot(simTime, simData{4}.variablevalues(:,17), 'k-')
hold off
legend('0.025mmol', '0.2mmol', '0.35mmol', '0.5mmol', 'Location', 'Best')
title('Injection rate')
xlabel('Time [s]')
ylabel('Rate [l/s]')

% Injection rate
subplot(2,2,2)
hold on
plot(simTime, simData{1}.reactionvalues(:,7), 'r-.')
plot(simTime, simData{2}.reactionvalues(:,7), 'b-')
plot(simTime, simData{3}.reactionvalues(:,7), 'g-')
plot(simTime, simData{4}.reactionvalues(:,7), 'k-')
hold off
title('Rate of injection into the plasma')
legend('0.025mmol', '0.2mmol', '0.35mmol', '0.5mmol','Location', 'Best')
xlabel('Time [s]')
ylabel('Rate  [mol/s]')

% Amount of Gd injected
subplot(2,2,3)
hold on
for i = 1 : 4
    plot(i, simData{i}.statevalues(end,5), 'b^')
    plot(i, injection.dose(i), 'r.')
    if i == 4
        legend('Simulated', 'Experiment', 'Location', 'Best')
    end
end
hold off
title('Amount of (simulated) injected Gd-EOB-DTPA and experiment target')
ylim([(min(injection.dose)*0.1) (max(injection.dose)*10)])
xlim([0 5])
xticklabel_rotate(0:1:4, 90, {'',['0.025mmol, ' num2str(((simData{1}.statevalues(end,5) - injection.dose(1))/injection.dose(1))*100) '%'],...
    ['0.2mmol, ' num2str(((simData{2}.statevalues(end,5) - injection.dose(2))/injection.dose(2))*100) '%'],...
    ['0.35mmol, ' num2str(((simData{3}.statevalues(end,5) - injection.dose(3))/injection.dose(3))*100) '%'],...
    ['0.5mmol, ' num2str(((simData{4}.statevalues(end,5) - injection.dose(4))/injection.dose(4))*100) '%']''})
ylabel('Gd-EOB-DTPA [mol]')

% Scale
subplot(2,2,4)
hold on
title('Scaleing constants spread')
boxplot(SCALE,{'DCE EOB'; 'Schuhmann'})

%% Predicted eliminations
% Elimination
nParam = size(param,1);
figure('Name', ['Eliminations after ' num2str(simTime(end)/60) ' min'])

% Plasma 0.2
subplot(4,1,1)
hold on
for i = 1 : nParam
    plot(i, bileElim(i,1),'bo')
    plot(i+0.1, urineElim(i,1), 'r^')
    errorbar(i,EXPDATA.fecesMean(1), EXPDATA.fecesSD(1), 'b.')
    errorbar(i+0.1,EXPDATA.urineMean(1), EXPDATA.urineSD(1), 'r.')
    if i == 1
        legend('Sim Bile', 'Sim Urine', 'Exp Bile', 'Exp Urine', 'Location', 'EastOutside')
    end
end
ylim([0 100])
xlim([0.7 nParam+.3])
hold off
xlabel('Parameter vector')
ylabel('Fraction of total eliminated CA')
title('Elimination for 0.2mmol/KGBw Schuhmann')

% Plasma 0.35
subplot(4,1,2)
hold on
for i = 1 : nParam
    plot(i, bileElim(i,2), 'bo')
    plot(i+0.1, urineElim(i,2), 'r^')
    errorbar(i,EXPDATA.fecesMean(2), EXPDATA.fecesSD(2), 'b.')
    errorbar(i+0.1,EXPDATA.urineMean(2), EXPDATA.urineSD(2), 'r.')
    if i == 1
        legend('Sim Bile', 'Sim Urine', 'Exp Bile', 'Exp Urine', 'Location', 'EastOutside')
    end
end
ylim([0 100])
xlim([0.7 nParam+0.3])
hold off
xlabel('Parameter vector')
ylabel('Fraction of total eliminated CA')
title('Elimination for 0.35mmol/KGBw Schuhmann')

% Plasma 0.5
subplot(4,1,3)
hold on
for i = 1 : nParam
    plot(i, bileElim(i,3), 'bo')
    plot(i+0.1, urineElim(i,3), 'r^')
    errorbar(i,EXPDATA.fecesMean(3), EXPDATA.fecesSD(3), 'b.')
    errorbar(i+0.1,EXPDATA.urineMean(3), EXPDATA.urineSD(3), 'r.')
    if i == 1
        legend('Sim Bile', 'Sim Urine', 'Exp Bile', 'Exp Urine', 'Location', 'EastOutside')
    end
end
ylim([0 100])
xlim([0.7 nParam+ 0.3])
hold off
xlabel('Parameter vector')
ylabel('Fraction of total eliminated CA')
title('Elimination for 0.5mmol/KGBw Schuhmann')

% EOB
subplot(4,1,4)
hold on
for i = 1 : nParam
    plot(i, bileElim(i,4), 'bo')
    plot(i+0.1, urineElim(i,4), 'r^')
    if i == 1
        legend('Sim Bile', 'Sim Urine', 'Location', 'EastOutside')
    end
end
ylim([0 100])
xlim([0.7 nParam+0.3])
hold off
xlabel('Parameter vector')
ylabel('Fraction of total eliminated CA')
title('Elimination for DCE-MRI data, EOB')


%% Model states
% States
figure('Name', 'Simulation states')
subplot(2,2,1)
plot(simTime, tempPlot1)
title('MRI measurement, state C_h value')
xlabel('Time [s]')
ylabel('Statevalue [M]')
xlim([-50 (simTime(end)-2750)])

subplot(2,2,2)
plot(simTime, tempPlot2)
title('MRI measurement, state C_p value')
xlabel('Time [s]')
ylabel('Statevalue [M]')
xlim([-50 (simTime(end)-2750)])

subplot(2,2,3)
plot(simTime, tempPlot3)
title('MRI measurement, state C_e value')
xlabel('Time [s]')
ylabel('Statevalue [M]')
xlim([-50 (simTime(end)-2750)])

subplot(2,2,4)
plot(simTime, tempPlot4)
title('MRI measurement, state C_e_o_b value')
xlabel('Time [s]')
ylabel('Statevalue [M]')
xlim([-50 (simTime(end)-2750)])

%% Serum concentrations
figure('Name', '% of dose in serum')
subplot(2,2,1)
semilogy(simTime, (plasmaPlot1./injection.dose(1))*100)
title('EOB')
xlabel('Time [s]')
ylabel('% of dose')
xlim([-50 (simTime(end)-2750)])

subplot(2,2,2)
semilogy(simTime, (plasmaPlot2./injection.dose(2))*100)
title('Schuhmann 0.20')
xlabel('Time [s]')
ylabel('% of dose')
xlim([-50 (simTime(end)-2750)])

subplot(2,2,3)
semilogy(simTime, (plasmaPlot3./injection.dose(3))*100)
title('Schuhmann 0.35')
xlabel('Time [s]')
ylabel('% of dose')
xlim([-50 (simTime(end)-2750)])

subplot(2,2,4)
semilogy(simTime, (plasmaPlot4./injection.dose(4))*100)
title('Schuhmann 0.50')
xlabel('Time [s]')
ylabel('% of dose')
xlim([-50 (simTime(end)-2750)])
