# Supplementary material for: Physiologically Realistic and Validated Mathematical Liver Model Revels Hepatobiliary Transfer Rates for Gd-EOB-DTPA Using Human DCE-MRI Data
Source: PLoS One. 2014 Apr 18;9(4):e95700. doi: 10.1371/journal.pone.0095700 (PMC3991717; doi:10.1371/journal.pone.0095700)
Supplement: File S1 — Scripts and models. This file contains all relevant model definitions and scripts used in this work. (TGZ) [file pone.0095700.s001.tgz › Supplementary/M7/getSpreadedParam.m]

function pVect = getSpreadedParam(pIn,varargin)
% Collects the min and max value of each parameter and takes out the
% corresponding parameter vector.

pSize = size(pIn);

if nargin > 1
    useP = varargin{1};
else
    useP = 1:1:pSize(2);
end

nStep = 1;
pVect = zeros([numel(useP)*2 pSize(2)]);

for i = 1 : numel(useP)
    [~, minI] = min(pIn(:,useP(i)));
    [~, maxI] = max(pIn(:,useP(i)));
    pVect(nStep,1:pSize(2)) = pIn(minI,:);
    pVect(nStep+1,1:pSize(2)) = pIn(maxI,:);
    nStep = nStep + 2;
end
