# Supplementary material for: Physiologically Realistic and Validated Mathematical Liver Model Revels Hepatobiliary Transfer Rates for Gd-EOB-DTPA Using Human DCE-MRI Data
Source: PLoS One. 2014 Apr 18;9(4):e95700. doi: 10.1371/journal.pone.0095700 (PMC3991717; doi:10.1371/journal.pone.0095700)
Supplement: File S1 — Scripts and models. This file contains all relevant model definitions and scripts used in this work. (TGZ) [file pone.0095700.s001.tgz › Supplementary/M7/compileModels.m]

function compileModels(modelName)
% Compiles all models and updates the Gd-EOB-DTPA doses and injection rates
% according the experimental settup.
% input:
% 1) Name of the model

% Experimental settup
injection.rate = [0.00100000000000000 9.33333333333333e-05 0.000163333333333333 0.000233333333333333];
injection.dose = [0.00175000000000000 0.0140000000000000 0.0245000000000000	0.0350000000000000];


% Select model
modelToLoad = char(modelName);
optModel = SBmodel(strcat(modelToLoad, '.txt'));

% Name the MEX files.
simName{1} = strcat(char(modelName), '_s_MRI');
simName{2} = strcat(char(modelName), '_s_Serum1');
simName{3} = strcat(char(modelName), '_s_Serum2');
simName{4} = strcat(char(modelName), '_s_Serum3');

for i = 1 : 4  % For each experimental settup (estimation and 3 x validation)
    
    % Update experimental specific doses and injection rates.
    modelStruct = SBstruct(optModel);
    variableNames = SBvariables(optModel);
    
    % Injection rate
    for j = 1 : numel(modelStruct.variables)
        if strcmp(variableNames(j), 'Ksyr')
            modelStruct.variables(j).formula = num2str(ceil(injection.rate(i)*1e6)/1e6);
        end
    end
    
    % Dose
    modelStruct.events.trigger = ['ge(Ndose, ' num2str(injection.dose(i)) ')'];
    
    % Compile the MEX files.
    disp(['Compiling: ' simName{i}]);
    SBPDmakeMEXmodel(SBmodel(modelStruct), simName{i});
    
end


disp('All done...')
