# Supplementary material for: Physiologically Realistic and Validated Mathematical Liver Model Revels Hepatobiliary Transfer Rates for Gd-EOB-DTPA Using Human DCE-MRI Data
Source: PLoS One. 2014 Apr 18;9(4):e95700. doi: 10.1371/journal.pone.0095700 (PMC3991717; doi:10.1371/journal.pone.0095700)
Supplement: File S1 — Scripts and models. This file contains all relevant model definitions and scripts used in this work. (TGZ) [file pone.0095700.s001.tgz › Supplementary/M5/optimScript.m]

%%%%%%%%%%%%%%%%%%%%
%% GLOBALS etc... %%
%%%%%%%%%%%%%%%%%%%%

clear all
%close all
format short e
format compact

global EXPDATA
global OPTIONS
global FID
global MODELNAME
global ICORIG
global CUTOFF
global COSTOPTIONS


%%%%%%%%%%%%%%%
%%  SETTINGS %%
%%%%%%%%%%%%%%%

%                   Km   Vmax kdiff
OPTIONS.lowbounds= [1e-6 1e-6 1e-4 ];
OPTIONS.highbounds=[1e+6 1e+6 1e+2 ];


% SBPDsimulate options
OPTIONS.outputFunction ='';
OPTIONS.silent = 0;
OPTIONS.tempend =       0.5;                     % EndTemp
OPTIONS.tempfactor =    0.1;                     % tempfactor
OPTIONS.maxtime =       240;                     % Max-time
OPTIONS.tolx =          1e-10;                   % TolX
OPTIONS.tolfun =        1e-10;                   % Tolfun
OPTIONS.MaxRestartPoints = 9;                    % Number of parallel valleys which are searched through

% Costfunction settings
COSTOPTIONS = [];
COSTOPTIONS.maxnumsteps = 1e8;
COSTOPTIONS.abstol = 1e-10;
COSTOPTIONS.reltol = 1e-10;
COSTOPTIONS.minstep = 0;
COSTOPTIONS.maxstep = inf;

%%%%%%%%%%%%%%%%%%%%%%
%% THE OPTIMIZATION %%
%%%%%%%%%%%%%%%%%%%%%%

% Select model
MODELNAME{1} = 'M5_s_MRI';
MODELNAME{2} = 'M5_s_Serum1';
MODELNAME{3} = 'M5_s_Serum2';
MODELNAME{4} = 'M5_s_Serum3';

% Some usefull data.
ICORIG = SBinitialconditions(MODELNAME{1});

% File to save results to
file = ['aGV_DCE_' date '.dat'];
i = 1;
while exist(file,'file') == 2
    file = ['aGV_' date '_' num2str(i) '.dat'];
    i = i + 1;
end
FID = fopen(file, 'wt');

% Getting data to fit the models to
load EXPDATA

% Chi2 test cutoff 0.95
CUTOFF = 23.6848; % 18-4 identifiable param
    
startGuess = [70321.3506852131, 42.5348129941000, 0.00340441580000000];

% Calculate inital cost
startCost = costFunction(startGuess);
disp(['Initial cost with start guess: ' num2str(startCost)]);

% Set temperature
OPTIONS.tempstart = 1e6*startCost;           % InitialTemp
OPTIONS.maxitertemp =   2500*length(startGuess);  % Max-iterations per temp
OPTIONS.maxitertemp0 =  5000*length(startGuess); % Max-iterations per temp0

% Optimize
[X,FVAL,EXITFLAG] = simannealingSBAOClusteringL(@costFunction,startGuess,OPTIONS);
disp('Done, calculating plots...')
%save bestSol X FVAL

%%%%%%%%%%%%%%
%% PLOTTING %%
%%%%%%%%%%%%%%
tmpHold = load(file);
if isempty(tmpHold)
    plotFunction(X, 'M5')
else
    X = getSpreadedParam(tmpHold(:,4:end));
    plotFunction(X, 'M5')
end
