# Supplementary material for: Physiologically Realistic and Validated Mathematical Liver Model Revels Hepatobiliary Transfer Rates for Gd-EOB-DTPA Using Human DCE-MRI Data
Source: PLoS One. 2014 Apr 18;9(4):e95700. doi: 10.1371/journal.pone.0095700 (PMC3991717; doi:10.1371/journal.pone.0095700)
Supplement: File S1 — Scripts and models. This file contains all relevant model definitions and scripts used in this work. (TGZ) [file pone.0095700.s001.tgz › Supplementary/M2/aGV_DCE_FINAL31-May-2012.dat]

21.8873558381 1.6287306168 1.4004118837 0.0003392159 0.0014922061 0.0035091891 
18.7931495849 1.6564570621 1.4607773525 0.0004439129 0.0016991995 0.0039428199 
21.8873558381 1.6287306168 1.4004118837 0.0003392159 0.0014922061 0.0035091891 
21.8055372257 1.5967499896 1.4632062751 0.0003588979 0.0017096851 0.0039603677 
20.1133625118 1.7337938025 1.4219286758 0.0005414482 0.0015543896 0.0036649576 
21.1408633706 1.7916110645 1.4632316152 0.0007111069 0.0016911279 0.0039700438 
19.8265542222 1.6331233014 1.4561309867 0.0004043842 0.0016760612 0.0039112748 
21.6866555571 1.5898201883 1.5050145052 0.0003965283 0.0018554415 0.0042913803 
23.0163790785 1.7673572775 1.4018261930 0.0005992578 0.0014673668 0.0035442790 
22.3044670756 1.5805559066 1.5339593732 0.0004177960 0.0019550374 0.0045315647 
17.1196676514 1.7763372391 1.5625506996 0.0007855856 0.0020533127 0.0047755434 
21.9235432649 1.8340798788 1.6594050026 0.0010516706 0.0024476942 0.0056374864 
22.3044670756 1.5805559066 1.5339593732 0.0004177960 0.0019550374 0.0045315647 
19.2825442721 1.6500646691 1.4584006008 0.0004258289 0.0017284350 0.0039063149 
19.2898094847 1.6349540156 1.4715665066 0.0004271226 0.0017087333 0.0040393631 
23.0163790785 1.7673572775 1.4018261930 0.0005992578 0.0014673668 0.0035442790 
21.5389045811 1.7491447796 1.4112486242 0.0005602868 0.0015319492 0.0035803820 
22.2868187505 1.8307530661 1.5130293563 0.0008649115 0.0018683155 0.0043618726 
21.0809877366 1.6979245632 1.3797745574 0.0004437824 0.0013786260 0.0034219510 
17.4890135577 1.6720132864 1.4871625738 0.0005130367 0.0016921373 0.0041948581 
17.4890135667 1.6720132865 1.4871625738 0.0005130367 0.0016921373 0.0041948581 
17.4890135577 1.6720132864 1.4871625738 0.0005130367 0.0016921373 0.0041948581 
21.0809877366 1.6979245632 1.3797745574 0.0004437824 0.0013786260 0.0034219510 
21.0809877366 1.6979245632 1.3797745574 0.0004437824 0.0013786260 0.0034219510 
19.6565520255 1.6167891092 1.5220191096 0.0004590817 0.0018699060 0.0044452876 
18.2454212168 1.6626739392 1.4734148630 0.0004682721 0.0017392921 0.0040419993 
23.2769473892 1.7809809254 1.4178354748 0.0006410925 0.0015432275 0.0036343650 
18.3018128101 1.7538266152 1.4725015572 0.0006421980 0.0016781856 0.0040642495 
23.1606188279 1.8033965458 1.4460468386 0.0007337562 0.0015823254 0.0038737304 
19.6565520287 1.6167891087 1.5220191096 0.0004590817 0.0018699060 0.0044452876 
22.3510189823 1.6354326536 1.6737254030 0.0006676967 0.0024969856 0.0057698105 
21.7847470326 1.6319084318 1.6582941175 0.0006532772 0.0022660213 0.0056358335 
20.1731868289 1.7489690609 1.6801834346 0.0008905150 0.0023966132 0.0058310645 
22.3507885851 1.8171527343 1.4953398956 0.0008463934 0.0016039926 0.0043272189 
18.1434280851 1.8021718868 1.5676358944 0.0008422454 0.0021634280 0.0048058322 
17.5912169165 1.7477125934 1.6336934865 0.0007954972 0.0026663940 0.0054057867 
17.8129683326 1.7829177386 1.6238135808 0.0008696647 0.0023893449 0.0053095332 
18.4010468689 1.6789508698 1.6035803303 0.0006296114 0.0025946965 0.0051251632 
23.0858250379 1.8629300370 1.5865347135 0.0010264162 0.0022831193 0.0049698115 
16.9482926689 1.7553665597 1.5266415563 0.0007088429 0.0018379177 0.0044998228 
17.5739205060 1.6978648458 1.4704547735 0.0005644006 0.0015195330 0.0041554625 
16.9482926689 1.7553665597 1.5266415563 0.0007088429 0.0018379177 0.0044998228 
18.5202160981 1.6473666439 1.5102959681 0.0004758205 0.0019710926 0.0043077382 
21.2448420467 1.7941386491 1.4725298554 0.0007744281 0.0014970703 0.0041955549 
18.5202160981 1.6473666439 1.5102959782 0.0004758205 0.0019710926 0.0043077382 
19.1420569830 1.6700564852 1.4295451594 0.0004425709 0.0015396445 0.0037482628 
22.5035765984 1.7735855504 1.5380528390 0.0008588302 0.0014712508 0.0048591187 
20.2863004824 1.7945394930 1.5481799645 0.0007579412 0.0029719641 0.0046439049 
21.0228708753 1.6423052082 1.4925275489 0.0004233593 0.0022363973 0.0041065280 
22.7066642783 1.5739753269 1.4727257026 0.0003696633 0.0015631707 0.0041415857 
23.5590473082 1.8156041394 1.4602804290 0.0007837949 0.0016079380 0.0039912624 
19.1807449452 1.7381140313 1.5235859661 0.0006155310 0.0026461893 0.0043924452 
16.7660816997 1.7188707022 1.5290709365 0.0006579597 0.0017313645 0.0045698046 
19.5942723237 1.7871981660 1.6724313767 0.0009342532 0.0027870067 0.0057706898 
16.5725077541 1.7204073504 1.5228760061 0.0006115995 0.0020386910 0.0044102909 
23.5344374478 1.8622763519 1.6055238631 0.0009852554 0.0036495835 0.0052555307 
23.5344374449 1.8622763519 1.6055238626 0.0009852554 0.0036495835 0.0052555307 
23.5344374441 1.8622763519 1.6055238525 0.0009852554 0.0036495835 0.0052555307 
22.1452875846 1.6638152403 1.4061959449 0.0005511157 0.0011230192 0.0041186832 
16.5725077541 1.7204073504 1.5228760061 0.0006115995 0.0020386910 0.0044102909 
19.4441885482 1.6940009834 1.4006135647 0.0004892978 0.0013310404 0.0036823796 
20.1498816025 1.6719582659 1.5874758043 0.0006858507 0.0016730178 0.0051611347 
23.4934699526 1.6955570367 1.3452198614 0.0003977726 0.0013133909 0.0031658859 
21.4782530139 1.6441897324 1.4425653072 0.0003763146 0.0018565872 0.0037100213 
20.8614272518 1.6226962314 1.4096557449 0.0003763146 0.0013796027 0.0037100213 
20.8614272518 1.6226962314 1.4096557449 0.0003763146 0.0013796027 0.0037100213 
19.3942514246 1.6569130059 1.4623518437 0.0004307193 0.0018235469 0.0039047010 
23.4483003487 1.6656088969 1.4438790758 0.0003903064 0.0021632246 0.0036649737 
22.3105777913 1.7288801266 1.3414082721 0.0005342852 0.0011235801 0.0034501350 
17.9798529342 1.6936330103 1.4678325246 0.0005059603 0.0017730874 0.0039750105 
18.2085487321 1.6531939173 1.5704230744 0.0005585547 0.0021989433 0.0048277229 
19.3619255169 1.6833882397 1.5198528725 0.0006420555 0.0014674203 0.0046849112 
21.8911662570 1.7480624545 1.4289978147 0.0005510045 0.0017593845 0.0036182409 
21.2379964746 1.7983078114 1.4707008685 0.0007388315 0.0016943363 0.0040386145 
21.8911662570 1.7480624545 1.4289978147 0.0005510045 0.0017593845 0.0036182409 
21.2379964746 1.7983078114 1.4707008685 0.0007388315 0.0016943363 0.0040386145 
21.8543179147 1.6369902073 1.5077632392 0.0004300411 0.0024397097 0.0042408382 
19.1116991587 1.7510563161 1.5743034744 0.0008059553 0.0017104909 0.0050110358 
19.1116991617 1.7510563161 1.5743034744 0.0008059553 0.0017104909 0.0050110358 
22.5441273721 1.7047593851 1.6843886139 0.0008442906 0.0020680223 0.0059111444 
17.9798529625 1.6936330104 1.4678325246 0.0005059603 0.0017730874 0.0039750105 
21.8911662570 1.7480624545 1.4289978147 0.0005510045 0.0017593845 0.0036182409 
22.4094932670 1.7883696628 1.4416212606 0.0007538942 0.0013469575 0.0040635446 
21.8911662570 1.7480624545 1.4289978147 0.0005510045 0.0017593845 0.0036182409 
22.4094932670 1.7883696628 1.4416212606 0.0007538942 0.0013469575 0.0040635446 
18.0364334695 1.7719297613 1.5049949126 0.0007195139 0.0017680297 0.0043253277 
18.0943522468 1.6949207207 1.6326444435 0.0007088351 0.0024136065 0.0053905912 
21.9126049534 1.6931915516 1.3596278823 0.0004203360 0.0013106380 0.0033094182 
20.0549197299 1.7531880483 1.4727917193 0.0007195139 0.0013811714 0.0043253277 
18.5931520887 1.7535512011 1.5791460073 0.0008057681 0.0017768759 0.0050209113 
21.9883574758 1.6174085837 1.5872739907 0.0005956910 0.0016735231 0.0051588522 
21.9126049339 1.6931915520 1.3596278823 0.0004203360 0.0013106380 0.0033094182 
21.6502560820 1.6087916339 1.6117842696 0.0005443199 0.0023455335 0.0051998436 
21.9126049129 1.6931915523 1.3596278823 0.0004203360 0.0013106380 0.0033094182 
22.5781378538 1.5953787797 1.5336103408 0.0004155877 0.0022685619 0.0044826306 
21.2977204557 1.6269057444 1.6002790673 0.0005432673 0.0026188561 0.0050958370 
21.2977204557 1.6269057444 1.6002790673 0.0005432673 0.0026188561 0.0050958370 
22.6353154684 1.7285018227 1.7232729434 0.0008854123 0.0030080746 0.0062604625 
19.1522628835 1.6358239280 1.5880233683 0.0005673034 0.0020837944 0.0050066677 
19.4717466913 1.6514027904 1.4450784846 0.0004979736 0.0013373500 0.0041108334 
22.4553317749 1.6567587836 1.5633756911 0.0005279292 0.0030695132 0.0047938471 
22.4553317749 1.6567587836 1.5633756911 0.0005279292 0.0030695132 0.0047938471 
20.0938944843 1.6523078013 1.6000169703 0.0005789402 0.0026971735 0.0050976942 
22.6341312175 1.6114932544 1.5501649322 0.0004512557 0.0025594352 0.0046327332 
17.8242593156 1.6572834379 1.5121235931 0.0005012206 0.0018994736 0.0043436491 
18.8919556716 1.7172744101 1.4244345906 0.0005465229 0.0014179674 0.0038102114 
22.3630384095 1.7297244016 1.3496964123 0.0005775012 0.0010844633 0.0036274859 
22.0377762545 1.6566703833 1.6817981376 0.0007295422 0.0022745072 0.0058537325 
18.4444109419 1.7068677557 1.4911574384 0.0006383933 0.0014472831 0.0044265317 
21.4289449874 1.7212447057 1.3579982413 0.0005405545 0.0011450749 0.0035723980 
18.4444109419 1.7068677557 1.4911574384 0.0006383933 0.0014472831 0.0044265317 
21.0189134009 1.7387446105 1.4062875116 0.0005405545 0.0014837359 0.0035723980 
22.3630384095 1.7297244016 1.3496964123 0.0005775012 0.0010844633 0.0036274859 
20.9197283058 1.6530314187 1.6132369413 0.0006747501 0.0017819149 0.0053424960 
19.6157087143 1.6492914736 1.5132415177 0.0005697931 0.0014769093 0.0046101583 
19.1986267807 1.7233632223 1.4360062724 0.0006097837 0.0013282196 0.0040340683 
19.1986267807 1.7233632223 1.4360062724 0.0006097837 0.0013282196 0.0040340683 
21.4188043039 1.5965774982 1.5218567022 0.0004172590 0.0020001404 0.0044085207 
18.6592783405 1.6507248753 1.5041280800 0.0004692731 0.0019957886 0.0042450922 
20.1969170892 1.8009114175 1.6448314560 0.0008994911 0.0034448764 0.0055912474 
20.2346944967 1.6533079483 1.6480070992 0.0006706581 0.0022838717 0.0055387947 
18.2734405220 1.6740757983 1.6191924538 0.0006627999 0.0022542289 0.0052740071 
17.6566219708 1.6568816266 1.5443684694 0.0005421875 0.0019832932 0.0046214425 
16.3916855954 1.7230224871 1.5380721699 0.0006610537 0.0018556603 0.0046004024 
22.3634515825 1.6077011374 1.6226519633 0.0005517529 0.0024895420 0.0052981073 
16.3916855954 1.7230224871 1.5380721699 0.0006610537 0.0018556603 0.0046004024 
22.3634515825 1.6077011374 1.6226519633 0.0005517529 0.0024895420 0.0052981073 
17.5655451700 1.6697523853 1.5832452018 0.0006064033 0.0021726012 0.0049492548 
22.4913010457 1.5747638472 1.5141839493 0.0004002169 0.0017774030 0.0044075004 
16.7793551018 1.7450774747 1.5953262137 0.0007368860 0.0025463356 0.0050475339 
22.4456750245 1.8614829475 1.6093706953 0.0009978515 0.0032938045 0.0052440919 
20.0802853592 1.7890176636 1.6808835070 0.0009500473 0.0028312649 0.0058521788 
22.4913010457 1.5747638472 1.5141839493 0.0004002169 0.0017774030 0.0044075004 
22.3634515825 1.6077011374 1.6226519633 0.0005517529 0.0024895420 0.0052981073 
22.8202285540 1.8155998881 1.6538582303 0.0009351258 0.0040624380 0.0057623518 
21.8896270882 1.6963326443 1.6726904037 0.0007431326 0.0033127839 0.0058307939 
23.4730869661 1.8521524019 1.6326234476 0.0009904010 0.0039734840 0.0055521160 
23.1497929832 1.5980191488 1.6207744160 0.0005341081 0.0025178029 0.0052812009 
22.8202285540 1.8155998881 1.6538582303 0.0009351258 0.0040624380 0.0057623518 
16.3916855954 1.7230224871 1.5380721699 0.0006610537 0.0018556603 0.0046004024 
19.0403067629 1.8001127905 1.5380722368 0.0008263171 0.0018556603 0.0046004024 
16.7150943155 1.7378937179 1.5466694012 0.0006610537 0.0023195754 0.0046004024 
22.9613494179 1.8103280885 1.4820772621 0.0007436854 0.0020876179 0.0040253521 
18.1635716437 1.6859365753 1.6021617255 0.0006885976 0.0019329795 0.0051754527 
22.9613494179 1.8103280885 1.4820772621 0.0007436854 0.0020876179 0.0040253521 
18.1635716437 1.6859365753 1.6021617255 0.0006885976 0.0019329795 0.0051754527 
16.7726788767 1.7668442896 1.5874798422 0.0007895919 0.0022164832 0.0049837693 
17.5176522795 1.7866517225 1.6093082123 0.0008538610 0.0023968946 0.0051754527 
19.7749669727 1.6450565789 1.6162973823 0.0005998450 0.0024570317 0.0052393472 
17.9743563390 1.7471614106 1.5572714803 0.0006783961 0.0027290807 0.0047068932 
21.8379544776 1.7685429352 1.5278261365 0.0006732954 0.0031271313 0.0044726134 
23.0839943289 1.8302568841 1.5128829231 0.0008195161 0.0023863945 0.0042880294 
19.7749669727 1.6450565789 1.6162973823 0.0005998450 0.0024570317 0.0052393472 
21.6555231285 1.6435326968 1.5575829718 0.0005032713 0.0027873087 0.0047139926 
16.7726788767 1.7668442896 1.5874798422 0.0007895919 0.0022164832 0.0049837693 
20.3889711112 1.8071522247 1.5960491821 0.0009327522 0.0019310704 0.0051186576 
17.8652180800 1.7093271413 1.6282275126 0.0007175017 0.0026154883 0.0053529373 
19.9391773143 1.6943228923 1.6681218164 0.0007457257 0.0027634448 0.0057292048 
19.3715518072 1.8201910963 1.5671510269 0.0008571481 0.0025836697 0.0047897194 
19.7749669727 1.6450565789 1.6162973823 0.0005998450 0.0024570317 0.0052393472 
19.3715518072 1.8201910963 1.5671510268 0.0008571481 0.0025836697 0.0047897194 
19.7749669727 1.6450565789 1.6162973823 0.0005998450 0.0024570317 0.0052393472 
17.4753316199 1.6965223841 1.6040798269 0.0006641708 0.0024886912 0.0051269402 
17.3858351743 1.7840899566 1.5795006549 0.0007928223 0.0025520102 0.0049021263 
19.3715518072 1.8201910963 1.5671510268 0.0008571481 0.0025836697 0.0047897194 
17.4753316199 1.6965223841 1.6040798269 0.0006641708 0.0024886912 0.0051269402 
19.7749669724 1.6450565788 1.6162973823 0.0005998450 0.0024570317 0.0052393472 
19.5525097930 1.6985466147 1.6531703617 0.0007691134 0.0021513611 0.0056022047 
17.9743563390 1.7471614106 1.5572714803 0.0006783961 0.0027290807 0.0047068932 
23.0199338423 1.7622798843 1.5058988248 0.0006330375 0.0030179405 0.0042592374 
17.4168125959 1.7659212556 1.5386066807 0.0007039375 0.0023406818 0.0045254644 
20.7495853818 1.7888676234 1.4928288200 0.0006971555 0.0022032785 0.0041117280 
17.1522848573 1.7375713050 1.5899490902 0.0007600707 0.0019681567 0.0050505561 
21.6290349476 1.7214022490 1.5869866315 0.0008009079 0.0015876948 0.0052223875 
19.4948344601 1.8065934708 1.5360722255 0.0008382293 0.0018615232 0.0045795863 
17.4753316199 1.6965223841 1.6040798269 0.0006641708 0.0024886912 0.0051269402 
22.7489380110 1.6224161100 1.6321255649 0.0005771415 0.0028022753 0.0054006172 
16.7861091730 1.7006410383 1.5702898649 0.0006291941 0.0023152033 0.0048182045 
18.3859649110 1.6615622001 1.5614885598 0.0005489952 0.0023645634 0.0047354222 
21.0695385837 1.6258011288 1.6340393565 0.0006115536 0.0022069258 0.0054164812 
17.4168125959 1.7659212556 1.5386066807 0.0007039375 0.0023406818 0.0045254644 
21.0969344326 1.6713096883 1.5384437527 0.0005179983 0.0028278008 0.0045413285 
17.1522848573 1.7375713050 1.5899490902 0.0007600707 0.0019681567 0.0050505561 
18.0621311765 1.7945450996 1.5958287568 0.0008697908 0.0021671231 0.0050665516 
22.6157549882 1.8405564955 1.6119175535 0.0010301886 0.0020684030 0.0052321163 
18.3859649110 1.6615622001 1.5614885598 0.0005489952 0.0023645634 0.0047354222 
21.0969344326 1.6713096883 1.5384437527 0.0005179983 0.0028278008 0.0045413285 
18.4554760245 1.6923298085 1.5538368846 0.0005785164 0.0026128898 0.0046686354 
19.3794732065 1.7212263783 1.4988854149 0.0005567953 0.0023900654 0.0041594078 
19.4753691185 1.6829352709 1.6564538278 0.0007178585 0.0025380042 0.0056107064 
19.3794732065 1.7212263783 1.4988854149 0.0005567953 0.0023900654 0.0041594078 
17.4406611737 1.7426544188 1.5099222441 0.0006279689 0.0021173172 0.0042782276 
18.6335029335 1.7634068701 1.4831467500 0.0006526952 0.0018695309 0.0040830236 
18.4554760245 1.6923298085 1.5538368846 0.0005785164 0.0026128898 0.0046686354 
20.5952536556 1.6629944617 1.5732269176 0.0005537902 0.0028606761 0.0048638393 
21.9983555270 1.6861818226 1.4981682620 0.0004871685 0.0026847383 0.0041611705 
16.8741789920 1.7665283143 1.5512546788 0.0007286933 0.0022643822 0.0046454593 
18.5277548053 1.7880065159 1.5880506173 0.0008649123 0.0019741604 0.0050311667 
18.1925779635 1.6581729840 1.5922262329 0.0006005592 0.0021840349 0.0050311223 
18.1738527247 1.6939583776 1.6337179947 0.0007150506 0.0023174725 0.0054040702 
22.7598649847 1.6768181575 1.7003903862 0.0007941782 0.0022811761 0.0060264014 
19.3702153265 1.7155970297 1.6231352532 0.0007843523 0.0018977033 0.0053851325 
18.4554760245 1.6923298085 1.5538368846 0.0005785164 0.0026128898 0.0046686354 
23.6755825832 1.6689943980 1.5119525534 0.0004755985 0.0029704831 0.0043103868 
17.5329358437 1.7734458646 1.5660669142 0.0007476143 0.0026124614 0.0047809876 
20.6756447927 1.8185097609 1.5509220427 0.0008211419 0.0028266747 0.0046559203 
18.1925779635 1.6581729840 1.5922262329 0.0006005592 0.0021840349 0.0050311223 
22.6244374708 1.5873170947 1.6012799041 0.0005270316 0.0019698216 0.0051561896 
19.3702153265 1.7155970297 1.6231352532 0.0007843523 0.0018977033 0.0053851325 
16.4095747215 1.7390488881 1.5440267052 0.0006940192 0.0019132744 0.0046370725 
17.7910269198 1.7590105954 1.4944605917 0.0006835035 0.0017111753 0.0042535737 
20.8672378908 1.6697151027 1.6756257801 0.0007255663 0.0025195716 0.0057875690 
17.7910269198 1.7590105954 1.4944605917 0.0006835035 0.0017111753 0.0042535737 
20.8395136148 1.7390556003 1.4700351952 0.0005574850 0.0022086916 0.0039016377 
19.3702153265 1.7155970297 1.6231352532 0.0007843523 0.0018977033 0.0053851325 
21.3060638720 1.6490604054 1.5787958973 0.0006502501 0.0015975601 0.0051344264 
17.5723520859 1.6668117122 1.4944017831 0.0005051896 0.0017641436 0.0042276157 
21.3053902427 1.6386067717 1.4293231221 0.0003656083 0.0016973638 0.0036488574 
21.3053902427 1.6386067717 1.4293231221 0.0003656083 0.0016973638 0.0036488574 
19.3169935086 1.7039664066 1.4668160237 0.0004997105 0.0019975069 0.0038995635 
17.2042798442 1.7703466095 1.6045752854 0.0008235739 0.0022311143 0.0051406490 
22.4768970058 1.8177337830 1.6863386254 0.0010525567 0.0024979895 0.0058865448 
21.0530383937 1.7529440957 1.6642044284 0.0009053806 0.0020867094 0.0057173331 
23.4695337271 1.8359534634 1.5843227817 0.0010077461 0.0018352977 0.0050432482 
18.1925779635 1.6581729840 1.5922262329 0.0006005592 0.0021840349 0.0050311223 
17.7910269232 1.7590105954 1.4944605917 0.0006835035 0.0017111753 0.0042535737 
19.3169935086 1.7039664066 1.4668160237 0.0004997105 0.0019975069 0.0038995635 
23.5377009051 1.8397387416 1.5700681684 0.0009965407 0.0018145724 0.0049175195 
19.3169935086 1.7039664066 1.4668160237 0.0004997105 0.0019975069 0.0038995635 
18.1925779633 1.6581729840 1.5922262329 0.0006005592 0.0021840349 0.0050311223 
21.3053902427 1.6386067717 1.4293231221 0.0003656083 0.0016973638 0.0036488574 
17.2042798446 1.7703466095 1.6045752854 0.0008235739 0.0022311143 0.0051406490 
22.4768970056 1.8177337830 1.6863386254 0.0010525567 0.0024979895 0.0058865448 
21.0530383937 1.7529440957 1.6642044284 0.0009053806 0.0020867094 0.0057173331 
19.3169935086 1.7039664066 1.4668160237 0.0004997105 0.0019975069 0.0038995635 
21.3053902427 1.6386067717 1.4293231221 0.0003656083 0.0016973638 0.0036488574 
17.2042798446 1.7703466095 1.6045752854 0.0008235739 0.0022311143 0.0051406490 
22.4768970056 1.8177337830 1.6863386254 0.0010525567 0.0024979895 0.0058865448 
21.3053902427 1.6386067717 1.4293231221 0.0003656083 0.0016973638 0.0036488574 
17.2042798446 1.7703466095 1.6045752854 0.0008235739 0.0022311143 0.0051406490 
22.4768970056 1.8177337830 1.6863386254 0.0010525567 0.0024979895 0.0058865448 
21.0530383937 1.7529440957 1.6642044284 0.0009053806 0.0020867094 0.0057173331 
17.7787636882 1.7442927667 1.6151289319 0.0008039631 0.0020644088 0.0052628907 
22.1749170331 1.8322194654 1.5515248654 0.0009401344 0.0018204306 0.0047402866 
22.2525698869 1.8066453618 1.6812598932 0.0010282774 0.0023661272 0.0058423105 
21.8840043670 1.7031561770 1.7080831250 0.0008304084 0.0026206695 0.0060902802 
22.1749171199 1.8322194641 1.5515248655 0.0009401344 0.0018204306 0.0047402866 
21.8840043670 1.7031561770 1.7080831250 0.0008304084 0.0026206695 0.0060902802 
22.1749171199 1.8322194641 1.5515248655 0.0009401344 0.0018204306 0.0047402866 
21.8840043670 1.7031561770 1.7080831250 0.0008304084 0.0026206695 0.0060902802 
18.7293330151 1.6538148960 1.6061013027 0.0006103529 0.0022446679 0.0051535694 
17.2565693293 1.7472299756 1.4988859909 0.0006615181 0.0017394577 0.0042811259 
16.6309069311 1.7073286503 1.5283486350 0.0005930001 0.0020790845 0.0044540054 
18.9143176612 1.6849427124 1.4846841035 0.0004875187 0.0020864223 0.0040495628 
19.6630619286 1.6748444067 1.6496520373 0.0006897665 0.0026304534 0.0055510233 
17.2565693293 1.7472299756 1.4988859909 0.0006615181 0.0017394577 0.0042811259 
22.9930382996 1.7737491405 1.3916825164 0.0006473939 0.0012939599 0.0036461772 
19.6630619286 1.6748444067 1.6496520373 0.0006897665 0.0026304534 0.0055510233 
17.2565693293 1.7472299756 1.4988859909 0.0006615181 0.0017394577 0.0042811259 
22.9930382996 1.7737491405 1.3916825164 0.0006473939 0.0012939599 0.0036461772 
19.6630619286 1.6748444067 1.6496520373 0.0006897665 0.0026304534 0.0055510233 
16.9447247605 1.7770365327 1.5841272925 0.0007938741 0.0023824336 0.0049435491 
19.4223115237 1.8252969923 1.5727848378 0.0008856348 0.0024513164 0.0048385389 
20.6709437931 1.7747609882 1.6942668941 0.0009451428 0.0027502496 0.0059694755 
20.1312691983 1.7172447289 1.6779274419 0.0007956151 0.0029443101 0.0058353830 
18.8797727006 1.6641735144 1.5811268330 0.0005743610 0.0025545483 0.0049171614 
16.8337356270 1.6999230089 1.5270915395 0.0005763859 0.0021006468 0.0044391063 
19.2456554270 1.6908644613 1.4381566544 0.0004667714 0.0016788151 0.0037409679 
19.6484326653 1.7541079484 1.4769757373 0.0006066476 0.0020612991 0.0039821879 
19.6630619286 1.6748444067 1.6496520373 0.0006897665 0.0026304534 0.0055510233 
16.9033287561 1.7658040575 1.5930823001 0.0007989901 0.0021878074 0.0050386244 
19.4691138505 1.8031537231 1.5961756140 0.0009113046 0.0020044370 0.0050993558 
21.7708454340 1.8070680156 1.4790954886 0.0007564003 0.0018168051 0.0040631631 
17.9049239061 1.7453527940 1.4751191996 0.0006273101 0.0016877393 0.0040837134 
20.1076413203 1.7270157270 1.3989368209 0.0005440280 0.0013403922 0.0036537956 
18.4842955551 1.6493266010 1.5862576000 0.0005787238 0.0021673239 0.0049777995 
20.5405886782 1.6213100638 1.4668335586 0.0003892898 0.0017826659 0.0039617885 
16.9033287561 1.7658040575 1.5930823001 0.0007989901 0.0021878074 0.0050386244 
20.7620507052 1.8183846609 1.6527473819 0.0010038402 0.0023903782 0.0055770423 
20.5405886782 1.6213100638 1.4668335586 0.0003892898 0.0017826659 0.0039617885 
17.8823025258 1.6627132355 1.4995242701 0.0004917149 0.0018839513 0.0042309974 
17.1484329914 1.6752093690 1.5131553103 0.0005554465 0.0017253629 0.0044225673 
18.2624553415 1.6597447742 1.4990098535 0.0005449768 0.0015377210 0.0044142979 
17.3050971003 1.7096986717 1.5472364495 0.0006756256 0.0017112382 0.0047528765 
19.5568322722 1.7273649985 1.5685674637 0.0007675809 0.0016248816 0.0050138160 
16.2438306368 1.7420254143 1.5666190805 0.0007094628 0.0021731466 0.0047952951 
17.0067930419 1.7756497056 1.5887474400 0.0007917058 0.0024908595 0.0049857937 
20.3968502900 1.6562358103 1.6550658629 0.0006818980 0.0023467331 0.0056002673 
17.9049239061 1.7453527940 1.4751191996 0.0006273101 0.0016877393 0.0040837134 
18.2624553415 1.6597447742 1.4990098535 0.0005449768 0.0015377210 0.0044142979 
22.8822211517 1.6039313293 1.4370160676 0.0004627338 0.0012200081 0.0042237993 
16.2438306368 1.7420254143 1.5666190805 0.0007094628 0.0021731466 0.0047952951 
17.0067930419 1.7756497056 1.5887474400 0.0007917058 0.0024908595 0.0049857937 
22.8822211520 1.6039313293 1.4370160676 0.0004627338 0.0012200081 0.0042237993 
23.3825502007 1.5820617250 1.5896859540 0.0005303299 0.0017606666 0.0051293536 
20.3240876160 1.6188410137 1.5965987243 0.0005577403 0.0020501885 0.0050929751 
17.3415403037 1.7104481042 1.4838761256 0.0006004032 0.0015602899 0.0042504137 
20.5195338014 1.7628025190 1.4289493192 0.0006354399 0.0014601016 0.0038109437 
16.7708590207 1.7396481811 1.6088717377 0.0007597789 0.0023278030 0.0051737109 
19.0043283001 1.7878225082 1.6583199784 0.0009083014 0.0028817004 0.0056486666 
17.5376842012 1.6725809947 1.5814359158 0.0006029893 0.0022476161 0.0049251900 
19.5039768744 1.6486645811 1.5914762582 0.0005666712 0.0025158051 0.0050113467 
17.8228160041 1.7835858782 1.5297019616 0.0007510407 0.0020402842 0.0044732346 
20.4246228980 1.8042947159 1.5032262404 0.0008044925 0.0017046353 0.0043397161 
17.5376842012 1.6725809947 1.5814359164 0.0006029893 0.0022476161 0.0049251900 
20.3240876158 1.6188410137 1.5965987243 0.0005577403 0.0020501885 0.0050929751 
17.8228160041 1.7835858782 1.5297019616 0.0007510407 0.0020402842 0.0044732346 
20.4246228980 1.8042947159 1.5032262404 0.0008044925 0.0017046353 0.0043397161 
17.5376842012 1.6725809947 1.5814359157 0.0006029893 0.0022476161 0.0049251900 
18.0414413858 1.7542509486 1.6386115476 0.0008088027 0.0028501789 0.0054643432 
21.7806025392 1.7707157823 1.6960128259 0.0009130025 0.0034951233 0.0060713080 
22.9040029564 1.6522618194 1.6855450933 0.0006966733 0.0029101145 0.0059022615 
17.8228160041 1.7835858782 1.5297019617 0.0007510407 0.0020402842 0.0044732346 
22.9040029564 1.6522618194 1.6855450933 0.0006966733 0.0029101145 0.0059022615 
17.8228160041 1.7835858782 1.5297019616 0.0007510407 0.0020402842 0.0044732346 
16.7269436389 1.7402739731 1.5615120178 0.0006821096 0.0024309165 0.0047348010 
17.6359291876 1.7395135930 1.5375995070 0.0006432750 0.0024824732 0.0045153460 
22.1905586668 1.6499966796 1.6530463058 0.0006448937 0.0029788568 0.0056096549 
18.7936566715 1.6885844286 1.6244453980 0.0006714305 0.0027442136 0.0053255498 
18.6554798762 1.7779735059 1.6314731630 0.0008385725 0.0031025899 0.0054246061 
21.0424954806 1.8219985417 1.6525526123 0.0009563641 0.0035300768 0.0056743141 
21.7730520980 1.7426288944 1.6983279258 0.0008637609 0.0033670718 0.0060748651 
21.2633865141 1.6760982233 1.6768554986 0.0007240902 0.0028717197 0.0058185660 
18.0414413858 1.7542509486 1.6386115476 0.0008088027 0.0028501789 0.0054643432 
18.0006391035 1.7987936133 1.6098862493 0.0008645116 0.0027060227 0.0051890262 
18.8547884991 1.8068110606 1.6126962474 0.0008757118 0.0030064858 0.0052410614 
22.5389041094 1.8563946286 1.5805356099 0.0009515226 0.0030738688 0.0049523090 
22.1812010215 1.7671520297 1.7156119997 0.0009440588 0.0032107021 0.0062137854 
18.2766345575 1.7366701478 1.6523903923 0.0008141823 0.0024662231 0.0055725193 
22.2886129292 1.6301837594 1.6518127581 0.0006637236 0.0020224537 0.0056161537 
23.3188677523 1.8457830074 1.5248301027 0.0008986387 0.0021129636 0.0044164735 
17.1073465441 1.6823807818 1.5794752910 0.0006328693 0.0020435535 0.0049348364 
17.3765016196 1.7214390166 1.5478803908 0.0006992820 0.0017091374 0.0047601932 
22.9742413423 1.6620707779 1.4666424564 0.0006166672 0.0012106948 0.0045457768 
20.2374474274 1.8301630864 1.6278581863 0.0009471264 0.0032044654 0.0054034426 
20.0728725328 1.6948211107 1.6697641794 0.0007477696 0.0028006392 0.0057471624 
18.1581903751 1.8060352277 1.5749443392 0.0008483490 0.0023421888 0.0048600364 
23.3188677523 1.8457830074 1.5248301027 0.0008986387 0.0021129636 0.0044164735 
20.1244999068 1.8134028992 1.5420689678 0.0008047142 0.0025939153 0.0045596910 
17.9687740389 1.6997350760 1.4645580397 0.0005768287 0.0014486398 0.0041662666 
17.9775773123 1.6826873446 1.5356306036 0.0006266664 0.0016202334 0.0047007242 
17.3145510756 1.7774166051 1.5470831308 0.0007453649 0.0022693547 0.0046067021 
20.1244999068 1.8134028992 1.5420689678 0.0008047142 0.0025939153 0.0045596910 
20.1701590518 1.6143272151 1.4813003925 0.0004550263 0.0014988432 0.0042785003 
19.2135239912 1.7251344870 1.4216455508 0.0005519439 0.0014343382 0.0037661429 
17.1073465441 1.6823807818 1.5794752910 0.0006328693 0.0020435535 0.0049348364 
19.8706446536 1.6592127694 1.6463217112 0.0006733320 0.0023481612 0.0055191831 
18.1581903751 1.8060352277 1.5749443392 0.0008483490 0.0023421888 0.0048600364 
22.9719643077 1.8718014460 1.6052958364 0.0010450104 0.0027638616 0.0051508045 
17.9775773123 1.6826873446 1.5356306036 0.0006266664 0.0016202334 0.0047007242 
17.8788815097 1.7531699420 1.6441389995 0.0008284278 0.0025553440 0.0054974647 
21.8106195858 1.7734428854 1.7114848021 0.0009542274 0.0031086962 0.0061630638 
21.8106195858 1.7734428854 1.7114848021 0.0009542274 0.0031086962 0.0061630638 
19.9673061161 1.8228988365 1.6490749115 0.0009866259 0.0026705253 0.0055477133 
21.5791138621 1.7706348002 1.4212044121 0.0006868668 0.0013132688 0.0039092521 
17.1426953920 1.6749098191 1.5557070680 0.0005995628 0.0018927473 0.0047527852 
20.9337303886 1.6138608285 1.6076752119 0.0005559108 0.0021824865 0.0051745517 
21.3753881675 1.7642495373 1.7063977404 0.0009284232 0.0030568443 0.0061100686 
18.3125283537 1.7013005289 1.4522559381 0.0005730775 0.0013991626 0.0041017386 
19.1774840282 1.7865026606 1.5035504492 0.0007658325 0.0016816425 0.0043555477 
17.1426953922 1.6749098191 1.5557070680 0.0005995628 0.0018927473 0.0047527852 
20.8847482812 1.6042616490 1.5801705851 0.0005164279 0.0019982996 0.0049514039 
22.5499286499 1.6032855242 1.4608193453 0.0004754788 0.0012849772 0.0043476058 
16.5029722770 1.7522808792 1.5518179664 0.0007240589 0.0019897849 0.0046892262 
18.1581903751 1.8060352277 1.5749443392 0.0008483490 0.0023421888 0.0048600364 
16.7680476423 1.7370616680 1.5105363619 0.0006377997 0.0019008965 0.0043284424 
18.4500439252 1.7590694218 1.4939589336 0.0006433664 0.0020412280 0.0041423016 
16.6568459287 1.7387792569 1.5988530917 0.0007345368 0.0024564565 0.0050785639 
18.6337979434 1.7521466701 1.6483415859 0.0008152665 0.0029851035 0.0055669766 
18.2782331659 1.7996708049 1.5515555420 0.0007980342 0.0023386780 0.0046447032 
22.5160151665 1.8461288434 1.5455772289 0.0008972700 0.0025616434 0.0045906623 
17.1426953920 1.6749098191 1.5557070680 0.0005995628 0.0018927473 0.0047527852 
21.7594215716 1.5933109899 1.5502650284 0.0005003270 0.0016697819 0.0048068261 
17.6193031456 1.7098846100 1.6281319863 0.0007343059 0.0023250960 0.0053519411 
17.8448804255 1.6837166805 1.5486873855 0.0006374150 0.0016819623 0.0047840710 
22.3365432091 1.6431870536 1.4911378283 0.0005888540 0.0012947151 0.0046368246 
18.4378385534 1.6971757950 1.4535554164 0.0005730518 0.0013845669 0.0041321138 
22.5592272681 1.6015958201 1.4734264985 0.0004826274 0.0013163994 0.0044234205 
16.5029722770 1.7522808792 1.5518179664 0.0007240589 0.0019897849 0.0046892262 
18.2438662228 1.8067603377 1.5707677605 0.0008447747 0.0023264777 0.0048221291 
17.6388748004 1.7511099102 1.6379834548 0.0008147831 0.0025495579 0.0054405430 
21.3399917014 1.7709998813 1.7037814792 0.0009356488 0.0031320533 0.0060947576 
18.4378385528 1.6971757950 1.4535554164 0.0005730518 0.0013845669 0.0041321138 
18.9484433191 1.7855207077 1.5101343878 0.0007705982 0.0017025907 0.0044060908 
22.6985347177 1.8512047711 1.5474841420 0.0009319280 0.0022858147 0.0046094621 
18.2438662230 1.8067603377 1.5707677605 0.0008447747 0.0023264777 0.0048221291 
17.6671619814 1.7851058071 1.6182879193 0.0008481957 0.0026811109 0.0052648012 
17.9927225741 1.7841514980 1.6333777526 0.0008789464 0.0025192163 0.0053974179 
20.8554746022 1.7536772298 1.7008097793 0.0009076522 0.0028152604 0.0060347178 
20.8554746022 1.7536772298 1.7008097793 0.0009076522 0.0028152604 0.0060347178 
22.8426522460 1.8103991879 1.7100621814 0.0010212523 0.0034855334 0.0061998966 
19.0315757248 1.8219058824 1.6138048032 0.0009288140 0.0026398915 0.0052213003 
22.6985347174 1.8512047711 1.5474841420 0.0009319280 0.0022858147 0.0046094621 
17.0086160129 1.7611496967 1.5637635462 0.0007685223 0.0019386419 0.0048139830 
21.6551425097 1.7185770940 1.4159003835 0.0006421572 0.0011651961 0.0041210262 
21.6551425097 1.7185770940 1.4159003835 0.0006421572 0.0011651961 0.0041210262 
18.3718427041 1.6805261747 1.5844013289 0.0006698560 0.0018011535 0.0050590631 
19.0315757248 1.8219058824 1.6138048032 0.0009288140 0.0026398915 0.0052213003 
23.1192990288 1.8748270071 1.6187389787 0.0010582930 0.0030592604 0.0053024189 
18.3718427041 1.6805261747 1.5844013289 0.0006698560 0.0018011535 0.0050590631 
21.4788073114 1.7457844761 1.7072260047 0.0008917733 0.0030661644 0.0061187780 
17.0674811331 1.7366274528 1.5554975678 0.0007253626 0.0017988522 0.0047869434 
21.6551425097 1.7185770940 1.4159003835 0.0006421572 0.0011651961 0.0041210262 
20.2893828638 1.8241334006 1.6580932205 0.0009842843 0.0030623289 0.0056652452 
19.6510225826 1.8096723155 1.5289136154 0.0007975762 0.0022129342 0.0044432753 
18.3815043952 1.8003273789 1.5503191644 0.0008232864 0.0020349659 0.0046655081 
20.4136107695 1.8052396192 1.5064048490 0.0008108317 0.0017118934 0.0043658616 
18.6883236752 1.7753052350 1.6478473101 0.0008606504 0.0030041835 0.0055644477 
22.8475035852 1.7524216742 1.7035798438 0.0008855597 0.0036503285 0.0061637407 
22.2765966702 1.7468184733 1.7201923253 0.0009159553 0.0030306421 0.0062344822 
19.6510225826 1.8096723155 1.5289136154 0.0007975762 0.0022129342 0.0044432753 
20.4136107695 1.8052396192 1.5064048490 0.0008108317 0.0017118934 0.0043658616 
20.2893828638 1.8241334006 1.6580932205 0.0009842843 0.0030623289 0.0056652452 
20.7297465371 1.7614601061 1.4293944603 0.0006747431 0.0013306755 0.0039654176 
18.1525296630 1.8067447598 1.6010111178 0.0008811039 0.0024851111 0.0050986360 
20.2893828638 1.8241334006 1.6580932205 0.0009842843 0.0030623289 0.0056652452 
17.1090720365 1.7630056552 1.6101529100 0.0007918635 0.0026193716 0.0051867082 
19.1796859474 1.7343199640 1.6505681025 0.0007823793 0.0030731107 0.0055971315 
20.3373549275 1.7058980522 1.6848128228 0.0007949877 0.0026917817 0.0058785320 
19.6510225826 1.8096723155 1.5289136154 0.0007975762 0.0022129342 0.0044432753 
20.6389769484 1.8267726766 1.6148267575 0.0009153437 0.0033819185 0.0053057518 
18.8593045394 1.8075189890 1.6058635203 0.0008678484 0.0029861519 0.0051760497 
18.4056017593 1.7628967222 1.5911981262 0.0007507654 0.0030296868 0.0050456684 
20.1028452677 1.7351367599 1.5848819199 0.0006855962 0.0033019747 0.0050191846 
19.6510225826 1.8096723155 1.5289136154 0.0007975762 0.0022129342 0.0044432753 
21.3905765599 1.7301371637 1.6519134704 0.0007691239 0.0035741515 0.0056745452 
17.8801032934 1.7880976387 1.5736741332 0.0007880921 0.0026666733 0.0048536986 
19.6510225826 1.8096723155 1.5289136154 0.0007975762 0.0022129342 0.0044432753 
19.1796859474 1.7343199640 1.6505681025 0.0007823793 0.0030731107 0.0055971315 
19.1796859474 1.7343199640 1.6505681025 0.0007823793 0.0030731107 0.0055971315 
19.1796859474 1.7343199640 1.6505681025 0.0007823793 0.0030731107 0.0055971315 
19.6510225826 1.8096723155 1.5289136154 0.0007975762 0.0022129342 0.0044432753 
19.7537700334 1.8226899688 1.6027073946 0.0009462731 0.0022128232 0.0051251198 
22.1952075206 1.8443923470 1.5425944366 0.0009146592 0.0021693993 0.0045736566 
17.6446961719 1.7779385232 1.6166639431 0.0008264726 0.0027718736 0.0052559732 
19.1796859474 1.7343199640 1.6505681025 0.0007823793 0.0030731107 0.0055971315 
22.1952075198 1.8443923470 1.5425944366 0.0009146592 0.0021693993 0.0045736566 
20.0725681436 1.8305220216 1.5622871741 0.0008926126 0.0023200179 0.0047442358 
18.8593045394 1.8075189890 1.6058635203 0.0008678484 0.0029861519 0.0051760497 
21.1028140643 1.7863326962 1.6395640937 0.0008568762 0.0037237120 0.0055812224 
18.8593045394 1.8075189890 1.6058635203 0.0008678484 0.0029861519 0.0051760497 
21.1028140643 1.7863326962 1.6395640937 0.0008568762 0.0037237120 0.0055812224 
21.1517512616 1.8222037035 1.6758459436 0.0009995984 0.0032914345 0.0058571100 
17.8902270835 1.7811072773 1.5763831894 0.0007738638 0.0027534617 0.0048842310 
18.3457280290 1.7504625267 1.5819317449 0.0007144893 0.0029701836 0.0049542286 
19.1056778514 1.8017819799 1.5319687127 0.0007777848 0.0022851749 0.0044666079 
19.5542803581 1.8306370068 1.6143013718 0.0009467590 0.0027276784 0.0052310690 
21.3130571433 1.8515434267 1.6332376126 0.0010332066 0.0027147867 0.0054044880 
17.8902270835 1.7811072773 1.5763831894 0.0007738638 0.0027534617 0.0048842310 
18.1437431763 1.7522171509 1.5574094650 0.0006874161 0.0027663533 0.0047108120 
22.7728959191 1.7405287676 1.5598615822 0.0006594100 0.0036287425 0.0048295878 
19.7537700334 1.8226899688 1.6027073946 0.0009462731 0.0022128232 0.0051251198 
20.0078519773 1.8053070324 1.5177758757 0.0008205227 0.0017638739 0.0044473681 
18.7816421927 1.7969568393 1.6078356066 0.0008447584 0.0030704326 0.0052032710 
21.1028140643 1.7863326962 1.6395640937 0.0008568762 0.0037237120 0.0055812224 
22.7728959191 1.7405287676 1.5598615822 0.0006594100 0.0036287425 0.0048295878 
20.0433500735 1.7680270533 1.5727024612 0.0007311258 0.0032747627 0.0049034708 
20.6794401030 1.7791176777 1.4639828135 0.0006649733 0.0018185541 0.0039216507 
21.9249450140 1.7873008079 1.4778171628 0.0006753922 0.0021655328 0.0039769219 
17.8902270835 1.7811072773 1.5763831894 0.0007738638 0.0027534617 0.0048842310 
18.3866565594 1.7761184980 1.6227332630 0.0008230995 0.0030474261 0.0053378856 
18.3866565594 1.7761184980 1.6227332630 0.0008230995 0.0030474261 0.0053378856 
23.1029575304 1.7636002776 1.7126103592 0.0009215711 0.0036353550 0.0062451947 
21.0754251297 1.7920756246 1.4774665857 0.0007794459 0.0014926741 0.0042472920 
20.0433500735 1.7680270533 1.5727024612 0.0007311258 0.0032747627 0.0049034708 
22.3749547917 1.7824046086 1.6691265669 0.0008897001 0.0039196883 0.0058836588 
19.6880887467 1.7836288913 1.6241155271 0.0008335184 0.0033944048 0.0053931568 
18.5560460593 1.7822671547 1.5262977724 0.0007211550 0.0023438377 0.0044121527 
20.6794401030 1.7791176777 1.4639828135 0.0006649733 0.0018185541 0.0039216507 
20.4617774468 1.7438682082 1.6128860329 0.0007391355 0.0034921761 0.0053023982 
21.5531936709 1.7542366338 1.5219008808 0.0006378447 0.0030264249 0.0044074622 
18.3866565594 1.7761184980 1.6227332630 0.0008230995 0.0030474261 0.0053378856 
19.7576448991 1.7835228134 1.6731043516 0.0009157270 0.0030579267 0.0058030973 
21.5531936709 1.7542366338 1.5219008808 0.0006378447 0.0030264249 0.0044074622 
18.3866565594 1.7761184980 1.6227332630 0.0008230995 0.0030474261 0.0053378856 
19.7576448991 1.7835228134 1.6731043516 0.0009157270 0.0030579267 0.0058030973 
19.1056778514 1.8017819799 1.5319687127 0.0007777848 0.0022851749 0.0044666079 
23.3611871967 1.8192585376 1.4710553085 0.0007971094 0.0016816742 0.0040487127 
18.9400526006 1.7976961463 1.5347858275 0.0008169004 0.0018428631 0.0045742933 
20.0433500735 1.7680270533 1.5727024612 0.0007311258 0.0032747627 0.0049034708 
18.9400526006 1.7976961463 1.5347858275 0.0008169004 0.0018428631 0.0045742933 
17.0077943130 1.7713942014 1.5992001308 0.0007963186 0.0025375764 0.0050829466 
17.5459686164 1.7539789170 1.6321156669 0.0008055854 0.0026637771 0.0053911159 
22.0930593608 1.8139153183 1.4974580950 0.0007685179 0.0021589741 0.0041584385 
20.7316304729 1.7787153602 1.5515065617 0.0007249479 0.0031906289 0.0046980246 
18.9400526006 1.7976961463 1.5347858275 0.0008169004 0.0018428631 0.0045742933 
20.7316304729 1.7787153602 1.5515065617 0.0007249479 0.0031906289 0.0046980246 
18.9400526009 1.7976961464 1.5347858275 0.0008169004 0.0018428631 0.0045742933 
17.5459686164 1.7539789170 1.6321156669 0.0008055854 0.0026637771 0.0053911159 
21.0513181633 1.7163832783 1.6968860129 0.0008241192 0.0029161787 0.0060074546 
19.4912893966 1.7713600766 1.6752226068 0.0009092353 0.0026922066 0.0057900438 
20.2365430436 1.7663228208 1.5930061814 0.0008647145 0.0017518051 0.0051657498 
19.9728026421 1.7746167595 1.4813914341 0.0007488983 0.0014800903 0.0042973955 
19.4912893966 1.7713600766 1.6752226068 0.0009092353 0.0026922066 0.0057900438 
18.3866565594 1.7761184980 1.6227332630 0.0008230995 0.0030474261 0.0053378856 
21.0227223965 1.7706148419 1.6230242354 0.0008022921 0.0036952366 0.0054239535 
18.5560460593 1.7822671547 1.5262977724 0.0007211550 0.0023438377 0.0044121527 
20.9220095522 1.7318318111 1.6358879962 0.0007496596 0.0035271642 0.0055198095 
17.1755870266 1.7396666803 1.5764080299 0.0006945005 0.0026424266 0.0048774998 
17.0865432380 1.7201785637 1.5519984972 0.0006302010 0.0024399268 0.0046473069 
19.5665779110 1.7607295098 1.4579845595 0.0006883013 0.0014378635 0.0041139075 
16.8943483388 1.7080069788 1.5882939979 0.0006949035 0.0020172073 0.0050227342 
20.0305772015 1.6626216249 1.6152649536 0.0006817777 0.0018538921 0.0053280249 
22.9172422675 1.6807780705 1.6831450784 0.0007321586 0.0033094106 0.0059268638 
19.5665779110 1.7607295098 1.4579845595 0.0006883013 0.0014378635 0.0041139075 
18.5560460593 1.7822671547 1.5262977724 0.0007211550 0.0023438377 0.0044121527 
20.9220095522 1.7318318111 1.6358879962 0.0007496596 0.0035271642 0.0055198095 
19.5665779110 1.7607295098 1.4579845595 0.0006883013 0.0014378635 0.0041139075 
16.8943483388 1.7080069788 1.5882939979 0.0006949035 0.0020172073 0.0050227342 
20.0305772015 1.6626216249 1.6152649536 0.0006817777 0.0018538921 0.0053280249 
22.9172422675 1.6807780705 1.6831450784 0.0007321586 0.0033094106 0.0059268638 
19.5665779110 1.7607295098 1.4579845595 0.0006883013 0.0014378635 0.0041139075 
22.9172422675 1.6807780705 1.6831450784 0.0007321586 0.0033094106 0.0059268638 
19.5665779110 1.7607295098 1.4579845595 0.0006883013 0.0014378635 0.0041139075 
18.5560460593 1.7822671547 1.5262977724 0.0007211550 0.0023438377 0.0044121527 
20.0305644127 1.6626215664 1.6152649536 0.0006817777 0.0018538921 0.0053280249 
22.4786294943 1.7744630773 1.4457641060 0.0006235988 0.0018605830 0.0037384803 
16.6787687075 1.7623525440 1.5729380767 0.0007449232 0.0023960458 0.0048402374 
17.5459686164 1.7539789170 1.6321156669 0.0008055854 0.0026637771 0.0053911159 
20.0305644127 1.6626215664 1.6152649536 0.0006817777 0.0018538921 0.0053280249 
21.0330104674 1.6673270003 1.4026121983 0.0005279346 0.0011573445 0.0040017103 
22.0298432283 1.5990598951 1.6110361634 0.0005383075 0.0021962454 0.0052041206 
19.7854022518 1.6738260606 1.4678916554 0.0004491843 0.0020084523 0.0039074003 
20.4345952820 1.7341061211 1.4326205465 0.0005345062 0.0017047391 0.0036761485 
23.3614182774 1.7254431244 1.4950287032 0.0005479930 0.0029447343 0.0041521934 
21.0330104674 1.6673270003 1.4026121983 0.0005279346 0.0011573445 0.0040017103 
18.1519363479 1.7438249815 1.4870725883 0.0006792435 0.0015262213 0.0043093769 
23.1608636519 1.7632542804 1.4769982580 0.0007942731 0.0012851057 0.0045103652 
23.1608636494 1.7632542804 1.4769982580 0.0007942731 0.0012851057 0.0045103652 
18.9624809301 1.8000415026 1.5418518013 0.0007780522 0.0024625033 0.0045541700 
22.5140397295 1.8456279421 1.5668010182 0.0009031111 0.0031150827 0.0048303999 
23.1608636494 1.7632542804 1.4769982580 0.0007942731 0.0012851057 0.0045103652 
20.9351313315 1.7332275835 1.5007604565 0.0005742431 0.0026610317 0.0041836301 
17.7036326519 1.7655544901 1.5118886952 0.0007209298 0.0017437477 0.0044014535 
23.1608636494 1.7632542804 1.4769982580 0.0007942731 0.0012851057 0.0045103652 
18.1799431495 1.7930934389 1.6318519269 0.0008849492 0.0027260461 0.0053924718 
23.3245755656 1.8165546580 1.7192382486 0.0010601707 0.0032366996 0.0062506334 
20.4345952820 1.7341061211 1.4326205465 0.0005345062 0.0017047391 0.0036761485 
18.4900655237 1.6686060047 1.4415311987 0.0004790390 0.0014631058 0.0039291025 
16.6582388012 1.7090417158 1.5842197710 0.0006856070 0.0020597811 0.0049757601 
19.4698065400 1.6954802483 1.6568872449 0.0007611574 0.0022373021 0.0056255660 
20.3152650351 1.6199084940 1.5496860083 0.0004756349 0.0022314614 0.0046333262 
17.7036326519 1.7655544901 1.5118886952 0.0007209298 0.0017437477 0.0044014535 
23.0848789561 1.8144566915 1.4821288027 0.0008435772 0.0014998909 0.0042855171 
18.5393077057 1.7087335578 1.4772680000 0.0006276874 0.0014133539 0.0043295046 
18.7580025217 1.7806115174 1.6081445077 0.0008771105 0.0020148160 0.0052087096 
18.2258712588 1.7897553551 1.6331084020 0.0008947441 0.0024655426 0.0053944442 
18.5393077057 1.7087335578 1.4772680000 0.0006276874 0.0014133539 0.0043295046 
18.2258712588 1.7897553551 1.6331084020 0.0008947441 0.0024655426 0.0053944442 
21.4521737948 1.8211225118 1.6873236122 0.0010282724 0.0029916370 0.0059269140 
22.4533244831 1.8559644649 1.6317823298 0.0010652681 0.0024403527 0.0053822912 
20.8776810291 1.8493864296 1.6176754669 0.0009992030 0.0027690089 0.0052650628 
23.4872628151 1.8778488178 1.6166614719 0.0010602493 0.0031461054 0.0052932395 
21.4521737948 1.8211225118 1.6873236122 0.0010282724 0.0029916370 0.0059269140 
20.8239118022 1.7360096114 1.5868574291 0.0008160642 0.0016377196 0.0051805330 
17.9488833746 1.6768839283 1.5739577023 0.0006449095 0.0018083835 0.0049569757 
18.0884941456 1.7794234656 1.6320559547 0.0008777868 0.0023607936 0.0053866174 
21.4521737949 1.8211225118 1.6873236122 0.0010282724 0.0029916370 0.0059269140 
16.5750492702 1.7430009921 1.5519291996 0.0006796865 0.0023042303 0.0046494980 
19.1863309641 1.7365143357 1.5227137518 0.0006114977 0.0026374857 0.0043839806 
18.8470201493 1.7023793272 1.6545457802 0.0007473254 0.0025718572 0.0055939406 
19.6580582422 1.6219683147 1.5602664051 0.0005034942 0.0020955204 0.0047469922 
18.0884941456 1.7794234656 1.6320559547 0.0008777868 0.0023607936 0.0053866174 
22.2704547549 1.8356097972 1.6668739005 0.0010649331 0.0024934303 0.0057064299 
17.7036326519 1.7655544901 1.5118886952 0.0007209298 0.0017437477 0.0044014535 
23.2197303476 1.7883830811 1.4129646607 0.0007077320 0.0013296930 0.0038052099 
18.8470201493 1.7023793272 1.6545457802 0.0007473254 0.0025718572 0.0055939406 
18.8211843185 1.7978889238 1.6366978936 0.0008916230 0.0030162040 0.0054630616 
22.1849130742 1.8454591337 1.6557059700 0.0010149797 0.0036201142 0.0057161045 
17.9488833746 1.6768839283 1.5739577023 0.0006449095 0.0018083835 0.0049569757 
17.7036326519 1.7655544901 1.5118886952 0.0007209298 0.0017437477 0.0044014535 
23.2197303476 1.7883830811 1.4129646607 0.0007077320 0.0013296930 0.0038052099 
18.1677343884 1.6745195740 1.4512525926 0.0004858971 0.0015434474 0.0039520008 
23.1886313511 1.8189015714 1.7086791747 0.0010737316 0.0027694668 0.0061039256 
23.1886313511 1.8189015714 1.7086791747 0.0010737316 0.0027694668 0.0061039256 
21.5940138074 1.8576537661 1.6050166863 0.0010046558 0.0027365797 0.0051462757 
23.1886313511 1.8189015714 1.7086791747 0.0010737316 0.0027694668 0.0061039256 
23.1886313511 1.8189015714 1.7086791747 0.0010737316 0.0027694668 0.0061039256 
18.9554288504 1.8078640705 1.6356340874 0.0009377445 0.0025154930 0.0054181673 
17.8350072731 1.6618954942 1.5159716382 0.0005542514 0.0016390676 0.0044998035 
19.3835869776 1.7519107133 1.5566476811 0.0007955973 0.0016279753 0.0048967849 
23.5091022819 1.8608032964 1.6234633136 0.0010819296 0.0022857430 0.0053111336 
17.8350072294 1.6618954935 1.5159716382 0.0005542514 0.0016390676 0.0044998035 
16.5750492702 1.7430009921 1.5519291996 0.0006796865 0.0023042303 0.0046494980 
18.4003692710 1.7303612206 1.5381342865 0.0006217312 0.0026423578 0.0045258546 
17.4950556375 1.7169726257 1.6238025064 0.0007268585 0.0025621129 0.0053101925 
20.8416958713 1.6871194411 1.6699448860 0.0007298229 0.0029712955 0.0057645620 
17.7036326519 1.7655544901 1.5118886952 0.0007209298 0.0017437477 0.0044014535 
22.1593939429 1.7820090053 1.4280768469 0.0007179654 0.0013345651 0.0039470840 
17.4950556375 1.7169726257 1.6238025064 0.0007268585 0.0025621129 0.0053101925 
20.8416958713 1.6871194411 1.6699448860 0.0007298229 0.0029712955 0.0057645620 
17.7036326519 1.7655544901 1.5118886952 0.0007209298 0.0017437477 0.0044014535 
22.1593939429 1.7820090053 1.4280768469 0.0007179654 0.0013345651 0.0039470840 
19.3835869167 1.7519107120 1.5566476811 0.0007955973 0.0016279753 0.0048967849 
23.5091022819 1.8608032964 1.6234633136 0.0010819296 0.0022857430 0.0053111336 
23.6525397324 1.7780135355 1.4532806705 0.0007945600 0.0012561510 0.0043214139 
23.5091022819 1.8608032964 1.6234633136 0.0010819296 0.0022857430 0.0053111336 
23.5091022819 1.8608032964 1.6234633136 0.0010819296 0.0022857430 0.0053111336 
21.3660165359 1.7009336092 1.4203805108 0.0006145787 0.0011710655 0.0041542594 
16.8309661109 1.6957871518 1.5393745971 0.0006261772 0.0017723746 0.0046469179 
18.6560436445 1.6384160429 1.5657333167 0.0005419858 0.0020304865 0.0048096698 
23.6525397324 1.7780135355 1.4532806705 0.0007945600 0.0012561510 0.0043214139 
20.5443597006 1.8181493179 1.5748861690 0.0009261460 0.0019141838 0.0049255088 
17.3055757734 1.7746657797 1.6071133781 0.0008338887 0.0022677869 0.0051610842 
18.3480230962 1.7646856330 1.6519495317 0.0008535531 0.0027736048 0.0055809193 
18.4520570135 1.8111720833 1.5941787450 0.0008714887 0.0026597157 0.0050418029 
20.6212285916 1.8328099999 1.5968633262 0.0009094343 0.0031755859 0.0051143119 
18.3480230962 1.7646856330 1.6519495317 0.0008535531 0.0027736048 0.0055809193 
22.9797426514 1.8454499157 1.6895886724 0.0010718258 0.0034985020 0.0060123732 
19.8904592580 1.7494661179 1.6097197581 0.0007459855 0.0033904771 0.0052597103 
22.3305067090 1.6874022534 1.5697044383 0.0005830654 0.0033364647 0.0048833788 
17.2325200301 1.7618709464 1.5186804523 0.0007089191 0.0018421673 0.0044237336 
22.8754348402 1.7992622742 1.5104395303 0.0007226729 0.0028318820 0.0042842512 
19.8904592580 1.7494661179 1.6097197581 0.0007459855 0.0033904771 0.0052597103 
19.8904592580 1.7494661179 1.6097197581 0.0007459855 0.0033904771 0.0052597103 
18.3480230962 1.7646856330 1.6519495317 0.0008535531 0.0027736048 0.0055809193 
22.4741658258 1.7399540635 1.7224205406 0.0009189933 0.0027444662 0.0062292534 
20.6140034402 1.8120068114 1.5591899501 0.0009019522 0.0018037615 0.0048195995 
19.0544826175 1.7468470941 1.5518356621 0.0007774950 0.0016219739 0.0048549703 
21.1697005048 1.7916700111 1.6704366145 0.0009797478 0.0022907262 0.0057465925 
17.2325200301 1.7618709464 1.5186804523 0.0007089191 0.0018421673 0.0044237336 
19.7698061723 1.7435507735 1.4367379639 0.0005735047 0.0016178878 0.0037623041 
17.2962616908 1.6777369990 1.5508029259 0.0005677497 0.0022052161 0.0046458629 
20.0961371528 1.6981886742 1.5312424218 0.0005523767 0.0027758320 0.0044710873 
18.8171895156 1.7902418428 1.5425944010 0.0007518733 0.0025730003 0.0045636775 
22.5119134180 1.8336561950 1.5369983848 0.0008439351 0.0027568923 0.0045225849 
17.2962616908 1.6777369990 1.5508029259 0.0005677497 0.0022052161 0.0046458629 
20.4727043452 1.6067287358 1.5523282088 0.0004756879 0.0020213241 0.0046869556 
19.0544826175 1.7468470941 1.5518356621 0.0007774950 0.0016219739 0.0048549703 
20.0961371528 1.6981886742 1.5312424218 0.0005523767 0.0027758320 0.0044710873 
19.0544826175 1.7468470941 1.5518356621 0.0007774950 0.0016219739 0.0048549703 
23.0551065323 1.7223461986 1.7289428390 0.0008923605 0.0027826421 0.0062921975 
18.7652483861 1.7289161082 1.6618228023 0.0008126466 0.0024914535 0.0056597242 
19.2394170066 1.6652639295 1.5003710355 0.0005850411 0.0014388242 0.0045261190 
20.9159552021 1.6225374675 1.5938819354 0.0005327966 0.0024683554 0.0050328338 
19.0544826218 1.7468470941 1.5518356621 0.0007774950 0.0016219739 0.0048549703 
22.6013998660 1.6576893617 1.3386411045 0.0004742107 0.0010192226 0.0036915772 
18.7652483861 1.7289161082 1.6618228023 0.0008126466 0.0024914535 0.0056597242 
22.4278815205 1.7771613243 1.7173675117 0.0009663651 0.0032643485 0.0062369683 
18.6597336159 1.7242642064 1.4366294200 0.0005592087 0.0015001233 0.0038480700 
22.0926087927 1.6729352793 1.3292202908 0.0004690442 0.0010314825 0.0035559674 
20.2469346968 1.6668328577 1.4150334189 0.0004092538 0.0015574240 0.0035974650 
18.3720130626 1.6908596079 1.5364783855 0.0005550973 0.0024770266 0.0045049645 
21.2496018258 1.6857460085 1.5819198764 0.0005981239 0.0031997986 0.0049794631 
22.8596057077 1.7139496492 1.3799559585 0.0004479568 0.0014844998 0.0033211368 
22.9967570327 1.6502783675 1.4552017978 0.0003823299 0.0021791769 0.0037676409 
22.9870956437 1.6170817195 1.5452706695 0.0004498305 0.0026579185 0.0045922435 
22.8596057077 1.7139496492 1.3799559585 0.0004479568 0.0014844998 0.0033211368 
18.6597336157 1.7242642064 1.4366294200 0.0005592087 0.0015001233 0.0038480700 
21.9919975596 1.7444357647 1.3922340324 0.0006476481 0.0011605966 0.0038882845 
17.2962616908 1.6777369990 1.5508029259 0.0005677497 0.0022052161 0.0046458629 
19.5059281348 1.6588499582 1.6235774226 0.0006276462 0.0025655743 0.0053082260 
22.0926087898 1.6729352793 1.3292202908 0.0004690442 0.0010314825 0.0035559674 
18.8446185837 1.6864272650 1.4198082493 0.0004905575 0.0013928685 0.0037932167 
20.1302458091 1.6227727260 1.4952348063 0.0004191653 0.0019368824 0.0041762931 
21.9878989648 1.7621735310 1.3936806780 0.0006292304 0.0012817438 0.0036839584 
20.1302458088 1.6227727260 1.4952348063 0.0004191653 0.0019368824 0.0041762931 
17.6247060181 1.6633669659 1.5679586808 0.0005757279 0.0021325540 0.0048127835 
19.3544898848 1.6627267495 1.6358874053 0.0006589649 0.0024201190 0.0054204427 
16.3710442733 1.7236192650 1.5452857974 0.0006701914 0.0018835433 0.0046582823 
17.7273137973 1.7632107293 1.5699593656 0.0007957045 0.0018568738 0.0048992768 
19.6398379125 1.6888615195 1.6561320920 0.0007185552 0.0027546738 0.0056180691 
18.8446185841 1.6864272650 1.4198082493 0.0004905575 0.0013928685 0.0037932167 
19.6398379125 1.6888615195 1.6561320920 0.0007185552 0.0027546738 0.0056180691 
16.7570020970 1.7298952548 1.6050088564 0.0007286030 0.0024297349 0.0051353594 
17.2382777154 1.7592893560 1.6222743400 0.0008050406 0.0025783253 0.0052966473 
17.9546218628 1.7306723463 1.4608601361 0.0005924743 0.0015909891 0.0040082673 
17.0337316749 1.7028731751 1.5392550836 0.0005890266 0.0022670834 0.0045347108 
18.4493748626 1.6895172528 1.5330142767 0.0005484442 0.0024588534 0.0044729251 
19.7643587117 1.6798164732 1.4252338336 0.0004375640 0.0016124575 0.0036572013 
19.4541318993 1.6879089120 1.4006629035 0.0004761654 0.0013386918 0.0036728436 
20.4654785306 1.6261917177 1.4708175578 0.0003951785 0.0018465879 0.0039756712 
21.2484454729 1.6261970016 1.5373870638 0.0004574961 0.0024374826 0.0045129801 
19.4541318993 1.6879089120 1.4006629035 0.0004761654 0.0013386918 0.0036728436 
17.2962616908 1.6777369990 1.5508029259 0.0005677497 0.0022052161 0.0046458629 
19.4989186635 1.6879414701 1.6453575692 0.0006991968 0.0028111866 0.0055231538 
17.9546218628 1.7306723463 1.4608601361 0.0005924743 0.0015909891 0.0040082673 
20.1030972015 1.7706666914 1.4514418902 0.0006911221 0.0014631896 0.0040245654 
17.0337316749 1.7028731751 1.5392550836 0.0005890266 0.0022670834 0.0045347108 
17.9800324040 1.7066936937 1.5854110593 0.0006454572 0.0027312792 0.0049656444 
21.3977718262 1.7302213540 1.3934160994 0.0005116269 0.0014418038 0.0034875900 
17.2962616908 1.6777369990 1.5508029259 0.0005677497 0.0022052161 0.0046458629 
20.0180574165 1.6475434515 1.6144601156 0.0005958112 0.0025869223 0.0052249994 
21.3977718262 1.7302213540 1.3934160994 0.0005116269 0.0014418038 0.0034875900 
17.2496393449 1.7610842394 1.5148812529 0.0006911878 0.0019207933 0.0043631774 
17.9825000113 1.7957368283 1.5565754570 0.0008179997 0.0020749612 0.0047161655 
23.3518059927 1.6331880193 1.3758048245 0.0003107521 0.0014582896 0.0033042133 
17.9825000113 1.7957368283 1.5565754570 0.0008179997 0.0020749612 0.0047161655 
22.6882353823 1.8536553891 1.6359804918 0.0010716234 0.0023832970 0.0054221416 
17.2101487377 1.7589620470 1.5337403379 0.0006866278 0.0022649099 0.0044840436 
17.6323978311 1.7710404563 1.5596918130 0.0007337046 0.0026018703 0.0047219317 
18.9955782331 1.7770807015 1.6596710529 0.0008841425 0.0029628325 0.0056690232 
19.5024824014 1.6863460948 1.5956552951 0.0006218650 0.0029215893 0.0050756862 
17.9825000113 1.7957368283 1.5565754570 0.0008179997 0.0020749612 0.0047161655 
23.2905619977 1.8302576780 1.5206788850 0.0009160670 0.0016516472 0.0045364051 
21.3977718249 1.7302213522 1.3934160994 0.0005116269 0.0014418038 0.0034875900 
18.9955782331 1.7770807015 1.6596710529 0.0008841425 0.0029628325 0.0056690232 
19.5024824014 1.6863460948 1.5956552951 0.0006218650 0.0029215893 0.0050756862 
17.9825000113 1.7957368283 1.5565754570 0.0008179997 0.0020749612 0.0047161655 
23.2905619977 1.8302576780 1.5206788850 0.0009160670 0.0016516472 0.0045364051 
19.5024824014 1.6863460948 1.5956552951 0.0006218650 0.0029215893 0.0050756862 
19.2340577631 1.7805434835 1.6516242941 0.0008727303 0.0031658044 0.0056177912 
22.8356947528 1.8136029853 1.7036586275 0.0010145822 0.0036151650 0.0061593314 
18.9215774088 1.7074023071 1.5299975677 0.0005700062 0.0026053699 0.0044493241 
23.6382839890 1.6671727827 1.4640524074 0.0004129380 0.0024266386 0.0038394746 
22.7031623899 1.6886004236 1.6457202632 0.0006897732 0.0035302659 0.0056111575 
23.1552762173 1.6376198124 1.4487535564 0.0003592738 0.0020692707 0.0037208410 
18.9215774088 1.7074023071 1.5299975677 0.0005700062 0.0026053699 0.0044493241 
18.6531483086 1.7661377690 1.5329191299 0.0006857330 0.0025896713 0.0044754767 
18.4530876229 1.7849043549 1.5212004987 0.0007295486 0.0021813419 0.0043750153 
19.8087524871 1.6405308286 1.5137705771 0.0004547252 0.0021917966 0.0043055516 
21.0010485972 1.8153687679 1.5408617855 0.0008012370 0.0027886086 0.0045604393 
18.4530876229 1.7849043549 1.5212004987 0.0007295486 0.0021813419 0.0043750153 
23.0375107405 1.8314788165 1.5021239775 0.0008649720 0.0017695276 0.0042977084 
23.1737532917 1.7793496966 1.4561252269 0.0006340972 0.0020588160 0.0037903047 
23.5452280744 1.8507533329 1.5362014757 0.0009028045 0.0024797479 0.0045024591 
19.8009972961 1.7237916723 1.4786851619 0.0005404507 0.0022060964 0.0039813804 
23.1552762047 1.6376198127 1.4487535564 0.0003592738 0.0020692707 0.0037208410 
23.5452280744 1.8507533329 1.5362014757 0.0009028045 0.0024797479 0.0045024591 
19.8009972961 1.7237916723 1.4786851619 0.0005404507 0.0022060964 0.0039813804 
23.1552762047 1.6376198127 1.4487535564 0.0003592738 0.0020692707 0.0037208410 
17.7893809525 1.7723651097 1.5697094720 0.0007467270 0.0027252154 0.0048209186 
18.3749931705 1.7666096768 1.6224207687 0.0008030419 0.0030584150 0.0053362256 
20.9945666607 1.8497643740 1.6080061121 0.0009778910 0.0029240142 0.0051895351 
17.4154921041 1.7903691723 1.5935644425 0.0008348741 0.0024317723 0.0050298734 
17.6883440733 1.7738648510 1.6181683115 0.0008516927 0.0022533542 0.0052645905 
16.7000905979 1.6887264872 1.5218478305 0.0005740879 0.0018492601 0.0044508145 
18.9445045557 1.7206961196 1.5080049298 0.0006901592 0.0014640888 0.0045726949 
17.7893809525 1.7723651097 1.5697094720 0.0007467270 0.0027252154 0.0048209186 
20.4822410440 1.7877232587 1.5761213529 0.0007750109 0.0033557786 0.0049450305 
17.5409926887 1.7062113901 1.6244402091 0.0007187898 0.0023705445 0.0053158671 
21.2111940130 1.6608160758 1.6755023921 0.0007134103 0.0024651458 0.0057862930 
21.5777335666 1.6608290917 1.5849023260 0.0006829866 0.0015902239 0.0051999294 
22.7303443692 1.7414324610 1.7051280522 0.0009282248 0.0022934882 0.0060694435 
21.6142234184 1.7370555203 1.6461915493 0.0008720572 0.0018832609 0.0056090481 
18.4650664749 1.7099879044 1.5217870033 0.0006762662 0.0015244044 0.0046462685 
21.0210283345 1.6865916106 1.3922835220 0.0005502868 0.0011398624 0.0039346810 
16.8695253991 1.6966301553 1.5159187833 0.0006019064 0.0016953941 0.0044648108 
18.4407767837 1.6720457150 1.4494206334 0.0004668311 0.0016014607 0.0038926921 
18.2062982904 1.7843837511 1.5204011545 0.0007369236 0.0020585445 0.0043838504 
19.6026151949 1.6858013773 1.3960042843 0.0004917048 0.0012655411 0.0037320294 
21.6146016544 1.6382867168 1.4363194117 0.0005164769 0.0012133975 0.0042296291 
19.8007161352 1.6835739114 1.5887171821 0.0007047282 0.0016899228 0.0051617762 
19.6026151949 1.6858013773 1.3960042843 0.0004917048 0.0012655411 0.0037320294 
17.0207701805 1.7451939073 1.5061649998 0.0006634414 0.0017768289 0.0043324433 
18.2062982904 1.7843837511 1.5204011545 0.0007369236 0.0020585445 0.0043838504 
19.3992924462 1.7085754215 1.4318639395 0.0004951023 0.0016341050 0.0037065871 
18.4650664749 1.7099879044 1.5217870033 0.0006762662 0.0015244044 0.0046462685 
22.4586788355 1.7062465184 1.5639383919 0.0007668481 0.0014695540 0.0051161092 
21.6146016544 1.6382867168 1.4363194117 0.0005164769 0.0012133975 0.0042296291 
20.7809274798 1.6374407779 1.3853957721 0.0003971259 0.0012584841 0.0036380443 
19.5405365762 1.6328849401 1.5044807976 0.0005186347 0.0015126426 0.0044896268 
21.3832330084 1.6059385509 1.5543156598 0.0005320997 0.0016361934 0.0048684255 
19.8081785993 1.6787058568 1.5875751106 0.0006942194 0.0016891387 0.0051513334 
17.5902975420 1.6939114504 1.6053371814 0.0006933635 0.0020513861 0.0051742182 
18.8895050666 1.7131703158 1.6603959737 0.0007818069 0.0024703804 0.0056465128 
18.0985515033 1.7384231648 1.6276298591 0.0008076916 0.0021113033 0.0053706149 
20.5838476923 1.7793388195 1.6780787495 0.0009522200 0.0024106336 0.0058111089 
22.4214314707 1.7116955823 1.6965375850 0.0008616099 0.0022058246 0.0059993002 
22.9727895755 1.7242977003 1.6733039838 0.0008823171 0.0019527916 0.0058399475 
18.7230318328 1.7176431219 1.5580092164 0.0007278755 0.0016296644 0.0049086303 
19.6579952319 1.7179423154 1.4711744426 0.0006610083 0.0013415843 0.0043632953 
17.8429116580 1.7001351069 1.4587719313 0.0005596291 0.0014752259 0.0040835482 
22.6905258398 1.6879935078 1.3380556383 0.0003982851 0.0012364430 0.0032053486 
18.6946530565 1.7584645336 1.4667251566 0.0006579999 0.0015962703 0.0040603055 
18.0985515033 1.7384231648 1.6276298591 0.0008076916 0.0021113033 0.0053706149 
16.2956114210 1.7426827608 1.5496973474 0.0006892054 0.0021136153 0.0046463505 
16.8496597869 1.7484511602 1.5672184515 0.0007033040 0.0024996308 0.0047878780 
18.1572922830 1.6999754733 1.6374355776 0.0007224166 0.0024611697 0.0054343886 
23.3988486716 1.6658122320 1.7094663478 0.0007546249 0.0028936194 0.0061214302 
18.4790802715 1.6928154026 1.4985621945 0.0005158749 0.0021793809 0.0041665951 
18.1572922830 1.6999754733 1.6374355776 0.0007224166 0.0024611697 0.0054343886 
18.0985515033 1.7384231648 1.6276298591 0.0008076916 0.0021113033 0.0053706149 
23.6765717615 1.7515189046 1.6911527850 0.0009535999 0.0020772644 0.0059726247 
22.9329078511 1.7524513066 1.7258082635 0.0009293123 0.0032395099 0.0063117061 
18.6352356265 1.7912218744 1.6481398570 0.0009044553 0.0027724596 0.0055457440 
20.3020203666 1.8297729579 1.6527109808 0.0009954747 0.0029281046 0.0056014218 
18.3903801984 1.7645399008 1.4826881422 0.0006809883 0.0016827525 0.0041577852 
22.9329078511 1.7524513066 1.7258082635 0.0009293123 0.0032395099 0.0063117061 
18.3903801984 1.7645399008 1.4826881422 0.0006809883 0.0016827525 0.0041577852 
20.0156985248 1.7765329572 1.6092619285 0.0008921195 0.0018780462 0.0052615514 
16.8496597869 1.7484511602 1.5672184515 0.0007033040 0.0024996308 0.0047878780 
19.2964223993 1.7241955759 1.5396535983 0.0006088962 0.0028104231 0.0045510414 
18.2265699358 1.7043880066 1.4444664906 0.0005568672 0.0014233314 0.0039984414 
17.6266369470 1.6966660167 1.6204513545 0.0006975869 0.0023400911 0.0052801710 
21.8232262996 1.6572976938 1.6809216139 0.0007058862 0.0026687604 0.0058413639 
18.3903801984 1.7645399008 1.4826881422 0.0006809883 0.0016827525 0.0041577852 
19.8023868630 1.7422071082 1.4465157685 0.0005667340 0.0017472057 0.0037867449 
21.3815770918 1.7281481117 1.3649034314 0.0005506427 0.0011768294 0.0035775467 
21.0496382097 1.6846029772 1.3559956852 0.0004351743 0.0012154918 0.0034173701 
18.4284638822 1.6909667692 1.4576501057 0.0004885409 0.0017471899 0.0038908242 
19.2080864145 1.6652694619 1.4835270482 0.0004574900 0.0020323701 0.0040474629 
16.8628011923 1.7397111456 1.5186215958 0.0006395871 0.0020629928 0.0043666369 
16.8674071880 1.7630506664 1.5730468661 0.0007417935 0.0024867433 0.0048412702 
19.1473335219 1.7533686985 1.5190863872 0.0006411783 0.0025640945 0.0043474515 
21.5041308515 1.7700977311 1.5330921881 0.0006833339 0.0031344761 0.0045219566 
19.3338745851 1.8071931089 1.5625544369 0.0008112629 0.0027848391 0.0047594869 
22.1435262240 1.8551139454 1.6037864213 0.0009726239 0.0033036638 0.0051938183 
20.2998752825 1.8057578066 1.6357964222 0.0008960892 0.0034765789 0.0055120609 
19.8023868630 1.7422071082 1.4465157685 0.0005667340 0.0017472057 0.0037867449 
20.2999359843 1.8057582785 1.6357964222 0.0008960892 0.0034765789 0.0055120609 
21.5442698837 1.8133594732 1.5711979422 0.0008238935 0.0033969317 0.0049047293 
20.1309694222 1.8018691694 1.5724763240 0.0008033685 0.0031693846 0.0048888645 
19.9020372193 1.7654846233 1.5899636696 0.0007491611 0.0033551996 0.0050727644 
21.4284423031 1.7405611902 1.6028382872 0.0007181102 0.0036403798 0.0052294031 
23.5181169793 1.8269610178 1.6753489022 0.0009912342 0.0041033476 0.0059683417 
19.1473335218 1.7533686985 1.5190863872 0.0006411783 0.0025640945 0.0043474515 
21.9413588860 1.7130184614 1.4217061961 0.0004661504 0.0017944680 0.0035370064 
22.0309290467 1.7400514894 1.4841437139 0.0005663828 0.0025825402 0.0040273261 
23.3172567922 1.7641698161 1.4555103013 0.0005914586 0.0021888133 0.0037696637 
23.1085328416 1.7278390087 1.4388547645 0.0004978256 0.0020830317 0.0036277883 
20.4302530583 1.7130192710 1.5062037496 0.0005454659 0.0026309643 0.0042320469 
21.2163922754 1.6820426916 1.5297291607 0.0005224695 0.0028520398 0.0044632386 
20.2849987963 1.7249669743 1.5760077702 0.0006555281 0.0032494180 0.0049308891 
22.8099659761 1.7224346504 1.6380340988 0.0007343793 0.0038326111 0.0055824394 
23.1085328416 1.7278390087 1.4388547645 0.0004978256 0.0020830317 0.0036277883 
20.2849987957 1.7249669743 1.5760077702 0.0006555281 0.0032494180 0.0049308891 
22.8099659759 1.7224346504 1.6380340988 0.0007343793 0.0038326111 0.0055824394 
20.6751805991 1.7892173442 1.5245284258 0.0007195900 0.0027453287 0.0044072059 
23.3334171673 1.8302220572 1.5218581098 0.0008181502 0.0026919731 0.0043791895 
21.2163922754 1.6820426916 1.5297291607 0.0005224695 0.0028520398 0.0044632386 
23.4777481184 1.6739605614 1.5404663385 0.0005217419 0.0032252375 0.0046001843 
19.1473335218 1.7533686985 1.5190863872 0.0006411783 0.0025640945 0.0043474515 
19.6047982049 1.7840052854 1.5049579459 0.0007008966 0.0022335230 0.0042210851 
23.4777481185 1.6739605613 1.5404663385 0.0005217419 0.0032252375 0.0046001843 
22.0309290467 1.7400514894 1.4841437139 0.0005663828 0.0025825402 0.0040273261 
19.1473335218 1.7533686985 1.5190863872 0.0006411783 0.0025640945 0.0043474515 
19.6047982041 1.7840052854 1.5049579461 0.0007008966 0.0022335230 0.0042210851 
21.3601934353 1.8077295097 1.5165543290 0.0007594021 0.0025249477 0.0043229616 
22.1350863614 1.7311180985 1.5425831065 0.0006199788 0.0033377476 0.0046330327 
21.6124974208 1.8004298263 1.4674723104 0.0007413555 0.0016814108 0.0040151113 
19.0307064592 1.8192943089 1.5705797333 0.0008711410 0.0023879774 0.0048186486 
21.7522156317 1.8474831142 1.6130386076 0.0010235201 0.0022906960 0.0052143099 
20.0161028607 1.8307953911 1.5651753541 0.0008914611 0.0024078218 0.0047686357 
21.0723758058 1.8051449724 1.4978864897 0.0007503788 0.0021031792 0.0041690365 
18.1457452190 1.7998865701 1.5599007582 0.0008068012 0.0024071749 0.0047201034 
17.5534494199 1.7944033998 1.5813279228 0.0008305008 0.0023482885 0.0049186744 
18.5405706269 1.7938963676 1.6272775169 0.0008692392 0.0029923495 0.0053737872 
21.2004872325 1.7847109926 1.6866053144 0.0009286695 0.0034369347 0.0059761625 
18.7366024658 1.7331657878 1.6049654755 0.0007133423 0.0030773921 0.0051776221 
23.0363916644 1.6672506678 1.6226656406 0.0006242828 0.0034121772 0.0053821153 
18.9753545773 1.7771831574 1.6637742928 0.0009012564 0.0027248372 0.0056864638 
23.0449416318 1.7741271280 1.7215928760 0.0009981521 0.0026436644 0.0062162330 
21.3363047207 1.8289566924 1.6412520880 0.0010206553 0.0022995914 0.0054749947 
21.6014862498 1.8020178636 1.6199656580 0.0009657025 0.0019227952 0.0053463014 
18.5405706269 1.7938963676 1.6272775169 0.0008692392 0.0029923495 0.0053737872 
20.2337236116 1.7802002463 1.6215841867 0.0008210076 0.0035271267 0.0053875300 
20.1570337867 1.8341971981 1.5712451629 0.0009123405 0.0023686491 0.0048251737 
19.3815872066 1.7780150940 1.5450910665 0.0007207317 0.0028399333 0.0046034288 
18.8411754296 1.7328799936 1.5970305562 0.0007013073 0.0030850651 0.0051054198 
23.5614715626 1.6625034181 1.6074372092 0.0005957907 0.0034432732 0.0052455429 
18.6278572850 1.7458425486 1.5225415644 0.0006324539 0.0025231751 0.0043778948 
21.3507171090 1.7196814367 1.4681800891 0.0005140613 0.0022885879 0.0038799486 
18.5405706269 1.7938963676 1.6272775169 0.0008692392 0.0029923495 0.0053737872 
20.9077503523 1.8144912978 1.6783344232 0.0009876319 0.0032269368 0.0058717333 
21.4843383621 1.7359443302 1.5934346928 0.0006970180 0.0035966102 0.0051364161 
17.5534494199 1.7944033998 1.5813279228 0.0008305008 0.0023482885 0.0049186744 
20.9706800965 1.8073623391 1.5539904716 0.0008972422 0.0017241277 0.0048098035 
19.3344553328 1.7836456560 1.6539484539 0.0009244608 0.0023610949 0.0055892448 
22.1747595331 1.8051991728 1.7073159421 0.0010269940 0.0029337128 0.0061054204 
20.3266850137 1.7626495757 1.6723282873 0.0008640199 0.0033269205 0.0058293243 
21.7318294180 1.8179239300 1.6482385470 0.0010164428 0.0021978510 0.0055496440 
17.9488436705 1.7947558586 1.5771727159 0.0008464346 0.0021004842 0.0049030302 
19.2547161816 1.7865448277 1.4980067196 0.0007561548 0.0016838698 0.0043018351 
17.2878935176 1.7513556624 1.5497227729 0.0006834605 0.0024936918 0.0046269341 
21.2258826319 1.7027341462 1.4989073463 0.0005169694 0.0026416122 0.0041655792 
22.6318972099 1.7667719677 1.4756350993 0.0006147756 0.0024188459 0.0039457927 
19.3344553328 1.7836456560 1.6539484539 0.0009244608 0.0023610949 0.0055892448 
22.0783389460 1.7613388387 1.6973846464 0.0008952855 0.0035475544 0.0060914756 
21.7075937418 1.7424539788 1.5927636232 0.0007075294 0.0036613022 0.0051388864 
22.7022779197 1.7634642197 1.4814669515 0.0006115339 0.0025506747 0.0040015962 
22.0783389460 1.7613388387 1.6973846464 0.0008952855 0.0035475544 0.0060914756 
19.3344553325 1.7836456560 1.6539484539 0.0009244608 0.0023610949 0.0055892448 
22.2444917359 1.8192028504 1.6669477562 0.0010399789 0.0023149469 0.0057123708 
19.4938750903 1.7906127306 1.5049235999 0.0007799227 0.0016719535 0.0043741976 
19.4938750911 1.7906127306 1.5049235999 0.0007799227 0.0016719535 0.0043741976 
19.4858567538 1.8221874200 1.5592589951 0.0008682998 0.0022917383 0.0047176589 
23.3545052177 1.8355497979 1.5117273278 0.0008402192 0.0022570600 0.0042818659 
22.7005949574 1.7767785685 1.4739138824 0.0006383290 0.0023224140 0.0039313916 
19.1747284119 1.7919235089 1.5223562681 0.0007387414 0.0023205472 0.0043766364 
20.1996236217 1.8100301678 1.6108590713 0.0008709309 0.0033978032 0.0052711907 
23.5803565481 1.8128995411 1.6462484819 0.0009164349 0.0042607281 0.0057196872 
20.2726058531 1.7685544893 1.6119385957 0.0007843079 0.0035153950 0.0052967506 
19.4858567538 1.8221874200 1.5592589951 0.0008682998 0.0022917383 0.0047176589 
21.5489526538 1.8259041343 1.6741337724 0.0010002385 0.0034673802 0.0058651214 
21.0087997738 1.8454728522 1.6064807903 0.0009570735 0.0031122649 0.0051955268 
23.0976298927 1.8677725813 1.5960476280 0.0010009906 0.0031722227 0.0051063966 
21.1208068635 1.8485876256 1.6171397993 0.0010128103 0.0025164524 0.0052476807 
21.5489526538 1.8259041343 1.6741337724 0.0010002385 0.0034673802 0.0058651214 
21.6831053873 1.8432687858 1.5512202821 0.0009189725 0.0022265377 0.0046478725 
20.2050319597 1.8336988679 1.6358495850 0.0009731498 0.0030537660 0.0054593718 
21.5489526617 1.8259041341 1.6741337724 0.0010002385 0.0034673802 0.0058651214 
20.0042891728 1.8222147524 1.5975311053 0.0009457664 0.0021290395 0.0050876141 
22.9655659202 1.8021022963 1.5715996334 0.0009401129 0.0016374268 0.0050336577 
22.8278794921 1.8532413895 1.6055409015 0.0009627271 0.0036038777 0.0052494832 
22.2995020357 1.8501617814 1.5557464580 0.0009227416 0.0025542795 0.0046838434 
21.4796609945 1.8301358044 1.5495724059 0.0009205623 0.0018792963 0.0046998499 
21.3226473498 1.8482451220 1.5934444324 0.0009486721 0.0030290172 0.0050662721 
22.8278794921 1.8532413895 1.6055409015 0.0009627271 0.0036038777 0.0052494832 
23.1583918756 1.8282538435 1.5235602280 0.0008136654 0.0027335710 0.0043975022 
22.6106956269 1.8197231930 1.4926260747 0.0007877990 0.0020240420 0.0041330642 
21.3226473498 1.8482451220 1.5934444324 0.0009486721 0.0030290172 0.0050662721 
22.6248608031 1.8608567653 1.6372366292 0.0010291087 0.0035315048 0.0055328760 
21.1208068635 1.8485876256 1.6171397993 0.0010128103 0.0025164524 0.0052476807 
21.0692266832 1.8323397054 1.6573428278 0.0010301615 0.0025981528 0.0056206239 
18.9480262487 1.8036088717 1.5779135577 0.0008215128 0.0028860036 0.0049091934 
21.3450005990 1.7660170093 1.5337950825 0.0006760779 0.0031250589 0.0045274051 
19.3814048689 1.8209778867 1.6359588831 0.0009574440 0.0027176805 0.0054297297 
16.8221731800 1.7596221067 1.5595390961 0.0007192090 0.0023939679 0.0047169237 
16.4712864364 1.7054145059 1.5378362861 0.0006044774 0.0020764433 0.0045422496 
19.5402704813 1.8123766144 1.6063942236 0.0009344375 0.0021391639 0.0051684536 
18.2406654328 1.7776123300 1.5056639731 0.0007238534 0.0018322330 0.0043056277 
20.5298409757 1.7522388585 1.4142954884 0.0006070581 0.0013895092 0.0037435767 
16.4541467446 1.7425943610 1.5565587486 0.0007167002 0.0019518382 0.0047430112 
17.0645490093 1.6937050212 1.5513701411 0.0006409004 0.0017818882 0.0047556873 
17.7931180364 1.7398999720 1.6395236604 0.0008058444 0.0023777804 0.0054550821 
21.1453646693 1.7183822715 1.7014142115 0.0008468400 0.0026505541 0.0060298092 
19.7512621736 1.6266088948 1.5659262164 0.0005095317 0.0022299271 0.0047833418 
17.0545203548 1.6835272342 1.5761241684 0.0006157582 0.0022072363 0.0048796198 
17.3320081959 1.7756592523 1.5963623390 0.0008282110 0.0021618547 0.0050721757 
19.5402704813 1.8123766144 1.6063942236 0.0009344375 0.0021391639 0.0051684536 
17.0545203548 1.6835272342 1.5761241684 0.0006157582 0.0022072363 0.0048796198 
19.7512621736 1.6266088948 1.5659262052 0.0005095317 0.0022299271 0.0047833418 
17.7449379391 1.7588047955 1.6182431731 0.0007863074 0.0028707682 0.0052787297 
19.8625690472 1.7850952193 1.6397437017 0.0008590109 0.0034152082 0.0055402509 
19.0153418341 1.8126254840 1.6335199473 0.0009251490 0.0028877747 0.0054208706 
22.6404453913 1.8633797844 1.6587811185 0.0010798445 0.0032280440 0.0056914960 
17.0545203548 1.6835272342 1.5761241684 0.0006157582 0.0022072363 0.0048796198 
20.7498884735 1.5990217229 1.5394167292 0.0004610627 0.0018669670 0.0046089944 
18.5486448421 1.7277573230 1.5313613826 0.0006083386 0.0026035346 0.0044617667 
23.6735776716 1.7166764914 1.4766182809 0.0005095857 0.0027164117 0.0039651091 
18.6130335175 1.6861291407 1.5924233013 0.0006210604 0.0027270581 0.0050298204 
21.6194241429 1.6430636259 1.6079650850 0.0005719861 0.0028936032 0.0051862687 
16.8221731800 1.7596221067 1.5595390961 0.0007192090 0.0023939679 0.0047169237 
17.9371441810 1.7899554885 1.5417528443 0.0007682833 0.0022274228 0.0045604754 
21.6194241429 1.6430636259 1.6079650850 0.0005719861 0.0028936032 0.0051862687 
18.6130335175 1.6861291407 1.5924233013 0.0006210604 0.0027270581 0.0050298204 
19.7274548215 1.7613602975 1.5798076699 0.0007280461 0.0032603377 0.0049672581 
22.6265853981 1.7932370711 1.5771693814 0.0007841901 0.0037868884 0.0050110773 
19.7456190670 1.6305302766 1.5540272052 0.0005596142 0.0016806856 0.0048358006 
22.6265853981 1.7932370711 1.5771693814 0.0007841901 0.0037868884 0.0050110773 
19.7456190670 1.6305302766 1.5540272052 0.0005596142 0.0016806856 0.0048358006 
21.0760469126 1.5969914932 1.5009873476 0.0004063681 0.0018034173 0.0042728621 
18.5048708334 1.6440267367 1.5357898356 0.0005013529 0.0020702550 0.0045243290 
17.0967339041 1.7240410581 1.5928964582 0.0006913226 0.0026039305 0.0050272628 
17.7449379391 1.7588047955 1.6182431731 0.0007863074 0.0028707682 0.0052787297 
20.4542435418 1.6618364024 1.6579712573 0.0007029828 0.0022488067 0.0056344670 
21.0212798022 1.6814722957 1.6278724184 0.0007448758 0.0018064489 0.0054695111 
18.6130335175 1.6861291407 1.5924233013 0.0006210604 0.0027270581 0.0050298204 
22.0881916329 1.6771767754 1.5636908514 0.0005591527 0.0031873627 0.0048099750 
20.9272221789 1.7616564198 1.6650649672 0.0008472862 0.0035504031 0.0057928775 
19.7456190670 1.6305302766 1.5540272052 0.0005596142 0.0016806856 0.0048358006 
21.0212798022 1.6814722957 1.6278724184 0.0007448758 0.0018064489 0.0054695111 
18.6130335175 1.6861291407 1.5924233013 0.0006210604 0.0027270581 0.0050298204 
22.0881916329 1.6771767754 1.5636908514 0.0005591527 0.0031873627 0.0048099750 
18.5486448421 1.7277573230 1.5313613826 0.0006083386 0.0026035346 0.0044617667 
22.6265853981 1.7932370711 1.5771693814 0.0007841901 0.0037868884 0.0050110773 
19.7274549043 1.7613603006 1.5798076699 0.0007280461 0.0032603377 0.0049672581 
20.4382828440 1.8040188244 1.5610530641 0.0007940676 0.0030960355 0.0047753493 
20.8786128650 1.8196490237 1.6391100082 0.0009306088 0.0035478930 0.0055524580 
19.7920479218 1.8247778642 1.6330761030 0.0009459431 0.0030827935 0.0054370999 
21.6936143309 1.8495853273 1.6596429007 0.0010548916 0.0029940214 0.0056720208 
19.7274549043 1.7613603006 1.5798076699 0.0007280461 0.0032603377 0.0049672581 
21.8164830947 1.7225130571 1.5531821617 0.0006190976 0.0033491097 0.0047323372 
17.7449379391 1.7588047955 1.6182431731 0.0007863074 0.0028707682 0.0052787297 
18.2066651188 1.7262041791 1.6485213072 0.0007913568 0.0024105237 0.0055374112 
21.6936143309 1.8495853273 1.6596429007 0.0010548916 0.0029940214 0.0056720208 
17.7449379391 1.7588047955 1.6182431731 0.0007863074 0.0028707682 0.0052787297 
18.3937882229 1.6775411485 1.6145616607 0.0006460921 0.0025288864 0.0052241834 
22.0306250412 1.7694664250 1.7163342605 0.0009603274 0.0029511651 0.0061904255 
21.5986082912 1.7128659138 1.6774654913 0.0008435986 0.0021014889 0.0058386284 
16.4390421875 1.7392658363 1.5844881059 0.0007360608 0.0021317661 0.0049661295 
16.7415417935 1.7207413584 1.5057060005 0.0006239275 0.0017220667 0.0043539816 
21.2470598851 1.7880999418 1.5160491615 0.0007063422 0.0027284941 0.0043281621 
22.1639084562 1.8288583546 1.6618378921 0.0009809564 0.0037788680 0.0057955959 
16.7415417935 1.7207413584 1.5057060005 0.0006239275 0.0017220667 0.0043539816 
21.5986082912 1.7128659138 1.6774654913 0.0008435986 0.0021014889 0.0058386284 
21.1541312473 1.6062376838 1.5577615551 0.0005293633 0.0016792103 0.0048723863 
21.9278341108 1.6204858372 1.4515744120 0.0003559900 0.0018519533 0.0037950725 
20.4130027888 1.7296911034 1.4862203557 0.0005546431 0.0023893940 0.0040431053 
17.6797218647 1.7862083625 1.6211065429 0.0008604518 0.0025749447 0.0052857744 
23.5217433603 1.8445062008 1.6992364915 0.0011126827 0.0029364404 0.0060311254 
23.1825133613 1.8026250320 1.4649681364 0.0007132562 0.0019287171 0.0038977242 
20.9009005666 1.8011215461 1.5741926347 0.0009104472 0.0017610917 0.0049818815 
21.7378986336 1.7317516378 1.6788664581 0.0008832948 0.0021100183 0.0058500341 
23.1825133613 1.8026250320 1.4649681364 0.0007132562 0.0019287171 0.0038977242 
21.7378986336 1.7317516378 1.6788664581 0.0008832948 0.0021100183 0.0058500341 
23.1825133613 1.8026250320 1.4649681364 0.0007132562 0.0019287171 0.0038977242 
20.4130027888 1.7296911034 1.4862203557 0.0005546431 0.0023893940 0.0040431053 
20.9009005666 1.8011215461 1.5741926347 0.0009104472 0.0017610917 0.0049818815 
21.7378986320 1.7317516378 1.6788664581 0.0008832948 0.0021100183 0.0058500341 
16.7415417899 1.7207413585 1.5057060009 0.0006239275 0.0017220667 0.0043539816 
21.8449981106 1.6551210266 1.3601945023 0.0003631237 0.0012954484 0.0033353999 
23.1825133613 1.8026250320 1.4649681364 0.0007132562 0.0019287171 0.0038977242 
18.5050567923 1.7900024389 1.5187800552 0.0007557658 0.0019740424 0.0043858017 
18.1629708807 1.7181752791 1.5216639341 0.0005829829 0.0024196108 0.0043684903 
17.6470278929 1.6889694785 1.5851647325 0.0006224756 0.0025037057 0.0049530292 
22.2619505304 1.6242329652 1.6145899130 0.0005558305 0.0027685374 0.0052366430 
21.8065011090 1.6185068356 1.4555807057 0.0003591389 0.0018553107 0.0038312263 
17.6797218647 1.7862083625 1.6211065429 0.0008604518 0.0025749447 0.0052857744 
23.4342321125 1.8451660966 1.6972953074 0.0011111083 0.0029347617 0.0060130484 
19.4708782680 1.7410700886 1.6247943622 0.0007533460 0.0032767742 0.0053842144 
17.6797218647 1.7862083625 1.6211065429 0.0008604518 0.0025749447 0.0052857744 
22.5096372445 1.8365821253 1.6628247424 0.0010679688 0.0024165259 0.0056696375 
22.6187117684 1.6114346880 1.4590893717 0.0003472382 0.0019332918 0.0038421641 
23.2331990666 1.6017806306 1.5329586067 0.0004160744 0.0024545846 0.0044723756 
18.6314716869 1.6358899110 1.5017638642 0.0004784409 0.0017026056 0.0043269978 
17.2298082870 1.6828081282 1.4923716551 0.0005493621 0.0016384842 0.0042757518 
20.4519995786 1.7045489766 1.4344040675 0.0006160060 0.0012304340 0.0041774399 
17.7618835341 1.7204194199 1.6052229770 0.0007529476 0.0019632386 0.0051950217 
22.6187117684 1.6114346880 1.4590893717 0.0003472382 0.0019332918 0.0038421641 
19.0826543952 1.6424157834 1.4957812606 0.0004486655 0.0019407785 0.0041803785 
19.8792381547 1.6322889388 1.4318880678 0.0004269965 0.0013890813 0.0039150494 
18.3200606762 1.6723222166 1.4529204234 0.0004715752 0.0016096237 0.0039204554 
19.1227964581 1.6896368389 1.4281042838 0.0004681423 0.0015631327 0.0037171842 
17.1583213545 1.6951952687 1.5154370222 0.0005527387 0.0020701763 0.0043360077 
17.2856935189 1.7203658802 1.5410272104 0.0006156098 0.0024107238 0.0045464868 
17.2034512984 1.6946258491 1.5628935942 0.0006041832 0.0023837006 0.0047479560 
18.1700694259 1.7040323726 1.6064251552 0.0006704872 0.0027707391 0.0051617064 
16.4558897135 1.7519142807 1.5756573829 0.0007307712 0.0023478273 0.0048664179 
17.8495030617 1.7964508283 1.6128984584 0.0008718240 0.0025513516 0.0052094376 
16.6884032949 1.7001970670 1.5493490216 0.0006406011 0.0018359509 0.0047135970 
19.0320866903 1.6833437247 1.5396311078 0.0006530968 0.0015485645 0.0047971521 
19.4976484788 1.6234083761 1.4879733288 0.0004653264 0.0015575966 0.0042917853 
19.9731047870 1.6495036022 1.4588819676 0.0005255533 0.0013241655 0.0042665890 
22.9597404737 1.5960150875 1.3912172545 0.0003862267 0.0011775466 0.0038424871 
16.6884032949 1.7001970670 1.5493490216 0.0006406011 0.0018359509 0.0047135970 
16.8991034486 1.7403349145 1.6047038929 0.0007677883 0.0021651531 0.0051491520 
16.7927117672 1.6840807989 1.5418209491 0.0005779732 0.0020305223 0.0045875004 
17.2034512984 1.6946258491 1.5628935942 0.0006041832 0.0023837006 0.0047479560 
17.6599690506 1.6671496972 1.5776462502 0.0005907117 0.0022130145 0.0048931404 
19.1741328652 1.6574956058 1.6121929315 0.0006113865 0.0025002797 0.0052018347 
18.4280095988 1.7352495985 1.6399993541 0.0007721208 0.0029223576 0.0054838066 
22.0747190521 1.7784795514 1.6952344221 0.0009255180 0.0036047381 0.0060798172 
17.6821636953 1.7882441201 1.6065602254 0.0008354816 0.0027159801 0.0051590788 
20.1853863633 1.8392303863 1.6033556373 0.0009475292 0.0028238302 0.0051377008 
21.5507574868 1.7057995562 1.3537184595 0.0005360244 0.0010909164 0.0036530187 
20.4168633759 1.8021291595 1.5154724750 0.0007512234 0.0023630139 0.0043121867 
23.0097914480 1.8387440077 1.6608679895 0.0009992661 0.0039561135 0.0058122103 
22.7956945417 1.7870476555 1.7009055239 0.0009494290 0.0037460823 0.0061530581 
16.5377445209 1.7067106996 1.5729084478 0.0006681614 0.0020129620 0.0048802663 
20.1853863633 1.8392303863 1.6033556373 0.0009475292 0.0028238302 0.0051377008 
21.7647565971 1.6962689750 1.3515943906 0.0005304869 0.0010675796 0.0036908906 
22.7956945417 1.7870476555 1.7009055239 0.0009494290 0.0037460823 0.0061530581 
21.7647565971 1.6962689750 1.3515943906 0.0005304869 0.0010675796 0.0036908906 
20.4222442127 1.7941025646 1.4989219760 0.0007199714 0.0021704450 0.0041707653 
22.5415650759 1.8393030426 1.6482679433 0.0009839689 0.0038510710 0.0056800575 
23.4015556663 1.7952894765 1.7046880957 0.0009704828 0.0038686229 0.0062063775 
20.1853863633 1.8392303863 1.6033556373 0.0009475292 0.0028238302 0.0051377008 
17.2034512984 1.6946258491 1.5628935942 0.0006041832 0.0023837006 0.0047479560 
20.4222442127 1.7941025646 1.4989219760 0.0007199714 0.0021704450 0.0041707653 
19.1710867862 1.7098319386 1.5446775351 0.0005912198 0.0027796475 0.0045948185 
18.5287068119 1.6745063922 1.4601439874 0.0004657027 0.0017413611 0.0039167412 
20.4222442127 1.7941025646 1.4989219760 0.0007199714 0.0021704450 0.0041707653 
23.3378321898 1.5640724826 1.4909945925 0.0003803257 0.0015921900 0.0042942542 
18.5287068076 1.6745063923 1.4601439874 0.0004657027 0.0017413611 0.0039167412 
23.4910792429 1.7276874728 1.3594871357 0.0004740917 0.0013465271 0.0032631084 
18.6732300839 1.7168490317 1.4362968617 0.0005793753 0.0013788066 0.0039703892 
19.1710867862 1.7098319386 1.5446775351 0.0005912198 0.0027796475 0.0045948185 
21.4091846197 1.7637361506 1.5542408039 0.0006966668 0.0033733763 0.0047451006 
23.3215726543 1.8232466872 1.5107463609 0.0007902694 0.0025662642 0.0042709534 
20.2783337932 1.6416693588 1.5435074281 0.0004881416 0.0024660869 0.0045694222 
20.2510077990 1.6081162305 1.4870164627 0.0004306803 0.0016088862 0.0042445094 
23.0327057675 1.5846051166 1.4246717688 0.0003188333 0.0014938555 0.0037391592 
17.2034512984 1.6946258491 1.5628935942 0.0006041832 0.0023837006 0.0047479560 
17.6950345897 1.7396547199 1.6157768076 0.0007468581 0.0028286232 0.0052523545 
18.8428214109 1.6701661025 1.4401903704 0.0005122358 0.0013565450 0.0040367156 
17.5403545239 1.7433373220 1.5027800655 0.0006240675 0.0020455183 0.0042230991 
20.3578358563 1.7936953273 1.5042187562 0.0007207610 0.0022638344 0.0042123940 
18.9184050670 1.7274417015 1.5405403410 0.0006170664 0.0027571750 0.0045551487 
21.6648956333 1.7451957309 1.5605945185 0.0006694817 0.0034574900 0.0048143652 
18.8428214109 1.6701661025 1.4401903704 0.0005122358 0.0013565450 0.0040367156 
16.1988993330 1.7360684862 1.5614760540 0.0006946216 0.0021158149 0.0047551060 
17.0184848881 1.7631530712 1.6087930507 0.0008090810 0.0023030418 0.0051742883 
18.2234916836 1.7665780586 1.5988928413 0.0007696790 0.0030068109 0.0051140585 
21.6746791760 1.8027334503 1.6456177631 0.0008984006 0.0038319438 0.0056527300 
18.8428214109 1.6701661025 1.4401903704 0.0005122358 0.0013565450 0.0040367156 
17.8576934464 1.6581903161 1.5598267832 0.0005832929 0.0018585220 0.0048034193 
21.5419942206 1.6086034453 1.5861652431 0.0005629056 0.0017650239 0.0050935793 
18.7331800415 1.7166050115 1.6422742141 0.0007424959 0.0028821467 0.0055009386 
23.6331742406 1.7315691674 1.7111466525 0.0008576260 0.0036449476 0.0062330501 
17.4716558740 1.7151646489 1.6203558497 0.0007427572 0.0021872885 0.0052916865 
19.4066935601 1.7220132725 1.6478383799 0.0008120441 0.0020890824 0.0055635518 
20.5523172245 1.6588071080 1.6599245699 0.0006844091 0.0025028233 0.0056422570 
18.6958168197 1.6791008798 1.6358623036 0.0006869622 0.0024060712 0.0054204692 
20.8807027559 1.7434667578 1.6941791537 0.0008648506 0.0031251489 0.0060053103 
21.1724450380 1.7669233468 1.6014878143 0.0007652676 0.0036649282 0.0052202241 
18.9215892701 1.7292692114 1.5860586941 0.0006796135 0.0030536701 0.0050009486 
18.9215892701 1.7292692114 1.5860586941 0.0006796135 0.0030536701 0.0050009486 
18.5768698863 1.6351253033 1.5330439080 0.0005083054 0.0018311540 0.0045623974 
22.7400314109 1.7332792736 1.7152020750 0.0008724724 0.0033357907 0.0062265308 
20.7128597841 1.7969034256 1.6886736490 0.0009775727 0.0028988626 0.0059300462 
21.5011954846 1.6341337098 1.6315122106 0.0006507516 0.0019223973 0.0054553312 
20.7128597841 1.7969034256 1.6886736490 0.0009775727 0.0028988626 0.0059300462 
21.5011954846 1.6341337098 1.6315122106 0.0006507516 0.0019223973 0.0054553312 
21.5430375306 1.8044995147 1.6693165759 0.0009394535 0.0036829630 0.0058510971 
18.8213774313 1.7008785871 1.6539634670 0.0007469856 0.0025092526 0.0055872532 
21.5011954846 1.6341337098 1.6315122106 0.0006507516 0.0019223973 0.0054553312 
18.9215892701 1.7292692114 1.5860586941 0.0006796135 0.0030536701 0.0050009486 
18.9215892701 1.7292692114 1.5860586941 0.0006796135 0.0030536701 0.0050009486 
16.5165674432 1.7571863858 1.5667074880 0.0007303088 0.0023053995 0.0047856345 
18.7658698986 1.7654348977 1.4782230698 0.0006592270 0.0017902039 0.0040651864 
20.7857821611 1.6581549402 1.4603647872 0.0004129780 0.0020032219 0.0038388793 
20.7128597841 1.7969034256 1.6886736490 0.0009775727 0.0028988626 0.0059300462 
22.0013498708 1.8200429925 1.5254821324 0.0007972899 0.0026525719 0.0044102009 
18.8213774313 1.7008785871 1.6539634670 0.0007469856 0.0025092526 0.0055872532 
22.7400314109 1.7332792736 1.7152020750 0.0008724724 0.0033357907 0.0062265308 
23.6301628221 1.6248502770 1.6165858159 0.0005551416 0.0030336130 0.0052797755 
20.7128597841 1.7969034256 1.6886736490 0.0009775727 0.0028988626 0.0059300462 
16.5165674432 1.7571863858 1.5667074880 0.0007303088 0.0023053995 0.0047856345 
18.7658698986 1.7654348977 1.4782230698 0.0006592270 0.0017902039 0.0040651864 
20.2870798974 1.6468279042 1.5161934268 0.0004603659 0.0023466856 0.0043191780 
20.7128597841 1.7969034256 1.6886736490 0.0009775727 0.0028988626 0.0059300462 
19.9775436030 1.8168279029 1.5747191909 0.0008446778 0.0029960356 0.0048904997 
18.8213774313 1.7008785871 1.6539634670 0.0007469856 0.0025092526 0.0055872532 
22.7819654328 1.7628205046 1.6802682136 0.0009569646 0.0020886730 0.0058676740 
18.9215892701 1.7292692114 1.5860586941 0.0006796135 0.0030536701 0.0050009486 
22.7819654328 1.7628205046 1.6802682136 0.0009569646 0.0020886730 0.0058676740 
21.4331768017 1.8346369257 1.6408502555 0.0010295785 0.0023527041 0.0054683166 
18.8213774313 1.7008785871 1.6539634670 0.0007469856 0.0025092526 0.0055872532 
23.4956291704 1.6104385931 1.6602112239 0.0006056891 0.0025875268 0.0056467215 
18.9215892701 1.7292692114 1.5860586941 0.0006796135 0.0030536701 0.0050009486 
20.2870798974 1.6468279042 1.5161934268 0.0004603659 0.0023466856 0.0043191780 
20.7128597841 1.7969034256 1.6886736490 0.0009775727 0.0028988626 0.0059300462 
20.2870798974 1.6468279042 1.5161934268 0.0004603659 0.0023466856 0.0043191780 
20.7128597841 1.7969034256 1.6886736490 0.0009775727 0.0028988626 0.0059300462 
20.2870798974 1.6468279042 1.5161934268 0.0004603659 0.0023466856 0.0043191780 
17.9507975695 1.6699866706 1.5520924799 0.0006121600 0.0017205550 0.0047937620 
19.9989365358 1.6922002230 1.4345478419 0.0004549042 0.0017391741 0.0036784632 
18.8213774313 1.7008785871 1.6539634670 0.0007469856 0.0025092526 0.0055872532 
19.9989365358 1.6922002230 1.4345478419 0.0004549042 0.0017391741 0.0036784632 
18.8213774313 1.7008785871 1.6539634670 0.0007469856 0.0025092526 0.0055872532 
18.9215892701 1.7292692114 1.5860586941 0.0006796135 0.0030536701 0.0050009486 
17.9507975695 1.6699866706 1.5520924799 0.0006121600 0.0017205550 0.0047937620 
22.5251328477 1.7548767820 1.6701285410 0.0009326037 0.0020101191 0.0057919218 
21.1965658127 1.7979007305 1.6950583991 0.0009944388 0.0028292925 0.0059827777 
18.7176872996 1.7399380929 1.5977199442 0.0007152184 0.0030858439 0.0051118552 
22.0071772129 1.8132977783 1.5578313283 0.0008071966 0.0033296797 0.0047729029 
18.7178277722 1.8106852690 1.6003252218 0.0008712957 0.0028571565 0.0051126960 
22.0071772057 1.8132977782 1.5578313283 0.0008071966 0.0033296797 0.0047729029 
20.0056939246 1.8082571824 1.5136803134 0.0007942557 0.0019585503 0.0043421459 
21.1965658127 1.7979007305 1.6950583991 0.0009944388 0.0028292925 0.0059827777 
20.6773372819 1.7164139309 1.5825336247 0.0006492585 0.0033086909 0.0049983506 
19.9814981715 1.8148324617 1.6378850600 0.0009733924 0.0023415788 0.0054413788 
18.1090594249 1.7573579220 1.6025989244 0.0007573031 0.0029863202 0.0051460267 
20.6773372819 1.7164139309 1.5825336247 0.0006492585 0.0033086909 0.0049983506 
21.8261874841 1.8008482158 1.6791686322 0.0009463532 0.0036913604 0.0059435817 
16.5165674432 1.7571863858 1.5667074880 0.0007303088 0.0023053995 0.0047856345 
17.3457300034 1.7287843626 1.4832912311 0.0006222867 0.0016124190 0.0042066610 
21.8261874841 1.8008482158 1.6791686322 0.0009463532 0.0036913604 0.0059435817 
20.6773372819 1.7164139309 1.5825336247 0.0006492585 0.0033086909 0.0049983506 
20.6773372819 1.7164139309 1.5825336247 0.0006492585 0.0033086909 0.0049983506 
16.5165674432 1.7571863858 1.5667074880 0.0007303088 0.0023053995 0.0047856345 
17.3457300034 1.7287843626 1.4832912311 0.0006222867 0.0016124190 0.0042066610 
19.9814981715 1.8148324617 1.6378850600 0.0009733924 0.0023415788 0.0054413788 
19.5984136964 1.7904461141 1.5068699690 0.0007222259 0.0021734641 0.0042436952 
17.9325541057 1.7637591244 1.5229293819 0.0007459890 0.0016898051 0.0045344430 
21.1846432435 1.7206524571 1.4276510110 0.0004922901 0.0017708670 0.0036011364 
23.4936942637 1.7626119683 1.3921635771 0.0005766945 0.0014506912 0.0034672152 
16.5165674432 1.7571863858 1.5667074880 0.0007303088 0.0023053995 0.0047856345 
17.7889728785 1.7520468370 1.6374911782 0.0008071160 0.0027327537 0.0054448442 
19.9814981715 1.8148324617 1.6378850600 0.0009733924 0.0023415788 0.0054413788 
21.1846432435 1.7206524571 1.4276510110 0.0004922901 0.0017708670 0.0036011364 
19.9814981715 1.8148324617 1.6378850600 0.0009733924 0.0023415788 0.0054413788 
21.1846432435 1.7206524571 1.4276510110 0.0004922901 0.0017708670 0.0036011364 
19.9814981715 1.8148324617 1.6378850600 0.0009733924 0.0023415788 0.0054413788 
21.1846432435 1.7206524571 1.4276510110 0.0004922901 0.0017708670 0.0036011364 
16.9062981682 1.6982689143 1.5044420989 0.0005901660 0.0016705836 0.0043704474 
19.9622813795 1.6364074428 1.4886131790 0.0005241361 0.0014191434 0.0044338236 
19.9622813795 1.6364074428 1.4886131790 0.0005241361 0.0014191434 0.0044338236 
21.5042085697 1.7236828959 1.6398494044 0.0008413326 0.0018386984 0.0055681311 
19.6031209227 1.6527116996 1.6205695722 0.0006511960 0.0020190225 0.0053239498 
21.1555647430 1.7744508519 1.6999240046 0.0009577555 0.0026896035 0.0060179867 
19.9622813793 1.6364074428 1.4886131790 0.0005241361 0.0014191434 0.0044338236 
19.7947470929 1.6368959251 1.4913041867 0.0004290947 0.0019903452 0.0041274742 
22.9817017809 1.5722632383 1.5151785538 0.0004370590 0.0015615558 0.0045498065 
16.3429833095 1.7049842364 1.5552545029 0.0006325589 0.0020574516 0.0047070252 
16.5165674432 1.7571863858 1.5667074880 0.0007303088 0.0023053995 0.0047856345 
18.2688822483 1.6841459756 1.5903848177 0.0006177636 0.0026254028 0.0050051425 
22.3039006777 1.6946733375 1.4709148777 0.0004684155 0.0024297773 0.0039024782 
19.6031209227 1.6527116996 1.6205695722 0.0006511960 0.0020190225 0.0053239498 
20.4111503519 1.7203310366 1.6874218030 0.0008385843 0.0024775727 0.0058966041 
19.7947470929 1.6368959251 1.4913041867 0.0004290947 0.0019903452 0.0041274742 
22.3039006777 1.6946733375 1.4709148777 0.0004684155 0.0024297773 0.0039024782 
16.3429833095 1.7049842364 1.5552545029 0.0006325589 0.0020574516 0.0047070252 
18.4274872324 1.7263542258 1.5836557311 0.0007600265 0.0017663948 0.0050690188 
17.4383567076 1.7477234753 1.5834412486 0.0007167306 0.0027514092 0.0049489564 
18.8910147194 1.7939460479 1.6240559479 0.0008605485 0.0031319412 0.0053596975 
20.0879214072 1.7265578977 1.6847019362 0.0008429532 0.0025263985 0.0058716046 
22.3039006777 1.6946733375 1.4709148777 0.0004684155 0.0024297773 0.0039024782 
20.0879214072 1.7265578977 1.6847019362 0.0008429532 0.0025263985 0.0058716046 
17.7733134133 1.7637654968 1.6271185099 0.0008437315 0.0022647701 0.0053465816 
20.8241986212 1.7920943530 1.6427945006 0.0009567155 0.0020844537 0.0055173011 
18.8793226174 1.7516928361 1.4946975414 0.0006190608 0.0021893555 0.0041301042 
22.6571161746 1.6994470782 1.4645573108 0.0004685020 0.0024007075 0.0038441423 
18.8043028272 1.7186090739 1.5054206101 0.0005623094 0.0023667231 0.0042197521 
17.8148351578 1.6947971103 1.6030625295 0.0006553384 0.0025943672 0.0051203849 
19.5482257949 1.7327164761 1.5659377222 0.0006570267 0.0030842147 0.0048190371 
22.3111486307 1.7419523777 1.5652027415 0.0006692606 0.0035975963 0.0048750430 
22.6545815361 1.7653767801 1.5014202585 0.0006353727 0.0028738642 0.0042047788 
17.8148351578 1.6947971103 1.6030625295 0.0006553384 0.0025943672 0.0051203849 
20.5307769126 1.6519329526 1.6529983717 0.0006653213 0.0024546186 0.0055781880 
17.6509609540 1.6751015929 1.5857385878 0.0006392141 0.0019642859 0.0050122272 
23.6021821261 1.6661157946 1.7134912658 0.0007852014 0.0024134861 0.0061398290 
19.7879560001 1.6804520990 1.6617231815 0.0007294784 0.0024017953 0.0056598098 
20.4550504473 1.7112396773 1.6698759690 0.0007684727 0.0031075962 0.0057790755 
23.5794204196 1.7250170669 1.7029874235 0.0008331020 0.0036792513 0.0061624997 
17.6509609540 1.6751015929 1.5857385878 0.0006392141 0.0019642859 0.0050122272 
20.8060324024 1.6438058885 1.5050344109 0.0005745849 0.0013926308 0.0046288031 
16.3794640086 1.7499399697 1.5720632964 0.0007249607 0.0022903750 0.0048358076 
18.3231297750 1.7903313210 1.5311858216 0.0007547804 0.0022082532 0.0044646174 
20.5307769126 1.6519329526 1.6529983717 0.0006653213 0.0024546186 0.0055781880 
22.7693125502 1.6239749013 1.6558143590 0.0006586416 0.0020346453 0.0056506343 
17.2507457365 1.7108968217 1.6101104233 0.0006973676 0.0025124879 0.0051828490 
17.4383567077 1.7477234753 1.5834412486 0.0007167306 0.0027514092 0.0049489564 
16.4794499410 1.7244614502 1.5872374073 0.0007120521 0.0021310942 0.0049917360 
16.6386438773 1.7562715039 1.5522782842 0.0007354174 0.0019693319 0.0046985101 
17.3887760687 1.7548633655 1.6277061484 0.0008022948 0.0026247909 0.0053485520 
18.6483565991 1.7888025656 1.6432206386 0.0008838351 0.0029550433 0.0055167144 
19.7653904372 1.8140279505 1.5472209618 0.0008149351 0.0025561135 0.0046055726 
21.9835848842 1.8486825322 1.5574503604 0.0009254241 0.0024745046 0.0046976823 
18.0295276073 1.7856428816 1.6266787726 0.0008815160 0.0023764731 0.0053363653 
19.9792081846 1.7671549011 1.6655782716 0.0009148065 0.0022866529 0.0057017616 
21.7911809972 1.6729437284 1.6887326583 0.0007639486 0.0023328475 0.0059136417 
21.9835848842 1.8486825322 1.5574503604 0.0009254241 0.0024745046 0.0046976823 
21.7911809972 1.6729437284 1.6887326583 0.0007639486 0.0023328475 0.0059136417 
21.9835848842 1.8486825322 1.5574503604 0.0009254241 0.0024745046 0.0046976823 
21.7911809972 1.6729437284 1.6887326583 0.0007639486 0.0023328475 0.0059136417 
22.2788588038 1.7403099857 1.7206286045 0.0009135864 0.0028026059 0.0062168038 
17.0339828671 1.7518119545 1.6116352677 0.0007948071 0.0022470899 0.0052046080 
16.6386438773 1.7562715039 1.5522782842 0.0007354174 0.0019693319 0.0046985101 
16.6386438773 1.7562715039 1.5522782842 0.0007354174 0.0019693319 0.0046985101 
21.4146723095 1.7623690855 1.4111509672 0.0006166381 0.0014138159 0.0036863142 
22.0316561561 1.6148218081 1.5541090475 0.0005685130 0.0015398078 0.0049458249 
19.9792081846 1.7671549011 1.6655782716 0.0009148065 0.0022866529 0.0057017616 
23.6320022302 1.8224064284 1.7067647690 0.0010879533 0.0026600754 0.0060797300 
18.6483565991 1.7888025656 1.6432206386 0.0008838351 0.0029550433 0.0055167144 
21.8599569526 1.8336535816 1.6412509445 0.0009629460 0.0037138092 0.0055954576 
21.9835848842 1.8486825322 1.5574503604 0.0009254241 0.0024745046 0.0046976823 
21.7911809972 1.6729437284 1.6887326583 0.0007639486 0.0023328475 0.0059136417 
21.9835848842 1.8486825322 1.5574503604 0.0009254241 0.0024745046 0.0046976823 
21.7911809972 1.6729437284 1.6887326583 0.0007639486 0.0023328475 0.0059136417 
16.6386438773 1.7562715039 1.5522782842 0.0007354174 0.0019693319 0.0046985101 
21.4146723095 1.7623690855 1.4111509672 0.0006166381 0.0014138159 0.0036863142 
22.9222724800 1.8405319828 1.6975175502 0.0010837966 0.0032151926 0.0060472768 
21.7911809972 1.6729437284 1.6887326583 0.0007639486 0.0023328475 0.0059136417 
16.6386438773 1.7562715039 1.5522782842 0.0007354174 0.0019693319 0.0046985101 
21.4146723095 1.7623690855 1.4111509672 0.0006166381 0.0014138159 0.0036863142 
21.9835848842 1.8486825322 1.5574503604 0.0009254241 0.0024745046 0.0046976823 
21.7911809972 1.6729437284 1.6887326583 0.0007639486 0.0023328475 0.0059136417 
17.1955557647 1.7109418616 1.5956663307 0.0006739942 0.0025514956 0.0050508158 
19.4277594332 1.6730475168 1.5595955909 0.0005535880 0.0026839170 0.0047253429 
19.4277594332 1.6730475168 1.5595955909 0.0005535880 0.0026839170 0.0047253429 
21.7911809972 1.6729437284 1.6887326583 0.0007639486 0.0023328475 0.0059136417 
21.7911809972 1.6729437284 1.6887326583 0.0007639486 0.0023328475 0.0059136417 
22.2731335366 1.7428968619 1.5737885304 0.0006824427 0.0036565971 0.0049623671 
16.8701359464 1.7649921372 1.5399022489 0.0007298929 0.0020039309 0.0045752224 
21.1330958485 1.6789998666 1.6771796440 0.0007637972 0.0022434292 0.0058138595 
19.4277594332 1.6730475168 1.5595955909 0.0005535880 0.0026839170 0.0047253429 
19.4277594332 1.6730475168 1.5595955195 0.0005535880 0.0026839170 0.0047253429 
20.2359813269 1.6087461680 1.5240563573 0.0004810170 0.0016658080 0.0045595689 
21.1330958485 1.6789998666 1.6771796440 0.0007637972 0.0022434292 0.0058138595 
18.6483565991 1.7888025656 1.6432206386 0.0008838351 0.0029550433 0.0055167144 
23.4097982649 1.8541910099 1.6861822959 0.0010852442 0.0035996610 0.0059952871 
19.4277594332 1.6730475168 1.5595955195 0.0005535880 0.0026839170 0.0047253429 
21.1955102609 1.8093971541 1.6800247630 0.0010126731 0.0025815520 0.0058295131 
21.1330958478 1.6789998666 1.6771796440 0.0007637972 0.0022434292 0.0058138595 
20.2234441718 1.6872079713 1.5778784906 0.0007105595 0.0016146255 0.0051116539 
20.9054672545 1.8236144173 1.5318318082 0.0008716198 0.0018899764 0.0045304001 
21.1330958478 1.6789998666 1.6771796440 0.0007637972 0.0022434292 0.0058138595 
22.7884624628 1.7782037820 1.7116772297 0.0009999312 0.0025189457 0.0061214183 
16.8580797227 1.7253155040 1.5803437073 0.0007230173 0.0019455481 0.0049670557 
16.9315312933 1.7304990656 1.4970399264 0.0006212719 0.0017654294 0.0042518009 
23.0872385759 1.5882017329 1.4164529663 0.0003971545 0.0012300437 0.0039967913 
21.1330958478 1.6789998666 1.6771796440 0.0007637972 0.0022434292 0.0058138595 
22.7884624628 1.7782037820 1.7116772297 0.0009999312 0.0025189457 0.0061214183 
23.0872385759 1.5882017329 1.4164529663 0.0003971545 0.0012300437 0.0039967913 
21.1330958478 1.6789998666 1.6771796440 0.0007637972 0.0022434292 0.0058138595 
21.1330958478 1.6789998666 1.6771796440 0.0007637972 0.0022434292 0.0058138595 
21.1330958478 1.6789998666 1.6771796440 0.0007637972 0.0022434292 0.0058138595 
22.7884624628 1.7782037820 1.7116772297 0.0009999312 0.0025189457 0.0061214183 
23.0872385759 1.5882017329 1.4164529663 0.0003971545 0.0012300437 0.0039967913 
22.7884624628 1.7782037820 1.7116772297 0.0009999312 0.0025189457 0.0061214183 
23.0872385759 1.5882017329 1.4164529663 0.0003971545 0.0012300437 0.0039967913 
22.7884624628 1.7782037820 1.7116772297 0.0009999312 0.0025189457 0.0061214183 
23.0872385759 1.5882017329 1.4164529663 0.0003971545 0.0012300437 0.0039967913 
22.7884624628 1.7782037820 1.7116772297 0.0009999312 0.0025189457 0.0061214183 
23.0872385759 1.5882017329 1.4164529663 0.0003971545 0.0012300437 0.0039967913 
18.7340089782 1.6497771315 1.5121013154 0.0005478487 0.0015522692 0.0045279480 
22.1714099164 1.6989932588 1.3223652286 0.0004893229 0.0010447869 0.0034470757 
18.7267015402 1.6958771556 1.4387596908 0.0005579415 0.0013444475 0.0040387717 
21.3229048615 1.6997831009 1.3926208927 0.0004408152 0.0014934719 0.0034340265 
20.2234441718 1.6872079713 1.5778784906 0.0007105595 0.0016146255 0.0051116539 
21.3229048615 1.6997831009 1.3926208927 0.0004408152 0.0014934719 0.0034340265 
20.2234441718 1.6872079713 1.5778784906 0.0007105595 0.0016146255 0.0051116539 
18.3626897940 1.6855168713 1.6074947129 0.0006951786 0.0019437686 0.0052221636 
21.1330958478 1.6789998666 1.6771796440 0.0007637972 0.0022434292 0.0058138595 
17.2206766732 1.6886079982 1.4989543363 0.0005323067 0.0018930193 0.0042229544 
20.8435901496 1.6835820438 1.4543948461 0.0004431803 0.0020322162 0.0037786047 
21.3373457440 1.6989601905 1.3969508668 0.0004391063 0.0015300433 0.0034463053 
20.5847206591 1.7293354973 1.4397717876 0.0005224181 0.0018181114 0.0036965563 
20.8627517045 1.6433799589 1.4229448821 0.0003749341 0.0016163881 0.0036332234 
23.4014841068 1.5910294677 1.4121285730 0.0003011922 0.0015155264 0.0036015569 
17.4947668168 1.6736140628 1.4848890653 0.0005229493 0.0016309472 0.0042095790 
18.3678222378 1.6682593215 1.5274976996 0.0005971162 0.0015820775 0.0046516635 
18.4492291141 1.6380612705 1.5392516370 0.0005143538 0.0018968597 0.0045975325 
21.2788043388 1.6073984350 1.6058394215 0.0005519776 0.0020802679 0.0051731461 
21.3373457440 1.6989601905 1.3969508668 0.0004391063 0.0015300433 0.0034463053 
16.8262407479 1.7269304485 1.5000809969 0.0006213074 0.0017529518 0.0042860024 
17.2401169123 1.7621417566 1.5379551263 0.0007444940 0.0018212336 0.0046123919 
20.0165969024 1.7324328234 1.4467207990 0.0005388642 0.0018197291 0.0037605958 
17.4947668168 1.6736140628 1.4848890653 0.0005229493 0.0016309472 0.0042095790 
19.0457498973 1.6384530421 1.5009582294 0.0005149918 0.0015365562 0.0044340705 
19.0457498973 1.6384530421 1.5009582294 0.0005149918 0.0015365562 0.0044340705 
18.9847948298 1.6876081879 1.4200202723 0.0005179636 0.0013200149 0.0038879644 
22.2787061960 1.6778846928 1.3453737246 0.0005107921 0.0010335128 0.0037204694 
20.7344465097 1.7343583253 1.4126917758 0.0005316927 0.0015332269 0.0035931008 
17.8836814002 1.7342334123 1.4976288952 0.0006748695 0.0015407524 0.0043984065 
20.1747573859 1.7476852273 1.5473703535 0.0007927512 0.0015461070 0.0048744570 
21.0927108471 1.7075305636 1.5711417945 0.0007563221 0.0015461556 0.0051058484 
20.7344465097 1.7343583253 1.4126917758 0.0005316927 0.0015332269 0.0035931008 
20.1747573859 1.7476852273 1.5473703535 0.0007927512 0.0015461070 0.0048744570 
17.7059870266 1.7807931018 1.5412138341 0.0007792039 0.0019015089 0.0046144091 
19.1956295555 1.8181957756 1.5865502436 0.0009098240 0.0021922558 0.0049776314 
23.3509231830 1.7929079595 1.6773384774 0.0010175623 0.0021276495 0.0058322931 
20.7344465163 1.7343583253 1.4126917758 0.0005316927 0.0015332269 0.0035931008 
23.0878975992 1.6243506315 1.3256477757 0.0003873435 0.0010292680 0.0035247421 
18.9847948298 1.6876081879 1.4200202723 0.0005179636 0.0013200149 0.0038879644 
17.7059870266 1.7807931018 1.5412138341 0.0007792039 0.0019015089 0.0046144091 
21.7917416152 1.7677641608 1.6462080316 0.0009304822 0.0019338182 0.0055901448 
22.1197648433 1.7822892863 1.6206047935 0.0009405649 0.0018142411 0.0053965043 
23.4775472156 1.7555053900 1.5488854425 0.0008532600 0.0014372997 0.0050060617 
19.9877114649 1.7681343287 1.5108420800 0.0007820868 0.0015021032 0.0045613335 
20.6229482232 1.7721515718 1.4456302443 0.0007019816 0.0014049904 0.0040303259 
22.1981181829 1.7264389885 1.4289431483 0.0006781671 0.0011760988 0.0042313972 
19.7418931210 1.7888814994 1.5059413798 0.0007894476 0.0016177045 0.0044186950 
22.7145369143 1.8215578742 1.4878400599 0.0008041691 0.0018489072 0.0041334180 
21.2163713841 1.7960670648 1.6140163948 0.0009454721 0.0018913087 0.0053014119 
21.6682180896 1.8122355632 1.5695668597 0.0009327020 0.0017514349 0.0049429887 
20.1747573859 1.7476852273 1.5473703535 0.0007927512 0.0015461070 0.0048744570 
20.6687190493 1.7094159319 1.5328719738 0.0007227758 0.0014434430 0.0048401912 
23.3321258360 1.8395293194 1.5781305041 0.0010026774 0.0018540989 0.0049772545 
22.9523644355 1.7976246055 1.4702450054 0.0008181179 0.0013814267 0.0042999289 
22.9879944373 1.7046183698 1.4066229725 0.0006378729 0.0011035217 0.0041725358 
23.6276487431 1.7767905860 1.3863315704 0.0006436989 0.0012978023 0.0035880447 
22.9879944373 1.7046183698 1.4066229725 0.0006378729 0.0011035217 0.0041725358 
19.5102912215 1.7180672084 1.4098582765 0.0005625618 0.0012979256 0.0038195881 
20.2422708832 1.6684753986 1.3791066982 0.0004347837 0.0012561750 0.0035794178 
17.2648562133 1.7190447946 1.4807114178 0.0005773979 0.0017365171 0.0041117432 
17.0369144939 1.6827913086 1.5169944253 0.0005442473 0.0019558745 0.0043735924 
19.6581223197 1.6677423954 1.4946397387 0.0005936722 0.0013959983 0.0045216681 
19.0637858373 1.7811012488 1.5956939985 0.0008722281 0.0019106382 0.0051219864 
21.4645734811 1.8371586702 1.5425262178 0.0008990435 0.0021139082 0.0045799483 
19.6581223197 1.6677423954 1.4946397387 0.0005936722 0.0013959983 0.0045216681 
20.2422708832 1.6684753986 1.3791066982 0.0004347837 0.0012561750 0.0035794178 
19.6581223197 1.6677423954 1.4946397387 0.0005936722 0.0013959983 0.0045216681 
19.0637858373 1.7811012488 1.5956939985 0.0008722281 0.0019106382 0.0051219864 
18.3032209287 1.6516442792 1.5489933466 0.0005727512 0.0017443979 0.0047515702 
20.0204047962 1.6179612170 1.4645288677 0.0004357966 0.0014831375 0.0041314975 
17.2477805951 1.7354478889 1.5545039001 0.0007267509 0.0017681380 0.0047918235 
19.0637858701 1.7811012413 1.5956939985 0.0008722281 0.0019106382 0.0051219864 
19.7418931217 1.7888814994 1.5059413798 0.0007894476 0.0016177045 0.0044186950 
18.3032209287 1.6516442792 1.5489933466 0.0005727512 0.0017443979 0.0047515702 
16.5912669112 1.7645015229 1.5676199138 0.0007545792 0.0021983705 0.0048018651 
18.0234099570 1.8011464721 1.5836412610 0.0008350327 0.0025995566 0.0049419636 
21.1762852812 1.8358989446 1.5458333302 0.0008967189 0.0021526193 0.0046054929 
18.3032209287 1.6516442792 1.5489933466 0.0005727512 0.0017443979 0.0047515702 
19.6581223197 1.6677423954 1.4946397387 0.0005936722 0.0013959983 0.0045216681 
19.7418931217 1.7888814994 1.5059413798 0.0007894476 0.0016177045 0.0044186950 
19.7418931219 1.7888814994 1.5059413797 0.0007894476 0.0016177045 0.0044186950 
18.3032209271 1.6516442792 1.5489933466 0.0005727512 0.0017443979 0.0047515702 
16.5912669116 1.7645015229 1.5676199138 0.0007545792 0.0021983705 0.0048018651 
18.0234099571 1.8011464721 1.5836412610 0.0008350327 0.0025995566 0.0049419636 
19.6581223197 1.6677423954 1.4946397387 0.0005936722 0.0013959983 0.0045216681 
20.0204048023 1.6179612171 1.4645288677 0.0004357966 0.0014831375 0.0041314975 
17.2477805946 1.7354478888 1.5545039001 0.0007267509 0.0017681380 0.0047918235 
19.0637859257 1.7811012278 1.5956939985 0.0008722281 0.0019106382 0.0051219864 
20.0204047992 1.6179612170 1.4645288677 0.0004357966 0.0014831375 0.0041314975 
17.2477805946 1.7354478888 1.5545039001 0.0007267509 0.0017681380 0.0047918235 
19.0637859257 1.7811012278 1.5956939985 0.0008722281 0.0019106382 0.0051219864 
16.5912669116 1.7645015229 1.5676199138 0.0007545792 0.0021983705 0.0048018651 
18.0234099571 1.8011464721 1.5836412610 0.0008350327 0.0025995566 0.0049419636 
19.7678763159 1.6607733063 1.4889246853 0.0004512264 0.0021430095 0.0040815315 
17.5136600383 1.7030656767 1.5977906632 0.0006619423 0.0025881255 0.0050716337 
20.0600408168 1.6929871730 1.6463362915 0.0007042145 0.0030139298 0.0055515789 
17.2648562133 1.7190447946 1.4807114178 0.0005773979 0.0017365171 0.0041117432 
20.2020327372 1.7229631098 1.3926379147 0.0005351256 0.0013107128 0.0036317979 
18.3032209273 1.6516442792 1.5489933466 0.0005727512 0.0017443979 0.0047515702 
21.2350239761 1.5988537976 1.4537352102 0.0003831714 0.0015121839 0.0040014407 
23.6148545848 1.6377612891 1.4565180745 0.0005709872 0.0011857231 0.0044949712 
19.2443859328 1.6524418794 1.4850121274 0.0005410470 0.0014250447 0.0043916113 
17.5400345268 1.7397623161 1.5585784151 0.0007442926 0.0017584558 0.0048351757 
20.6693465771 1.7912353074 1.6083983311 0.0009248533 0.0018815918 0.0052520433 
21.2350239761 1.5988537976 1.4537352102 0.0003831714 0.0015121839 0.0040014407 
17.5400345268 1.7397623161 1.5585784151 0.0007442926 0.0017584558 0.0048351757 
20.6693465771 1.7912353074 1.6083983311 0.0009248533 0.0018815918 0.0052520433 
16.3605883819 1.7495428041 1.5590876499 0.0007219141 0.0020678691 0.0047407148 
17.2952429483 1.7877883591 1.5810721545 0.0008123477 0.0023892814 0.0049152666 
17.2594874050 1.7027638621 1.5182506422 0.0005640385 0.0021550084 0.0043505443 
20.3216008065 1.6771634000 1.4932528247 0.0004739114 0.0023532847 0.0041082285 
22.2650530392 1.8032534708 1.4996986416 0.0007297715 0.0024428067 0.0041667992 
18.3032209273 1.6516442792 1.5489933466 0.0005727512 0.0017443979 0.0047515702 
18.9721462639 1.6340806794 1.4780139090 0.0004509199 0.0016233210 0.0041492955 
21.4649251157 1.7179720004 1.4389508410 0.0004888197 0.0019321664 0.0036561518 
18.3032209273 1.6516442792 1.5489933466 0.0005727512 0.0017443979 0.0047515702 
23.3310749260 1.6125710786 1.6001451464 0.0006147169 0.0016505136 0.0052992794 
16.3012762877 1.7435019851 1.5514691164 0.0006918717 0.0021339612 0.0046599429 
17.2952429483 1.7877883591 1.5810721545 0.0008123477 0.0023892814 0.0049152666 
18.9721401136 1.6340808789 1.4780138995 0.0004509199 0.0016233210 0.0041492955 
21.4649251157 1.7179720004 1.4389508410 0.0004888197 0.0019321664 0.0036561518 
18.5546462625 1.7037641648 1.4671890028 0.0005098025 0.0018852243 0.0039300064 
19.7748203675 1.7684395672 1.4930847632 0.0006499060 0.0022278455 0.0041122337 
18.9721401136 1.6340808789 1.4780138995 0.0004509199 0.0016233210 0.0041492955 
17.1857871371 1.6701717643 1.5223004157 0.0005517683 0.0017913400 0.0044777156 
18.3032209273 1.6516442792 1.5489933466 0.0005727512 0.0017443979 0.0047515702 
16.3012762877 1.7435019851 1.5514691164 0.0006918717 0.0021339612 0.0046599429 
17.2952429486 1.7877883591 1.5810721545 0.0008123477 0.0023892814 0.0049152666 
17.4024299385 1.6834477011 1.5966355629 0.0006417097 0.0022857279 0.0050629617 
19.9326035239 1.6644104067 1.6485805169 0.0006738657 0.0025603333 0.0055385710 
20.4344271354 1.6071534295 1.5619272501 0.0004937945 0.0019894615 0.0047834412 
23.3047907153 1.5777886713 1.5616332310 0.0004998172 0.0016530906 0.0049267437 
18.7499106558 1.6464935425 1.5941566627 0.0005914165 0.0021048021 0.0050600855 
16.7108884153 1.6981408493 1.5820267347 0.0006506969 0.0021958681 0.0049353724 
18.5953874092 1.6612362908 1.5566992337 0.0005400726 0.0023946346 0.0046907824 
20.3527786913 1.6900979984 1.5183699208 0.0005227097 0.0026629270 0.0043454547 
18.0692544953 1.6580432894 1.5830457443 0.0005856288 0.0021942329 0.0049449762 
16.7108884153 1.6981408493 1.5820267347 0.0006506969 0.0021958681 0.0049353724 
17.9591960623 1.7085559581 1.5048407382 0.0005518488 0.0021918557 0.0042232832 
21.1864109973 1.6075320815 1.5995508338 0.0005338236 0.0021932367 0.0050979583 
18.2776241487 1.6753275351 1.5944450796 0.0006125555 0.0025319413 0.0050390368 
18.2645656143 1.7051321120 1.6067076301 0.0006719360 0.0028031811 0.0051668346 
20.4344271354 1.6071534295 1.5619272501 0.0004937945 0.0019894615 0.0047834412 
23.2068404835 1.5666644609 1.5373997112 0.0004344140 0.0017182217 0.0046556434 
17.5170282830 1.6770749266 1.5364752714 0.0005458404 0.0021923160 0.0045148416 
17.9591960624 1.7085559581 1.5048407382 0.0005518488 0.0021918557 0.0042232832 
17.5117769771 1.7166433732 1.5521710642 0.0006205667 0.0025313275 0.0046502923 
19.0003372185 1.7609673725 1.5432795972 0.0006839529 0.0028022605 0.0045837178 
20.4344271354 1.6071534295 1.5619272501 0.0004937945 0.0019894615 0.0047834412 
21.1864109973 1.6075320815 1.5995508338 0.0005338236 0.0021932367 0.0050979583 
18.2776241487 1.6753275351 1.5944450796 0.0006125555 0.0025319413 0.0050390368 
18.2645656143 1.7051321120 1.6067076273 0.0006719360 0.0028031811 0.0051668346 
20.2583837273 1.6385251662 1.5836404968 0.0005386723 0.0025523088 0.0049402087 
21.9279284085 1.6270236400 1.5823841090 0.0005151940 0.0027313467 0.0049378250 
22.0119364857 1.5939509665 1.5655770275 0.0004624901 0.0022281788 0.0047802628 
18.2776241487 1.6753275351 1.5944450796 0.0006125555 0.0025319413 0.0050390368 
17.6721242278 1.7111713158 1.6077957779 0.0006875882 0.0026838225 0.0051684237 
18.7709311848 1.7264490928 1.5625133770 0.0006437318 0.0028939406 0.0047683183 
21.6217579880 1.7733013252 1.5405854993 0.0006986860 0.0032442925 0.0046034982 
18.6871900885 1.7241060506 1.6109691346 0.0007065890 0.0030254133 0.0052271848 
19.6522024258 1.7524152655 1.6359513891 0.0007898471 0.0033408027 0.0054953860 
20.0215640579 1.8066210408 1.6192262155 0.0008754392 0.0033934017 0.0053478766 
20.2583837273 1.6385251662 1.5836404968 0.0005386723 0.0025523088 0.0049402087 
20.2895594361 1.6783299891 1.6573169780 0.0007003399 0.0028240154 0.0056343607 
23.5193634882 1.6525008533 1.7045679767 0.0007286440 0.0027890528 0.0060673819 
21.4654780687 1.7468401589 1.5150809363 0.0006154278 0.0029289032 0.0043352970 
19.9018381877 1.6454874811 1.4940687561 0.0004379451 0.0021025536 0.0041339004 
19.6522024258 1.7524152655 1.6359513891 0.0007898471 0.0033408027 0.0054953860 
23.5165372274 1.7972106453 1.6999637784 0.0009657982 0.0039599272 0.0061761287 
23.5165372274 1.7972106453 1.6999637784 0.0009657982 0.0039599272 0.0061761287 
19.9018381871 1.6454874811 1.4940687561 0.0004379451 0.0021025536 0.0041339004 
21.4654780687 1.7468401589 1.5150809363 0.0006154278 0.0029289032 0.0043352970 
19.6521990102 1.7524152455 1.6359513890 0.0007898471 0.0033408027 0.0054953860 
23.5165372275 1.7972106453 1.6999637784 0.0009657982 0.0039599272 0.0061761287 
23.5193634882 1.6525008533 1.7045679767 0.0007286440 0.0027890528 0.0060673819 
21.4654780692 1.7468401589 1.5150809363 0.0006154278 0.0029289032 0.0043352970 
21.0866840303 1.8181166906 1.5876431338 0.0008565698 0.0034167101 0.0050591958 
21.3582153980 1.7690813561 1.5038736736 0.0006498767 0.0026788212 0.0042132251 
18.0419263497 1.7475267071 1.5720955734 0.0006974398 0.0028459837 0.0048521648 
17.6721242278 1.7111713158 1.6077957779 0.0006875882 0.0026838225 0.0051684237 
21.2068780618 1.6836710683 1.4671759180 0.0004519264 0.0022190952 0.0038745955 
17.6761691137 1.7213427143 1.5125941957 0.0005840675 0.0022336969 0.0042913599 
16.8357868713 1.7046398836 1.5037176552 0.0005683874 0.0018860937 0.0042693914 
18.3291731742 1.6439412133 1.5252929232 0.0004952924 0.0019552939 0.0044508761 
19.6452545182 1.6378191860 1.4475670585 0.0004090832 0.0016072496 0.0038713491 
17.5336547966 1.7148151215 1.5387203381 0.0006013210 0.0024330723 0.0045252263 
18.0419263497 1.7475267071 1.5720955734 0.0006974398 0.0028459837 0.0048521648 
20.6383435713 1.6795335011 1.5359464632 0.0005280517 0.0027941548 0.0045156996 
21.4743459192 1.6267171860 1.4783101969 0.0003889153 0.0020612801 0.0039945032 
20.6933992866 1.6175751056 1.5646686005 0.0004895798 0.0023213907 0.0047661238 
18.9937382768 1.6708348293 1.6071398629 0.0006197006 0.0026526128 0.0051606298 
20.5187175070 1.6916114875 1.6679359304 0.0007350932 0.0029482791 0.0057436931 
21.7062322532 1.6002416165 1.5866421975 0.0005416635 0.0018253767 0.0050693868 
18.1896217645 1.6596362963 1.5867844551 0.0006148578 0.0019674650 0.0050211380 
19.0340905734 1.6752081463 1.5933137483 0.0006774969 0.0017905021 0.0051486452 
16.8029147110 1.7219563407 1.5654159748 0.0006533297 0.0024402291 0.0047707139 
18.6468514252 1.7695850288 1.5478231359 0.0007091628 0.0027476553 0.0046213775 
18.2393992566 1.6864685178 1.4930770080 0.0005977120 0.0014714040 0.0044195270 
19.7105363552 1.6952867964 1.4738725782 0.0004867259 0.0021207825 0.0039454328 
19.0340905733 1.6752081463 1.5933137483 0.0006774969 0.0017905021 0.0051486452 
18.2263464223 1.7417986663 1.5916966156 0.0007904000 0.0018461295 0.0051083813 
22.4964443111 1.7764975010 1.6236852007 0.0009379538 0.0017915473 0.0054371339 
18.3339313254 1.7390931077 1.6550635189 0.0008164390 0.0025798365 0.0055989666 
21.9492819999 1.7584337359 1.7139294639 0.0009258025 0.0031340528 0.0061886863 
18.9302519070 1.6775659436 1.6151992597 0.0006411104 0.0026942489 0.0052371691 
23.6070070503 1.6319556568 1.6179176625 0.0005664656 0.0031183087 0.0053015631 
22.1611409120 1.7126916507 1.6104139826 0.0006799927 0.0036350808 0.0052988505 
18.0205457843 1.8016876051 1.6053504651 0.0008667087 0.0026517889 0.0051441243 
22.1095044356 1.8582301377 1.5974094763 0.0010168302 0.0024185291 0.0050654049 
23.6070070503 1.6319556568 1.6179176625 0.0005664656 0.0031183087 0.0053015631 
21.4821710587 1.7787182040 1.6856697348 0.0009124456 0.0035462505 0.0059828969 
18.2821460595 1.8051455581 1.6136505717 0.0008839831 0.0027255237 0.0052249365 
21.8418065062 1.8483984697 1.5698912646 0.0009650070 0.0021973248 0.0048229683 
16.6373491156 1.7331970633 1.5648517737 0.0006744975 0.0024140434 0.0047656055 
17.1676649861 1.7068141411 1.4903307003 0.0005555235 0.0018479399 0.0041569598 
22.3510072220 1.6170656198 1.5691935905 0.0004839870 0.0026497144 0.0048115814 
18.2821460595 1.8051455581 1.6136505717 0.0008839831 0.0027255237 0.0052249365 
22.8242508386 1.8688509895 1.6358182790 0.0010839811 0.0027634283 0.0054316140 
22.6411756638 1.7476198490 1.4994444295 0.0005965605 0.0028925264 0.0041881979 
19.2283352153 1.7479838902 1.5385145619 0.0006515301 0.0028143539 0.0045408901 
22.0652506129 1.7749431686 1.4251623084 0.0007140318 0.0012901309 0.0039830070 
22.4521392999 1.6848527165 1.3414609824 0.0003967405 0.0012427594 0.0032289681 
22.8199431589 1.6989391527 1.6014449947 0.0006447381 0.0036298173 0.0052150684 
18.4279498283 1.8008847676 1.6212174352 0.0008793635 0.0028815028 0.0053070739 
21.3879882447 1.7834463432 1.4543106746 0.0007462066 0.0013993804 0.0041215474 
22.8199431589 1.6989391527 1.6014449947 0.0006447381 0.0036298173 0.0052150684 
21.3879882447 1.7834463432 1.4543106746 0.0007462066 0.0013993804 0.0041215474 
17.6208406749 1.7734678055 1.5193203378 0.0007208395 0.0019569897 0.0043949277 
18.7958758138 1.7656354810 1.5370798392 0.0007856209 0.0016432676 0.0046984175 
19.2283352153 1.7479838902 1.5385145619 0.0006515301 0.0028143539 0.0045408901 
18.7958758138 1.7656354810 1.5370798392 0.0007856209 0.0016432676 0.0046984175 
19.2283352153 1.7479838902 1.5385145619 0.0006515301 0.0028143539 0.0045408901 
20.5808969627 1.8348263843 1.6201276628 0.0009456319 0.0032539577 0.0053383013 
21.5222595164 1.8468028370 1.6428109906 0.0010456931 0.0025806128 0.0054859785 
19.2283352153 1.7479838902 1.5385145619 0.0006515301 0.0028143539 0.0045408901 
22.5725750321 1.8148512514 1.6511167805 0.0009301775 0.0040095533 0.0057292492 
17.6208406749 1.7734678055 1.5193203378 0.0007208395 0.0019569897 0.0043949277 
17.1676649861 1.7068141411 1.4903307003 0.0005555235 0.0018479399 0.0041569598 
22.5396499497 1.6121687711 1.3573670798 0.0003604693 0.0011449310 0.0035662890 
19.1517316145 1.7293807893 1.5794017625 0.0006701052 0.0030722081 0.0049416882 
22.8199431589 1.6989391527 1.6014449947 0.0006447381 0.0036298173 0.0052150684 
17.6208406749 1.7734678055 1.5193203378 0.0007208395 0.0019569897 0.0043949277 
21.3879882453 1.7834463431 1.4543106746 0.0007462066 0.0013993804 0.0041215474 
18.7958758138 1.7656354810 1.5370798392 0.0007856209 0.0016432676 0.0046984175 
19.5015382759 1.7169286700 1.4229514036 0.0005913102 0.0012833472 0.0039716155 
20.2954776591 1.6978013010 1.4320050412 0.0004594946 0.0017489168 0.0036505845 
19.5191222044 1.7263835102 1.4993319432 0.0005659282 0.0024192170 0.0041633658 
22.6814984420 1.7201996895 1.5062243283 0.0005532372 0.0029871520 0.0042592409 
19.5015382759 1.7169286700 1.4229514036 0.0005913102 0.0012833472 0.0039716155 
18.7958758138 1.7656354810 1.5370798392 0.0007856209 0.0016432676 0.0046984175 
22.7230563170 1.7888824913 1.4993310313 0.0008429902 0.0014077964 0.0045530140 
17.1676649861 1.7068141411 1.4903307003 0.0005555235 0.0018479399 0.0041569598 
20.7542378325 1.6462689378 1.4745662697 0.0004117901 0.0020680116 0.0039589326 
22.7230563170 1.7888824913 1.4993310313 0.0008429902 0.0014077964 0.0045530140 
17.1676649861 1.7068141411 1.4903307003 0.0005555235 0.0018479399 0.0041569598 
20.7542378325 1.6462689378 1.4745662697 0.0004117901 0.0020680116 0.0039589326 
22.7230563170 1.7888824913 1.4993310313 0.0008429902 0.0014077964 0.0045530140 
17.1676649861 1.7068141411 1.4903306959 0.0005555235 0.0018479399 0.0041569598 
20.7542378318 1.6462689378 1.4745662697 0.0004117901 0.0020680116 0.0039589326 
20.2954776591 1.6978013010 1.4320050412 0.0004594946 0.0017489168 0.0036505845 
17.1676649861 1.7068141411 1.4903306959 0.0005555235 0.0018479399 0.0041569598 
23.0849221628 1.6296751032 1.4558904787 0.0003574357 0.0020856198 0.0037842938 
18.2097503695 1.7978874367 1.6128493696 0.0008920545 0.0023135679 0.0052111988 
21.4933959224 1.8290580824 1.6786091831 0.0010424266 0.0028286782 0.0058309904 
22.0600429095 1.7074449736 1.4763541684 0.0004969276 0.0024885552 0.0039530568 
18.6853359932 1.7788064861 1.5687614835 0.0008357449 0.0018149711 0.0049050147 
17.4306969735 1.7540376560 1.5990198927 0.0008013758 0.0020273296 0.0051205211 
19.1388083865 1.7427988625 1.6386690205 0.0008416439 0.0020624995 0.0054833179 
16.4345396812 1.7256035938 1.5633151351 0.0006635576 0.0023109204 0.0047541051 
18.2440747719 1.6895739704 1.5551643930 0.0005774639 0.0025588951 0.0046786503 
17.9110505825 1.7340947431 1.5132589403 0.0006060479 0.0022876226 0.0042943213 
22.2894801452 1.7186581484 1.4686012872 0.0005083840 0.0024177691 0.0038812213 
17.6418010695 1.7705342883 1.5157300134 0.0007055264 0.0019884997 0.0043542148 
19.6735311229 1.7895209632 1.4892675436 0.0007265108 0.0018272894 0.0041542696 
18.2097503695 1.7978874367 1.6128493696 0.0008920545 0.0023135679 0.0052111988 
18.5742011799 1.7800861215 1.5632277542 0.0008293550 0.0018123824 0.0048539276 
17.9110505825 1.7340947431 1.5132589403 0.0006060479 0.0022876226 0.0042943213 
21.7827518028 1.7012305867 1.4829576660 0.0004943944 0.0025252426 0.0040145181 
18.2097503695 1.7978874367 1.6128493696 0.0008920545 0.0023135679 0.0052111988 
19.0045691895 1.8227293543 1.5991687450 0.0009135624 0.0025451869 0.0050828634 
22.8301487524 1.8453570897 1.6406650554 0.0010680475 0.0022772138 0.0054711967 
19.7089581087 1.8237081462 1.6089244004 0.0009525476 0.0022798160 0.0051769778 
17.1062618794 1.7680993774 1.5452084674 0.0007215478 0.0022850204 0.0045885401 
17.9110505825 1.7340947431 1.5132589403 0.0006060479 0.0022876226 0.0042943213 
20.9319341565 1.7530595691 1.4747334563 0.0005913699 0.0022339716 0.0039430676 
20.1000279359 1.8258757607 1.5488042519 0.0008675912 0.0022241496 0.0046257759 
23.3975393482 1.8610302041 1.5664338643 0.0009983628 0.0021924131 0.0047915032 
17.9110505825 1.7340947431 1.5132589403 0.0006060479 0.0022876226 0.0042943213 
20.0132901751 1.6752806903 1.4953699250 0.0004752763 0.0023193590 0.0041285939 
20.6267558108 1.7138146927 1.4507728080 0.0004946909 0.0019824535 0.0037543701 
17.8545640292 1.7900292170 1.5511075740 0.0007739386 0.0023576091 0.0046400323 
19.0045691895 1.8227293543 1.5991687450 0.0009135624 0.0025451869 0.0050828634 
19.8205840550 1.8047924910 1.5153210056 0.0007745086 0.0020990978 0.0043305552 
20.9419248101 1.7949528946 1.5092598862 0.0007210184 0.0024719526 0.0042548886 
20.1275292805 1.8350824553 1.5765751550 0.0009216071 0.0023851347 0.0048739165 
23.2852900078 1.8664120734 1.6271376037 0.0010867257 0.0024607162 0.0053393409 
20.9319341565 1.7530595691 1.4747334563 0.0005913699 0.0022339716 0.0039430676 
17.6418010695 1.7705342883 1.5157300134 0.0007055264 0.0019884997 0.0043542148 
17.2787333822 1.7546128445 1.5123012548 0.0006977803 0.0017467733 0.0044038779 
17.9110505824 1.7340947431 1.5132589403 0.0006060479 0.0022876226 0.0042943213 
18.9876244089 1.6906003372 1.5115901689 0.0005218176 0.0023818850 0.0042762043 
16.9688428069 1.7757619594 1.5798463499 0.0007989719 0.0021885160 0.0049159780 
19.0223467742 1.7820502585 1.6319648945 0.0009027729 0.0021657882 0.0054024332 
16.5126886377 1.7297682235 1.5200558788 0.0006330923 0.0019521498 0.0044029770 
16.8621844761 1.6946959490 1.4997412266 0.0005626691 0.0017494201 0.0042844494 
20.1868974374 1.7122056536 1.4536663192 0.0004974724 0.0019636654 0.0037850307 
17.8842754848 1.7406877379 1.4710074558 0.0006180128 0.0016485874 0.0040671604 
19.6579951021 1.7383860563 1.4279665797 0.0006239952 0.0013290698 0.0039535800 
18.9640363079 1.6809078174 1.4483800225 0.0004601919 0.0017211019 0.0038158973 
22.0624465531 1.6273613525 1.4118275240 0.0003375247 0.0015874030 0.0035467386 
18.7981868265 1.8078936402 1.5473448955 0.0008281936 0.0021221987 0.0046233735 
23.6488093885 1.8703715400 1.6078002076 0.0010735280 0.0023895965 0.0051616909 
19.7300672202 1.7995490234 1.5744942155 0.0008887266 0.0018516251 0.0049439766 
19.4676188328 1.8180129281 1.6165831296 0.0009486622 0.0023020617 0.0052463910 
23.5383424527 1.8487119363 1.6805447342 0.0011139869 0.0026287988 0.0058360063 
16.5126886377 1.7297682235 1.5200558788 0.0006330923 0.0019521498 0.0044029770 
20.9593482897 1.6254629382 1.4579875800 0.0003776571 0.0018123377 0.0038680404 
17.9353192552 1.7602326941 1.5952134335 0.0008187938 0.0019483591 0.0051055229 
19.5153026687 1.7322882138 1.6175581923 0.0008140940 0.0018614393 0.0053465976 
18.7172023108 1.6791500081 1.5067682238 0.0006086131 0.0014747478 0.0045493099 
20.4047192045 1.6063284856 1.5276378768 0.0004818062 0.0016739327 0.0045886131 
22.0407912545 1.6065199626 1.4223882758 0.0003349137 0.0015391142 0.0036806690 
19.5153026687 1.7322882138 1.6175581923 0.0008140940 0.0018614393 0.0053465976 
22.0407912545 1.6065199626 1.4223882758 0.0003349137 0.0015391142 0.0036806690 
19.5153026687 1.7322882138 1.6175581923 0.0008140940 0.0018614393 0.0053465976 
19.7300672202 1.7995490234 1.5744942155 0.0008887266 0.0018516251 0.0049439766 
20.4047192045 1.6063284856 1.5276378768 0.0004818062 0.0016739327 0.0045886131 
19.7300672202 1.7995490234 1.5744942155 0.0008887266 0.0018516251 0.0049439766 
20.4047192045 1.6063284856 1.5276378768 0.0004818062 0.0016739327 0.0045886131 
16.6834284496 1.7057618598 1.5898851619 0.0006773819 0.0021836000 0.0050094820 
17.3368523323 1.7144195234 1.6162083838 0.0007117664 0.0025380262 0.0052395681 
19.3460874909 1.8183290317 1.6340033668 0.0009574955 0.0025604774 0.0054041487 
20.4047191351 1.6063284852 1.5276378768 0.0004818062 0.0016739327 0.0045886131 
21.8381000829 1.6254359434 1.4963382868 0.0004036826 0.0022479665 0.0041408412 
19.5153026688 1.7322882138 1.6175581923 0.0008140940 0.0018614393 0.0053465976 
21.8803249656 1.6489086174 1.6640234607 0.0007053521 0.0020967823 0.0057135422 
16.5126886377 1.7297682235 1.5200558788 0.0006330923 0.0019521498 0.0044029770 
21.6828486119 1.7625771805 1.4473684462 0.0005969623 0.0018798335 0.0037476945 
21.8381000829 1.6254359434 1.4963382868 0.0004036826 0.0022479665 0.0041408412 
16.5126886377 1.7297682235 1.5200558788 0.0006330923 0.0019521498 0.0044029770 
19.8569362033 1.7905338568 1.4854593852 0.0007337661 0.0017509910 0.0041496133 
23.3298146616 1.5941655067 1.3893756499 0.0003006210 0.0013780065 0.0035153861 
17.3368523323 1.7144195234 1.6162083838 0.0007117664 0.0025380262 0.0052395681 
21.3492762369 1.7612634286 1.7047120299 0.0009173390 0.0031180360 0.0061016591 
19.5153026688 1.7322882138 1.6175581923 0.0008140940 0.0018614393 0.0053465976 
21.8381000829 1.6254359434 1.4963382868 0.0004036826 0.0022479665 0.0041408412 
19.5153026688 1.7322882138 1.6175581923 0.0008140940 0.0018614393 0.0053465976 
23.5286095985 1.6534158444 1.4247255976 0.0005742286 0.0011203216 0.0043192238 
18.7172023118 1.6791500081 1.5067682238 0.0006086131 0.0014747478 0.0045493099 
19.7300791373 1.7995490090 1.5744942155 0.0008887266 0.0018516251 0.0049439766 
18.8664815132 1.7479168341 1.4557111252 0.0006061940 0.0016575759 0.0039175780 
21.6767146691 1.6179889053 1.4175889568 0.0003432062 0.0015380238 0.0036359334 
19.7300791373 1.7995490090 1.5744942155 0.0008887266 0.0018516251 0.0049439766 
21.2556795703 1.7560101783 1.4928273854 0.0007692635 0.0013704828 0.0045375992 
16.5126886377 1.7297682235 1.5200558788 0.0006330923 0.0019521498 0.0044029770 
17.6177400456 1.7069848245 1.5174760639 0.0005650066 0.0022429833 0.0043356659 
17.8972911901 1.7226411672 1.6190839296 0.0007687036 0.0020553283 0.0053017236 
22.1096846395 1.7084225776 1.6965972812 0.0008499584 0.0022542045 0.0059937964 
18.0208512694 1.8017425675 1.6084817691 0.0008730115 0.0026252100 0.0051716009 
21.2169918461 1.8480554276 1.6365149350 0.0010052107 0.0032004411 0.0054827464 
19.5946720005 1.7139538168 1.5995875074 0.0006705540 0.0031475433 0.0051361140 
21.2169918461 1.8480554276 1.6365149350 0.0010052107 0.0032004411 0.0054827464 
19.7300791373 1.7995490090 1.5744942155 0.0008887266 0.0018516251 0.0049439766 
19.5946720005 1.7139538168 1.5995875074 0.0006705540 0.0031475433 0.0051361140 
19.2011611433 1.6314150441 1.5497309388 0.0004995267 0.0021227068 0.0046453786 
17.7517064285 1.6703464456 1.5235181725 0.0005813415 0.0016367375 0.0045733270 
22.7741304556 1.6395517673 1.6034855544 0.0006680412 0.0016335318 0.0053446202 
17.6177400456 1.7069848245 1.5174760639 0.0005650066 0.0022429833 0.0043356659 
17.7161169518 1.7036208702 1.5841251464 0.0006408165 0.0026439414 0.0049485184 
19.5946719915 1.7139538163 1.5995875075 0.0006705540 0.0031475433 0.0051361140 
17.7517064285 1.6703464456 1.5235181725 0.0005813415 0.0016367375 0.0045733270 
22.7741304555 1.6395517673 1.6034855544 0.0006680412 0.0016335318 0.0053446202 
19.2011611433 1.6314150441 1.5497309388 0.0004995267 0.0021227068 0.0046453786 
18.2449145959 1.6991061763 1.5060829808 0.0005349172 0.0022325896 0.0042315037 
20.9371892515 1.7501879313 1.4968316072 0.0006037577 0.0025788898 0.0041436754 
17.3689446409 1.7265386220 1.6119715476 0.0007598286 0.0020952654 0.0052275158 
23.1426647654 1.7691472540 1.6933854461 0.0009810621 0.0021931862 0.0059716285 
19.7155136110 1.7859022704 1.6048827398 0.0008986871 0.0019189688 0.0052055943 
21.1413603558 1.8258390221 1.6658716511 0.0010284362 0.0025930922 0.0056991573 
20.3245373869 1.7741264205 1.4942855205 0.0006602982 0.0023032475 0.0041192084 
23.1426647190 1.7691472541 1.6933854461 0.0009810621 0.0021931862 0.0059716285 
20.3245373869 1.7741264205 1.4942855205 0.0006602982 0.0023032475 0.0041192084 
17.8312820371 1.6626058475 1.5027753422 0.0005404372 0.0016045326 0.0043977772 
22.4987811640 1.7594709704 1.6829400703 0.0009485289 0.0021272822 0.0058848698 
20.3245373869 1.7741264205 1.4942855205 0.0006602982 0.0023032475 0.0041192084 
21.6483277641 1.8127694454 1.4897191211 0.0007833136 0.0018465991 0.0041517128 
18.2449145959 1.6991061763 1.5060829908 0.0005349172 0.0022325896 0.0042315037 
23.5074839952 1.6939734238 1.4906455229 0.0004876034 0.0028370941 0.0041026621 
23.5593092559 1.7773014939 1.7049828688 0.0009331758 0.0039003298 0.0062138605 
21.9942189185 1.8105752700 1.6815324428 0.0009715075 0.0036785961 0.0059636295 
21.2345098858 1.7540858774 1.6732527649 0.0008448970 0.0035442011 0.0058677403 
19.7960024366 1.7753608733 1.6550311137 0.0008633858 0.0033299908 0.0056700643 
21.2345098858 1.7540858774 1.6732527649 0.0008448970 0.0035442011 0.0058677403 
19.7960024366 1.7753608733 1.6550311137 0.0008633858 0.0033299908 0.0056700643 
17.8385518323 1.7440443200 1.5942765548 0.0007220158 0.0028827269 0.0050593625 
17.6815361506 1.7433818560 1.5174162953 0.0006311063 0.0022678633 0.0043335900 
20.6300589579 1.7064122847 1.6395824288 0.0007129412 0.0032881672 0.0055220697 
20.0539727000 1.8353706366 1.6010379935 0.0009310585 0.0028961329 0.0051227861 
20.6300589579 1.7064122847 1.6395824288 0.0007129412 0.0032881672 0.0055220697 
17.9746801866 1.7360545097 1.5748825629 0.0006803176 0.0028264271 0.0048761286 
18.4519382233 1.7148546303 1.5333858428 0.0005887836 0.0025746452 0.0044791607 
22.0032642177 1.7930149894 1.6942117159 0.0009549198 0.0035817726 0.0060670321 
20.8480423046 1.8460459609 1.6279139705 0.0009920812 0.0030639875 0.0053874314 
20.4326972736 1.8083243720 1.5239405335 0.0007748769 0.0024251920 0.0043894018 
20.4326972736 1.8083243720 1.5239405335 0.0007748769 0.0024251920 0.0043894018 
18.4432582060 1.7226013172 1.5253630717 0.0005929126 0.0025171135 0.0044036495 
22.4601474133 1.6435164974 1.4713930974 0.0003933283 0.0022436766 0.0039117586 
21.4744682664 1.8221577722 1.5151043952 0.0008130706 0.0021759419 0.0043193422 
20.7922905714 1.8473177995 1.6008040429 0.0009656751 0.0028135451 0.0051133835 
21.7424989826 1.7330284171 1.4253282325 0.0005136942 0.0017657864 0.0035815059 
20.7922905714 1.8473177995 1.6008040429 0.0009656751 0.0028135451 0.0051133835 
18.0481268634 1.7783288433 1.5779946592 0.0007680349 0.0028284585 0.0049049079 
18.8218184386 1.7502325759 1.6061801433 0.0007455170 0.0031547168 0.0051976907 
20.6094648992 1.6694267196 1.4997355061 0.0004686584 0.0024183030 0.0041670715 
20.7922905714 1.8473177995 1.6008040429 0.0009656751 0.0028135451 0.0051133835 
18.4584018697 1.7554000423 1.6264045175 0.0007866554 0.0030655581 0.0053737077 
21.3559200341 1.7229028511 1.6754287046 0.0007925447 0.0033857411 0.0058658606 
20.4326972736 1.8083243720 1.5239405335 0.0007748769 0.0024251920 0.0043894018 
21.4744682664 1.8221577722 1.5151043952 0.0008130706 0.0021759419 0.0043193422 
18.0481268634 1.7783288433 1.5779946592 0.0007680349 0.0028284585 0.0049049079 
18.8218184386 1.7502325759 1.6061801433 0.0007455170 0.0031547168 0.0051976907 
20.0227587918 1.6928282395 1.4776072868 0.0004836703 0.0022007975 0.0039718830 
21.7524049420 1.7238888634 1.4229094142 0.0004917341 0.0017674434 0.0035583419 
18.0481268634 1.7783288433 1.5779946592 0.0007680349 0.0028284585 0.0049049079 
19.9603053783 1.8032582137 1.6446638700 0.0009061853 0.0033589660 0.0055781909 
22.2210911924 1.8619898525 1.6455790689 0.0010577753 0.0031672168 0.0055622388 
19.5543336512 1.8266089826 1.6052843469 0.0009142491 0.0029256120 0.0051646498 
19.6138939881 1.7730119275 1.6548652205 0.0008594836 0.0032764355 0.0056615520 
17.1448683808 1.7611038235 1.5386868117 0.0006970407 0.0022876412 0.0045283370 
18.0701986962 1.7371126223 1.4699062922 0.0005924684 0.0017519788 0.0040034100 
22.8799045813 1.7793363092 1.4343641699 0.0006354472 0.0017109755 0.0036894992 
19.2418260038 1.7796284804 1.4993347368 0.0006914563 0.0021023405 0.0041825124 
20.4193530092 1.6857694070 1.4045561473 0.0004321531 0.0015129514 0.0035316430 
19.3507365636 1.7442066036 1.4467845315 0.0005826604 0.0016674254 0.0038280716 
21.1663075154 1.7425606367 1.3942697502 0.0005584374 0.0013672064 0.0035753125 
17.6815361506 1.7433818560 1.5174162953 0.0006311063 0.0022678633 0.0043335900 
17.7105620415 1.7417597404 1.5450826360 0.0006553293 0.0025680823 0.0045863491 
18.3297703399 1.6745209009 1.4850127102 0.0004820772 0.0019432968 0.0040798676 
21.3528304859 1.6081157030 1.4770963236 0.0003773876 0.0018637749 0.0040285452 
17.5767056826 1.7666036389 1.5988834588 0.0007746630 0.0028195828 0.0050962200 
21.0346111613 1.8011465287 1.6754990449 0.0009459180 0.0034728985 0.0058785085 
17.9562425387 1.6954640332 1.5335809571 0.0005615236 0.0023995208 0.0044781147 
19.8016544133 1.6572813683 1.5308493725 0.0004937651 0.0024554606 0.0044530036 
19.4531329497 1.6559521583 1.5632483195 0.0005358972 0.0025443634 0.0047524708 
23.2860600658 1.6044686857 1.5853459448 0.0004882926 0.0026826135 0.0049619113 
19.7461989489 1.7785921596 1.4933830174 0.0006787109 0.0021296133 0.0041241495 
18.6963938858 1.7943765738 1.5905340706 0.0008160155 0.0029931410 0.0050357145 
21.6623056024 1.8437509700 1.6353554839 0.0009829847 0.0035180631 0.0055136379 
18.3297703399 1.6745209009 1.4850127102 0.0004820772 0.0019432968 0.0040798676 
22.8339950990 1.5956622105 1.4028953665 0.0003151080 0.0014183747 0.0036019442 
19.0889057274 1.7748540114 1.4814081225 0.0006852228 0.0017895866 0.0040952055 
22.8339950990 1.5956622105 1.4028953665 0.0003151080 0.0014183747 0.0036019442 
22.8339951005 1.5956622105 1.4028953665 0.0003151080 0.0014183747 0.0036019442 
22.5619411742 1.8571866472 1.5649990904 0.0009596088 0.0024937355 0.0047673659 
20.1347502312 1.7815128544 1.6242096663 0.0008277034 0.0035053048 0.0054088505 
20.1347502312 1.7815128544 1.6242096663 0.0008277034 0.0035053048 0.0054088505 
20.5396373733 1.8112166088 1.5082669410 0.0007926397 0.0019688134 0.0042894425 
17.7117693515 1.6971034574 1.5057038610 0.0005377336 0.0021182708 0.0042391754 
20.2082611641 1.6664194694 1.5546311518 0.0005347653 0.0027428312 0.0046835875 
20.5396373733 1.8112166088 1.5082669410 0.0007926397 0.0019688134 0.0042894425 
17.5767056826 1.7666036389 1.5988834588 0.0007746630 0.0028195828 0.0050962200 
21.5879517083 1.7634971282 1.6844811823 0.0008796313 0.0035669331 0.0059748509 
20.8590746229 1.7651168043 1.4432047856 0.0006172106 0.0016985574 0.0037782737 
17.2612940279 1.7670249315 1.5530403067 0.0007221789 0.0024459077 0.0046569046 
17.5767056826 1.7666036389 1.5988834588 0.0007746630 0.0028195828 0.0050962200 
17.7117693515 1.6971034574 1.5057038610 0.0005377336 0.0021182708 0.0042391754 
20.8590746232 1.7651168043 1.4432047856 0.0006172106 0.0016985574 0.0037782737 
17.2612940279 1.7670249315 1.5530403067 0.0007221789 0.0024459077 0.0046569046 
17.5767056825 1.7666036389 1.5988834588 0.0007746630 0.0028195828 0.0050962200 
19.8105795355 1.6682892804 1.5240105866 0.0004997759 0.0024937144 0.0043907105 
20.5396373733 1.8112166088 1.5082669410 0.0007926397 0.0019688134 0.0042894425 
20.8590746232 1.7651168043 1.4432047856 0.0006172106 0.0016985574 0.0037782737 
17.8298652014 1.7433067432 1.4769204647 0.0006196783 0.0017274811 0.0040804449 
17.8237493463 1.7218725087 1.4609630006 0.0005901619 0.0015264151 0.0040585926 
16.3810743134 1.7429526224 1.5485506822 0.0006828238 0.0021778196 0.0046277681 
16.6176317925 1.7300064412 1.5960097810 0.0007156304 0.0024174507 0.0050525154 
21.4596170405 1.8225455736 1.5170752760 0.0008590276 0.0017978053 0.0044259283 
17.7117693515 1.6971034574 1.5057038610 0.0005377336 0.0021182708 0.0042391754 
23.2436600986 1.6068528337 1.4970603495 0.0003770866 0.0022785036 0.0041457990 
21.4596170405 1.8225455736 1.5170752760 0.0008590276 0.0017978053 0.0044259283 
20.8956189838 1.8400667319 1.5694014180 0.0009366491 0.0022354777 0.0048149810 
18.0280809176 1.7987515300 1.5840016505 0.0008596939 0.0021719216 0.0049563425 
18.3220479954 1.7909511089 1.6210627472 0.0008932211 0.0022734757 0.0052897925 
18.0539627723 1.7790725060 1.5366636540 0.0007266960 0.0023892325 0.0045065662 
18.4955280839 1.7498989751 1.5401624558 0.0006605302 0.0026849461 0.0045468852 
17.9894489159 1.7377653192 1.6282663230 0.0007608895 0.0028649029 0.0053704304 
23.5488802907 1.6855113787 1.6986792747 0.0007617780 0.0033637246 0.0060776494 
20.8956189838 1.8400667319 1.5694014180 0.0009366491 0.0022354777 0.0048149810 
20.7830692585 1.6860032699 1.4743815992 0.0004649953 0.0022512057 0.0039387828 
19.7860319296 1.6679893173 1.5439946647 0.0005246184 0.0026233560 0.0045787218 
19.2864008012 1.7766572800 1.4975216006 0.0006809478 0.0021192916 0.0041635689 
16.3810743134 1.7429526224 1.5485506822 0.0006828238 0.0021778196 0.0046277681 
17.0051767031 1.7417757593 1.5897116558 0.0007634898 0.0020038247 0.0050391240 
16.3810743134 1.7429526224 1.5485506822 0.0006828238 0.0021778196 0.0046277681 
17.0051767021 1.7417757593 1.5897116558 0.0007634898 0.0020038247 0.0050391240 
19.7860319296 1.6679893173 1.5439946647 0.0005246184 0.0026233560 0.0045787218 
19.1282311824 1.6447706269 1.5015083484 0.0004544281 0.0020166413 0.0042166300 
22.7218976389 1.5783241180 1.4713985742 0.0003513770 0.0016824890 0.0040515025 
17.1385149214 1.6895969312 1.5909534204 0.0006429182 0.0022940056 0.0050099638 
18.9700747145 1.6898053778 1.6489740991 0.0007318797 0.0023154056 0.0055455544 
20.2887023216 1.6061389953 1.5413845874 0.0004726031 0.0018803080 0.0046228579 
17.2139135439 1.7026473518 1.5353946009 0.0006481469 0.0016824543 0.0046571922 
22.9768378423 1.7370740398 1.4982758480 0.0007729774 0.0013012569 0.0046979005 
20.8419665019 1.6144679552 1.5458317555 0.0004609012 0.0022542504 0.0045961298 
18.1900497750 1.6896504298 1.5459478614 0.0005662285 0.0024962902 0.0045922912 
19.1239187647 1.7241817685 1.5425321294 0.0006130412 0.0028042813 0.0045770079 
20.2887023216 1.6061389953 1.5413845874 0.0004726031 0.0018803080 0.0046228579 
16.9465999893 1.6776958309 1.5426155893 0.0005857317 0.0018730530 0.0046368381 
17.2139134901 1.7026473507 1.5353946009 0.0006481469 0.0016824543 0.0046571922 
16.4690535140 1.7280484768 1.5482673120 0.0006494488 0.0022421586 0.0046194301 
17.5922668780 1.7768707368 1.5487797960 0.0007378717 0.0024230839 0.0046177162 
17.3047281165 1.7457431070 1.6213884593 0.0007976378 0.0022561701 0.0052941913 
21.0740661981 1.7835485251 1.6803021816 0.0009692426 0.0023759344 0.0058329719 
17.3674879793 1.7613461418 1.6235971988 0.0008076048 0.0026551699 0.0053122188 
19.3442674644 1.7965388040 1.6566253799 0.0009185414 0.0030462283 0.0056499091 
19.7656296705 1.6241919344 1.4817659773 0.0004747951 0.0014819945 0.0042991477 
19.7213659488 1.6482436084 1.5893028882 0.0006274519 0.0017792882 0.0051161051 
16.4690535140 1.7280484768 1.5482673120 0.0006494488 0.0022421586 0.0046194301 
18.6241055827 1.7594310766 1.5219106452 0.0006604473 0.0024735938 0.0043710926 
19.3442674644 1.7965388040 1.6566253799 0.0009185414 0.0030462283 0.0056499091 
19.7656296705 1.6241919344 1.4817659773 0.0004747951 0.0014819945 0.0042991477 
19.3442674644 1.7965388040 1.6566253799 0.0009185414 0.0030462283 0.0056499091 
19.7656296705 1.6241919344 1.4817659773 0.0004747951 0.0014819945 0.0042991477 
16.8135964515 1.7165803765 1.5158111003 0.0006383363 0.0016928765 0.0044652155 
18.7320424774 1.7254345026 1.4607277410 0.0006360454 0.0013923120 0.0041928414 
18.6252498552 1.8119876736 1.6208844340 0.0009154868 0.0026454756 0.0052867436 
19.5988211888 1.8139161211 1.5484678253 0.0008181074 0.0025186641 0.0046159335 
18.0785434981 1.6764298945 1.4573486982 0.0004850300 0.0016132415 0.0039600188 
18.9607780358 1.6379736626 1.4761529537 0.0004773538 0.0015148062 0.0042143655 
19.2520872922 1.6452192789 1.4816786465 0.0004362188 0.0018872611 0.0040639940 
16.8135977443 1.7165803400 1.5158111003 0.0006383363 0.0016928765 0.0044652155 
18.3771783212 1.7443797708 1.5300808413 0.0007393951 0.0015956842 0.0046658263 
17.2065674377 1.7656547419 1.5328372614 0.0007045229 0.0021840448 0.0044820775 
19.5988211888 1.8139161211 1.5484678253 0.0008181074 0.0025186641 0.0046159335 
17.4795853489 1.7908866559 1.5994890745 0.0008431754 0.0024661451 0.0050844633 
20.8439083736 1.8361875672 1.6579951790 0.0010222481 0.0028925969 0.0056466855 
18.6574601926 1.8003859491 1.5867684422 0.0008264285 0.0029020225 0.0049920983 
18.0380029115 1.7831852017 1.6220258085 0.0008415122 0.0028895060 0.0053152503 
19.8620715076 1.7908751647 1.6629594035 0.0009100069 0.0032422365 0.0057318368 
18.1978968417 1.7494192534 1.5732583868 0.0007017510 0.0028896463 0.0048667226 
20.0724481761 1.7236559808 1.5590892029 0.0006310387 0.0031013968 0.0047578522 
18.5371350931 1.7365191222 1.5181996661 0.0006102399 0.0024663789 0.0043369170 
21.4408607391 1.7112339675 1.4644971263 0.0004946038 0.0022548154 0.0038477503 
18.8841646000 1.6656545111 1.5045452489 0.0004811980 0.0021634334 0.0042232814 
20.7409050353 1.7068759209 1.5161289614 0.0005460104 0.0027708138 0.0043318506 
16.4690535140 1.7280484768 1.5482673120 0.0006494488 0.0022421586 0.0046194301 
16.3279301160 1.7338856140 1.5594515209 0.0007011680 0.0019778310 0.0047632198 
18.6574601926 1.8003859491 1.5867684422 0.0008264285 0.0029020225 0.0049920983 
18.0380029115 1.7831852017 1.6220258085 0.0008415122 0.0028895060 0.0053152503 
20.1801291444 1.8032348631 1.6727079445 0.0009571484 0.0031010695 0.0058044170 
17.0828099396 1.7023878674 1.5768031619 0.0006353796 0.0024455181 0.0048755037 
18.7783366561 1.6427864980 1.5694738021 0.0005398551 0.0022172658 0.0048172063 
17.0656140833 1.6889845887 1.5822245173 0.0006521265 0.0020096407 0.0049678686 
20.9295536910 1.6458905901 1.5643737132 0.0006273143 0.0015696379 0.0050184416 
16.4690535140 1.7280484768 1.5482673120 0.0006494488 0.0022421586 0.0046194301 
19.5112437491 1.8009808080 1.5407540855 0.0007728678 0.0026009470 0.0045479175 
17.6055768015 1.6836013757 1.5033896225 0.0005852672 0.0015660697 0.0044328281 
20.4594469825 1.6941808834 1.4424837471 0.0006079732 0.0012404717 0.0042406390 
19.4299078708 1.6375282157 1.4426247336 0.0004284229 0.0014779809 0.0039254722 
18.1574109114 1.7806280843 1.5189767379 0.0007226512 0.0021009354 0.0043640673 
18.2758209616 1.8098465010 1.5923562920 0.0008764886 0.0024614615 0.0050187448 
23.0950020792 1.8715112796 1.6485255762 0.0011005214 0.0029532018 0.0055653811 
16.7859471704 1.7054427844 1.5889954125 0.0006848185 0.0020788578 0.0050166014 
19.2264549187 1.6617838711 1.6237693503 0.0006659022 0.0020678190 0.0053428684 
22.8043163233 1.8093087988 1.4837798523 0.0007415675 0.0021119742 0.0040378003 
19.2264549187 1.6617838711 1.6237693503 0.0006659022 0.0020678190 0.0053428684 
22.8043163233 1.8093087988 1.4837798523 0.0007415675 0.0021119742 0.0040378003 
18.1574109114 1.7806280843 1.5189767379 0.0007226512 0.0021009354 0.0043640673 
21.4464066825 1.8432906217 1.5762530952 0.0009137919 0.0029703006 0.0049020000 
19.1011312852 1.8129844581 1.6221925786 0.0009038350 0.0030150118 0.0053293826 
21.4204781514 1.8273443262 1.6683209704 0.0009944270 0.0034720499 0.0058120403 
16.7177896679 1.7150017675 1.5969986726 0.0007060564 0.0021754540 0.0050763717 
20.8601276790 1.6272294919 1.5942296544 0.0006021887 0.0017780306 0.0051635575 
17.7539306278 1.6782192615 1.5087507708 0.0005841609 0.0015710376 0.0044803151 
23.0758094151 1.5699035808 1.5002365847 0.0004166222 0.0015309719 0.0044319998 
18.2758209615 1.8098465010 1.5923562920 0.0008764886 0.0024614615 0.0050187448 
19.1011312852 1.8129844581 1.6221925786 0.0009038350 0.0030150118 0.0053293826 
21.4464066825 1.8432906217 1.5762530952 0.0009137919 0.0029703006 0.0049020000 
18.1574109110 1.7806280843 1.5189767379 0.0007226512 0.0021009354 0.0043640673 
19.7844789259 1.7624749678 1.4510337777 0.0006320593 0.0016438972 0.0038814096 
17.6055768015 1.6836013757 1.5033896229 0.0005852672 0.0015660697 0.0044328281 
18.5830227178 1.7923044910 1.5365924823 0.0008068224 0.0018434859 0.0045909967 
21.9324508612 1.8162130540 1.5244010501 0.0008855092 0.0016441495 0.0045767800 
20.6249252416 1.8379995134 1.5653867235 0.0009103475 0.0024199065 0.0047704903 
16.6327334475 1.7445154097 1.5320062554 0.0006936273 0.0018506820 0.0045453822 
17.6055768015 1.6836013757 1.5033896229 0.0005852672 0.0015660697 0.0044328281 
20.6249252416 1.8379995134 1.5653867235 0.0009103475 0.0024199065 0.0047704903 
17.6055768012 1.6836013757 1.5033896221 0.0005852672 0.0015660697 0.0044328281 
18.0675170775 1.7498289068 1.5784818974 0.0007897343 0.0018130760 0.0049976458 
21.3847550780 1.7288124687 1.6031200056 0.0008232758 0.0016691463 0.0053144350 
19.5338628123 1.7022446557 1.4905483489 0.0006526677 0.0013805850 0.0045013629 
17.1964574346 1.7797164463 1.5710697825 0.0008018816 0.0021011694 0.0048462842 
18.2758209615 1.8098465010 1.5923562920 0.0008764886 0.0024614615 0.0050187448 
17.7550152172 1.6797756115 1.5708462165 0.0006444329 0.0018100575 0.0049268420 
21.3302502645 1.6102458007 1.5877797608 0.0005632382 0.0017933434 0.0050947646 
23.0914479172 1.6102697895 1.5099359472 0.0005444080 0.0013582995 0.0047252598 
17.1964574346 1.7797164463 1.5710697825 0.0008018816 0.0021011694 0.0048462842 
20.3211014446 1.8386546062 1.5801870372 0.0009306184 0.0024726043 0.0049067964 
18.5830227178 1.7923044910 1.5365924823 0.0008068224 0.0018434859 0.0045909967 
17.7550152172 1.6797756115 1.5708462165 0.0006444329 0.0018100575 0.0049268420 
21.3302502645 1.6102458007 1.5877797608 0.0005632382 0.0017933434 0.0050947646 
16.8726607286 1.6804559865 1.5237978602 0.0005646535 0.0018384551 0.0044729904 
18.9053240791 1.6380349562 1.4962065700 0.0004521131 0.0018511446 0.0042106627 
17.4066013482 1.7525487481 1.4998164004 0.0006567686 0.0018604052 0.0042412265 
21.2383003176 1.7813949055 1.4637962047 0.0006629364 0.0018855791 0.0038984187 
17.7101817219 1.7863823463 1.5473520261 0.0007636020 0.0023006167 0.0046075059 
20.3854621237 1.8259651343 1.5563785085 0.0008527694 0.0026678902 0.0046948448 
17.9397289138 1.7008516278 1.4788906445 0.0005214678 0.0018984820 0.0040348643 
21.4621336521 1.6544700320 1.4317245753 0.0003812609 0.0017971383 0.0036291544 
20.4593283481 1.6183440638 1.4343066421 0.0003983246 0.0014309448 0.0038918816 
19.9426059352 1.7097319893 1.4238819784 0.0004863872 0.0016214329 0.0036389912 
18.8197720878 1.6924137563 1.4199166970 0.0005061858 0.0013767067 0.0038132018 
18.1049215730 1.6724261546 1.4853253613 0.0005544655 0.0014906049 0.0043252154 
20.4109349009 1.6504863174 1.5132077960 0.0005885047 0.0014251908 0.0046683275 
19.9426059352 1.7097319893 1.4238819784 0.0004863872 0.0016214329 0.0036389912 
17.9397289138 1.7008516278 1.4788906445 0.0005214678 0.0018984820 0.0040348643 
18.3527759842 1.7019675004 1.4960793730 0.0005291088 0.0021593697 0.0041456956 
21.7955441828 1.7975244598 1.4858146965 0.0007114244 0.0021559353 0.0040515064 
22.5678234147 1.7247258387 1.4300206842 0.0004894177 0.0019234949 0.0035756815 
17.4066013482 1.7525487481 1.4998164004 0.0006567686 0.0018604052 0.0042412265 
17.2441740008 1.7637530139 1.5341861473 0.0007404441 0.0018288604 0.0045739989 
19.8520445339 1.6277102162 1.4547727069 0.0004541083 0.0014099149 0.0041137299 
21.7955441828 1.7975244598 1.4858146965 0.0007114244 0.0021559353 0.0040515064 
17.9574047709 1.8009926339 1.5683767460 0.0008291704 0.0023007522 0.0048012553 
20.4216621217 1.8389076413 1.6312994080 0.0010005620 0.0026404118 0.0053823873 
16.9711922471 1.7075986416 1.5690583495 0.0006826304 0.0018627944 0.0048885726 
21.3462757904 1.6490019926 1.6056167581 0.0006682334 0.0017162239 0.0053071057 
19.8143046584 1.6275344672 1.4651978039 0.0004671912 0.0014260057 0.0041970353 
19.6278315518 1.6980387168 1.4215849784 0.0004701050 0.0015727710 0.0036486931 
19.3254372455 1.6940769904 1.4560739596 0.0005970257 0.0013199427 0.0042449539 
20.3392262088 1.7936871204 1.4802719485 0.0007378586 0.0017217104 0.0041147287 
19.8143046584 1.6275344672 1.4651978039 0.0004671912 0.0014260057 0.0041970353 
17.9397289138 1.7008516278 1.4788906445 0.0005214678 0.0018984820 0.0040348643 
20.2538931415 1.6964691382 1.4729173429 0.0004836889 0.0021877516 0.0039298196 
17.2441740008 1.7637530139 1.5341861473 0.0007404441 0.0018288604 0.0045739989 
21.7001342804 1.8293305510 1.6061737707 0.0009946335 0.0020253012 0.0051878003 
21.1306728896 1.6266857459 1.4191112950 0.0003591599 0.0015341991 0.0036532969 
20.8810425935 1.6233357028 1.4037790850 0.0003874941 0.0013172469 0.0037320805 
19.6278315518 1.6980387168 1.4215849784 0.0004701050 0.0015727710 0.0036486931 
21.6328989386 1.6628627095 1.3914739969 0.0003747839 0.0014991057 0.0034185176 
19.3648739381 1.6397281891 1.4411003651 0.0004363888 0.0014503723 0.0039375294 
19.8143046584 1.6275344672 1.4651978039 0.0004671912 0.0014260057 0.0041970353 
20.8810425935 1.6233357028 1.4037790850 0.0003874941 0.0013172469 0.0037320805 
20.8810425935 1.6233357028 1.4037790850 0.0003874941 0.0013172469 0.0037320805 
23.2511733851 1.5933246499 1.4604480100 0.0004647992 0.0012751831 0.0043604219 
17.4599928340 1.7008601729 1.4821328750 0.0005860612 0.0015354756 0.0042539519 
17.1379188693 1.7509087691 1.5116252393 0.0006871388 0.0017577070 0.0043923476 
19.0273464864 1.7018860376 1.4554220692 0.0004939300 0.0018305076 0.0038378245 
23.2511733851 1.5933246499 1.4604480100 0.0004647992 0.0012751831 0.0043604219 
23.2511733851 1.5933246499 1.4604480100 0.0004647992 0.0012751831 0.0043604219 
23.2511733851 1.5933246499 1.4604480100 0.0004647992 0.0012751831 0.0043604219 
18.6675819598 1.6522625642 1.4628170929 0.0004907489 0.0014607172 0.0041369559 
21.9130184129 1.6676438696 1.4133628040 0.0003837947 0.0017071882 0.0034950305 
18.8617298968 1.6517070621 1.4696624517 0.0004422108 0.0017595044 0.0039978475 
19.6400654546 1.6263431302 1.4921679253 0.0004282637 0.0018528711 0.0041724247 
19.6278315518 1.6980387168 1.4215849784 0.0004701050 0.0015727710 0.0036486931 
21.2387047757 1.7187232125 1.3955850859 0.0004840520 0.0014794043 0.0034741159 
20.4662117754 1.6564844572 1.3795945969 0.0004118005 0.0012676989 0.0035662437 
19.3046637891 1.7195189569 1.4768138248 0.0005349948 0.0021119119 0.0039736150 
20.6085390030 1.7508247908 1.5073803414 0.0006171243 0.0026747206 0.0042451959 
17.1615109772 1.7291818720 1.4887980526 0.0006227358 0.0016608341 0.0042280940 
18.0768837551 1.7543225344 1.5258149722 0.0007422063 0.0016376570 0.0045946258 
18.1679815832 1.7682162192 1.5277965895 0.0006902835 0.0023962372 0.0044249750 
18.4505509940 1.7910140788 1.5772613803 0.0007933993 0.0028546537 0.0049004046 
16.7842134149 1.7155443903 1.5997617969 0.0006969805 0.0023775502 0.0050878150 
20.6521233080 1.6790768921 1.6778194785 0.0007435843 0.0025459671 0.0058082588 
17.5557809320 1.7258975693 1.4856157425 0.0005788653 0.0018863730 0.0041008545 
18.2009247023 1.7564510298 1.5290712364 0.0006641970 0.0024832828 0.0044370098 
20.6196473868 1.7764359182 1.4818947688 0.0006577680 0.0021292624 0.0040183274 
22.1176228520 1.8009110600 1.4844292488 0.0007191546 0.0021379376 0.0040406836 
16.5828121797 1.7615729497 1.5831616014 0.0007620628 0.0023462899 0.0049356493 
18.8671765628 1.7569079730 1.6638157939 0.0008700532 0.0025233821 0.0056784494 
18.0947369934 1.7705872456 1.5000849271 0.0007091914 0.0017637842 0.0042811152 
20.4745455133 1.7708026453 1.4632277734 0.0007316886 0.0014040349 0.0042031679 
17.0041310430 1.6929224508 1.5635253826 0.0006475917 0.0018596939 0.0048377291 
21.8846466078 1.6220954902 1.5985010148 0.0006118102 0.0017205720 0.0052362518 
22.1176228520 1.8009110600 1.4844292488 0.0007191546 0.0021379376 0.0040406836 
17.0041310430 1.6929224508 1.5635253826 0.0006475917 0.0018596939 0.0048377291 
21.8846466078 1.6220954902 1.5985010148 0.0006118102 0.0017205720 0.0052362518 
17.4719947800 1.6780545690 1.5864726353 0.0006164884 0.0022977870 0.0049683734 
21.7325766616 1.6209169534 1.6239900225 0.0005701369 0.0025647884 0.0053120025 
23.1430766858 1.8047635145 1.4456580452 0.0007555429 0.0014967828 0.0039374861 
18.0947369934 1.7705872456 1.5000849271 0.0007091914 0.0017637842 0.0042811152 
17.9395545771 1.7591943195 1.6163675984 0.0008336986 0.0020934724 0.0052688079 
21.9716738119 1.7709436606 1.6807332461 0.0009611153 0.0021970221 0.0058527845 
17.5557809320 1.7258975693 1.4856157425 0.0005788653 0.0018863730 0.0041008545 
22.0199035258 1.7066233380 1.4190819033 0.0004514486 0.0017828233 0.0035168778 
17.4719947800 1.6780545690 1.5864726353 0.0006164884 0.0022977870 0.0049683734 
21.7325766616 1.6209169534 1.6239900225 0.0005701369 0.0025647884 0.0053120025 
17.8125364149 1.7483725334 1.5357833790 0.0006573526 0.0024939394 0.0044988558 
21.0690367993 1.7688979985 1.5155331167 0.0006622331 0.0028110622 0.0043294191 
19.0318132278 1.6706384512 1.4914958165 0.0004730748 0.0021057763 0.0041097398 
16.5828121797 1.7615729497 1.5831616014 0.0007620628 0.0023462899 0.0049356493 
18.3719575607 1.7984620594 1.6281407872 0.0009065568 0.0024665468 0.0053486041 
18.3359562592 1.7358922281 1.6423856232 0.0007784039 0.0028723046 0.0055010645 
22.5392470360 1.7391701479 1.7120225308 0.0008781732 0.0033652704 0.0062011695 
18.8223643867 1.8092027274 1.5869634626 0.0008487245 0.0028439023 0.0049886730 
22.6981049420 1.8595315068 1.5850644469 0.0009648425 0.0031169600 0.0049988228 
17.4719947800 1.6780545690 1.5864726353 0.0006164884 0.0022977870 0.0049683734 
21.6720505509 1.5933464902 1.5815570840 0.0005003704 0.0020247293 0.0049582236 
17.5557809320 1.7258975693 1.4856157425 0.0005788653 0.0018863730 0.0041008545 
21.7777599731 1.7196192205 1.3792563884 0.0004790960 0.0013934072 0.0034007495 
18.3359562592 1.7358922281 1.6423856232 0.0007784039 0.0028723046 0.0055010645 
22.5392470360 1.7391701479 1.7120225308 0.0008781732 0.0033652704 0.0062011695 
17.5557809320 1.7258975693 1.4856157425 0.0005788653 0.0018863730 0.0041008545 
21.7777599731 1.7196192205 1.3792563884 0.0004790960 0.0013934072 0.0034007495 
22.0455810552 1.7995910469 1.4865337759 0.0007156987 0.0021866146 0.0040551997 
17.4719947800 1.6780545690 1.5864726353 0.0006164884 0.0022977870 0.0049683734 
22.8768669598 1.6002485831 1.6361685060 0.0005668832 0.0023533732 0.0054249603 
17.0041310430 1.6929224508 1.5635253826 0.0006475917 0.0018596939 0.0048377291 
20.9115315079 1.6545050612 1.5606746117 0.0006427112 0.0015425711 0.0050071657 
19.1315175718 1.6259667335 1.5015273179 0.0004665675 0.0016829459 0.0043356553 
16.5828121797 1.7615729497 1.5831616014 0.0007620628 0.0023462899 0.0049356493 
18.6487284924 1.8141192959 1.6151396165 0.0009098104 0.0026779620 0.0052356463 
19.1315175718 1.6259667335 1.5015273179 0.0004665675 0.0016829459 0.0043356553 
22.2094881798 1.6029148307 1.6205783553 0.0005748998 0.0020072449 0.0053269840 
17.5557809320 1.7258975693 1.4856157425 0.0005788653 0.0018863730 0.0041008545 
22.2094881798 1.6029148307 1.6205783553 0.0005748998 0.0020072449 0.0053269840 
17.5557809320 1.7258975693 1.4856157425 0.0005788653 0.0018863730 0.0041008545 
16.5828121797 1.7615729497 1.5831616014 0.0007620628 0.0023462899 0.0049356493 
18.6487284924 1.8141192959 1.6151396165 0.0009098104 0.0026779620 0.0052356463 
18.0947369934 1.7705872456 1.5000849271 0.0007091914 0.0017637842 0.0042811152 
23.1430766835 1.8047635145 1.4456580452 0.0007555429 0.0014967828 0.0039374861 
21.7325766616 1.6209169534 1.6239900225 0.0005701369 0.0025647884 0.0053120025 
17.4719947800 1.6780545690 1.5864726353 0.0006164884 0.0022977870 0.0049683734 
17.8125364149 1.7483725334 1.5357833790 0.0006573526 0.0024939394 0.0044988558 
17.0041310430 1.6929224508 1.5635253826 0.0006475917 0.0018596939 0.0048377291 
20.9115315079 1.6545050612 1.5606746117 0.0006427112 0.0015425711 0.0050071657 
18.0947369934 1.7705872456 1.5000849271 0.0007091914 0.0017637842 0.0042811152 
23.1430766835 1.8047635145 1.4456580452 0.0007555429 0.0014967828 0.0039374861 
17.9395545771 1.7591943195 1.6163675984 0.0008336986 0.0020934724 0.0052688079 
21.9716738119 1.7709436606 1.6807332461 0.0009611153 0.0021970221 0.0058527845 
19.6607098286 1.7051097634 1.6712219847 0.0007863773 0.0024358532 0.0057470090 
21.5962990462 1.6735768585 1.6499865737 0.0007497156 0.0019130563 0.0056333813 
22.6703561730 1.6124921270 1.6446596428 0.0006220911 0.0020455966 0.0055432717 
17.0041310430 1.6929224508 1.5635253826 0.0006475917 0.0018596939 0.0048377291 
17.6766579135 1.7194036127 1.4633651896 0.0005757887 0.0015878856 0.0040342375 
16.9620428295 1.6850232721 1.5431345173 0.0005731224 0.0021331673 0.0045829641 
19.7324868585 1.6863028447 1.4872717689 0.0004848258 0.0022432228 0.0040577556 
17.6766579135 1.7194036127 1.4633651896 0.0005757887 0.0015878856 0.0040342375 
20.3116353411 1.7785658566 1.4824289783 0.0006681012 0.0020590075 0.0040328687 
22.6703561730 1.6124921270 1.6446596428 0.0006220911 0.0020455966 0.0055432717 
20.3116353411 1.7785658566 1.4824289783 0.0006681012 0.0020590075 0.0040328687 
22.6703561730 1.6124921270 1.6446596428 0.0006220911 0.0020455966 0.0055432717 
21.5962990462 1.6735768585 1.6499865737 0.0007497156 0.0019130563 0.0056333813 
17.4624613173 1.7747488000 1.5542744701 0.0007858300 0.0019122669 0.0047331468 
22.7833704355 1.8329861943 1.5085807617 0.0008676994 0.0018456020 0.0043280844 
22.6703561730 1.6124921270 1.6446596428 0.0006220911 0.0020455966 0.0055432717 
17.4624613173 1.7747488000 1.5542744701 0.0007858300 0.0019122669 0.0047331468 
22.7833704355 1.8329861943 1.5085807617 0.0008676994 0.0018456020 0.0043280844 
20.4820069228 1.7837177944 1.4832529568 0.0006822817 0.0020442808 0.0040428809 
16.4991802714 1.7347175559 1.5892166036 0.0007338387 0.0021419988 0.0050085487 
19.6607098286 1.7051097634 1.6712219847 0.0007863773 0.0024358532 0.0057470090 
19.1196787381 1.7904871658 1.6599122620 0.0009272039 0.0026737150 0.0056477870 
21.5308522156 1.7424013085 1.7031717447 0.0009085648 0.0024887771 0.0060425310 
19.5672198680 1.6858160872 1.6207112362 0.0007266441 0.0018842165 0.0053673375 
19.0906947520 1.7629939624 1.5773080456 0.0008276486 0.0017543205 0.0050150012 
22.7570813539 1.7833933396 1.5097923267 0.0008482842 0.0014135541 0.0046489973 
23.0269016045 1.6698109399 1.7096070458 0.0007657417 0.0027766196 0.0061130129 
17.5241682676 1.7400935286 1.6192859817 0.0007930734 0.0021477357 0.0052870536 
17.4624613173 1.7747488000 1.5542744701 0.0007858300 0.0019122669 0.0047331468 
21.4925143257 1.7635888356 1.5644370794 0.0008531132 0.0015705333 0.0050182685 
23.0269016045 1.6698109399 1.7096070458 0.0007657417 0.0027766196 0.0061130129 
23.4204494259 1.7432499164 1.7340514927 0.0009272665 0.0031394781 0.0063752308 
23.4776606065 1.7797466995 1.7292656546 0.0009871196 0.0033998805 0.0063654125 
17.5955931919 1.7696591129 1.6279838770 0.0008463503 0.0024050214 0.0053477010 
18.8233155409 1.7995666071 1.5319306059 0.0008055586 0.0019216170 0.0045217499 
22.1699256536 1.8583494065 1.6091403447 0.0010350870 0.0024302302 0.0051734494 
21.2162586126 1.8195193935 1.6814139862 0.0010248724 0.0028006094 0.0058545784 
22.1699256536 1.8583494065 1.6091403447 0.0010350870 0.0024302302 0.0051734494 
18.8233155409 1.7995666071 1.5319306059 0.0008055586 0.0019216170 0.0045217499 
20.8484576630 1.8100807354 1.5407428809 0.0008810454 0.0017203719 0.0046861588 
18.8416784801 1.7864644076 1.6347607699 0.0009078975 0.0022564251 0.0054181585 
21.5308522156 1.7424013085 1.7031717447 0.0009085648 0.0024887771 0.0060425310 
18.9422447302 1.6933218541 1.5688711001 0.0006950255 0.0016569472 0.0049935104 
18.8233155409 1.7995666071 1.5319306059 0.0008055586 0.0019216170 0.0045217499 
21.3321213687 1.7830128655 1.4506819169 0.0007365324 0.0014050795 0.0040794441 
17.1590679922 1.7055172962 1.5004103795 0.0006103656 0.0016020573 0.0043769775 
18.8999910719 1.6371746104 1.4794874916 0.0004750257 0.0015428999 0.0042223868 
19.4781579463 1.6336596970 1.5941197660 0.0005805409 0.0020092299 0.0050789873 
19.4662645088 1.7782753684 1.6434530151 0.0009123909 0.0021822962 0.0055071116 
17.5790233536 1.6684493801 1.4965207808 0.0005360497 0.0016205016 0.0043270229 
20.1507343467 1.7057797279 1.4008128779 0.0004775347 0.0014420698 0.0035582062 
17.3037836071 1.7589230873 1.5125004113 0.0006996165 0.0017938294 0.0043846592 
17.3037836071 1.7589230873 1.5125004113 0.0006996165 0.0017938294 0.0043846592 
17.5924427959 1.6832431229 1.4983991940 0.0005157792 0.0019587601 0.0042002692 
21.3705357472 1.6726540429 1.4583291304 0.0004261560 0.0021096665 0.0038036486 
16.3089351363 1.7191870982 1.5657236405 0.0006612413 0.0022207114 0.0047822542 
16.7196370451 1.7408671210 1.5913040989 0.0007238372 0.0025208162 0.0050098699 
18.0399390856 1.7433441386 1.6380637537 0.0008202172 0.0022571570 0.0054487417 
22.5683385193 1.7659078357 1.7062732664 0.0009724362 0.0024063554 0.0060729779 
17.5924427959 1.6832431229 1.4983991940 0.0005157792 0.0019587601 0.0042002692 
22.2244962996 1.6493323790 1.4264811820 0.0003635601 0.0018095617 0.0035760330 
22.9286339626 1.5992907328 1.6055675957 0.0005138216 0.0025320414 0.0051414250 
19.0326073744 1.6459283980 1.5849645237 0.0005602704 0.0023474884 0.0049522336 
16.2398337965 1.7258978770 1.5391264139 0.0006531678 0.0019783824 0.0045738507 
17.3037836451 1.7589230874 1.5125004113 0.0006996165 0.0017938294 0.0043846592 
20.8796430516 1.7838793731 1.4932890399 0.0006813152 0.0022960759 0.0041103392 
17.5855376238 1.7533945315 1.5191601813 0.0006561216 0.0022243644 0.0043525012 
18.9956403894 1.7022700144 1.4323813696 0.0004928752 0.0015868551 0.0037412109 
19.0865790269 1.6439581272 1.4474678055 0.0004517598 0.0014583007 0.0039910526 
18.3963764720 1.6977116193 1.4411383451 0.0005494227 0.0013902653 0.0040038069 
21.5679585771 1.6956305700 1.3816798781 0.0005662444 0.0011060179 0.0039055758 
17.7395729263 1.6802020765 1.5298772095 0.0006100250 0.0016311105 0.0046379293 
19.9148593135 1.6686134498 1.5782573541 0.0006685999 0.0016532383 0.0050862884 
18.0347353578 1.7455410954 1.5945180540 0.0007957004 0.0018896234 0.0051182447 
21.6509464981 1.7840261888 1.6608201242 0.0009676708 0.0021052847 0.0056818408 
19.0865790269 1.6439581272 1.4474678055 0.0004517598 0.0014583007 0.0039910526 
18.2119444691 1.6643259685 1.5958849328 0.0006329289 0.0020030156 0.0050969876 
21.0983087929 1.6460982315 1.6594978679 0.0006746821 0.0023093907 0.0056435779 
20.5736161141 1.7245592566 1.6812995008 0.0008513713 0.0022981235 0.0058470318 
19.0865790269 1.6439581272 1.4474678055 0.0004517598 0.0014583007 0.0039910526 
20.5736161141 1.7245592566 1.6812995008 0.0008513713 0.0022981235 0.0058470318 
17.0851183527 1.7365755616 1.6183260021 0.0007563788 0.0025331094 0.0052589583 
18.1126324200 1.7626653973 1.6244003050 0.0008002683 0.0029730450 0.0053452932 
18.2140072534 1.6918120084 1.4901158819 0.0005102791 0.0020448814 0.0041061659 
20.5736161141 1.7245592566 1.6812995008 0.0008513713 0.0022981235 0.0058470318 
17.8814021181 1.7858623552 1.6288731074 0.0008743496 0.0025367280 0.0053562396 
20.2311119598 1.8343174571 1.6413747126 0.0009950600 0.0028035842 0.0054858656 
18.9383138080 1.7905804196 1.6261480020 0.0009100206 0.0021869507 0.0053455405 
21.6237147242 1.8110844617 1.6273578675 0.0009868414 0.0020138714 0.0053888316 
22.2386383636 1.8351654997 1.5275040720 0.0008541276 0.0023478214 0.0044231394 
17.9956722413 1.7344405658 1.4638059833 0.0006164840 0.0015385188 0.0040758214 
22.0233762734 1.6323367042 1.5410026958 0.0005989873 0.0014547466 0.0049070023 
22.2386383636 1.8351654997 1.5275040720 0.0008541276 0.0023478214 0.0044231394 
20.2311119598 1.8343174571 1.6413747126 0.0009950600 0.0028035842 0.0054858656 
21.7449808931 1.8086826505 1.5149658821 0.0007582163 0.0025662413 0.0043096966 
18.9383138080 1.7905804196 1.6261480020 0.0009100206 0.0021869507 0.0053455405 
21.7449808931 1.8086826505 1.5149658821 0.0007582163 0.0025662413 0.0043096966 
20.2311119598 1.8343174571 1.6413747126 0.0009950600 0.0028035842 0.0054858656 
18.9383138080 1.7905804196 1.6261480020 0.0009100206 0.0021869507 0.0053455405 
20.5736161141 1.7245592566 1.6812995008 0.0008513713 0.0022981235 0.0058470318 
17.0851183527 1.7365755616 1.6183260021 0.0007563788 0.0025331094 0.0052589583 
18.0231666097 1.7027622402 1.6127809465 0.0006795579 0.0027061888 0.0052156672 
18.8013602446 1.6462735216 1.5955164960 0.0005945185 0.0020895553 0.0050753420 
20.6710390543 1.6531681408 1.4876423620 0.0004334582 0.0022179608 0.0040628748 
20.1812143372 1.7373136337 1.4987964587 0.0005829374 0.0025121327 0.0041595864 
18.8013602446 1.6462735216 1.5955164960 0.0005945185 0.0020895553 0.0050753420 
20.5736161141 1.7245592566 1.6812995008 0.0008513713 0.0022981235 0.0058470318 
20.6710390543 1.6531681408 1.4876423620 0.0004334582 0.0022179608 0.0040628748 
20.5736161141 1.7245592566 1.6812995008 0.0008513713 0.0022981235 0.0058470318 
21.2669635895 1.6866634827 1.5712740805 0.0007198138 0.0015378521 0.0051151492 
18.0231666097 1.7027622402 1.6127809465 0.0006795579 0.0027061888 0.0052156672 
20.8352299355 1.6980868914 1.6117847217 0.0006594300 0.0032903571 0.0052659262 
20.6710390543 1.6531681408 1.4876423620 0.0004334582 0.0022179608 0.0040628748 
20.1812143372 1.7373136337 1.4987964587 0.0005829374 0.0025121327 0.0041595864 
18.8013602446 1.6462735216 1.5955164960 0.0005945185 0.0020895553 0.0050753420 
20.1812143372 1.7373136337 1.4987964587 0.0005829374 0.0025121327 0.0041595864 
17.4794410457 1.7825323811 1.6157405241 0.0008436506 0.0025798418 0.0052365281 
21.6587978706 1.8299733223 1.6783529335 0.0010487467 0.0027607824 0.0058233547 
20.5340691728 1.7331415044 1.6827104771 0.0008679801 0.0023308093 0.0058577776 
19.9569061833 1.7816736517 1.6062331440 0.0008969744 0.0018865003 0.0052297704 
19.8716106132 1.7928553438 1.4952000613 0.0007278817 0.0019656737 0.0041689885 
20.5340691728 1.7331415044 1.6827104771 0.0008679801 0.0023308093 0.0058577776 
18.0231666097 1.7027622402 1.6127809465 0.0006795579 0.0027061888 0.0052156672 
22.7629997326 1.6443367732 1.6078548732 0.0005708497 0.0031160330 0.0052086156 
20.1812143372 1.7373136337 1.4987964587 0.0005829374 0.0025121327 0.0041595864 
20.2891961690 1.7897802996 1.4884529693 0.0007069459 0.0020073825 0.0040976429 
19.6317353162 1.7857662703 1.5929210954 0.0008862388 0.0018649385 0.0051124280 
20.1812143372 1.7373136337 1.4987964587 0.0005829374 0.0025121327 0.0041595864 
18.0231666097 1.7027622402 1.6127809465 0.0006795579 0.0027061888 0.0052156672 
23.0713811361 1.6488267247 1.6700501733 0.0006658639 0.0030555919 0.0057746793 
20.5340691728 1.7331415044 1.6827104771 0.0008679801 0.0023308093 0.0058577776 
20.1812143372 1.7373136337 1.4987964587 0.0005829374 0.0025121327 0.0041595864 
19.0958150589 1.7567125959 1.6020333848 0.0007509295 0.0032203931 0.0051673371 
21.7398238100 1.7683487060 1.6251503295 0.0007998103 0.0038413985 0.0054640803 
16.2398337965 1.7258978770 1.5391264139 0.0006531678 0.0019783824 0.0045738507 
18.9685493516 1.6974823008 1.4647068338 0.0006042869 0.0013573771 0.0042771075 
20.6869005285 1.7780869934 1.4496001358 0.0006743587 0.0015933790 0.0038998141 
18.0231666098 1.7027622402 1.6127809465 0.0006795579 0.0027061888 0.0052156672 
20.6869005285 1.7780869934 1.4496001358 0.0006743587 0.0015933790 0.0038998141 
19.6533148839 1.7571870112 1.5183109211 0.0007696794 0.0015092326 0.0046269316 
17.5592720566 1.7498051687 1.5146932918 0.0006451847 0.0021778327 0.0043153681 
20.1812143372 1.7373136337 1.4987964587 0.0005829374 0.0025121327 0.0041595864 
17.5369137208 1.7106345638 1.6249798440 0.0007210561 0.0024833221 0.0053195217 
22.7565276405 1.6694954419 1.6991341080 0.0007444049 0.0029282936 0.0060293755 
20.6869005272 1.7780869934 1.4496001358 0.0006743587 0.0015933790 0.0038998141 
17.5369137208 1.7106345638 1.6249798405 0.0007210561 0.0024833221 0.0053195217 
22.7565276405 1.6694954419 1.6991341080 0.0007444049 0.0029282936 0.0060293755 
20.6869005272 1.7780869934 1.4496001358 0.0006743587 0.0015933790 0.0038998141 
17.5369137208 1.7106345638 1.6249798405 0.0007210561 0.0024833221 0.0053195217 
22.7565276405 1.6694954419 1.6991341080 0.0007444049 0.0029282936 0.0060293755 
19.4136126482 1.7159350155 1.6491743848 0.0008008110 0.0021025280 0.0055734033 
17.5592720566 1.7498051687 1.5146932918 0.0006451847 0.0021778327 0.0043153681 
18.9546739506 1.6486780529 1.4495830935 0.0004700346 0.0014325127 0.0040381368 
17.5592720568 1.7498051687 1.5146932918 0.0006451847 0.0021778327 0.0043153681 
23.5285210089 1.7944590648 1.4904448429 0.0006919103 0.0025979281 0.0040858143 
18.1565763942 1.7029656385 1.5717392969 0.0006198967 0.0027050679 0.0048382436 
21.6900825601 1.6937649099 1.5946232094 0.0006277017 0.0033789133 0.0051188117 
22.1055621224 1.7003827020 1.4121632189 0.0004356880 0.0017269534 0.0034749773 
18.6442312352 1.7025183865 1.4687618609 0.0005070300 0.0019160456 0.0039361134 
20.1651547549 1.7715051110 1.5515582379 0.0007113730 0.0031001181 0.0046883467 
18.9546739506 1.6486780529 1.4495830935 0.0004700346 0.0014325127 0.0040381368 
16.5821320303 1.7079590411 1.5745337670 0.0006497141 0.0022942299 0.0048583856 
17.5369137208 1.7106345638 1.6249798373 0.0007210561 0.0024833221 0.0053195217 
20.3844085382 1.6227751974 1.6054795952 0.0005621403 0.0022361024 0.0051485666 
17.5592720568 1.7498051687 1.5146932918 0.0006451847 0.0021778327 0.0043153681 
23.5166156281 1.7961197714 1.4691422224 0.0006867070 0.0021486978 0.0038987689 
18.9685493515 1.6974823008 1.4647068338 0.0006042869 0.0013573771 0.0042771075 
19.1161805892 1.6518267021 1.5253481058 0.0005750965 0.0015476896 0.0046596989 
19.2991288231 1.6402834037 1.5971536314 0.0005731712 0.0022849725 0.0050677974 
18.9685493515 1.6974823008 1.4647068338 0.0006042869 0.0013573771 0.0042771075 
19.2991288231 1.6402834037 1.5971536314 0.0005731712 0.0022849725 0.0050677974 
18.9685493515 1.6974823008 1.4647068338 0.0006042869 0.0013573771 0.0042771075 
18.7040822617 1.6753078771 1.4960374514 0.0005896917 0.0014525333 0.0044684032 
18.5546514179 1.6742871213 1.4574574950 0.0005371608 0.0013949449 0.0041576221 
16.8908171253 1.7122596048 1.5021609913 0.0006130545 0.0016625810 0.0043536263 
16.8012319454 1.7283658356 1.5018768973 0.0006247358 0.0017676049 0.0042962378 
16.3735047395 1.7067662959 1.5386215926 0.0006120918 0.0020312225 0.0045576755 
16.9534883578 1.7057848641 1.5574283179 0.0006159943 0.0023681452 0.0046979596 
16.5142542264 1.7465168702 1.5842173711 0.0007291720 0.0024178397 0.0049438632 
18.0443399275 1.7746162810 1.6239750153 0.0008251776 0.0029292871 0.0053369837 
16.4237534015 1.7485014129 1.5650242504 0.0007322944 0.0020393070 0.0048012682 
17.0445066291 1.7671711492 1.5782060322 0.0007923957 0.0020433492 0.0049230645 
17.0219537473 1.6835926096 1.5254018753 0.0005519905 0.0020271802 0.0044358792 
19.8764187210 1.6323932335 1.4989285850 0.0004317880 0.0020190958 0.0041922866 
19.3014663507 1.8003999329 1.6045277102 0.0009125983 0.0020514337 0.0051666571 
18.3176784337 1.8068592985 1.5684677085 0.0008483326 0.0022375693 0.0048061908 
21.2767047146 1.8462095494 1.5696682516 0.0009411631 0.0023961791 0.0048101289 
18.2561876465 1.7138723554 1.5023768333 0.0005555620 0.0022305756 0.0041975374 
19.3014663507 1.8003999329 1.6045277102 0.0009125983 0.0020514337 0.0051666571 
18.2561876465 1.7138723554 1.5023768333 0.0005555620 0.0022305756 0.0041975374 
17.9551880258 1.7847780260 1.5886220047 0.0007973085 0.0028230515 0.0050021564 
19.9226233751 1.8090140084 1.6206130816 0.0008835949 0.0033507748 0.0053551157 
20.9235647201 1.8350232881 1.6582127879 0.0010276468 0.0027550648 0.0056372695 
18.2561876465 1.7138723554 1.5023768333 0.0005555620 0.0022305756 0.0041975374 
16.8012319454 1.7283658356 1.5018768973 0.0006247358 0.0017676049 0.0042962378 
19.6899272433 1.6875141876 1.4128804248 0.0005384495 0.0012398816 0.0039432785 
20.1394649496 1.6326927355 1.4950062596 0.0004246473 0.0020397775 0.0041522348 
20.4243489602 1.6643519605 1.5422224465 0.0005148517 0.0026911903 0.0045661858 
22.8400400728 1.6290061866 1.4796447399 0.0003829445 0.0022718518 0.0039860474 
20.5173190460 1.6550301834 1.4288022893 0.0003939175 0.0016702796 0.0036576940 
22.9477386311 1.6435517567 1.3243860079 0.0003334504 0.0011598242 0.0032034481 
20.4243489602 1.6643519605 1.5422224464 0.0005148517 0.0026911903 0.0045661858 
17.0095714571 1.7113040071 1.5494587171 0.0006137628 0.0023691771 0.0046245912 
16.5142542262 1.7465168702 1.5842173711 0.0007291720 0.0024178397 0.0049438632 
21.3113026829 1.6231868074 1.5574142763 0.0004799459 0.0025028544 0.0046978038 
18.2561876465 1.7138723554 1.5023768333 0.0005555620 0.0022305756 0.0041975374 
20.0365729610 1.7510331605 1.4737236190 0.0005933700 0.0020944362 0.0039474042 
17.3394836013 1.7054574301 1.4776227022 0.0005477964 0.0017351631 0.0040833899 
19.7376575996 1.7140045900 1.4056950054 0.0005642687 0.0012571495 0.0038419919 
17.6533216471 1.7752149293 1.5295108136 0.0007201002 0.0021834997 0.0044514442 
20.3963508549 1.8282365091 1.5463734553 0.0008678266 0.0022553608 0.0046010489 
20.1394649496 1.6326927355 1.4950062596 0.0004246473 0.0020397775 0.0041522348 
17.8876112901 1.6529255721 1.5144360065 0.0005019091 0.0018655029 0.0043759399 
19.6434779002 1.6166720545 1.5152015810 0.0004750826 0.0016829666 0.0044651411 
16.3938831650 1.7410021454 1.5377032352 0.0006843315 0.0019401179 0.0045703792 
18.0037407968 1.7827327596 1.5584665389 0.0008141736 0.0018902881 0.0047794514 
17.5832363151 1.7767865856 1.5319874732 0.0007286848 0.0021641359 0.0044763003 
20.4637489202 1.8242929691 1.5386129967 0.0008420727 0.0023134523 0.0045264806 
17.8876112900 1.6529255721 1.5144360065 0.0005019091 0.0018655029 0.0043759399 
22.6187353774 1.5731463138 1.5023924883 0.0003885212 0.0017161864 0.0043257596 
17.5832363151 1.7767865856 1.5319874732 0.0007286848 0.0021641359 0.0044763003 
20.4637489202 1.8242929691 1.5386129967 0.0008420727 0.0023134523 0.0045264806 
20.9467464421 1.7995708266 1.4793778194 0.0007690375 0.0016233118 0.0041622418 
20.5778283894 1.6490133558 1.4164746524 0.0004920376 0.0012189429 0.0040175267 
21.3032754756 1.7049836381 1.3538728219 0.0005215828 0.0011114940 0.0036050597 
16.3938831650 1.7410021454 1.5377032352 0.0006843315 0.0019401179 0.0045703792 
16.5920987493 1.7538480618 1.5959185648 0.0007657059 0.0023544299 0.0050530389 
19.8570959768 1.7630773999 1.4907996607 0.0007491414 0.0014530853 0.0044167086 
22.8880068036 1.8542883828 1.5609316886 0.0009763027 0.0021254005 0.0047486930 
20.5778283894 1.6490133558 1.4164746524 0.0004920376 0.0012189429 0.0040175267 
17.3394836013 1.7054574301 1.4776227022 0.0005477964 0.0017351631 0.0040833899 
19.2040219703 1.6677182288 1.4654741466 0.0004471239 0.0018762020 0.0039167305 
20.0512109969 1.8064415665 1.5267612676 0.0007749576 0.0024074783 0.0044153743 
19.8991383551 1.6654369224 1.5292323166 0.0005019045 0.0025258870 0.0044394142 
20.9467464421 1.7995708266 1.4793778194 0.0007690375 0.0016233118 0.0041622418 
20.5778283894 1.6490133558 1.4164746524 0.0004920376 0.0012189429 0.0040175267 
20.0512109969 1.8064415665 1.5267612676 0.0007749576 0.0024074783 0.0044153743 
20.5778283894 1.6490133558 1.4164746524 0.0004920376 0.0012189429 0.0040175267 
19.2040219703 1.6677182288 1.4654741466 0.0004471239 0.0018762020 0.0039167305 
20.9467464421 1.7995708266 1.4793778194 0.0007690375 0.0016233118 0.0041622418 
20.9467464421 1.7995708266 1.4793778194 0.0007690375 0.0016233118 0.0041622418 
19.2040219703 1.6677182288 1.4654741466 0.0004471239 0.0018762020 0.0039167305 
19.2040219703 1.6677182288 1.4654741466 0.0004471239 0.0018762020 0.0039167305 
20.0512109969 1.8064415665 1.5267612676 0.0007749576 0.0024074783 0.0044153743 
20.5778283894 1.6490133558 1.4164746524 0.0004920376 0.0012189429 0.0040175267 
19.2040219703 1.6677182288 1.4654741466 0.0004471239 0.0018762020 0.0039167305 
19.2040219703 1.6677182288 1.4654741466 0.0004471239 0.0018762020 0.0039167305 
20.0512109969 1.8064415665 1.5267612676 0.0007749576 0.0024074783 0.0044153743 
19.8991383551 1.6654369224 1.5292323166 0.0005019045 0.0025258870 0.0044394142 
20.0332557934 1.6216884300 1.5045800332 0.0004292011 0.0019673643 0.0042555748 
16.8031986661 1.7001688794 1.5202342945 0.0005718707 0.0020316345 0.0043871428 
16.3938831891 1.7410021451 1.5377032352 0.0006843315 0.0019401179 0.0045703792 
17.6975021538 1.7552589909 1.5204703071 0.0006597055 0.0022607736 0.0043621078 
20.0512109969 1.8064415665 1.5267612676 0.0007749576 0.0024074783 0.0044153743 
17.1640678150 1.7737804144 1.5896798578 0.0007835038 0.0026083170 0.0049978703 
19.5614277487 1.8175002490 1.6453645880 0.0009516938 0.0029743745 0.0055384401 
20.2041715748 1.8236458950 1.5694046259 0.0009164560 0.0020135854 0.0048474906 
19.5642765813 1.7750025402 1.4752698612 0.0007234916 0.0015346676 0.0041887815 
18.8164767868 1.6763633350 1.4613350264 0.0004618963 0.0018101207 0.0039000217 
20.2041715748 1.8236458950 1.5694046259 0.0009164560 0.0020135854 0.0048474906 
18.8164767868 1.6763633350 1.4613350264 0.0004618963 0.0018101207 0.0039000217 
20.2724509058 1.6579517244 1.5213819656 0.0004804640 0.0024726739 0.0043662243 
19.5642765813 1.7750025402 1.4752698612 0.0007234916 0.0015346676 0.0041887815 
20.2724509058 1.6579517244 1.5213819656 0.0004804640 0.0024726739 0.0043662243 
17.1061610182 1.7629523978 1.5860315846 0.0007544377 0.0026389229 0.0049657858 
19.0169386266 1.8001564278 1.6401215778 0.0009007083 0.0030533240 0.0054986679 
20.6085395004 1.7089846678 1.5389251477 0.0005787399 0.0029747957 0.0045590328 
19.1238941056 1.8140301378 1.5770087098 0.0008481247 0.0027769876 0.0048917267 
22.8971995531 1.8710158738 1.6041414269 0.0010319550 0.0029291444 0.0051544779 
20.0599759602 1.8279498088 1.5797596841 0.0009294387 0.0021429937 0.0049207141 
20.6085395004 1.7089846678 1.5389251477 0.0005787399 0.0029747957 0.0045590328 
21.0016354890 1.7610442267 1.5069357319 0.0006366090 0.0027027817 0.0042427923 
21.3692271471 1.8296616826 1.5281529820 0.0008508862 0.0021855662 0.0044387184 
20.6085395004 1.7089846678 1.5389251477 0.0005787399 0.0029747957 0.0045590328 
21.3692271471 1.8296616826 1.5281529820 0.0008508862 0.0021855662 0.0044387184 
20.4760486426 1.8316485784 1.5755005491 0.0009358686 0.0021127699 0.0048855763 
21.0016354890 1.7610442267 1.5069357319 0.0006366090 0.0027027817 0.0042427923 
21.1672906709 1.7546220886 1.4562930172 0.0005833425 0.0019890935 0.0038040190 
19.1238941056 1.8140301378 1.5770087098 0.0008481247 0.0027769876 0.0048917267 
20.7189470814 1.8408123776 1.6317877531 0.0009805158 0.0031709346 0.0054355805 
20.4760486426 1.8316485784 1.5755005491 0.0009358686 0.0021127699 0.0048855763 
21.0016354890 1.7610442267 1.5069357319 0.0006366090 0.0027027817 0.0042427923 
20.4760486426 1.8316485784 1.5755005491 0.0009358686 0.0021127699 0.0048855763 
17.0706301701 1.7714260388 1.5886784233 0.0007782462 0.0025814545 0.0049875554 
17.6136141716 1.7350477085 1.6172540528 0.0007419262 0.0027793987 0.0052619739 
21.4041182374 1.6806116497 1.5627894048 0.0005639690 0.0030986700 0.0047916293 
20.4760486426 1.8316485784 1.5755005491 0.0009358686 0.0021127699 0.0048855763 
16.3514986856 1.7374127407 1.5617619486 0.0007102088 0.0019916406 0.0047813786 
18.1796126339 1.6871439374 1.5366267387 0.0006412509 0.0015989670 0.0047262046 
22.0984596477 1.6171546475 1.5593898196 0.0004720251 0.0025751053 0.0047180640 
18.1336495729 1.6814668378 1.4682302151 0.0004860334 0.0017722810 0.0039790597 
21.9010887527 1.6500157734 1.3565242108 0.0003580870 0.0012687222 0.0033376026 
22.5998445812 1.7999848866 1.4497411942 0.0007652733 0.0014413581 0.0040303001 
22.0984596477 1.6171546475 1.5593898196 0.0004720251 0.0025751053 0.0047180640 
16.3514986856 1.7374127407 1.5617619486 0.0007102088 0.0019916406 0.0047813786 
20.4404001237 1.7712623915 1.5992154387 0.0008811630 0.0017805611 0.0052096801 
22.5998445812 1.7999848866 1.4497411942 0.0007652733 0.0014413581 0.0040303001 
22.0984596477 1.6171546475 1.5593898196 0.0004720251 0.0025751053 0.0047180640 
17.8416285873 1.6764120968 1.5406401833 0.0005453372 0.0022916685 0.0045461230 
17.0397932894 1.7649431992 1.6060092407 0.0007908009 0.0025904408 0.0051473466 
19.7043537669 1.8000901919 1.6660333379 0.0009431847 0.0029995207 0.0057314900 
18.7472991533 1.8145976727 1.5876656799 0.0008951396 0.0022702348 0.0049810990 
23.5141714985 1.8629660795 1.6110964679 0.0010700409 0.0022595179 0.0051985870 
19.6632854900 1.7883206745 1.6523923029 0.0009377275 0.0023074371 0.0055777750 
20.5778004410 1.7924017684 1.5859534672 0.0009045830 0.0017891009 0.0050794886 
17.0397932894 1.7649431992 1.6060092407 0.0007908009 0.0025904408 0.0051473466 
18.2209913872 1.7423073353 1.6063755845 0.0007339099 0.0029911108 0.0051812756 
17.6823978150 1.7073841151 1.6286185647 0.0007306852 0.0023227775 0.0053565678 
20.8287729789 1.6412970097 1.6490381483 0.0006484579 0.0023490489 0.0055443022 
20.3385379883 1.7721590076 1.6904590977 0.0009292669 0.0028221298 0.0059397477 
17.3313565638 1.7161176243 1.4801254872 0.0006006798 0.0015763960 0.0042021941 
18.4925099573 1.6584964067 1.5026014813 0.0004770498 0.0020189724 0.0042262973 
19.9594905154 1.7035696507 1.6531702724 0.0007316775 0.0030450645 0.0056179470 
18.9236726433 1.7124108782 1.5493534599 0.0006023336 0.0027802076 0.0046378261 
22.8396333452 1.7103288890 1.5080814801 0.0005381579 0.0030089226 0.0042784553 
20.5300581254 1.7249303227 1.4447541617 0.0005151121 0.0018813493 0.0037230330 
20.5300581254 1.7249303227 1.4447541617 0.0005151121 0.0018813493 0.0037230330 
17.6172554034 1.7174967502 1.4663436900 0.0005863083 0.0015469674 0.0040932918 
17.0397932894 1.7649431992 1.6060092407 0.0007908009 0.0025904408 0.0051473466 
23.4769833576 1.8157764261 1.7206043928 0.0010554451 0.0033651186 0.0062804858 
20.7348945481 1.7484617858 1.6987724417 0.0008974234 0.0027393562 0.0060103503 
20.5300581254 1.7249303227 1.4447541617 0.0005151121 0.0018813493 0.0037230330 
17.0397932894 1.7649431992 1.6060092407 0.0007908009 0.0025904408 0.0051473466 
23.4769833576 1.8157764261 1.7206043928 0.0010554451 0.0033651186 0.0062804858 
17.0397932894 1.7649431992 1.6060092407 0.0007908009 0.0025904408 0.0051473466 
23.4769833576 1.8157764261 1.7206043928 0.0010554451 0.0033651186 0.0062804858 
19.0525563200 1.8004315042 1.5225248217 0.0007844311 0.0019935326 0.0044161503 
23.6683542820 1.8504913648 1.5324358665 0.0009381217 0.0019808128 0.0045110768 
19.1230177754 1.8047405897 1.5632656963 0.0008072545 0.0027632478 0.0047643948 
21.7607067301 1.8403955667 1.5926844251 0.0009177276 0.0033713880 0.0050999463 
22.1829046727 1.8464156393 1.6763989056 0.0010732122 0.0030167981 0.0058288948 
19.8339324306 1.8032005172 1.6436786666 0.0009583750 0.0023039333 0.0054971996 
23.5833213283 1.8600218419 1.6273879535 0.0010865446 0.0022857353 0.0053474832 
17.0397932894 1.7649431992 1.6060092407 0.0007908009 0.0025904408 0.0051473466 
18.2451243099 1.6979120296 1.5942034216 0.0006429291 0.0027427936 0.0050472783 
17.4058510862 1.7232231869 1.4810089224 0.0006158591 0.0015751397 0.0042115696 
20.3988203034 1.7194158312 1.4380513989 0.0005023524 0.0018021421 0.0036861780 
19.1593020231 1.7960966642 1.5483082048 0.0007691972 0.0026822707 0.0046215470 
21.7395567252 1.8251173595 1.5648695737 0.0008458662 0.0032358362 0.0048265357 
17.4058510862 1.7232231869 1.4810089224 0.0006158591 0.0015751397 0.0042115696 
19.8339324307 1.8032005172 1.6436786666 0.0009583750 0.0023039333 0.0054971996 
20.3988203034 1.7194158312 1.4380513989 0.0005023524 0.0018021421 0.0036861780 
19.1593020231 1.7960966642 1.5483082048 0.0007691972 0.0026822707 0.0046215470 
21.7395567250 1.8251173595 1.5648695737 0.0008458662 0.0032358362 0.0048265357 
17.4058510862 1.7232231869 1.4810089224 0.0006158591 0.0015751397 0.0042115696 
18.1574133123 1.6587802309 1.5077056322 0.0004882439 0.0019849491 0.0042805792 
19.0475933097 1.7023504112 1.5385055280 0.0005717391 0.0026765483 0.0045311663 
22.5879894639 1.6830495660 1.5502810548 0.0005496790 0.0032272527 0.0046909646 
19.9412658332 1.7030094395 1.6535318291 0.0007315035 0.0030324833 0.0056198833 
18.1306348885 1.7170392402 1.6445130914 0.0007686265 0.0023953672 0.0055007065 
21.9960100992 1.7178733270 1.6957127509 0.0008670703 0.0022547766 0.0059854766 
20.5947752240 1.7598975713 1.6942696528 0.0009013435 0.0030166711 0.0059936786 
16.9280478062 1.6959699423 1.5739764469 0.0006259438 0.0023288564 0.0048516123 
18.1574133123 1.6587802309 1.5077056323 0.0004882439 0.0019849491 0.0042805792 
20.5947752240 1.7598975713 1.6942696528 0.0009013435 0.0030166711 0.0059936786 
16.9280478061 1.6959699423 1.5739764469 0.0006259438 0.0023288564 0.0048516123 
18.1574133123 1.6587802309 1.5077056321 0.0004882439 0.0019849491 0.0042805792 
21.9332300433 1.7867748476 1.6926106224 0.0009389387 0.0035936346 0.0060539213 
18.9259257411 1.7111323248 1.5505821131 0.0006017854 0.0027837940 0.0046493891 
23.1178966863 1.7004698764 1.6567621092 0.0007240175 0.0036828338 0.0057347826 
21.0452334860 1.7645822559 1.6141504907 0.0007783242 0.0036743583 0.0053388453 
22.9910046555 1.7912201435 1.5942764468 0.0008017345 0.0039952957 0.0051983263 
19.9412658332 1.7030094395 1.6535318291 0.0007315035 0.0030324833 0.0056198833 
21.0093782309 1.6677911950 1.6718842777 0.0007080932 0.0027115459 0.0057604024 
17.0397932894 1.7649431992 1.6060092407 0.0007908009 0.0025904408 0.0051473466 
17.6775676174 1.7870335568 1.5707620993 0.0008241927 0.0020442443 0.0048536286 
18.4685057666 1.6585462915 1.5021630019 0.0004771212 0.0020108442 0.0042238247 
20.5343223844 1.7247386595 1.4454862306 0.0005149681 0.0018909027 0.0037271569 
19.9412658332 1.7030094395 1.6535318291 0.0007315035 0.0030324833 0.0056198833 
20.5343223844 1.7247386595 1.4454862306 0.0005149681 0.0018909027 0.0037271569 
17.6610160714 1.7186427805 1.4650289361 0.0005868081 0.0015443311 0.0040828297 
17.3090940247 1.7090016244 1.6152577205 0.0007215187 0.0022061747 0.0052421771 
21.7911386907 1.6992821636 1.6981832799 0.0008247940 0.0023638108 0.0059996872 
19.9379964290 1.7030814073 1.6582736097 0.0007394858 0.0029939754 0.0056594026 
17.6610160714 1.7186427805 1.4650289361 0.0005868081 0.0015443311 0.0040828297 
19.2384898955 1.7906275518 1.6350083279 0.0009222973 0.0022164535 0.0054244109 
18.4685057666 1.6585462915 1.5021630019 0.0004771212 0.0020108442 0.0042238247 
19.2384898955 1.7906275518 1.6350083279 0.0009222973 0.0022164535 0.0054244109 
20.5028385947 1.7070453009 1.5100777837 0.0006962818 0.0013875321 0.0046855986 
22.9052765895 1.7650377531 1.4377537898 0.0007487395 0.0012260364 0.0042197157 
17.3090940247 1.7090016244 1.6152577205 0.0007215187 0.0022061747 0.0052421771 
20.9426078879 1.6679261226 1.6712259409 0.0007079083 0.0026962439 0.0057534078 
23.6315553962 1.7561676189 1.7142934032 0.0009732571 0.0023291092 0.0061519614 
20.9924474234 1.6532815078 1.6054039416 0.0006717411 0.0017320904 0.0052954138 
20.9924474233 1.6532815078 1.6054039416 0.0006717411 0.0017320904 0.0052954138 
20.5028385948 1.7070453009 1.5100777837 0.0006962818 0.0013875321 0.0046855986 
19.2384898955 1.7906275518 1.6350083279 0.0009222973 0.0022164535 0.0054244109 
21.7222833926 1.8433638367 1.6433387372 0.0010475754 0.0024586351 0.0054889095 
20.9924474233 1.6532815078 1.6054039416 0.0006717411 0.0017320904 0.0052954138 
23.0448757860 1.7063762240 1.6128433592 0.0008098806 0.0016212785 0.0054453983 
22.5518045386 1.7720061046 1.4936156996 0.0008131476 0.0013568328 0.0045645710 
23.0448757913 1.7063762240 1.6128433592 0.0008098806 0.0016212785 0.0054453983 
20.5028385936 1.7070453009 1.5100777837 0.0006962818 0.0013875321 0.0046855986 
20.6019666646 1.6682423571 1.4238310102 0.0005431832 0.0012080931 0.0041129459 
19.2822871931 1.7278153653 1.6131574747 0.0007991241 0.0018508175 0.0053093603 
19.2112459104 1.7272805389 1.6506882507 0.0008201585 0.0021496702 0.0055793087 
21.6594062824 1.6662990223 1.4015855063 0.0005403702 0.0011311686 0.0040510645 
18.3873563611 1.7187676725 1.6281871447 0.0007763401 0.0020568444 0.0053864828 
19.6432935594 1.7035440345 1.6718514026 0.0007755281 0.0025873656 0.0057541808 
22.9059604558 1.5821929070 1.4763232873 0.0004365220 0.0013796716 0.0043620720 
21.3605737862 1.6683826278 1.5266629439 0.0006519584 0.0014020521 0.0048308929 
23.0448757913 1.7063762240 1.6128433592 0.0008098806 0.0016212785 0.0054453983 
21.9633130228 1.6027401630 1.4023066360 0.0003701211 0.0012786559 0.0037739864 
23.2747306923 1.5931944895 1.3946635761 0.0003025734 0.0013991654 0.0035429666 
18.3408087879 1.6597174176 1.5124794779 0.0005618949 0.0015627313 0.0045228665 
17.4718958847 1.6939456767 1.5791142779 0.0006747853 0.0018622973 0.0049833587 
19.4385226259 1.7014228826 1.4103838628 0.0005450688 0.0012686990 0.0038698729 
21.9646757536 1.7498777851 1.3762843473 0.0005993422 0.0012132126 0.0036237733 
20.5596793083 1.7375928014 1.4902106252 0.0007281015 0.0013630766 0.0045218829 
17.2001979250 1.7298336354 1.5239214176 0.0006830066 0.0016651694 0.0045586837 
16.8493887759 1.7542674164 1.5634020109 0.0007543247 0.0019321698 0.0048124933 
18.8747527649 1.7374336844 1.6238893866 0.0008178120 0.0019699529 0.0053682889 
23.1956990943 1.7502689468 1.7105270089 0.0009541835 0.0023205799 0.0061174969 
17.7205218675 1.6928990768 1.6201176846 0.0006945862 0.0022801594 0.0052805496 
20.5596793083 1.7375928014 1.4902106252 0.0007281015 0.0013630766 0.0045218829 
19.4385226245 1.7014228826 1.4103838628 0.0005450688 0.0012686990 0.0038698729 
23.1956990943 1.7502689468 1.7105270089 0.0009541835 0.0023205799 0.0061174969 
18.3408087879 1.6597174176 1.5124794779 0.0005618949 0.0015627313 0.0045228665 
23.1956990943 1.7502689468 1.7105270089 0.0009541835 0.0023205799 0.0061174969 
18.3408087879 1.6597174176 1.5124794779 0.0005618949 0.0015627313 0.0045228665 
21.1605439149 1.6844961665 1.5827359246 0.0007225024 0.0015854980 0.0051829605 
19.1870665615 1.6623607728 1.5341135683 0.0006079556 0.0015464499 0.0047455925 
22.9958871105 1.5811541024 1.4557009333 0.0004143155 0.0013365149 0.0042170716 
23.2929669061 1.6546128478 1.4019220680 0.0005521880 0.0010872223 0.0041664695 
21.6614202534 1.6912517216 1.3623425036 0.0005363277 0.0010790012 0.0037730027 
21.1605439149 1.6844961665 1.5827359246 0.0007225024 0.0015854980 0.0051829605 
19.9591957667 1.7265401626 1.6322751282 0.0008201850 0.0019094607 0.0054671544 
23.1956990944 1.7502689468 1.7105270089 0.0009541835 0.0023205799 0.0061174969 
22.6482458580 1.7630036965 1.6104485074 0.0009059036 0.0016922403 0.0053690727 
19.1870665573 1.6623607728 1.5341135683 0.0006079556 0.0015464499 0.0047455925 
21.5445584336 1.5963841961 1.4947783954 0.0004589816 0.0014735547 0.0044338524 
17.3650859167 1.7016647435 1.5043609613 0.0006156764 0.0015785633 0.0044322993 
17.5535284749 1.7093199896 1.4647885616 0.0005622634 0.0015750960 0.0040569687 
22.1377011002 1.8192286665 1.5685845291 0.0009480517 0.0017582009 0.0049301516 
21.5445584336 1.5963841961 1.4947783954 0.0004589816 0.0014735547 0.0044338524 
20.2610840610 1.6091659554 1.5606064487 0.0004995185 0.0019423309 0.0047834342 
17.0076163979 1.7571666841 1.5995925171 0.0007956630 0.0021443704 0.0051045191 
19.5366764844 1.8158460106 1.6380243984 0.0009640037 0.0024797783 0.0054398524 
21.8580733504 1.8204576643 1.5753191422 0.0009525558 0.0018102871 0.0049689940 
20.2610840609 1.6091659554 1.5606064487 0.0004995185 0.0019423309 0.0047834342 
21.8580733504 1.8204576643 1.5753191422 0.0009525558 0.0018102871 0.0049689940 
21.9041733357 1.7986597024 1.4656677808 0.0007201364 0.0017770417 0.0039531668 
19.9591957667 1.7265401626 1.6322751282 0.0008201850 0.0019094607 0.0054671544 
20.8996620849 1.7514417932 1.4968903676 0.0007610065 0.0013855255 0.0045575590 
21.1041958705 1.6076741336 1.4891255990 0.0004764142 0.0014364343 0.0044187941 
20.9653900775 1.5974579014 1.5541813237 0.0004782353 0.0018951352 0.0047377192 
22.2078005167 1.5891478279 1.4391125922 0.0003483639 0.0014986024 0.0038731638 
18.0262572874 1.6574627936 1.4811480708 0.0004983006 0.0015925766 0.0042000972 
17.5535284749 1.7093199896 1.4647885616 0.0005622634 0.0015750960 0.0040569687 
17.8367593452 1.6875956043 1.5699425846 0.0006629113 0.0017725079 0.0049358242 
19.9591957405 1.7265401624 1.6322751282 0.0008201850 0.0019094607 0.0054671544 
22.1500962379 1.5932401629 1.5781477444 0.0005276487 0.0017644907 0.0050176844 
17.4226678767 1.6728976055 1.5030335857 0.0005507252 0.0016382276 0.0043772073 
17.5535284749 1.7093199896 1.4647885616 0.0005622634 0.0015750960 0.0040569687 
19.8025697378 1.7054111520 1.4757851505 0.0006484652 0.0013363113 0.0044168312 
20.9653900775 1.5974579014 1.5541813237 0.0004782353 0.0018951352 0.0047377192 
16.8106719022 1.6940317446 1.5820625051 0.0006515004 0.0021008128 0.0049483730 
16.9373539492 1.7285913540 1.6134487411 0.0007390434 0.0024330021 0.0052131625 
21.1041958705 1.6076741336 1.4891255990 0.0004764142 0.0014364343 0.0044187941 
19.8025697378 1.7054111520 1.4757851505 0.0006484652 0.0013363113 0.0044168312 
17.8616532204 1.7572366423 1.5462876226 0.0007649869 0.0017282636 0.0047344477 
20.2923417731 1.8124821021 1.5698966808 0.0009092733 0.0018741782 0.0048922745 
20.4824407610 1.7797750801 1.4680500669 0.0007427311 0.0014599702 0.0041883844 
18.9877594675 1.8049510295 1.5371137640 0.0008200212 0.0019786060 0.0045550796 
21.5819084530 1.8417684736 1.5491604262 0.0009057993 0.0022997533 0.0046242038 
16.6734663187 1.7567636384 1.5920860779 0.0007772820 0.0022007043 0.0050279898 
17.6719883565 1.7409041166 1.6387029766 0.0007945575 0.0025710714 0.0054477925 
23.4267577908 1.7116670304 1.4722504846 0.0004960681 0.0026171168 0.0039195910 
22.5418446344 1.7495607719 1.4976768371 0.0005986464 0.0028463173 0.0041680691 
21.6601082075 1.7669525608 1.5445445139 0.0006905371 0.0033113516 0.0046479799 
22.5418446344 1.7495607719 1.4976768371 0.0005986464 0.0028463173 0.0041680691 
21.6601082075 1.7669525608 1.5445445139 0.0006905371 0.0033113516 0.0046479799 
22.9436506645 1.7283711955 1.5901857531 0.0006786854 0.0038023778 0.0051340524 
22.6571930061 1.8190405717 1.5684213734 0.0008311357 0.0035664675 0.0049008095 
22.9436506657 1.7283711955 1.5901857531 0.0006786854 0.0038023778 0.0051340524 
23.4267577908 1.7116670304 1.4722504846 0.0004960681 0.0026171168 0.0039195910 
22.6571930042 1.8190405717 1.5684213734 0.0008311357 0.0035664675 0.0049008095 
23.0958176426 1.7378156816 1.6022735476 0.0007115990 0.0039274411 0.0052634575 
21.6601082075 1.7669525608 1.5445445139 0.0006905371 0.0033113516 0.0046479799 
23.2074772391 1.6901341898 1.5505359802 0.0005609715 0.0033736380 0.0047108961 
23.4179779981 1.8353203626 1.6195909983 0.0009308682 0.0040719102 0.0054446315 
21.9455329762 1.7355138534 1.5707429210 0.0006652972 0.0035528454 0.0049205336 
23.2977354488 1.6745013812 1.5259387702 0.0005030601 0.0030827351 0.0044504666 
23.3954424936 1.7735020535 1.4879897613 0.0006382229 0.0027129284 0.0040693799 
23.6542491233 1.8446185941 1.5772902657 0.0009032172 0.0036330882 0.0049917179 
21.5425709643 1.7394494680 1.5432747536 0.0006364458 0.0032661861 0.0046308837 
23.2977354488 1.6745013812 1.5259387702 0.0005030601 0.0030827351 0.0044504666 
21.2583409510 1.7712461984 1.5639861056 0.0007241411 0.0034355117 0.0048429460 
21.1528079418 1.7733546028 1.5736673003 0.0007409431 0.0034975918 0.0049404291 
23.2977354488 1.6745013812 1.5259387702 0.0005030601 0.0030827351 0.0044504666 
21.6706456721 1.7949812081 1.5450811785 0.0007508206 0.0032194352 0.0046420912 
21.1528079418 1.7733546028 1.5736673003 0.0007409431 0.0034975918 0.0049404291 
22.5218997602 1.8094566194 1.6127259779 0.0008650026 0.0039651752 0.0053658895 
22.9459788544 1.7606098932 1.6185969717 0.0007751214 0.0040447388 0.0054315888 
21.1161815324 1.7631298082 1.5735549834 0.0007207935 0.0034886911 0.0049382415 
21.6381164901 1.7002642249 1.5439322655 0.0005694738 0.0031393294 0.0046224028 
22.5005036676 1.7049272774 1.4635227652 0.0004775718 0.0023730735 0.0038348911 
21.6706456721 1.7949812081 1.5450811785 0.0007508206 0.0032194352 0.0046420912 
22.0977772084 1.7950907569 1.5968599134 0.0008141658 0.0038259960 0.0051992502 
21.1161815281 1.7631298082 1.5735549834 0.0007207935 0.0034886911 0.0049382415 
22.0844958228 1.6938854215 1.5211821768 0.0005285772 0.0029728293 0.0043955642 
22.7879521857 1.7984791548 1.6235081889 0.0008558890 0.0040808970 0.0054823735 
23.6519977717 1.7042587659 1.6010015207 0.0006526859 0.0038088431 0.0052353616 
23.6519977456 1.7042587665 1.6010015207 0.0006526859 0.0038088431 0.0052353616 
21.8858550739 1.8057079132 1.5536434044 0.0007847075 0.0033087628 0.0047316903 
21.8492294459 1.7016789996 1.5178756570 0.0005373786 0.0029394907 0.0043619861 
23.5782639516 1.6958212233 1.5905675139 0.0006246666 0.0036972897 0.0051233771 
22.7879521857 1.7984791548 1.6235081889 0.0008558890 0.0040808970 0.0054823735 
22.4801370793 1.7066044521 1.4632378999 0.0004803394 0.0023677764 0.0038323499 
23.5782639516 1.6958212233 1.5905675139 0.0006246666 0.0036972897 0.0051233771 
22.8725314084 1.8048732710 1.5190808647 0.0007446166 0.0029394536 0.0043730716 
22.8725314084 1.8048732710 1.5190808647 0.0007446166 0.0029394536 0.0043730716 
21.4635605192 1.7786967275 1.5621028024 0.0007365354 0.0034466504 0.0048269410 
21.7727660880 1.7861075150 1.5563709474 0.0007444063 0.0034256300 0.0047712907 
23.6717221482 1.7285518882 1.6079326763 0.0007030800 0.0039960926 0.0053255652 
23.6717221482 1.7285518882 1.6079326763 0.0007030800 0.0039960926 0.0053255652 
21.9718188930 1.7033210663 1.5373857910 0.0005654672 0.0031531384 0.0045635965 
23.6757469141 1.6818247803 1.5764618282 0.0005830488 0.0035415676 0.0049720060 
21.3819260453 1.7360482469 1.5325174094 0.0006166294 0.0031214993 0.0045152415 
21.4635605192 1.7786967275 1.5621028024 0.0007365354 0.0034466504 0.0048269410 
21.0684330589 1.7702293942 1.5540206038 0.0007098200 0.0033025202 0.0047344190 
22.0184218440 1.8189038024 1.5884935718 0.0008563161 0.0036424276 0.0050967806 
23.6757469141 1.6818247803 1.5764618282 0.0005830488 0.0035415676 0.0049720060 
22.8008493002 1.8312480988 1.6211401105 0.0009250182 0.0039560932 0.0054428818 
21.5408527967 1.7782304797 1.6067416767 0.0007939187 0.0037709649 0.0052834372 
22.0862635609 1.7936711928 1.5184820203 0.0007187868 0.0028857226 0.0043627184 
21.5408527967 1.7782304797 1.6067416767 0.0007939187 0.0037709649 0.0052834372 
22.0184218440 1.8189038024 1.5884935718 0.0008563161 0.0036424276 0.0050967806 
22.0428085982 1.7625078676 1.6071404951 0.0007636391 0.0038460074 0.0052974799 
22.3934405665 1.6791836054 1.4990275619 0.0004764118 0.0027170027 0.0041710441 
21.7859739978 1.7661968649 1.5950094791 0.0007544420 0.0037536188 0.0051722059 
21.9403501454 1.8137334488 1.5657590005 0.0008173116 0.0034174392 0.0048570529 
22.7633506714 1.8142569230 1.6285349373 0.0008963529 0.0040561067 0.0055257122 
22.9006364423 1.7548170454 1.6313148246 0.0007820333 0.0040307847 0.0055480279 
22.5514987632 1.7397314414 1.6121038356 0.0007285983 0.0038683630 0.0053466765 
21.2880498195 1.7007462453 1.5263621360 0.0005476585 0.0029335649 0.0044395127 
20.9228998506 1.7315081049 1.5675801939 0.0006548059 0.0033389185 0.0048640610 
20.5020343532 1.7273028178 1.5447403572 0.0006179097 0.0030741962 0.0046227532 
22.4870400602 1.8036542073 1.5197347236 0.0007435193 0.0028879947 0.0043744374 
22.1957514915 1.8201321532 1.5731123521 0.0008404441 0.0035109146 0.0049370216 
22.7633506714 1.8142569230 1.6285349373 0.0008963529 0.0040561067 0.0055257122 
20.5020343532 1.7273028178 1.5447403572 0.0006179097 0.0030741962 0.0046227532 
21.6603646281 1.6719556126 1.5299531845 0.0005066425 0.0028558370 0.0044656191 
23.5603639599 1.7862030539 1.6404474263 0.0008536292 0.0042579690 0.0056651497 
21.3496506031 1.7596375043 1.5411968812 0.0006723131 0.0032244318 0.0046068333 
22.3518857274 1.7307505864 1.4957518673 0.0005602931 0.0028085944 0.0041473938 
22.9844298136 1.6806252908 1.5615227820 0.0005609447 0.0033433459 0.0048086700 
21.3496506031 1.7596375043 1.5411968812 0.0006723131 0.0032244318 0.0046068333 
23.5142032213 1.7891087640 1.5049197665 0.0006905486 0.0029372370 0.0042425557 
23.5603639599 1.7862030539 1.6404474263 0.0008536292 0.0042579690 0.0056651497 
23.5603639600 1.7862030539 1.6404474263 0.0008536292 0.0042579690 0.0056651497 
23.5603639598 1.7862030539 1.6404474263 0.0008536292 0.0042579690 0.0056651497 
21.3496506030 1.7596375043 1.5411968812 0.0006723131 0.0032244318 0.0046068333 
23.4660931609 1.8318713927 1.5713104004 0.0008638756 0.0036644735 0.0049404298 
23.5603639600 1.7862030539 1.6404474263 0.0008536292 0.0042579690 0.0056651497 
23.4212651696 1.7206516544 1.6115604798 0.0006945358 0.0039119599 0.0053476688 
22.9844298159 1.6806252908 1.5615227820 0.0005609447 0.0033433459 0.0048086700 
22.7142702712 1.8038133133 1.6100158548 0.0008489661 0.0040093444 0.0053467873 
22.7142702712 1.8038133133 1.6100158548 0.0008489661 0.0040093444 0.0053467873 
22.7142702712 1.8038133133 1.6100158548 0.0008489661 0.0040093444 0.0053467873 
23.4212651696 1.7206516544 1.6115604798 0.0006945358 0.0039119599 0.0053476688 
21.5847489083 1.7625153509 1.5931447719 0.0007451261 0.0036993083 0.0051475476 
20.6639360868 1.7545577902 1.5605623146 0.0006880878 0.0032933229 0.0047936932 
22.8925039926 1.8317889991 1.6052887218 0.0009054942 0.0038862027 0.0052858182 
22.7142702712 1.8038133133 1.6100158548 0.0008489661 0.0040093444 0.0053467873 
22.5911231629 1.7627973936 1.6028385282 0.0007579501 0.0039344694 0.0052696777 
22.4466904894 1.8071072563 1.5453871441 0.0007774613 0.0032940843 0.0046536935 
22.0495474383 1.7978849917 1.5829417181 0.0008021610 0.0037082654 0.0050541279 
22.5911231608 1.7627973936 1.6028385282 0.0007579501 0.0039344694 0.0052696777 
22.0495474387 1.7978849917 1.5829417181 0.0008021610 0.0037082654 0.0050541279 
22.5911231618 1.7627973936 1.6028385282 0.0007579501 0.0039344694 0.0052696777 
22.8887361933 1.7819114243 1.5180409121 0.0006888869 0.0031100977 0.0043805775 
20.9457642429 1.7350801859 1.5563685945 0.0006462749 0.0032717111 0.0047523880 
21.5003017759 1.7226825102 1.5972022345 0.0006791208 0.0035465440 0.0051646035 
23.4671794534 1.7558771436 1.4923895201 0.0006039402 0.0028872960 0.0041228389 
23.1119844004 1.7781655798 1.5421005176 0.0007086814 0.0035222200 0.0046513545 
22.0169358646 1.7624556250 1.5661731134 0.0007089248 0.0035946897 0.0048836561 
22.0820034607 1.7532620314 1.5222718069 0.0006355086 0.0031212551 0.0044207745 
22.0169358645 1.7624556250 1.5661731134 0.0007089248 0.0035946897 0.0048836561 
21.4802476396 1.7249151764 1.5146336712 0.0005739132 0.0029153028 0.0043299466 
20.8138355544 1.7558602596 1.5126084474 0.0006323451 0.0027701758 0.0042994539 
21.4802476396 1.7249151764 1.5146336712 0.0005739132 0.0029153028 0.0043299466 
20.8138355544 1.7558602596 1.5126084474 0.0006323451 0.0027701758 0.0042994539 
22.7411435636 1.7660165113 1.6208084151 0.0007883829 0.0040272455 0.0054497393 
22.6949536734 1.6993197619 1.5493708110 0.0005744588 0.0033431990 0.0046964066 
21.7980750713 1.8156632175 1.5852239233 0.0008453097 0.0035848750 0.0050588263 
23.6763404105 1.7873446329 1.4859496309 0.0006693369 0.0026059149 0.0040448849 
23.6588025332 1.7209906229 1.4553706710 0.0004950948 0.0023956453 0.0037598370 
21.7980750713 1.8156632175 1.5852239233 0.0008453097 0.0035848750 0.0050588263 
23.6588025332 1.7209906229 1.4553706710 0.0004950948 0.0023956453 0.0037598370 
21.7980750895 1.8156632193 1.5852239233 0.0008453097 0.0035848750 0.0050588263 
22.7411435695 1.7660165113 1.6208084151 0.0007883829 0.0040272455 0.0054497393 
21.4509317456 1.7893536473 1.6249645569 0.0008414490 0.0038006180 0.0054566417 
22.0461766363 1.8016349583 1.6542495222 0.0009077110 0.0039035821 0.0057431344 
22.7428941646 1.7517914721 1.5599535227 0.0006801925 0.0036530715 0.0048336065 
21.7980750895 1.8156632193 1.5852239233 0.0008453097 0.0035848750 0.0050588263 
21.4074167557 1.8343335688 1.6103277362 0.0009245195 0.0034998277 0.0052797680 
22.8191577172 1.8670616066 1.6355784318 0.0010466830 0.0034232058 0.0055028488 
20.8138355544 1.7558602596 1.5126084474 0.0006323451 0.0027701758 0.0042994539 
21.3679390550 1.7771866901 1.5913964226 0.0007715055 0.0036618670 0.0051262920 
21.3679390550 1.7771866901 1.5913964226 0.0007715055 0.0036618670 0.0051262920 
23.4928386770 1.7984086910 1.6646491363 0.0009128448 0.0042125233 0.0058844805 
23.2106577066 1.6634758862 1.5735872478 0.0005510712 0.0032969691 0.0049143446 
22.5202769223 1.7698030874 1.4787257676 0.0006249464 0.0024353650 0.0039742046 
23.2638995600 1.8443751015 1.5557984994 0.0008849501 0.0031500454 0.0047329600 
21.4074167557 1.8343335688 1.6103277362 0.0009245195 0.0034998277 0.0052797680 
23.5848343701 1.6854046526 1.4363877777 0.0004137957 0.0021295187 0.0035994783 
21.7787066821 1.7826833867 1.5456021660 0.0007241241 0.0033080765 0.0046573547 
22.5675186647 1.8125903473 1.6059364666 0.0008628152 0.0039296196 0.0052978210 
21.3252065427 1.6769963438 1.5028928287 0.0004806316 0.0025940696 0.0041999439 
22.0184393149 1.6515503633 1.5458189364 0.0004975764 0.0028586093 0.0046117049 
21.4795382316 1.7753387281 1.5465145729 0.0007103179 0.0032854960 0.0046630799 
23.4681154299 1.8330639225 1.6030878797 0.0009042339 0.0039973610 0.0052806453 
21.3252065427 1.6769963438 1.5028928287 0.0004806316 0.0025940696 0.0041999439 
22.5202769223 1.7698030874 1.4787257676 0.0006249464 0.0024353650 0.0039742046 
23.0912539332 1.7332703635 1.4823400329 0.0005483102 0.0027179254 0.0040177828 
22.5202769223 1.7698030874 1.4787257676 0.0006249464 0.0024353650 0.0039742046 
21.4837831462 1.7693797848 1.4632947886 0.0006224457 0.0020321511 0.0038607127 
19.8447830839 1.6985386832 1.4290698573 0.0004669811 0.0016692208 0.0036607634 
19.5257441639 1.6732804023 1.4021964084 0.0004507431 0.0013492855 0.0036742682 
22.1443272310 1.6770214845 1.3199528710 0.0004100090 0.0011004191 0.0032834867 
21.7982960474 1.7202168773 1.4557826136 0.0005022098 0.0021787566 0.0037730174 
23.0912539332 1.7332703635 1.4823400329 0.0005483102 0.0027179254 0.0040177828 
21.1403550815 1.8116582589 1.5312787651 0.0007821896 0.0027026939 0.0044663823 
20.7095354394 1.8108838483 1.5118282180 0.0007790943 0.0021751861 0.0042892172 
20.0840008903 1.7996579900 1.4960453881 0.0007665170 0.0017928557 0.0042308366 
20.7095354394 1.8108838483 1.5118282180 0.0007790943 0.0021751861 0.0042892172 
20.0840008903 1.7996579900 1.4960453858 0.0007665170 0.0017928557 0.0042308366 
19.4028132427 1.6942711582 1.4080663478 0.0004770552 0.0014140958 0.0036562563 
17.8695295768 1.7766925306 1.5157404194 0.0007280622 0.0019076125 0.0043749375 
17.8035811777 1.7780332707 1.5410444026 0.0007808704 0.0018453433 0.0046320498 
19.4028132427 1.6942711582 1.4080663478 0.0004770552 0.0014140958 0.0036562563 
21.4837831462 1.7693797848 1.4632947886 0.0006224457 0.0020321511 0.0038607127 
20.3656183041 1.7232068634 1.3872087096 0.0005419142 0.0012682044 0.0036407117 
19.9489193803 1.7863175566 1.5016370271 0.0007020978 0.0022245307 0.0041911588 
21.1403550815 1.8116582589 1.5312787651 0.0007821896 0.0027026939 0.0044663823 
18.2212280657 1.7550045818 1.4799585923 0.0006746676 0.0015888371 0.0041914551 
19.8453817514 1.7404047664 1.4741172502 0.0007007786 0.0013671801 0.0043568263 
18.9278861890 1.6874135783 1.4446532927 0.0004693634 0.0016921200 0.0037950768 
22.7453404303 1.6143213499 1.4185676050 0.0003207866 0.0016417521 0.0035771969 
22.5943308029 1.6908994853 1.4304355013 0.0004243433 0.0019649939 0.0035702062 
21.5975968282 1.7747447318 1.4932671887 0.0007998298 0.0014007587 0.0045020796 
21.3789456770 1.8135723553 1.5113597645 0.0008499585 0.0016674701 0.0044379196 
23.4685945826 1.7511194756 1.4461118321 0.0005529111 0.0021366391 0.0036881436 
21.5975968282 1.7747447318 1.4932671887 0.0007998298 0.0014007587 0.0045020796 
18.9278861890 1.6874135783 1.4446532927 0.0004693634 0.0016921200 0.0037950768 
18.7427478263 1.8086406355 1.5524342978 0.0008371388 0.0021308438 0.0046692871 
21.5523077839 1.8537959131 1.6093829746 0.0010171806 0.0024892178 0.0051758025 
19.4028132427 1.6942711582 1.4080663478 0.0004770552 0.0014140958 0.0036562563 
22.5943308033 1.6908994853 1.4304355012 0.0004243433 0.0019649939 0.0035702062 
21.6859638548 1.7623129596 1.4587268759 0.0005996341 0.0020436270 0.0038166707 
18.9278861890 1.6874135783 1.4446532927 0.0004693634 0.0016921200 0.0037950768 
19.8089185408 1.6403616143 1.4313871434 0.0004042280 0.0015163665 0.0037842799 
18.1103305010 1.7284639021 1.4688393395 0.0006312441 0.0014716681 0.0041842571 
22.9668362130 1.7324200212 1.4641849612 0.0007346945 0.0012250052 0.0044912826 
16.8234995421 1.7535978859 1.5276147128 0.0006813247 0.0020609478 0.0044502075 
17.0653891489 1.7797216530 1.5736711401 0.0007834595 0.0023843737 0.0048471832 
21.4528766105 1.8460196059 1.5646713925 0.0009388830 0.0023217312 0.0047661358 
22.8904400901 1.8516415389 1.5605666592 0.0009169596 0.0029331383 0.0047540776 
18.1103305010 1.7284639021 1.4688393395 0.0006312441 0.0014716681 0.0041842571 
19.8089185408 1.6403616143 1.4313871434 0.0004042280 0.0015163665 0.0037842799 
21.4528766105 1.8460196059 1.5646713925 0.0009388830 0.0023217312 0.0047661358 
19.8089185408 1.6403616143 1.4313871434 0.0004042280 0.0015163665 0.0037842799 
18.6505998534 1.6622074673 1.4550517372 0.0005073495 0.0014122258 0.0041137929 
21.4608057385 1.6296654131 1.3870255513 0.0004307484 0.0011696563 0.0038160612 
19.1860680847 1.6779322904 1.4105249451 0.0004701308 0.0013595682 0.0037426059 
20.0383037672 1.6858087836 1.3880709122 0.0004515215 0.0013332393 0.0035570124 
18.8666759064 1.6544573915 1.4771340881 0.0005259588 0.0014385547 0.0042993864 
20.0742805658 1.6393250902 1.5209566700 0.0005631775 0.0014912123 0.0046705734 
16.5940231186 1.7150111193 1.5095836613 0.0006102055 0.0017814032 0.0043625544 
16.3691629715 1.7481612265 1.5481261522 0.0006999340 0.0020872766 0.0046358010 
16.3691629715 1.7481612265 1.5481261522 0.0006999340 0.0020872766 0.0046358010 
18.2409347925 1.8055870042 1.6092024237 0.0008793911 0.0026990234 0.0051822943 
18.6770120877 1.7732722955 1.5748144767 0.0008338633 0.0018152997 0.0049620165 
19.8377837572 1.8256066666 1.5763200118 0.0009174021 0.0021442749 0.0048886634 
20.3884301743 1.8311600985 1.6415168656 0.0010028889 0.0025595661 0.0054733968 
18.1103305011 1.7284639021 1.4688393395 0.0006312441 0.0014716681 0.0041842571 
18.8666759064 1.6544573915 1.4771340881 0.0005259588 0.0014385547 0.0042993864 
19.8377837572 1.8256066666 1.5763200118 0.0009174021 0.0021442749 0.0048886634 
18.8666759064 1.6544573915 1.4771340881 0.0005259588 0.0014385547 0.0042993864 
19.8377837572 1.8256066666 1.5763200118 0.0009174021 0.0021442749 0.0048886634 
18.8666759064 1.6544573915 1.4771340881 0.0005259588 0.0014385547 0.0042993864 
19.8377837572 1.8256066666 1.5763200118 0.0009174021 0.0021442749 0.0048886634 
18.8666759064 1.6544573915 1.4771340881 0.0005259588 0.0014385547 0.0042993864 
19.8089182468 1.6403616112 1.4313871434 0.0004042280 0.0015163665 0.0037842799 
19.0701827572 1.6322608400 1.5066300969 0.0004555032 0.0018897971 0.0042953877 
23.0961339722 1.5773139035 1.4261634142 0.0003428780 0.0013787208 0.0038716265 
16.6077607500 1.6996591311 1.5144583879 0.0005809154 0.0018510913 0.0043810762 
16.3691629715 1.7481612265 1.5481261522 0.0006999340 0.0020872766 0.0046358010 
18.1103305011 1.7284639021 1.4688393395 0.0006312441 0.0014716681 0.0041842571 
21.7964524444 1.7627858200 1.4352689898 0.0007191145 0.0012626036 0.0041286918 
18.6770120627 1.7732722954 1.5748144767 0.0008338633 0.0018152997 0.0049620165 
19.8089182468 1.6403616112 1.4313871434 0.0004042280 0.0015163665 0.0037842799 
18.2671078987 1.7536585298 1.4876068767 0.0006309786 0.0019449861 0.0041035056 
18.6157651386 1.6997559691 1.4987950426 0.0005255164 0.0022274181 0.0041648006 
21.7703666928 1.6765762933 1.4979528146 0.0004726525 0.0026052931 0.0041550723 
19.0900593171 1.6352166835 1.5072454948 0.0004554737 0.0019423880 0.0042864153 
17.1110347113 1.7461334126 1.5831775135 0.0007163880 0.0026550219 0.0049403981 
19.2610535954 1.7894099445 1.6400670428 0.0008724681 0.0032243496 0.0055184572 
16.5956714462 1.7255454332 1.5976742489 0.0007223475 0.0022290396 0.0050769424 
18.5836863465 1.7350490067 1.6468502133 0.0008207631 0.0022298503 0.0055330133 
18.6157651386 1.6997559691 1.4987950426 0.0005255164 0.0022274181 0.0041648006 
23.0330171493 1.6847876326 1.4491819056 0.0004271008 0.0022266073 0.0037087297 
21.9539912643 1.6330578423 1.5133073494 0.0004316514 0.0024626087 0.0042919416 
16.3691629715 1.7481612265 1.5481261522 0.0006999340 0.0020872766 0.0046358010 
18.3609012766 1.7894383547 1.5618140082 0.0008340754 0.0018996105 0.0048077307 
18.6648713230 1.6766238427 1.4304914147 0.0004936556 0.0013912558 0.0038988997 
17.1110347113 1.7461334126 1.5831775135 0.0007163880 0.0026550219 0.0049403981 
19.2802038199 1.7735292788 1.6329957345 0.0008277543 0.0032869049 0.0054611473 
21.8536084216 1.6494018065 1.5400607641 0.0004873345 0.0027785502 0.0045523162 
16.4069878779 1.7533263224 1.5589797534 0.0007184951 0.0021925904 0.0047225926 
18.3609012766 1.7894383547 1.5618140082 0.0008340754 0.0018996105 0.0048077307 
21.8536084216 1.6494018065 1.5400607641 0.0004873345 0.0027785502 0.0045523162 
20.6299241885 1.6824811887 1.6252696207 0.0006548586 0.0031111440 0.0053684520 
18.1405368863 1.7452664709 1.6458139018 0.0008047233 0.0027817411 0.0055250269 
21.0378914362 1.7805848412 1.6985498512 0.0009634176 0.0027833365 0.0060113822 
21.6785077515 1.5875003238 1.5470805202 0.0004489494 0.0019366104 0.0046587822 
20.9497919540 1.6219414596 1.4608358262 0.0004845723 0.0013293490 0.0042783643 
18.9070498714 1.6320377790 1.4928940359 0.0004700230 0.0016358685 0.0042823898 
20.0856895663 1.6116885316 1.5271865018 0.0004522116 0.0019394992 0.0044725988 
17.6477096678 1.6605807776 1.5665850479 0.0005794150 0.0020159002 0.0048207244 
17.8234643475 1.6723907587 1.5961066775 0.0006413857 0.0020526562 0.0050878790 
20.7392566779 1.6220795082 1.4774244854 0.0003935031 0.0019056319 0.0040192608 
17.1150776834 1.6878463310 1.5135491124 0.0005435381 0.0019962107 0.0043323157 
17.0763832871 1.7211991490 1.5065932371 0.0005892014 0.0020245665 0.0042621742 
23.1327981247 1.5961313582 1.3834950487 0.0003079443 0.0013297429 0.0035169231 
17.0611152335 1.6941706456 1.5799685356 0.0006300985 0.0023620645 0.0049057211 
18.6884797929 1.7341442622 1.6530841411 0.0007911756 0.0028782254 0.0056001201 
16.5781067396 1.7175155010 1.5868245986 0.0007022700 0.0020904639 0.0049943569 
18.6728227426 1.7551398576 1.6407538644 0.0008566535 0.0021828799 0.0054819050 
18.5440160913 1.7077646338 1.6361356496 0.0007609785 0.0021243312 0.0054476949 
22.5878225322 1.7143915335 1.6969148522 0.0008696987 0.0021883915 0.0060053845 
22.2806634211 1.5843683893 1.5047567828 0.0003840798 0.0018986296 0.0042752989 
18.6728227426 1.7551398576 1.6407538644 0.0008566535 0.0021828799 0.0054819050 
22.2806634211 1.5843683893 1.5047567828 0.0003840798 0.0018986296 0.0042752989 
18.6728227426 1.7551398576 1.6407538644 0.0008566535 0.0021828799 0.0054819050 
23.4022466865 1.7882315537 1.7268033229 0.0010284640 0.0028103153 0.0062744909 
18.9070499154 1.6320377819 1.4928940359 0.0004700230 0.0016358685 0.0042823898 
17.1150776834 1.6878463310 1.5135491124 0.0005435381 0.0019962107 0.0043323157 
20.3808097522 1.6764273401 1.4517612041 0.0004348179 0.0019321505 0.0037746261 
18.0164622477 1.6924082924 1.5049140701 0.0006167113 0.0015145749 0.0044920192 
18.6728227426 1.7551398576 1.6407538644 0.0008566535 0.0021828799 0.0054819050 
20.4174908850 1.6233295132 1.4312181281 0.0003868095 0.0014818871 0.0038124099 
17.1150776836 1.6878463310 1.5135491124 0.0005435381 0.0019962107 0.0043323157 
17.8110613892 1.7171207152 1.5325986924 0.0005958950 0.0024483113 0.0044690251 
22.4684606018 1.6427481079 1.3829124218 0.0004915404 0.0010897792 0.0039598275 
18.9070499154 1.6320377819 1.4928940359 0.0004700230 0.0016358685 0.0042823898 
19.6141528633 1.6187045027 1.5231580773 0.0004592643 0.0019089131 0.0044436709 
17.6263729849 1.6783765027 1.5281958447 0.0005363657 0.0021782405 0.0044398365 
18.8851736219 1.7020052821 1.5489920172 0.0005851363 0.0027213559 0.0046303062 
21.7600249224 1.6089781418 1.4893237163 0.0003828641 0.0020272329 0.0041019490 
17.3794644078 1.6696066424 1.5044626482 0.0005387622 0.0016854609 0.0043619958 
18.0164622477 1.6924082924 1.5049140701 0.0006167113 0.0015145749 0.0044920192 
17.6657873996 1.7109107466 1.4615675093 0.0005673266 0.0015408885 0.0040525061 
20.0006954729 1.7475340663 1.4218879880 0.0006213578 0.0013568762 0.0038569237 
20.5890098184 1.6680834187 1.4030237701 0.0005172408 0.0011795550 0.0039585494 
17.1686272298 1.6797889982 1.5033592994 0.0005299907 0.0018453453 0.0042794074 
17.6263729849 1.6783765027 1.5281958447 0.0005363657 0.0021782405 0.0044398365 
16.7305686323 1.7572528628 1.5688577892 0.0007601262 0.0020072488 0.0048438313 
19.4755487412 1.8077971047 1.6285612519 0.0009467846 0.0022699297 0.0053595421 
19.1297520355 1.7357476156 1.4954681620 0.0007038992 0.0014422359 0.0044742601 
19.3397598768 1.7477778411 1.5927329034 0.0008198312 0.0017684846 0.0051542343 
23.3366979769 1.7616631907 1.6562617248 0.0009460835 0.0018822826 0.0057050985 
20.4520036264 1.6903744010 1.3933827541 0.0004410743 0.0014270905 0.0035016420 
23.3366977431 1.7616631974 1.6562617248 0.0009460835 0.0018822826 0.0057050985 
19.3397598768 1.7477778411 1.5927329034 0.0008198312 0.0017684846 0.0051542343 
17.2212451951 1.7303032534 1.6072850188 0.0007605466 0.0020846363 0.0051857965 
18.2483326849 1.7243685741 1.6489587683 0.0007888703 0.0024058365 0.0055415647 
20.2628388342 1.6879775322 1.5671695896 0.0007045998 0.0015712150 0.0050442021 
20.9338268366 1.6967323220 1.5164210757 0.0006902979 0.0013848191 0.0047523296 
17.6208315974 1.7214931219 1.5848129133 0.0007371304 0.0018513639 0.0050413075 
17.2212452184 1.7303032536 1.6072850188 0.0007605466 0.0020846363 0.0051857965 
21.6563406830 1.7438605473 1.6548729396 0.0008909963 0.0019461341 0.0056678100 
19.9488459747 1.7326123262 1.6193876113 0.0008224251 0.0018382443 0.0053738623 
18.9034667894 1.7743297674 1.6229630323 0.0008816579 0.0020675135 0.0053354008 
20.0250674239 1.8096493534 1.6420114374 0.0009701870 0.0023156627 0.0054810001 
21.7813463444 1.7788078825 1.6402163771 0.0009454791 0.0019314643 0.0055343574 
20.3863340643 1.7659501251 1.6264150692 0.0008933919 0.0019114392 0.0054110950 
20.2222073530 1.7677387050 1.6513790392 0.0009118187 0.0021096468 0.0055926710 
21.2033921868 1.7765539690 1.6773600901 0.0009578125 0.0022802279 0.0058118894 
21.0614832514 1.8078937359 1.6619829548 0.0009994832 0.0023345428 0.0056650610 
22.8763358740 1.8396565823 1.6779809178 0.0010880123 0.0025826920 0.0058106604 
22.1259925871 1.8267442838 1.6864022902 0.0010582632 0.0027088497 0.0058942054 
22.5049384553 1.7261178369 1.5742243402 0.0008109563 0.0015127340 0.0051695397 
20.0534875892 1.7919102953 1.5863348505 0.0008959385 0.0018283984 0.0050651779 
21.1449343356 1.7977683865 1.5333290476 0.0008650015 0.0016024837 0.0046918222 
22.7596171214 1.8666573968 1.6319380346 0.0010788248 0.0026557255 0.0053890491 
19.6093342945 1.7885004663 1.5121910559 0.0007956440 0.0016344565 0.0044668543 
22.4586826645 1.7541009476 1.3830386325 0.0006494598 0.0011603387 0.0037949513 
19.6616387451 1.8242503430 1.6371120737 0.0009724163 0.0026359799 0.0054357140 
21.2943118758 1.8332517979 1.6723902963 0.0010261237 0.0031527280 0.0058076599 
18.5525852679 1.7065518435 1.5386699077 0.0006876540 0.0015695744 0.0047695969 
18.0815333548 1.7806342705 1.5204128976 0.0007554849 0.0018258271 0.0044460427 
20.1756720049 1.7821206284 1.4673215135 0.0006923983 0.0017049838 0.0040013636 
21.3143003149 1.7696632549 1.6728184686 0.0009447445 0.0021883567 0.0057800798 
20.1756720049 1.7821206284 1.4673215135 0.0006923983 0.0017049838 0.0040013636 
21.3143003149 1.7696632549 1.6728184686 0.0009447445 0.0021883567 0.0057800798 
20.1756720049 1.7821206284 1.4673215135 0.0006923983 0.0017049838 0.0040013636 
18.5525852679 1.7065518435 1.5386699077 0.0006876540 0.0015695744 0.0047695969 
21.2660796697 1.8356961865 1.5422533760 0.0008864023 0.0022029229 0.0045671675 
22.3245134744 1.8483078492 1.6599471967 0.0010772434 0.0026105891 0.0056451269 
22.7627385660 1.8254111290 1.5018246318 0.0008671101 0.0016626657 0.0043503852 
22.0115491768 1.8042581333 1.5824741185 0.0009402627 0.0017355512 0.0050744101 
21.2660796697 1.8356961865 1.5422533760 0.0008864023 0.0022029229 0.0045671675 
21.2660796697 1.8356961865 1.5422533760 0.0008864023 0.0022029229 0.0045671675 
22.6787347733 1.8672199737 1.5982333376 0.0010111552 0.0029547692 0.0051026515 
20.5190405557 1.8030943072 1.5027785798 0.0007522187 0.0021008899 0.0042144928 
20.8569790939 1.7878264685 1.4973259188 0.0006947731 0.0023200020 0.0041465466 
22.9367625750 1.8547463273 1.6801022652 0.0010838177 0.0034039694 0.0059115213 
19.6093342945 1.7885004663 1.5121910559 0.0007956440 0.0016344565 0.0044668543 
17.2476529759 1.7597684735 1.5386746676 0.0007432984 0.0018047746 0.0046259274 
21.4010946188 1.6777170044 1.4549554057 0.0006093701 0.0012297773 0.0043875654 
20.0392998234 1.8235613614 1.6235312579 0.0009239126 0.0032386328 0.0053677733 
23.1847539554 1.8349699505 1.6601991649 0.0009880470 0.0040407209 0.0058182328 
20.7072762370 1.7290301531 1.3917311420 0.0005291355 0.0013588955 0.0035606077 
22.9367625750 1.8547463273 1.6801022652 0.0010838177 0.0034039694 0.0059115213 
20.7072762370 1.7290301531 1.3917311420 0.0005291355 0.0013588955 0.0035606077 
23.1275508818 1.7211040900 1.3203530797 0.0005503700 0.0010129636 0.0035166273 
18.0622371656 1.7966757952 1.5631835196 0.0007993984 0.0024967430 0.0047507246 
20.0392998234 1.8235613614 1.6235312579 0.0009239126 0.0032386328 0.0053677733 
16.8665602969 1.7158871988 1.5087856285 0.0006290029 0.0016727188 0.0044103471 
19.1511979602 1.6579484346 1.5008024936 0.0005673949 0.0014586333 0.0045082742 
18.1510270922 1.7060389167 1.4603848854 0.0005206541 0.0017380733 0.0039204770 
21.0243523786 1.6754504091 1.4210262667 0.0004093320 0.0017047226 0.0035677518 
17.2476529759 1.7597684735 1.5386746676 0.0007432984 0.0018047746 0.0046259274 
18.9744130336 1.7819927436 1.5776011993 0.0008546206 0.0018381253 0.0049786526 
20.9846849598 1.7725633753 1.6911547231 0.0009518071 0.0025034390 0.0059311599 
20.7072762372 1.7290301531 1.3917311420 0.0005291355 0.0013588955 0.0035606077 
20.9846849598 1.7725633753 1.6911547231 0.0009518071 0.0025034390 0.0059311599 
20.7072762370 1.7290301531 1.3917311420 0.0005291355 0.0013588955 0.0035606077 
21.0243523787 1.6754504091 1.4210262671 0.0004093320 0.0017047226 0.0035677518 
18.9744130336 1.7819927436 1.5776011993 0.0008546206 0.0018381253 0.0049786526 
20.2566004633 1.8146750529 1.5221241295 0.0008078798 0.0021175652 0.0043908554 
22.1890311607 1.7780163286 1.4640204637 0.0006408966 0.0020675392 0.0038617676 
20.1367596250 1.7182835808 1.4432601457 0.0005050739 0.0018312199 0.0037245446 
23.1125807113 1.6595418770 1.4012946168 0.0003536709 0.0016880473 0.0033913892 
20.2566004633 1.8146750529 1.5221241295 0.0008078798 0.0021175652 0.0043908554 
22.5186745358 1.8537253620 1.5597471667 0.0009592828 0.0022607379 0.0047240108 
19.3148047565 1.8125185671 1.5672756953 0.0008843146 0.0020100450 0.0048284612 
22.2804979509 1.8226380281 1.6182197298 0.0010060236 0.0019812979 0.0053118080 
17.6158089181 1.6885059342 1.4677649768 0.0005159496 0.0016497178 0.0040358516 
22.9612376629 1.6521208186 1.4010455413 0.0003453411 0.0016601925 0.0034029948 
19.3217398218 1.6989908802 1.4436044411 0.0004800845 0.0017476557 0.0037593614 
17.1120728137 1.7301142020 1.5686886047 0.0006678195 0.0025705155 0.0048033507 
19.3814509443 1.7267913754 1.6305389379 0.0007371614 0.0031763256 0.0054247222 
23.1338489330 1.5893385151 1.4140670799 0.0003098372 0.0014818496 0.0036483178 
19.1212047810 1.6525221364 1.4606311425 0.0004322275 0.0017355730 0.0039239195 
16.9927785748 1.6858076022 1.5621851318 0.0005972466 0.0022228819 0.0047493865 
18.2044742347 1.6794736813 1.6168448745 0.0006558276 0.0024604950 0.0052443991 
18.4123328106 1.6900265113 1.5837598480 0.0006155795 0.0027029291 0.0049485862 
20.9978019646 1.6877195649 1.6276865522 0.0006653944 0.0032295348 0.0054049535 
21.0097615313 1.6771640700 1.3539781893 0.0004661346 0.0011231122 0.0035794843 
20.8193518814 1.6970872854 1.3852586437 0.0004468745 0.0013965852 0.0034551165 
19.1449634851 1.6974985061 1.5396832342 0.0005651464 0.0026786703 0.0045421069 
22.3031006591 1.6956405115 1.5832167132 0.0006146523 0.0034564494 0.0050234182 
21.0097615313 1.6771640700 1.3539781893 0.0004661346 0.0011231122 0.0035794843 
19.1449634851 1.6974985061 1.5396832342 0.0005651464 0.0026786703 0.0045421069 
22.3031006591 1.6956405115 1.5832167132 0.0006146523 0.0034564494 0.0050234182 
21.0097613317 1.6771640729 1.3539781893 0.0004661346 0.0011231122 0.0035794843 
17.2034385988 1.7062740494 1.5022634866 0.0005581158 0.0019944695 0.0042280954 
17.1120728137 1.7301142020 1.5686886047 0.0006678195 0.0025705155 0.0048033507 
17.2034385988 1.7062740494 1.5022634866 0.0005581158 0.0019944695 0.0042280954 
17.1120728137 1.7301142020 1.5686886047 0.0006678195 0.0025705155 0.0048033507 
19.4443708187 1.6820385932 1.4985332854 0.0004920106 0.0022946396 0.0041586034 
21.8907690424 1.6729694462 1.5278243937 0.0005049486 0.0028804034 0.0044481629 
21.0097613317 1.6771640729 1.3539781893 0.0004661346 0.0011231122 0.0035794843 
19.4443708187 1.6820385932 1.4985332854 0.0004920106 0.0022946396 0.0041586034 
21.8907690712 1.6729694456 1.5278243937 0.0005049486 0.0028804034 0.0044481629 
19.6890657509 1.7313510655 1.4993553252 0.0005743985 0.0024453991 0.0041636637 
21.3092027189 1.7638767620 1.5106315833 0.0006454839 0.0028003121 0.0042835357 
19.1212048010 1.6525221362 1.4606311425 0.0004322275 0.0017355730 0.0039239195 
22.9779405860 1.6467902810 1.4408325578 0.0003645846 0.0020139049 0.0036567039 
17.2034385986 1.7062740494 1.5022634866 0.0005581158 0.0019944695 0.0042280954 
16.3314758940 1.7324100177 1.5328269759 0.0006548814 0.0019847518 0.0045137912 
20.2813501660 1.6776852584 1.6012523345 0.0006144972 0.0030039002 0.0051354659 
20.8193518814 1.6970872854 1.3852586437 0.0004468745 0.0013965852 0.0034551165 
21.0014234880 1.6883975289 1.3668132767 0.0005145174 0.0011182533 0.0037223322 
16.6797325876 1.6948674162 1.5424620237 0.0006208764 0.0018291335 0.0046515787 
17.9393033223 1.6944326353 1.6132967824 0.0007078774 0.0020454077 0.0052498099 
17.9891435503 1.6870460894 1.5904515390 0.0006241395 0.0025813856 0.0050038608 
22.3756170502 1.6749508816 1.6525169668 0.0006789506 0.0033129517 0.0056446251 
20.1118386285 1.6180920839 1.5380924747 0.0004632809 0.0021126429 0.0045391149 
16.3314758940 1.7324100177 1.5328269759 0.0006548814 0.0019847518 0.0045137912 
17.5956954715 1.7775871188 1.5296935313 0.0007506817 0.0019208062 0.0045011293 
21.0014234880 1.6883975289 1.3668132767 0.0005145174 0.0011182533 0.0037223322 
17.9891435503 1.6870460894 1.5904515390 0.0006241395 0.0025813856 0.0050038608 
21.0014234880 1.6883975289 1.3668132767 0.0005145174 0.0011182533 0.0037223322 
19.1047418753 1.7521712528 1.5266307043 0.0007612893 0.0015525194 0.0046678819 
19.1212048010 1.6525221362 1.4606311425 0.0004322275 0.0017355730 0.0039239195 
17.9891435503 1.6870460894 1.5904515390 0.0006241395 0.0025813856 0.0050038608 
22.3756170502 1.6749508816 1.6525169668 0.0006789506 0.0033129517 0.0056446251 
21.0014234880 1.6883975289 1.3668132767 0.0005145174 0.0011182533 0.0037223322 
17.9891435503 1.6870460894 1.5904515390 0.0006241395 0.0025813856 0.0050038608 
22.3756170502 1.6749508816 1.6525169668 0.0006789506 0.0033129517 0.0056446251 
21.0014234880 1.6883975289 1.3668132767 0.0005145174 0.0011182533 0.0037223322 
20.8193518814 1.6970872854 1.3852586437 0.0004468745 0.0013965852 0.0034551165 
16.6797172586 1.6948670707 1.5424620237 0.0006208764 0.0018291335 0.0046515787 
17.9393033260 1.6944326353 1.6132967824 0.0007078774 0.0020454077 0.0052498099 
22.2920514557 1.6161396909 1.3673513783 0.0003901995 0.0011372214 0.0036847625 
20.1985196110 1.6138773924 1.5268198859 0.0004476849 0.0020163653 0.0044511750 
18.3037451784 1.6791243172 1.5899890329 0.0006103264 0.0025834931 0.0049996864 
21.2649742156 1.6987924396 1.6539638016 0.0007203899 0.0033066290 0.0056571483 
22.2920508987 1.6161396948 1.3673513783 0.0003901995 0.0011372214 0.0036847625 
18.3037451784 1.6791243172 1.5899890329 0.0006103264 0.0025834931 0.0049996864 
21.2649741565 1.6987924399 1.6539638048 0.0007203899 0.0033066290 0.0056571483 
16.2531169135 1.7313943925 1.5440635101 0.0006612687 0.0020824345 0.0045989481 
17.1413044443 1.7784190630 1.5525871483 0.0007680606 0.0021154690 0.0046728347 
18.2091048527 1.7480743046 1.6525440578 0.0008294202 0.0025944677 0.0055762226 
18.5378393613 1.7429785133 1.6369669281 0.0007798004 0.0030111300 0.0054649927 
21.3404120851 1.7623022154 1.6727919251 0.0008592624 0.0036021283 0.0058716997 
18.9721994720 1.6853521682 1.5321549746 0.0005381769 0.0025235707 0.0044661955 
17.1823236922 1.7594434600 1.5562637688 0.0007091709 0.0024945970 0.0046870712 
18.6959422343 1.7929512646 1.5393158982 0.0007585932 0.0024501489 0.0045307636 
18.3037451784 1.6791243172 1.5899890329 0.0006103264 0.0025834931 0.0049996864 
20.9912469775 1.6327250553 1.6067714179 0.0005609041 0.0026279412 0.0051559940 
18.8926963354 1.7227804341 1.6637130716 0.0007964720 0.0026240998 0.0056804277 
23.1537060206 1.7356044535 1.7291462309 0.0009256195 0.0026743644 0.0062875438 
16.2531169135 1.7313943925 1.5440635101 0.0006612687 0.0020824345 0.0045989481 
20.3778929021 1.7528978411 1.4188293993 0.0006101452 0.0014104786 0.0037640915 
18.8142559599 1.8108093250 1.6271822734 0.0009307899 0.0025171683 0.0053402517 
18.7638415726 1.8003276153 1.5456559299 0.0007847674 0.0024497221 0.0045890340 
18.7185312434 1.6976068708 1.5280721484 0.0005531011 0.0025116894 0.0044283982 
19.3256528974 1.7655123674 1.5897962908 0.0007505106 0.0032325932 0.0050560017 
21.7276780605 1.7792636054 1.6063146446 0.0007951315 0.0038076726 0.0052845285 
17.7544254809 1.7044222818 1.4916415955 0.0006166478 0.0015073551 0.0043704213 
20.5082947678 1.6155570618 1.5808010223 0.0005149321 0.0022370609 0.0049201742 
21.1697868262 1.6723474398 1.6091332672 0.0006155929 0.0031262626 0.0052215718 
16.4129145894 1.7004682220 1.5493453674 0.0006162962 0.0020469909 0.0046541382 
17.7544254809 1.7044222818 1.4916415955 0.0006166478 0.0015073551 0.0043704213 
18.7638415726 1.8003276153 1.5456559299 0.0007847674 0.0024497221 0.0045890340 
18.7563058935 1.7971668648 1.6083998554 0.0009010427 0.0021337821 0.0051879005 
19.1917376460 1.6960581979 1.6305510040 0.0007468932 0.0019851227 0.0054265090 
23.3339722187 1.7837512998 1.7297711839 0.0010018431 0.0032460015 0.0063491801 
17.7544254809 1.7044222818 1.4916415955 0.0006166478 0.0015073551 0.0043704213 
20.4567838474 1.6159447363 1.5876422345 0.0005278516 0.0022019565 0.0049867149 
18.7563058935 1.7971668648 1.6083998554 0.0009010427 0.0021337821 0.0051879005 
22.7603781695 1.7165026011 1.5054587298 0.0007423916 0.0013075649 0.0047599191 
16.9246171187 1.7421658983 1.6152773583 0.0007673308 0.0024432750 0.0052299682 
18.5378393613 1.7429785133 1.6369669281 0.0007798004 0.0030111300 0.0054649927 
20.2205742887 1.6121683746 1.5611871075 0.0005195385 0.0018233864 0.0048300319 
18.7563058935 1.7971668648 1.6083998554 0.0009010427 0.0021337821 0.0051879005 
20.2205742887 1.6121683746 1.5611871075 0.0005195385 0.0018233864 0.0048300319 
21.1768706638 1.6286701057 1.5176264734 0.0005578743 0.0014362946 0.0046984970 
22.9692392109 1.6343064912 1.6847248814 0.0006861176 0.0024288320 0.0058722662 
18.5560377590 1.7034569953 1.6493108941 0.0007448911 0.0024998925 0.0055441905 
18.0515867603 1.7518234545 1.6450999326 0.0008175585 0.0027552483 0.0055164838 
18.0514678239 1.6509707339 1.5081589670 0.0004901934 0.0018551721 0.0043208239 
22.4937156671 1.6645203612 1.3549598817 0.0003601705 0.0013202079 0.0032516605 
19.4527859625 1.7034527228 1.4240458102 0.0005735292 0.0012718370 0.0040009578 
16.9149304764 1.7548034310 1.5205471617 0.0006862040 0.0019278813 0.0044139496 
20.7848196479 1.8076470776 1.4995352718 0.0007695367 0.0019801287 0.0042059085 
18.2636986103 1.7824293339 1.5822555267 0.0008462228 0.0019445684 0.0049852414 
22.8034124559 1.8291590822 1.6190551596 0.0010242375 0.0019892665 0.0053174501 
18.0514678239 1.6509707339 1.5081589670 0.0004901934 0.0018551721 0.0043208239 
19.5278583984 1.6957254581 1.6438100664 0.0007073297 0.0029167936 0.0055183516 
20.7166411094 1.7765468583 1.6943179022 0.0009354231 0.0030412061 0.0059968372 
17.6455940065 1.7827410189 1.5971299950 0.0008077468 0.0027573615 0.0050752351 
19.7377158306 1.8156778186 1.5704696132 0.0008391746 0.0028860961 0.0048407574 
20.1466165786 1.8317368397 1.5683809412 0.0009122529 0.0022341723 0.0048056630 
18.6195092266 1.7948315916 1.5939133703 0.0008815065 0.0020448116 0.0050690648 
21.8331184215 1.7938364360 1.5786277806 0.0009183864 0.0016885367 0.0050659797 
18.7440381864 1.7719487010 1.5937372832 0.0007708669 0.0031136365 0.0050783202 
22.8540092762 1.7431635263 1.5845036991 0.0006971072 0.0038261864 0.0050844905 
20.8668796333 1.6859895333 1.6412095865 0.0006827431 0.0031543102 0.0055204083 
21.1048268966 1.6978677504 1.4828048768 0.0004911196 0.0024226792 0.0040116149 
20.7166411094 1.7765468583 1.6943179022 0.0009354231 0.0030412061 0.0059968372 
21.1048268966 1.6978677504 1.4828048768 0.0004911196 0.0024226792 0.0040116149 
20.7166411094 1.7765468583 1.6943179022 0.0009354231 0.0030412061 0.0059968372 
18.6005633605 1.7081217363 1.6485470455 0.0007653799 0.0023019619 0.0055424765 
23.1386276756 1.6656855889 1.6641686345 0.0007626364 0.0018961247 0.0057745547 
18.7440381864 1.7719487010 1.5937372832 0.0007708669 0.0031136365 0.0050783202 
22.0458031005 1.7960390248 1.5631844206 0.0007736104 0.0035194737 0.0048462421 
21.1048268966 1.6978677504 1.4828048768 0.0004911196 0.0024226792 0.0040116149 
21.6168904219 1.6966506103 1.5923567709 0.0006292628 0.0033813723 0.0050981969 
21.1048268965 1.6978677504 1.4828048768 0.0004911196 0.0024226792 0.0040116149 
20.8668796333 1.6859895333 1.6412095865 0.0006827431 0.0031543102 0.0055204083 
16.8923895084 1.7398859834 1.5514185184 0.0006672236 0.0024123783 0.0046420321 
16.9149304764 1.7548034310 1.5205471617 0.0006862040 0.0019278813 0.0044139496 
20.5543785460 1.7675087510 1.4793123245 0.0006327236 0.0021549434 0.0039917382 
18.9720329837 1.8206408486 1.5878164607 0.0009020768 0.0023749615 0.0049777238 
20.9353483058 1.8078713767 1.5062683958 0.0008278081 0.0016601454 0.0043940729 
19.7773227977 1.8121560384 1.5274587229 0.0008098981 0.0021098319 0.0044411960 
20.5543785459 1.7675087510 1.4793123245 0.0006327236 0.0021549434 0.0039917382 
19.7773227977 1.8121560384 1.5274587229 0.0008098981 0.0021098319 0.0044411960 
18.3880234965 1.7961967199 1.5466622534 0.0007791916 0.0023994806 0.0045983951 
21.1359350619 1.7276907828 1.3912877839 0.0005113843 0.0014087325 0.0035002744 
17.6516704853 1.7742896811 1.5353852246 0.0007645755 0.0018349823 0.0045828879 
17.7666508439 1.7616732177 1.5895619715 0.0008127876 0.0019437280 0.0050539280 
21.1359350619 1.7276907828 1.3912877839 0.0005113843 0.0014087325 0.0035002744 
17.6516705829 1.7742896807 1.5353852246 0.0007645755 0.0018349823 0.0045828879 
17.7665304630 1.7616725950 1.5895619715 0.0008127876 0.0019437280 0.0050539280 
18.6348999203 1.7307173932 1.4706476966 0.0005627639 0.0019088856 0.0039554992 
21.3373530927 1.6800321778 1.4498163245 0.0004302418 0.0020332557 0.0037362124 
20.1779125113 1.6606475155 1.3898234845 0.0004159177 0.0013252350 0.0035845784 
16.2349886608 1.7236430447 1.5397694670 0.0006507871 0.0019706695 0.0045817026 
16.7337334343 1.7211633020 1.6027988188 0.0007204885 0.0022516380 0.0051224166 
21.1359350619 1.7276907828 1.3912877839 0.0005113843 0.0014087325 0.0035002744 
21.0369526319 1.7071097247 1.3808106797 0.0005651545 0.0011370809 0.0038229945 
23.2304951976 1.6566842230 1.2879939064 0.0003639404 0.0010180330 0.0031624797 
17.9692574289 1.7398181297 1.4693149856 0.0006310305 0.0015626659 0.0041094185 
17.6516705829 1.7742896807 1.5353852246 0.0007645755 0.0018349823 0.0045828879 
18.5835010238 1.7082042463 1.4989970605 0.0006523808 0.0014561330 0.0044933661 
21.1368977979 1.6969418710 1.5523311086 0.0007228791 0.0014798333 0.0049899119 
22.0564863989 1.7893707657 1.5688399339 0.0009054895 0.0016268957 0.0050149206 
21.1202162662 1.8053385769 1.5090435976 0.0008377655 0.0016098396 0.0044538359 
18.5835010238 1.7082042463 1.4989970605 0.0006523808 0.0014561330 0.0044933661 
20.3263065522 1.6467156235 1.4915616400 0.0005596885 0.0013792797 0.0045131312 
22.3650851229 1.7136602556 1.4462609034 0.0006792246 0.0011925637 0.0043741967 
21.9227764656 1.6594367439 1.3686573525 0.0004956352 0.0010794409 0.0038378184 
20.8474014954 1.6844310091 1.5006648409 0.0006530060 0.0013483442 0.0046472596 
22.2209107390 1.6735322443 1.5563344329 0.0006969318 0.0014539758 0.0050593921 
21.6139245824 1.7387990461 1.5815930257 0.0008274391 0.0015852530 0.0051720632 
21.9227764656 1.6594367439 1.3686573525 0.0004956352 0.0010794409 0.0038378184 
19.2529761077 1.6511393011 1.4699758249 0.0005214567 0.0013967150 0.0042780993 
20.2962342185 1.6116099812 1.4762735011 0.0004425727 0.0014987907 0.0042300506 
22.3650851229 1.7136602556 1.4462609034 0.0006792246 0.0011925637 0.0043741967 
21.6139245824 1.7387990461 1.5815930257 0.0008274391 0.0015852530 0.0051720632 
21.9227764656 1.6594367439 1.3686573525 0.0004956352 0.0010794409 0.0038378184 
18.5835010238 1.7082042463 1.4989970605 0.0006523808 0.0014561330 0.0044933661 
17.2347338361 1.7249571209 1.5413565318 0.0006954730 0.0017054831 0.0047003073 
19.3771383427 1.7207185744 1.4249585073 0.0005938826 0.0013033143 0.0039609554 
20.9293878757 1.7374253183 1.3868330398 0.0005643209 0.0012807993 0.0036178032 
18.8820790126 1.7704000423 1.5583263929 0.0008167516 0.0017214664 0.0048524879 
21.1456100592 1.8108956812 1.6249950979 0.0009773099 0.0020424792 0.0053598227 
16.6415419545 1.7562187152 1.5452282080 0.0007248469 0.0019609455 0.0046349704 
16.8087322737 1.7682826560 1.5646798977 0.0007476580 0.0023451365 0.0047653572 
18.8288340988 1.7766104056 1.6436008982 0.0008974984 0.0022886158 0.0054975550 
20.6698905743 1.7586379642 1.6225116006 0.0008816352 0.0018494313 0.0053985965 
23.0707928306 1.8058407508 1.6750073093 0.0010351172 0.0022008593 0.0057987856 
17.2347338361 1.7249571209 1.5413565318 0.0006954730 0.0017054831 0.0047003073 
18.1770058503 1.6721297980 1.4639680789 0.0005256510 0.0014577950 0.0041510682 
16.6415419545 1.7562187152 1.5452282080 0.0007248469 0.0019609455 0.0046349704 
17.4882377320 1.7512318520 1.5054557324 0.0006464527 0.0020167026 0.0042531573 
19.6786513376 1.7207209007 1.4043370732 0.0005416198 0.0013404857 0.0037064133 
18.8288340988 1.7766104056 1.6436008982 0.0008974984 0.0022886158 0.0054975550 
16.3407325797 1.7292486164 1.5661499380 0.0006761978 0.0022857345 0.0047815252 
17.7868430783 1.7003271110 1.5624639124 0.0006059209 0.0025678686 0.0047460439 
17.4234859400 1.7769648764 1.5881285185 0.0007846263 0.0026885522 0.0049878510 
19.2704356256 1.7970472316 1.5986840539 0.0008292029 0.0031800868 0.0051316229 
18.1157171676 1.8055453963 1.5950295504 0.0008761871 0.0023768459 0.0050441837 
20.2718919656 1.8371799921 1.6093562410 0.0009761818 0.0024224015 0.0051755129 
17.2046482182 1.6834646595 1.5515872727 0.0005762032 0.0022401789 0.0046501960 
19.5836887194 1.7462341827 1.6795832167 0.0008590992 0.0027948620 0.0058372441 
17.4882377320 1.7512318520 1.5054557324 0.0006464527 0.0020167026 0.0042531573 
23.4725252005 1.7514748902 1.4053450742 0.0005401295 0.0016276230 0.0034611139 
17.1941360336 1.6959333003 1.5302525289 0.0006288099 0.0016751126 0.0046127545 
23.6753313241 1.6316546072 1.4460246329 0.0005509017 0.0011683929 0.0044252062 
19.5749861464 1.8092972046 1.6032373663 0.0008625345 0.0031952720 0.0051753993 
21.5677481248 1.8573926567 1.6216028124 0.0010281206 0.0027602147 0.0053005451 
21.5677481249 1.8573926567 1.6216028124 0.0010281206 0.0027602147 0.0053005451 
17.4882377320 1.7512318520 1.5054557324 0.0006464527 0.0020167026 0.0042531573 
23.0155570816 1.6727812892 1.3430271273 0.0003635209 0.0012853711 0.0031818148 
17.2046482182 1.6834646595 1.5515872728 0.0005762032 0.0022401789 0.0046501960 
19.5196341017 1.7337561516 1.5128213918 0.0005938460 0.0025817689 0.0042905988 
16.8353249300 1.7661624319 1.6005889453 0.0007962809 0.0023863335 0.0050952363 
18.8288340988 1.7766104056 1.6436008982 0.0008974984 0.0022886158 0.0054975550 
18.8288340988 1.7766104056 1.6436008982 0.0008974984 0.0022886158 0.0054975550 
23.6753313241 1.6316546072 1.4460246329 0.0005509017 0.0011683929 0.0044252062 
17.1941324749 1.6959332784 1.5302525289 0.0006288099 0.0016751126 0.0046127545 
19.7055723016 1.6910410772 1.6509801191 0.0007552216 0.0021192356 0.0055871797 
17.4882377320 1.7512318520 1.5054557324 0.0006464527 0.0020167026 0.0042531573 
19.7055723016 1.6910410772 1.6509801191 0.0007552216 0.0021192356 0.0055871797 
19.8428563887 1.7406470101 1.6842190181 0.0008571389 0.0027569075 0.0058771993 
17.1941324749 1.6959332784 1.5302525289 0.0006288099 0.0016751126 0.0046127545 
21.4443007040 1.6594621977 1.3954645051 0.0005146454 0.0011342152 0.0039805321 
17.4882377320 1.7512318520 1.5054557324 0.0006464527 0.0020167026 0.0042531573 
22.4886269908 1.6340738367 1.4131443177 0.0003368121 0.0016660470 0.0035131835 
18.8288340988 1.7766104056 1.6436008982 0.0008974984 0.0022886158 0.0054975550 
22.4886269908 1.6340738367 1.4131443177 0.0003368121 0.0016660470 0.0035131835 
18.2660466534 1.6746429792 1.4735070652 0.0004769837 0.0018216892 0.0040092764 
16.5838012523 1.7469104780 1.5883148583 0.0007573269 0.0021329736 0.0050014621 
18.8288340988 1.7766104056 1.6436008982 0.0008974984 0.0022886158 0.0054975550 
22.4886269908 1.6340738367 1.4131443177 0.0003368121 0.0016660470 0.0035131835 
18.2660466533 1.6746429793 1.4735070652 0.0004769837 0.0018216892 0.0040092764 
16.5838012523 1.7469104780 1.5883148583 0.0007573269 0.0021329736 0.0050014621 
18.8288340988 1.7766104056 1.6436008982 0.0008974984 0.0022886158 0.0054975550 
18.8014366431 1.6658673232 1.6132653261 0.0006617739 0.0020154741 0.0052564511 
17.4882377320 1.7512318520 1.5054557324 0.0006464527 0.0020167026 0.0042531573 
18.2660466533 1.6746429793 1.4735070652 0.0004769837 0.0018216892 0.0040092764 
22.4886269908 1.6340738367 1.4131443177 0.0003368121 0.0016660470 0.0035131835 
16.5838012523 1.7469104780 1.5883148583 0.0007573269 0.0021329736 0.0050014621 
18.8288340988 1.7766104056 1.6436008982 0.0008974984 0.0022886158 0.0054975550 
17.5627545496 1.7547987366 1.5527162287 0.0006911786 0.0025847908 0.0046571224 
19.9564266199 1.7765911067 1.5512794977 0.0007223629 0.0030396298 0.0046793064 
17.7614905017 1.7077079088 1.6209304866 0.0007033530 0.0026219262 0.0052860297 
21.0142315929 1.6835531786 1.6745691651 0.0007318031 0.0029245380 0.0058024659 
17.7426244887 1.7852872013 1.6236813359 0.0008583691 0.0026529481 0.0053128802 
20.3353014342 1.8264779680 1.6580572183 0.0009994521 0.0028593327 0.0056442224 
18.6233999824 1.7512075356 1.6036928163 0.0007446069 0.0031068031 0.0051692261 
20.9587188103 1.7489797825 1.6060808445 0.0007382470 0.0035937179 0.0052531081 
16.5838012523 1.7469104780 1.5883148583 0.0007573269 0.0021329736 0.0050014621 
18.8606115886 1.7357802197 1.5601672148 0.0007636868 0.0016460588 0.0049175801 
19.5837543945 1.7378665804 1.6705084350 0.0008548541 0.0023537745 0.0057431256 
22.2214703866 1.7567921769 1.4929447978 0.0006093408 0.0027002989 0.0041141208 
19.5837543945 1.7378665804 1.6705084350 0.0008548541 0.0023537745 0.0057431256 
19.0331219463 1.6709121229 1.6275172218 0.0006853202 0.0020861681 0.0053741981 
23.5478827584 1.5999287751 1.6208948922 0.0005987957 0.0018027780 0.0054048570 
21.9578199985 1.6647723544 1.6913576072 0.0007383580 0.0025749389 0.0059341068 
16.5838012523 1.7469104780 1.5883148583 0.0007573269 0.0021329736 0.0050014621 
17.7750255544 1.7818199229 1.5330650842 0.0007668113 0.0019119909 0.0045351398 
17.7426244887 1.7852872013 1.6236813359 0.0008583691 0.0026529481 0.0053128802 
19.7903038253 1.8314906705 1.6179488797 0.0009448936 0.0029363382 0.0052822213 
20.0257981236 1.7430383786 1.6841086407 0.0008537240 0.0029527923 0.0058932283 
16.5838012523 1.7469104780 1.5883148583 0.0007573269 0.0021329736 0.0050014621 
17.1730597080 1.7459344111 1.5271067175 0.0007091283 0.0017230642 0.0045555791 
18.6509088701 1.6696080823 1.5868577822 0.0006531878 0.0018128951 0.0050769427 
17.1730597080 1.7459344111 1.5271067175 0.0007091283 0.0017230642 0.0045555791 
23.6384001723 1.7743388138 1.3824829797 0.0006811250 0.0011832632 0.0037424588 
17.7426244887 1.7852872013 1.6236813359 0.0008583691 0.0026529481 0.0053128802 
20.0630040064 1.8311434666 1.6325184292 0.0009609598 0.0030729746 0.0054308490 
17.9193917946 1.7562569342 1.5204965270 0.0006590462 0.0023115179 0.0043598671 
19.6068532885 1.7490533061 1.6275396360 0.0007713839 0.0033345306 0.0054169389 
20.0185070272 1.6826671892 1.5585758911 0.0005641529 0.0028590349 0.0047290102 
17.5009821147 1.6816719532 1.4917830814 0.0005129842 0.0018604554 0.0041663324 
22.0124056702 1.6296298267 1.3502835900 0.0003837843 0.0011234179 0.0035410291 
21.3061598804 1.8339603444 1.6633495028 0.0010055570 0.0033700754 0.0057521884 
19.6778042914 1.8131245977 1.6238866345 0.0009540635 0.0022502674 0.0053178540 
23.0549256720 1.8102020984 1.5621807696 0.0008023108 0.0036370354 0.0048521709 
21.3020523225 1.8456695981 1.5686061993 0.0009257332 0.0025933531 0.0048034875 
21.9580789891 1.7677841695 1.6483057730 0.0008312729 0.0038729450 0.0056835411 
17.1131363254 1.7745065049 1.6027830229 0.0008075388 0.0025547185 0.0051164085 
19.9848426434 1.7223414096 1.5336617788 0.0007353639 0.0014827518 0.0048035169 
21.9028355494 1.7281239538 1.5479175845 0.0006218580 0.0033397239 0.0046825587 
21.8668550258 1.7776869948 1.4906192829 0.0006565321 0.0024813736 0.0040838843 
16.5554408803 1.7052041054 1.5199195216 0.0005883084 0.0019468419 0.0044030634 
18.7480144571 1.6932340990 1.6307960140 0.0006886047 0.0027461493 0.0053841361 
23.2639767633 1.6945853709 1.5804264754 0.0007677766 0.0014920826 0.0052531800 
21.9028355494 1.7281239538 1.5479175845 0.0006218580 0.0033397239 0.0046825587 
18.4517322119 1.7293702614 1.5688602214 0.0006583376 0.0028778136 0.0048252140 
17.3981384355 1.7166030746 1.5959241470 0.0007312969 0.0019539929 0.0051105246 
18.7397389976 1.7639060479 1.4960431979 0.0007294914 0.0015575529 0.0043691949 
23.1071274843 1.6614454974 1.3985199639 0.0005585258 0.0010842066 0.0041387801 
17.1131363254 1.7745065049 1.6027830229 0.0008075388 0.0025547185 0.0051164085 
20.0197124371 1.8114304702 1.6485704804 0.0009320452 0.0032899745 0.0056052227 
19.5321395845 1.7943072190 1.6227585800 0.0009239096 0.0020973343 0.0053276887 
16.5554408803 1.7052041054 1.5199195216 0.0005883084 0.0019468419 0.0044030634 
19.7274603363 1.6480108924 1.4679116784 0.0004205078 0.0018715957 0.0039407507 
18.7480144571 1.6932340990 1.6307960140 0.0006886047 0.0027461493 0.0053841361 
20.6174800181 1.7531547023 1.6968170854 0.0008966518 0.0028897320 0.0060043161 
19.6269276115 1.7938379136 1.6359412401 0.0009350537 0.0021861463 0.0054366968 
18.7480144571 1.6932340990 1.6307960140 0.0006886047 0.0027461493 0.0053841361 
16.5554408803 1.7052041054 1.5199195216 0.0005883084 0.0019468419 0.0044030634 
19.8390632936 1.6778250382 1.4086665086 0.0004341368 0.0014753969 0.0036024370 
18.7397389976 1.7639060479 1.4960431979 0.0007294914 0.0015575529 0.0043691949 
18.7480144571 1.6932340990 1.6307960140 0.0006886047 0.0027461493 0.0053841361 
18.7397389976 1.7639060479 1.4960431979 0.0007294914 0.0015575529 0.0043691949 
18.7480144571 1.6932340990 1.6307960140 0.0006886047 0.0027461493 0.0053841361 
18.7397389976 1.7639060479 1.4960431979 0.0007294914 0.0015575529 0.0043691949 
18.7480144571 1.6932340990 1.6307960140 0.0006886047 0.0027461493 0.0053841361 
20.6174800181 1.7531547023 1.6968170854 0.0008966518 0.0028897320 0.0060043161 
16.5554408803 1.7052041054 1.5199195216 0.0005883084 0.0019468419 0.0044030634 
19.8390632936 1.6778250382 1.4086665086 0.0004341368 0.0014753969 0.0036024370 
18.4517322119 1.7293702614 1.5688602214 0.0006583376 0.0028778136 0.0048252140 
21.9028355392 1.7281239540 1.5479175846 0.0006218580 0.0033397239 0.0046825587 
20.8574574537 1.7594189103 1.6680395948 0.0008480123 0.0035056124 0.0058141090 
16.5554408803 1.7052041054 1.5199195216 0.0005883084 0.0019468419 0.0044030634 
20.6198327062 1.6621797043 1.3749151456 0.0004584565 0.0011674567 0.0036975405 
20.8125198637 1.6326244907 1.5495364358 0.0004826284 0.0024924847 0.0046252004 
23.6456657641 1.6625691293 1.6332277477 0.0006314054 0.0034641232 0.0054866370 
16.5554408803 1.7052041054 1.5199195216 0.0005883084 0.0019468419 0.0044030634 
20.3918306960 1.7081624977 1.3951787928 0.0005667600 0.0011882013 0.0038612766 
19.6885729604 1.6183117560 1.5596175823 0.0005146900 0.0019125037 0.0047830526 
21.1058735499 1.6095198516 1.4329769469 0.0003684799 0.0014884042 0.0038234082 
18.7480144571 1.6932340990 1.6307960140 0.0006886047 0.0027461493 0.0053841361 
22.5993002376 1.7269801435 1.7079098498 0.0008486670 0.0033750219 0.0061645000 
17.5522788673 1.7063523461 1.5921290608 0.0007117737 0.0019111786 0.0050883009 
22.1159499971 1.7266204186 1.5998596600 0.0008263463 0.0016205256 0.0053198512 
17.0521995554 1.7730446891 1.6048383664 0.0008111012 0.0024902762 0.0051339476 
19.7014270779 1.8316455651 1.6224101619 0.0009593067 0.0027791624 0.0053093951 
20.6161690153 1.7460813487 1.6971520591 0.0008860112 0.0028182275 0.0060011930 
21.8089200173 1.6554734123 1.6822272002 0.0007131585 0.0024934275 0.0058484724 
19.6096986332 1.6872283009 1.6629166738 0.0007376442 0.0024926396 0.0056698412 
17.5522788673 1.7063523461 1.5921290608 0.0007117737 0.0019111786 0.0050883009 
18.5422067273 1.6387568347 1.5583137393 0.0005393371 0.0019484175 0.0047603257 
23.1744162885 1.5683369116 1.4682866056 0.0003660001 0.0015135125 0.0041398921 
22.4686438742 1.6331066220 1.6372558365 0.0005986170 0.0028802924 0.0054545678 
18.5422067273 1.6387568347 1.5583137393 0.0005393371 0.0019484175 0.0047603257 
23.6283457040 1.5862246593 1.4110295223 0.0004037190 0.0011904746 0.0040178032 
17.5522788673 1.7063523461 1.5921290608 0.0007117737 0.0019111786 0.0050883009 
21.7180393582 1.7247037191 1.5373550624 0.0007683520 0.0014266217 0.0049051675 
22.4686438742 1.6331066220 1.6372558365 0.0005986170 0.0028802924 0.0054545678 
20.0539111605 1.6548445722 1.6292072157 0.0006269062 0.0026380140 0.0053630011 
22.9025868355 1.7130797360 1.7111171803 0.0008294329 0.0033027844 0.0061843265 
23.1283636698 1.5830400971 1.4286891164 0.0003942893 0.0012712341 0.0040483254 
20.9451705853 1.6091149368 1.4973223555 0.0004022225 0.0019442920 0.0041938005 
21.5607928079 1.6091413241 1.4053065907 0.0003631715 0.0013364363 0.0037211736 
20.0539111605 1.6548445722 1.6292072157 0.0006269062 0.0026380140 0.0053630011 
23.2991662197 1.6991381311 1.6769886838 0.0007508663 0.0036144027 0.0059122997 
19.6246399533 1.6836746196 1.5837288381 0.0006008895 0.0028985487 0.0049638231 
20.3849191617 1.6967602738 1.5606289692 0.0005878811 0.0030288161 0.0047642341 
20.7860891618 1.6181012232 1.4244202618 0.0003769448 0.0014449239 0.0037822067 
19.6283225391 1.6466986067 1.5192967717 0.0004688782 0.0022550926 0.0043516490 
19.6246399533 1.6836746196 1.5837288381 0.0006008895 0.0028985487 0.0049638231 
20.9206339253 1.6551512799 1.6063677559 0.0005880191 0.0028995371 0.0051721296 
18.1458967868 1.6704538164 1.5977597981 0.0006146687 0.0024141528 0.0050686815 
18.7474956824 1.6992271687 1.6515577941 0.0007429642 0.0024619984 0.0055648367 
20.7860891462 1.6181012228 1.4244202618 0.0003769448 0.0014449239 0.0037822067 
17.9045872659 1.6681692306 1.5874088894 0.0006005971 0.0023171786 0.0049760200 
20.1760353613 1.7056212333 1.6805233021 0.0007851791 0.0027529211 0.0058428213 
17.0252335813 1.7049604453 1.6036179373 0.0006851122 0.0023576665 0.0051239842 
18.2788109779 1.7446017621 1.6540420834 0.0008265570 0.0025643537 0.0055890761 
18.2595943234 1.6937243202 1.5637857199 0.0005947044 0.0026326047 0.0047609984 
20.7137207132 1.6862237768 1.5051812064 0.0004994670 0.0025724465 0.0042200869 
22.0059966082 1.7684848268 1.7083944046 0.0009313978 0.0033420023 0.0061644626 
19.5356271716 1.7016182982 1.4688273749 0.0004948166 0.0020492141 0.0039089262 
21.0628191217 1.7328520469 1.5224289887 0.0005986754 0.0029514421 0.0044049996 
19.9376614720 1.6943921715 1.4883633238 0.0004971418 0.0023108303 0.0040645066 
20.1160110671 1.7179459728 1.4985399791 0.0005467460 0.0025003281 0.0041569629 
22.3864318921 1.7110210802 1.4446140602 0.0004724323 0.0021104526 0.0036773199 
19.9376614720 1.6943921715 1.4883633238 0.0004971418 0.0023108303 0.0040645066 
19.4137196334 1.6855500191 1.5096449314 0.0005094965 0.0024110191 0.0042580999 
22.3864318921 1.7110210802 1.4446140602 0.0004724323 0.0021104526 0.0036773199 
19.9376614720 1.6943921715 1.4883633238 0.0004971418 0.0023108303 0.0040645066 
19.4137196334 1.6855500191 1.5096449314 0.0005094965 0.0024110191 0.0042580999 
17.5866244193 1.7159267803 1.5541329520 0.0006212408 0.0025579921 0.0046691420 
17.7115424440 1.7293203985 1.6136704397 0.0007254619 0.0027957971 0.0052302877 
19.1519506311 1.7116354300 1.5670978080 0.0006235057 0.0029303455 0.0048138770 
20.5895720510 1.7161790805 1.6107143552 0.0006878502 0.0033709112 0.0052663523 
19.5356271720 1.7016182982 1.4688273749 0.0004948166 0.0020492141 0.0039089262 
21.5838385029 1.6957923623 1.4036557099 0.0004304720 0.0016086483 0.0034564508 
18.5238711136 1.7364372382 1.5066410679 0.0005990390 0.0023273370 0.0042319209 
18.8229646788 1.7590193105 1.5050398038 0.0006438103 0.0022854959 0.0042188314 
19.5356271720 1.7016182982 1.4688273749 0.0004948166 0.0020492141 0.0039089262 
17.7975180763 1.6899169462 1.4850508023 0.0005114512 0.0019054191 0.0040901268 
17.5329542853 1.7529711218 1.5174473113 0.0006549000 0.0021896327 0.0043396317 
17.2912688518 1.7855164696 1.5631623082 0.0007896206 0.0022444496 0.0047566764 
16.9041412655 1.7040943945 1.5762251286 0.0006397237 0.0023982200 0.0048704759 
19.1777699355 1.6855017427 1.6491858516 0.0007084150 0.0025979799 0.0055453781 
16.6251486915 1.7094893423 1.5486388419 0.0006573039 0.0018285198 0.0047098601 
20.9071499017 1.6927439087 1.5533878026 0.0007125829 0.0014926156 0.0049863087 
16.8819586641 1.7547316305 1.6108027128 0.0007898340 0.0023721624 0.0051898518 
19.5207658143 1.7817768236 1.6702165514 0.0009290254 0.0026055341 0.0057397143 
17.8131825370 1.7616830315 1.5765374789 0.0007323345 0.0028114903 0.0048901129 
19.9936595866 1.7819300051 1.5806478166 0.0007698498 0.0033029756 0.0049802393 
18.8437004259 1.7288402920 1.6561688167 0.0007863614 0.0028649491 0.0056273287 
23.1792629246 1.7151989713 1.7219367283 0.0008520921 0.0032026074 0.0062711771 
19.0623352942 1.6935954532 1.6511443868 0.0007449449 0.0022787307 0.0055683247 
17.8131825370 1.7616830315 1.5765374789 0.0007323345 0.0028114903 0.0048901129 
21.3211819076 1.7876421161 1.5369081922 0.0007260293 0.0030778701 0.0045510070 
18.9372782180 1.7896470530 1.6522399949 0.0008992962 0.0029675146 0.0056010529 
21.7732349432 1.8255187585 1.6882347556 0.0010290825 0.0032521619 0.0059663414 
18.3968536843 1.8053875652 1.5712322243 0.0008279484 0.0025691624 0.0048266831 
22.3098479314 1.8344918439 1.5279622809 0.0008487418 0.0024212691 0.0044263603 
20.1190243469 1.8140118349 1.5866239442 0.0008498855 0.0031932825 0.0050220475 
22.8049860502 1.7951241100 1.5046555308 0.0007074827 0.0027484422 0.0042248427 
18.9372782180 1.7896470530 1.6522399949 0.0008992962 0.0029675146 0.0056010529 
22.8743027843 1.7808951317 1.7255414611 0.0009952030 0.0030770508 0.0062891580 
19.8067454448 1.7709087992 1.6371006914 0.0008263958 0.0034123625 0.0055154591 
22.4260730846 1.7497265615 1.6679048121 0.0008256195 0.0038339625 0.0058598472 
21.0464558953 1.7157760456 1.6792408839 0.0007882813 0.0032153625 0.0058786278 
16.8318494829 1.7583070036 1.5943386718 0.0007876553 0.0021622824 0.0050533486 
22.2253772059 1.7417948578 1.4976098629 0.0007686732 0.0013264424 0.0046500993 
19.7668522079 1.8143539195 1.5316266579 0.0008245760 0.0020788291 0.0044843818 
21.0464558953 1.7157760456 1.6792408839 0.0007882813 0.0032153625 0.0058786278 
17.2885815634 1.6993009919 1.5845313438 0.0006395512 0.0024919089 0.0049470066 
18.9392383343 1.6450325636 1.5484184321 0.0005096787 0.0022541060 0.0046199835 
18.7051776814 1.7622523085 1.4751622070 0.0006514126 0.0017617586 0.0040483509 
20.1194611586 1.8122852313 1.5188363461 0.0008080504 0.0019984454 0.0043808683 
19.7716546083 1.7820754460 1.4882610652 0.0007573919 0.0015554980 0.0042962274 
17.1359112876 1.7718709523 1.5568453692 0.0007406870 0.0023928262 0.0046921511 
17.8131825370 1.7616830315 1.5765374789 0.0007323345 0.0028114903 0.0048901129 
16.8318494829 1.7583070036 1.5943386718 0.0007876553 0.0021622824 0.0050533486 
19.9686869532 1.7308157166 1.6597907413 0.0008447113 0.0021340001 0.0056669198 
17.2885815634 1.6993009919 1.5845313438 0.0006395512 0.0024919089 0.0049470066 
22.1397455510 1.6238651974 1.6141114705 0.0005553016 0.0027386406 0.0052300758 
22.1397455510 1.6238651974 1.6141114705 0.0005553016 0.0027386406 0.0052300758 
20.1194611586 1.8122852313 1.5188363461 0.0008080504 0.0019984454 0.0043808683 
16.8318494829 1.7583070036 1.5943386718 0.0007876553 0.0021622824 0.0050533486 
19.9686869532 1.7308157166 1.6597907413 0.0008447113 0.0021340001 0.0056669198 
17.2885815634 1.6993009919 1.5845313438 0.0006395512 0.0024919089 0.0049470066 
22.1397455510 1.6238651974 1.6141114705 0.0005553016 0.0027386406 0.0052300758 
18.4357205145 1.7111707222 1.4982483071 0.0006534116 0.0014658096 0.0044756912 
17.8131825370 1.7616830315 1.5765374789 0.0007323345 0.0028114903 0.0048901129 
20.5078836128 1.7769908272 1.5908174449 0.0007717960 0.0034843306 0.0050973237 
21.0464558953 1.7157760456 1.6792408839 0.0007882813 0.0032153625 0.0058786278 
18.1821267339 1.7293716689 1.6338921289 0.0007540642 0.0028519615 0.0054210586 
16.7254502594 1.7530166138 1.5346867715 0.0006856298 0.0021251596 0.0045059201 
18.7051776814 1.7622523085 1.4751622070 0.0006514126 0.0017617586 0.0040483509 
19.5919840569 1.7134958052 1.5352162730 0.0005840218 0.0027900900 0.0045086778 
17.4080647754 1.6815837286 1.5251505830 0.0005404673 0.0021266153 0.0044176235 
19.0576579583 1.6335677341 1.4903827156 0.0004445337 0.0017841779 0.0041813788 
17.3199805261 1.7021817294 1.5453747773 0.0006597438 0.0017056991 0.0047383557 
16.9148934457 1.7541774885 1.5920456289 0.0007828159 0.0020885630 0.0050432314 
19.3372694322 1.7824495165 1.6252166389 0.0009039902 0.0020695369 0.0053560354 
17.4080647754 1.6815837286 1.5251505830 0.0005404673 0.0021266153 0.0044176235 
20.7211314674 1.6374194317 1.4914838459 0.0004192930 0.0021456415 0.0041048195 
19.3372694322 1.7824495165 1.6252166389 0.0009039902 0.0020695369 0.0053560354 
17.7089330316 1.7867918044 1.6035936547 0.0008263703 0.0027520377 0.0051342858 
20.0434747354 1.8206198724 1.6191824334 0.0009096836 0.0032752070 0.0053322508 
22.1997045746 1.7211096969 1.5300993370 0.0005859196 0.0031919801 0.0045007496 
23.3445753621 1.8243884423 1.5416370925 0.0008146041 0.0032363223 0.0046122738 
21.4420475998 1.8023463196 1.4859722268 0.0007349600 0.0020004084 0.0040760762 
22.1997045692 1.7211096968 1.5300993370 0.0005859196 0.0031919801 0.0045007496 
20.0434750596 1.8206198719 1.6191824361 0.0009096836 0.0032752070 0.0053322508 
21.9424975238 1.8596578361 1.6045342870 0.0010206921 0.0025658125 0.0051328802 
22.1997045692 1.7211096968 1.5300993370 0.0005859196 0.0031919801 0.0045007496 
21.9424975238 1.8596578361 1.6045342870 0.0010206921 0.0025658125 0.0051328802 
19.8458190610 1.7923908619 1.6266508731 0.0009293996 0.0020744638 0.0053684270 
19.7984442551 1.7925554905 1.5580988216 0.0008630190 0.0017451144 0.0048374882 
20.3524234884 1.6730816971 1.5103249043 0.0006313401 0.0013973460 0.0046750100 
16.8619799303 1.6883705502 1.5702781066 0.0006345607 0.0019861985 0.0048620832 
19.8894127404 1.6197703544 1.5741932725 0.0005203316 0.0021067406 0.0048743807 
21.4518391861 1.5963413622 1.4598213866 0.0003716209 0.0015980056 0.0039935819 
19.7312512883 1.6800678016 1.5068802345 0.0004965341 0.0024088964 0.0042327135 
21.0938397333 1.6017151978 1.5075287230 0.0004085430 0.0019339705 0.0042912293 
17.4105873545 1.7127845561 1.5822806863 0.0006548043 0.0026213713 0.0049304353 
18.6956133428 1.7597148673 1.6282927910 0.0007963961 0.0031330542 0.0053988620 
17.4247641977 1.7714733542 1.5954633082 0.0007820565 0.0027436737 0.0050589254 
20.3928577551 1.8351895975 1.6328600646 0.0009688133 0.0031485253 0.0054427735 
21.5730936069 1.7958808112 1.5670499259 0.0007788738 0.0034663302 0.0048751984 
20.7846155695 1.8297825596 1.6362575749 0.0009529786 0.0034136652 0.0055078469 
20.6669744509 1.7192187385 1.5589642341 0.0006222912 0.0031857192 0.0047662135 
20.7846155695 1.8297825596 1.6362575749 0.0009529786 0.0034136652 0.0055078469 
17.7119015767 1.7140480908 1.6178907309 0.0007078423 0.0026808403 0.0052611321 
19.4191636125 1.6630095464 1.6389107250 0.0006723266 0.0022880954 0.0054540990 
19.2578303620 1.7822305281 1.6658374317 0.0009214590 0.0026248654 0.0057000627 
20.5129648731 1.6194803992 1.5904270156 0.0005697585 0.0018710528 0.0050865733 
20.0299756817 1.6246009552 1.5668902380 0.0005054731 0.0022741995 0.0047890390 
17.4743237452 1.7374867548 1.6332854331 0.0007827970 0.0025079768 0.0053963881 
19.2578303621 1.7822305281 1.6658374317 0.0009214590 0.0026248654 0.0057000627 
19.7346636553 1.8018211979 1.6154360269 0.0008605373 0.0033357395 0.0053053972 
20.5129648731 1.6194803992 1.5904270156 0.0005697585 0.0018710528 0.0050865733 
19.7346636553 1.8018211979 1.6154360269 0.0008605373 0.0033357395 0.0053053972 
18.2868593474 1.7884721949 1.6044195114 0.0008242501 0.0029625514 0.0051603483 
19.8131423578 1.8205901469 1.5972987998 0.0008824540 0.0031034070 0.0051099564 
17.7119015767 1.7140480908 1.6178907309 0.0007078423 0.0026808403 0.0052611321 
18.8635591555 1.6714330425 1.6240131481 0.0006496384 0.0025399848 0.0053115241 
23.1107936894 1.5844805170 1.5896168058 0.0005309559 0.0017771491 0.0051201679 
19.7346636553 1.8018211979 1.6154360269 0.0008605373 0.0033357395 0.0053053972 
19.2436749069 1.7660412401 1.6678731301 0.0008738442 0.0029677626 0.0057451042 
21.9259606288 1.7885424044 1.7099125988 0.0009833641 0.0031409583 0.0061524387 
18.4249834540 1.6825311199 1.5384833553 0.0005452844 0.0024481757 0.0045231009 
19.1195021019 1.6346971320 1.5832364563 0.0005585913 0.0020801989 0.0049628080 
21.7356170443 1.6809508602 1.6896239248 0.0007820667 0.0023039312 0.0059240459 
18.4249834540 1.6825311199 1.5384833553 0.0005452844 0.0024481757 0.0045231009 
16.5400191173 1.7034130964 1.5462997732 0.0006081433 0.0021509161 0.0046100073 
16.9285156334 1.7184289050 1.5046946730 0.0005873958 0.0019563818 0.0042592489 
19.0294083700 1.6999616897 1.6353598632 0.0007544033 0.0020445521 0.0054563680 
17.8927559681 1.7808899161 1.6277269362 0.0008716379 0.0023887645 0.0053457010 
21.0450483847 1.8357095850 1.6484731706 0.0010281612 0.0025430473 0.0055371475 
19.1195021019 1.6346971320 1.5832364563 0.0005585913 0.0020801989 0.0049628080 
17.8927559681 1.7808899161 1.6277269362 0.0008716379 0.0023887645 0.0053457010 
21.0450483847 1.8357095850 1.6484731706 0.0010281612 0.0025430473 0.0055371475 
19.1195021019 1.6346971320 1.5832364563 0.0005585913 0.0020801989 0.0049628080 
21.8892597690 1.6825292421 1.6903431109 0.0007890511 0.0022709024 0.0059337021 
16.5400191173 1.7034130964 1.5462997732 0.0006081433 0.0021509161 0.0046100073 
19.3936866889 1.7118374073 1.4737541266 0.0005176895 0.0020909230 0.0039481599 
17.8927559681 1.7808899161 1.6277269362 0.0008716379 0.0023887645 0.0053457010 
21.0450483847 1.8357095850 1.6484731706 0.0010281612 0.0025430473 0.0055371475 
16.5400191173 1.7034130964 1.5462997732 0.0006081433 0.0021509161 0.0046100073 
22.1856265223 1.6312320829 1.4499405105 0.0003611662 0.0019366402 0.0037567133 
19.1776332485 1.8169344640 1.5787250997 0.0008583310 0.0027567413 0.0049059939 
20.2446221662 1.6463755276 1.5255670148 0.0004713531 0.0024007088 0.0044044454 
21.0450483847 1.8357095850 1.6484731706 0.0010281612 0.0025430473 0.0055371475 
20.2446221662 1.6463755276 1.5255670148 0.0004713531 0.0024007088 0.0044044454 
21.8513117626 1.7179638293 1.4688479553 0.0005090879 0.0023642674 0.0038839096 
21.0308608877 1.8283808333 1.5391071593 0.0008456884 0.0024472411 0.0045288285 
19.9576967857 1.6842527358 1.4505584490 0.0004502822 0.0018848751 0.0037758363 
16.9462618061 1.7653699339 1.5548916345 0.0007603214 0.0019577541 0.0047258718 
20.5756559417 1.7772929053 1.5911767084 0.0008859381 0.0017544974 0.0051468529 
23.6073992526 1.5616944232 1.4789092976 0.0003668095 0.0015484558 0.0042123151 
21.0308608877 1.8283808333 1.5391071593 0.0008456884 0.0024472411 0.0045288285 
21.0710566595 1.8378387709 1.6409946967 0.0010258199 0.0024857324 0.0054673021 
18.7457226602 1.7046876897 1.6202014448 0.0007505013 0.0019490274 0.0053399589 
23.4148570430 1.5636857900 1.4901513007 0.0003868241 0.0015527326 0.0043165899 
17.8480311894 1.6531808943 1.5355071598 0.0005465730 0.0017859826 0.0046042680 
17.8159514133 1.7870904617 1.6089864617 0.0008660710 0.0022524825 0.0051796240 
21.0710566595 1.8378387709 1.6409946967 0.0010258199 0.0024857324 0.0054673021 
19.4820347828 1.7941056968 1.5179239523 0.0007391891 0.0022917411 0.0043370431 
17.2233253299 1.7756388229 1.5445171756 0.0007420172 0.0022060627 0.0045877721 
16.6150847564 1.7483458143 1.5750161802 0.0007171663 0.0024485534 0.0048590638 
17.3120185422 1.7372965670 1.5813270134 0.0006955888 0.0026939531 0.0049256598 
16.9120486614 1.7187828550 1.6094869941 0.0007189032 0.0023619053 0.0051780247 
18.6674136066 1.6869897497 1.6416195518 0.0007073463 0.0024398267 0.0054731510 
19.6941905659 1.6438326106 1.5452029532 0.0004967376 0.0023884341 0.0045851065 
17.5893047683 1.7089926093 1.6047177688 0.0006803948 0.0026483458 0.0051381227 
18.6954792651 1.7112937743 1.6313951072 0.0007165205 0.0028970606 0.0054021804 
18.6850457908 1.7912173450 1.6477565574 0.0009142386 0.0025841023 0.0055317010 
17.6268060232 1.7819873453 1.6079202479 0.0008222965 0.0027587623 0.0051745670 
18.8683937095 1.8098168255 1.6058356313 0.0008739932 0.0029571908 0.0051728381 
19.0632271559 1.7767750048 1.6643389048 0.0008941203 0.0028789201 0.0057038633 
21.7546303183 1.7890177835 1.7076852982 0.0009825973 0.0030941035 0.0061262630 
18.5085728747 1.7166493072 1.6031053502 0.0006836358 0.0029399166 0.0051460010 
19.8017517758 1.6838827911 1.6404053812 0.0006831374 0.0028860260 0.0054840910 
19.0967987125 1.7320669667 1.6697263373 0.0008214658 0.0026689447 0.0057380503 
21.2930643968 1.7359769049 1.7022411348 0.0008903808 0.0025334588 0.0060340750 
18.5085728747 1.7166493072 1.6031053502 0.0006836358 0.0029399166 0.0051460010 
20.0603221684 1.7057282514 1.5694025369 0.0006147208 0.0030754025 0.0048499763 
17.6268060232 1.7819873453 1.6079202479 0.0008222965 0.0027587623 0.0051745670 
19.0847646997 1.8218948096 1.5915602114 0.0008918761 0.0026951304 0.0050198050 
19.2905714631 1.8055247053 1.6449288700 0.0009196403 0.0030700535 0.0055448315 
21.7432497014 1.8456730669 1.6641923429 0.0010392631 0.0032809074 0.0057481859 
17.5893047683 1.7089926093 1.6047177688 0.0006803948 0.0026483458 0.0051381227 
19.0865644023 1.6506328051 1.5832408377 0.0005607720 0.0024374919 0.0049347683 
19.1365929870 1.6910276630 1.5461495588 0.0005634311 0.0026857630 0.0046019305 
16.6892713274 1.7416865584 1.5682766526 0.0006937791 0.0024553308 0.0047970791 
16.5579542349 1.7524560690 1.5483603203 0.0006988508 0.0022130379 0.0046226182 
18.4225265257 1.7757480513 1.5317497635 0.0007093242 0.0024566963 0.0044612877 
22.2621231020 1.8019870758 1.4948631934 0.0007237889 0.0023608716 0.0041228703 
19.8917818997 1.6707003820 1.6408479852 0.0006659301 0.0027441705 0.0054765402 
21.7752869804 1.6768507729 1.6427658890 0.0006689210 0.0032460926 0.0055460736 
22.2381530480 1.7324114004 1.7145722324 0.0008746673 0.0031469207 0.0061961900 
19.1663288325 1.7731979286 1.6645786610 0.0009063416 0.0025204764 0.0056854578 
22.8995297182 1.8035001656 1.6696528729 0.0010250519 0.0021576683 0.0057551500 
16.5144080180 1.7574709981 1.5560763761 0.0007217115 0.0022020188 0.0046948533 
19.5821113812 1.7663755997 1.4624989548 0.0006452336 0.0017295679 0.0039441850 
21.4330590543 1.8465039169 1.5779564538 0.0009676364 0.0022433345 0.0048933786 
22.7396021996 1.8161290400 1.4982340771 0.0007680880 0.0022822673 0.0041564081 
18.7415969090 1.7084713300 1.5309456327 0.0005737610 0.0025853645 0.0044571737 
21.9506005177 1.7475066141 1.4439975627 0.0005534105 0.0019543381 0.0036977231 
19.7550895471 1.6362992191 1.5253067794 0.0004645007 0.0022122136 0.0044100920 
17.4758569645 1.7237765896 1.4728828857 0.0005859874 0.0016603492 0.0040779386 
18.7415969090 1.7084713300 1.5309456327 0.0005737610 0.0025853645 0.0044571737 
21.0553446055 1.6956226946 1.5476537762 0.0005676478 0.0030478721 0.0046467912 
22.6432127257 1.6615653222 1.4846825764 0.0004319237 0.0025062025 0.0040298765 
19.7704792882 1.7101892053 1.4844243525 0.0005207173 0.0022715504 0.0040299882 
21.9506005177 1.7475066141 1.4439975626 0.0005534105 0.0019543381 0.0036977231 
17.6158427744 1.7023712421 1.5570491203 0.0006033201 0.0025148883 0.0046947044 
16.9117287692 1.7206428230 1.5931821093 0.0006890183 0.0025192311 0.0050271184 
20.7261124824 1.7597665721 1.5325835979 0.0006632895 0.0030106603 0.0045042306 
18.3503543247 1.7499187433 1.4988820306 0.0006239034 0.0021501939 0.0041724909 
19.7942206715 1.7692238427 1.4600968236 0.0006520312 0.0017013547 0.0039353407 
17.7509419436 1.6724428743 1.4715112511 0.0005020044 0.0016137614 0.0040938917 
20.7261124824 1.7597665721 1.5325835979 0.0006632895 0.0030106603 0.0045042306 
17.7509419436 1.6724428743 1.4715112511 0.0005020044 0.0016137614 0.0040938917 
19.5290815794 1.6345457379 1.5202021332 0.0004601244 0.0021166062 0.0043732320 
19.1303866614 1.6272410818 1.5548010375 0.0005229153 0.0018919535 0.0047445639 
16.4631628885 1.7005387897 1.5447539681 0.0006253688 0.0018971292 0.0046488747 
17.0225930979 1.7272754574 1.5549235918 0.0007079910 0.0017873907 0.0047866961 
17.7868128843 1.7669674667 1.5118268172 0.0006859617 0.0020520734 0.0043056309 
23.0682927962 1.8168635752 1.4892936732 0.0007674848 0.0021321334 0.0040861644 
17.5070717133 1.7878836479 1.6004376397 0.0008295108 0.0026224735 0.0050974625 
20.5805546282 1.8339729409 1.6501199557 0.0009932640 0.0031268296 0.0055992479 
17.7509419436 1.6724428743 1.4715112511 0.0005020044 0.0016137614 0.0040938917 
22.7115345352 1.7263651486 1.4034561734 0.0006606512 0.0011205955 0.0040961081 
17.6158427744 1.7023712421 1.5570491203 0.0006033201 0.0025148883 0.0046947044 
22.0968699765 1.6697255257 1.5833393526 0.0005746545 0.0032120346 0.0049940026 
22.7115345352 1.7263651486 1.4034561734 0.0006606512 0.0011205955 0.0040961081 
21.0490611591 1.6742218417 1.4507986715 0.0005923425 0.0012348371 0.0043355325 
16.9835218777 1.7424422892 1.5045003171 0.0006547553 0.0017796613 0.0043155981 
17.7868128840 1.7669674667 1.5118268172 0.0006859617 0.0020520734 0.0043056309 
17.6158427744 1.7023712421 1.5570491203 0.0006033201 0.0025148883 0.0046947044 
22.0968699765 1.6697255257 1.5833393526 0.0005746545 0.0032120346 0.0049940026 
19.1303866599 1.6272410818 1.5548010375 0.0005229153 0.0018919535 0.0047445639 
17.6158427744 1.7023712421 1.5570491203 0.0006033201 0.0025148883 0.0046947044 
20.8854087877 1.7171864065 1.5667794385 0.0006290033 0.0032654080 0.0048476916 
17.7868128840 1.7669674667 1.5118268172 0.0006859617 0.0020520734 0.0043056309 
23.0682927967 1.8168635752 1.4892936732 0.0007674848 0.0021321334 0.0040861644 
22.7115345352 1.7263651486 1.4034561734 0.0006606512 0.0011205955 0.0040961081 
18.1922922592 1.7301886442 1.4749354335 0.0006463185 0.0014691687 0.0042457572 
23.2451431338 1.6325492569 1.4536243396 0.0005515809 0.0011948071 0.0044452658 
17.7868128840 1.7669674667 1.5118268172 0.0006859617 0.0020520734 0.0043056309 
22.1543753721 1.8093993588 1.5071683375 0.0007531520 0.0024807066 0.0042358135 
23.2451431338 1.6325492569 1.4536243396 0.0005515809 0.0011948071 0.0044452658 
17.7868128840 1.7669674667 1.5118268172 0.0006859617 0.0020520734 0.0043056309 
22.1543753721 1.8093993588 1.5071683375 0.0007531520 0.0024807066 0.0042358135 
20.2378634071 1.7248657396 1.4252706547 0.0005148654 0.0016359450 0.0036434904 
20.8297961741 1.7099976448 1.4554300686 0.0004889025 0.0020653512 0.0037829182 
21.8012682090 1.8011901171 1.4745424720 0.0007279702 0.0018745399 0.0040014746 
20.8297961741 1.7099976448 1.4554300686 0.0004889025 0.0020653512 0.0037829182 
23.5289660700 1.6349366752 1.3809889663 0.0003110554 0.0015101589 0.0033103290 
18.2001182045 1.6624806313 1.4618902261 0.0004770106 0.0015776338 0.0040275383 
20.5370838635 1.6258839475 1.4928027342 0.0005157469 0.0014181159 0.0044761640 
22.5653779998 1.6233226934 1.3408901480 0.0003797185 0.0010838072 0.0035379869 
20.8297961741 1.7099976448 1.4554300686 0.0004889025 0.0020653512 0.0037829182 
23.2513745106 1.7371207788 1.4709676736 0.0005434945 0.0025561232 0.0039053838 
17.3776129459 1.7595941590 1.5131183990 0.0006761302 0.0020091278 0.0043256356 
18.4541875171 1.8098079099 1.5715736157 0.0008586676 0.0022586123 0.0048332889 
20.9888736075 1.7987957721 1.4808826660 0.0007337089 0.0018509077 0.0040679377 
20.8297961741 1.7099976448 1.4554300686 0.0004889025 0.0020653512 0.0037829182 
20.1592871014 1.6232622562 1.4567799699 0.0003954085 0.0016491150 0.0039325318 
20.3152101040 1.7542515670 1.4690927276 0.0007218170 0.0013631902 0.0043125578 
20.3152101040 1.7542515670 1.4690927276 0.0007218170 0.0013631902 0.0043125578 
19.5103926091 1.6314624473 1.4579037713 0.0004190964 0.0015951561 0.0039773417 
20.3152101040 1.7542515670 1.4690927276 0.0007218170 0.0013631902 0.0043125578 
19.5103926091 1.6314624473 1.4579037713 0.0004190964 0.0015951561 0.0039773417 
22.3415953888 1.6399515001 1.3421993588 0.0004277223 0.0010537331 0.0036299577 
20.3152101040 1.7542515670 1.4690927276 0.0007218170 0.0013631902 0.0043125578 
21.2505106644 1.6534149415 1.4223398164 0.0005268852 0.0011880672 0.0041381834 
17.0685358675 1.7235579589 1.5369296508 0.0006841434 0.0017105427 0.0046554309 
17.6233492997 1.7556056402 1.6044020264 0.0008123540 0.0020389474 0.0051681675 
21.1585313507 1.7623040790 1.5370133426 0.0008209799 0.0014975244 0.0048207835 
21.2505106644 1.6534149415 1.4223398164 0.0005268852 0.0011880672 0.0041381834 
17.9630283253 1.7434641654 1.5507285759 0.0007511240 0.0016942707 0.0047960045 
17.6233492983 1.7556056402 1.6044020264 0.0008123540 0.0020389474 0.0051681675 
23.0579506932 1.8272806924 1.5960033423 0.0010023955 0.0018485896 0.0051480471 
22.3421269291 1.8021470234 1.6419907101 0.0009945159 0.0019970663 0.0055306656 
21.4918512915 1.8198541866 1.6424137382 0.0010110437 0.0021957600 0.0054956947 
23.5197512243 1.8431677209 1.6805140285 0.0011060756 0.0025448778 0.0058331503 
17.9630283253 1.7434641654 1.5507285759 0.0007511240 0.0016942707 0.0047960045 
19.4967318602 1.6446800509 1.4592663346 0.0004995963 0.0013747361 0.0042005399 
18.5712752445 1.7478049453 1.6300878088 0.0008353936 0.0020761417 0.0054001961 
18.9376801637 1.6980244956 1.6456189235 0.0007518927 0.0021899177 0.0055262706 
16.6892638912 1.7373478245 1.5774629544 0.0007371916 0.0019803820 0.0049305979 
16.4790947799 1.6956208193 1.5450557059 0.0006085295 0.0019720399 0.0046305641 
20.2452939334 1.6072106038 1.5038612222 0.0004523210 0.0016325415 0.0043888151 
19.7624768759 1.6206265719 1.5677740342 0.0005130388 0.0020928780 0.0048170457 
18.0856341005 1.7607633228 1.6455927041 0.0008523202 0.0024614982 0.0055097222 
22.4634142022 1.8165154290 1.7040892897 0.0010523198 0.0028759765 0.0060701757 
21.5357347843 1.8208728694 1.6481413229 0.0010177901 0.0022469085 0.0055432759 
19.7624768759 1.6206265719 1.5677740335 0.0005130388 0.0020928780 0.0048170457 
21.5357347843 1.8208728694 1.6481413229 0.0010177901 0.0022469085 0.0055432759 
19.7624768759 1.6206265719 1.5677740335 0.0005130388 0.0020928780 0.0048170457 
20.1058685732 1.7333015023 1.6828016625 0.0008586389 0.0024483054 0.0058540786 
19.7624768759 1.6206265719 1.5677740335 0.0005130388 0.0020928780 0.0048170457 
19.6654131511 1.6422137419 1.6058172102 0.0006190606 0.0019500518 0.0052044914 
20.1058685732 1.7333015023 1.6828016625 0.0008586389 0.0024483054 0.0058540786 
22.7306124928 1.5860350552 1.6045671059 0.0005193574 0.0020796851 0.0051614021 
18.0799003907 1.7011889947 1.6215899294 0.0007300482 0.0020773228 0.0053205981 
18.5712752445 1.7478049453 1.6300878088 0.0008353936 0.0020761417 0.0054001961 
23.5885555119 1.7139399918 1.6935140674 0.0008810399 0.0020537599 0.0060006561 
22.4573091459 1.7732223535 1.7051767585 0.0009836481 0.0024425297 0.0060617284 
22.1379191593 1.7277722577 1.6614851683 0.0008711852 0.0019341029 0.0057345765 
22.7654155835 1.6430311553 1.5970455079 0.0006712008 0.0016009274 0.0053088255 
18.6375533538 1.6690239186 1.5621291332 0.0006339163 0.0016878089 0.0049086773 
18.9743512968 1.6416560784 1.4905978592 0.0005103545 0.0015048334 0.0043626878 
23.5885555118 1.7139399918 1.6935140674 0.0008810399 0.0020537599 0.0060006561 
22.4573091459 1.7732223535 1.7051767585 0.0009836481 0.0024425297 0.0060617284 
22.4573091459 1.7732223535 1.7051767584 0.0009836481 0.0024425297 0.0060617284 
20.1058685735 1.7333015023 1.6828016625 0.0008586389 0.0024483054 0.0058540786 
20.1362676871 1.7334217033 1.6885500356 0.0008523657 0.0027054066 0.0059138296 
20.3560553287 1.6496029140 1.6251806638 0.0006628366 0.0019437290 0.0053884935 
19.7624768759 1.6206265719 1.5677740334 0.0005130388 0.0020928780 0.0048170457 
18.6949286678 1.7820694910 1.6554475599 0.0008987197 0.0027180088 0.0056092722 
22.9625382025 1.8568914301 1.6800539074 0.0010968642 0.0032298489 0.0058879703 
20.0595469155 1.6325107244 1.6044102034 0.0006015031 0.0019502487 0.0051912251 
19.1800902828 1.6257517034 1.5270483616 0.0004746135 0.0019178814 0.0044773157 
20.2305908220 1.6224339521 1.4881925072 0.0004111687 0.0019016977 0.0041203610 
17.4340663602 1.7320522518 1.6313177067 0.0007740458 0.0024267272 0.0053781390 
20.5155925646 1.7973868420 1.6844662835 0.0009755248 0.0028240936 0.0058846248 
18.1350584132 1.6544652772 1.5781017091 0.0005914808 0.0019791204 0.0049368872 
18.0799003907 1.7011889947 1.6215899294 0.0007300482 0.0020773228 0.0053205981 
17.4340663602 1.7320522518 1.6313177067 0.0007740458 0.0024267272 0.0053781390 
20.5155925646 1.7973868420 1.6844662835 0.0009755248 0.0028240936 0.0058846248 
20.8048101246 1.6169060265 1.5308565282 0.0004444171 0.0022143349 0.0044610688 
18.1152297766 1.6920388352 1.6219605496 0.0006797210 0.0025714119 0.0052935199 
19.3584860107 1.7208418623 1.6639012607 0.0007822748 0.0028981772 0.0057016221 
17.4246928189 1.7382422810 1.6187777281 0.0007524172 0.0027154380 0.0052714394 
18.6940406179 1.7864545883 1.6404371159 0.0008721064 0.0030267180 0.0054986363 
22.5097022222 1.7998343821 1.7141180057 0.0010263722 0.0029280499 0.0061676634 
20.8048101246 1.6169060265 1.5308565282 0.0004444171 0.0022143349 0.0044610688 
17.8973916674 1.6726144755 1.5780880867 0.0005899059 0.0023927636 0.0048877175 
19.0857781044 1.7638124183 1.6695095857 0.0008808834 0.0027496211 0.0057410148 
22.5097022222 1.7998343821 1.7141180057 0.0010263722 0.0029280499 0.0061676634 
19.0507181205 1.7911990302 1.6582685666 0.0009251766 0.0026897789 0.0056335422 
16.7177480045 1.7459145170 1.6027350199 0.0007535430 0.0024716749 0.0051143990 
16.3958004711 1.7360895660 1.5685113993 0.0006898728 0.0023327018 0.0048010910 
19.0857781044 1.7638124183 1.6695095857 0.0008808834 0.0027496211 0.0057410148 
21.0768852438 1.7716857678 1.7022472767 0.0009445537 0.0028885942 0.0060543227 
16.7177480045 1.7459145170 1.6027350199 0.0007535430 0.0024716749 0.0051143990 
16.3958004711 1.7360895660 1.5685113993 0.0006898728 0.0023327018 0.0048010910 
17.8975887296 1.6686992001 1.5537616829 0.0005523806 0.0022934658 0.0046669041 
23.1942079879 1.5890910438 1.4993459496 0.0003659825 0.0020953092 0.0041835851 
21.2732048499 1.6479355949 1.4951340826 0.0004314692 0.0023355722 0.0041259381 
17.4340663602 1.7320522518 1.6313177067 0.0007740458 0.0024267272 0.0053781390 
21.5144022823 1.7622738207 1.6990306711 0.0009453341 0.0024723047 0.0060042394 
23.1942079879 1.5890910438 1.4993459496 0.0003659825 0.0020953092 0.0041835851 
19.0507181205 1.7911990302 1.6582685666 0.0009251766 0.0026897789 0.0056335422 
17.5688138561 1.7680572975 1.6187717197 0.0008403129 0.0022507006 0.0052704087 
19.0063286270 1.7788341070 1.6147762424 0.0008842608 0.0020183319 0.0052698933 
22.1711737393 1.7874519362 1.7042638196 0.0010031508 0.0025787693 0.0060536355 
22.8088290991 1.8251958857 1.6905470292 0.0010717144 0.0025861054 0.0059269186 
17.4340663602 1.7320522518 1.6313177067 0.0007740458 0.0024267272 0.0053781390 
18.0077977298 1.6714129860 1.6013847307 0.0006252115 0.0023470381 0.0051037491 
16.3958004711 1.7360895660 1.5685113993 0.0006898728 0.0023327018 0.0048010910 
18.4107577337 1.7028504944 1.4997392731 0.0005332337 0.0022096681 0.0041748188 
17.4824083175 1.7161168286 1.5738933608 0.0006479912 0.0026334155 0.0048539246 
20.1275812289 1.6823833356 1.5498251197 0.0005518303 0.0028247730 0.0046456826 
22.3770984960 1.6246974220 1.4770845429 0.0003783372 0.0021567616 0.0039710461 
18.2398783598 1.6603766378 1.4924842764 0.0004757533 0.0018953557 0.0041620779 
20.2448320337 1.6272449350 1.4355785732 0.0003896344 0.0015263258 0.0038161546 
16.8980611352 1.7430838924 1.5778228819 0.0007529388 0.0019517191 0.0049416955 
21.9048686029 1.7814487374 1.6254971241 0.0009402395 0.0018491979 0.0054270202 
22.8590974103 1.6571048306 1.3596985239 0.0003431588 0.0013650816 0.0032436403 
23.6509415348 1.6292430028 1.3512444262 0.0004572542 0.0010190829 0.0038261748 
18.4107577337 1.7028504944 1.4997392731 0.0005332337 0.0022096681 0.0041748188 
20.6154153665 1.7202300170 1.5177307487 0.0005712235 0.0028049607 0.0043491408 
17.4340663602 1.7320522518 1.6313177067 0.0007740458 0.0024267272 0.0053781390 
22.8590974103 1.6571048306 1.3596985239 0.0003431588 0.0013650816 0.0032436403 
17.4340663602 1.7320522518 1.6313177067 0.0007740458 0.0024267272 0.0053781390 
19.9245566330 1.6986614576 1.6002460312 0.0007445122 0.0017268466 0.0052491739 
19.0172373206 1.6285670506 1.5465034038 0.0005191895 0.0018348806 0.0046872828 
20.2448320337 1.6272449350 1.4355785732 0.0003896344 0.0015263258 0.0038161546 
20.2448320337 1.6272449350 1.4355785732 0.0003896344 0.0015263258 0.0038161546 
20.1086397012 1.7169748037 1.6700950745 0.0008240566 0.0022310643 0.0057492206 
19.0172244169 1.6285671708 1.5465034038 0.0005191895 0.0018348806 0.0046872828 
18.4256664959 1.6853230748 1.6218827343 0.0006670157 0.0026016014 0.0052939210 
20.8815769527 1.6695170504 1.6204890559 0.0006282675 0.0030389788 0.0053162945 
19.9245566327 1.6986614576 1.6002460312 0.0007445122 0.0017268466 0.0052491739 
18.4256664959 1.6853230748 1.6218827343 0.0006670157 0.0026016014 0.0052939210 
20.8815769527 1.6695170504 1.6204890559 0.0006282675 0.0030389788 0.0053162945 
19.7640019018 1.6434747338 1.5348006626 0.0004827774 0.0023444085 0.0044903413 
20.1086397012 1.7169748037 1.6700950745 0.0008240566 0.0022310643 0.0057492206 
22.6752806667 1.7791944070 1.7232879156 0.0009908892 0.0030047146 0.0062602375 
21.8698413385 1.7289617925 1.7142425553 0.0008805952 0.0027981931 0.0061574471 
20.0882222512 1.6292923949 1.6094988993 0.0005902224 0.0020825246 0.0052068216 
19.4609380777 1.6205586309 1.5443027538 0.0005069346 0.0018119338 0.0046758617 
22.3048007716 1.7293103271 1.7199570302 0.0008924684 0.0027615427 0.0062076122 
19.4609380777 1.6205586309 1.5443027538 0.0005069346 0.0018119338 0.0046758617 
23.1063401704 1.5764159699 1.4654643614 0.0003378451 0.0016919778 0.0039905932 
18.4256664959 1.6853230748 1.6218827343 0.0006670157 0.0026016014 0.0052939210 
19.9047260176 1.7058940544 1.6255780693 0.0006936269 0.0031613620 0.0053772074 
21.1639469548 1.6169728860 1.5637343475 0.0004833637 0.0024123780 0.0047553350 
18.3773893573 1.6891169222 1.6350346488 0.0007104923 0.0022915022 0.0054179254 
20.1086396931 1.7169748037 1.6700950745 0.0008240566 0.0022310643 0.0057492206 
18.4256664959 1.6853230748 1.6218827343 0.0006670157 0.0026016014 0.0052939210 
19.9047242091 1.7058941366 1.6255780698 0.0006936269 0.0031613620 0.0053772074 
17.5502110497 1.7372001708 1.6248927314 0.0007595229 0.0027203821 0.0053280382 
18.4743276439 1.7821080849 1.6283431922 0.0008441732 0.0030393109 0.0053886465 
22.3116865020 1.6884700318 1.5359019015 0.0005390999 0.0031106735 0.0045452564 
17.1804967717 1.7028145781 1.5194579023 0.0005665116 0.0021465835 0.0043626357 
18.3590759173 1.6987660463 1.4479749834 0.0005029539 0.0016391943 0.0038553499 
20.6760277065 1.7025686911 1.5685651205 0.0007393130 0.0015545453 0.0050728395 
22.3116865020 1.6884700318 1.5359019015 0.0005390999 0.0031106735 0.0045452564 
23.4090817758 1.8067428916 1.5613459865 0.0007929218 0.0037191115 0.0048551641 
19.4609380777 1.6205586309 1.5443027538 0.0005069346 0.0018119338 0.0046758617 
20.6760277065 1.7025686911 1.5685651205 0.0007393130 0.0015545453 0.0050728395 
19.0801213730 1.8230001278 1.6119900528 0.0009263973 0.0026816927 0.0052068861 
23.2074172135 1.8152523029 1.5665034552 0.0008187417 0.0036905127 0.0048992727 
20.6760277065 1.7025686911 1.5685651205 0.0007393130 0.0015545453 0.0050728395 
23.2074172135 1.8152523029 1.5665034552 0.0008187417 0.0036905127 0.0048992727 
20.6760277065 1.7025686911 1.5685651205 0.0007393130 0.0015545453 0.0050728395 
21.6123578363 1.6973484715 1.4508426528 0.0006439747 0.0012159034 0.0043729277 
20.5613536031 1.7815258738 1.5056873278 0.0006852760 0.0024749078 0.0042221269 
20.6760277065 1.7025686911 1.5685651205 0.0007393130 0.0015545453 0.0050728395 
21.3422248379 1.7655300184 1.5843246376 0.0008715867 0.0016527790 0.0051450088 
21.9477605151 1.8214340946 1.6881297720 0.0010475566 0.0027101079 0.0059102285 
21.6123578363 1.6973484715 1.4508426528 0.0006439747 0.0012159034 0.0043729277 
16.2268839377 1.7294748888 1.5445482399 0.0006682033 0.0019819820 0.0046234267 
17.1804967717 1.7028145781 1.5194579023 0.0005665116 0.0021465835 0.0043626357 
17.0663384437 1.7741422365 1.5825847572 0.0008051138 0.0021329182 0.0049483087 
19.0801213730 1.8230001278 1.6119900528 0.0009263973 0.0026816927 0.0052068861 
17.5505887476 1.7637801428 1.6324712161 0.0008311120 0.0025637269 0.0053901222 
20.4585491712 1.7844541443 1.6811108631 0.0009246807 0.0032376386 0.0058987195 
18.6734107225 1.7933804620 1.5769837523 0.0007969731 0.0028978727 0.0049017323 
23.3635082394 1.8217936610 1.5592419280 0.0008258031 0.0035695364 0.0048161787 
20.6760277164 1.7025686912 1.5685651205 0.0007393130 0.0015545453 0.0050728395 
17.4120414837 1.7328475682 1.5851728924 0.0007537280 0.0018903772 0.0050300627 
16.8215062434 1.7089574939 1.5972312218 0.0006969151 0.0021578059 0.0050807657 
17.9409989451 1.6717941539 1.6045421641 0.0006428158 0.0021702497 0.0051469942 
18.2811462278 1.8023262784 1.5752487609 0.0008592132 0.0021204743 0.0048820802 
17.9409989451 1.6717941539 1.6045421641 0.0006428158 0.0021702497 0.0051469942 
23.0390486562 1.5881141134 1.6191394193 0.0005346170 0.0021951375 0.0052794513 
18.2811462278 1.8023262784 1.5752487610 0.0008592132 0.0021204743 0.0048820802 
22.5392533610 1.8504162420 1.5605511862 0.0009674119 0.0020955866 0.0047496231 
17.7938932280 1.7958511363 1.5793021592 0.0008186243 0.0025537449 0.0049003567 
20.0368086155 1.8209260749 1.5699047353 0.0008510724 0.0028854288 0.0048355038 
20.7911080760 1.6910071463 1.5712245676 0.0007212799 0.0015586933 0.0050949156 
19.4817315186 1.6450055569 1.6042679633 0.0006211837 0.0019491272 0.0051902296 
22.0637085711 1.6793003441 1.6753585637 0.0007808471 0.0020657162 0.0058267515 
19.6042914412 1.6923004768 1.6427883986 0.0007526862 0.0020447827 0.0055259203 
19.3281610111 1.7054143648 1.6583092114 0.0007487080 0.0028130645 0.0056425991 
22.4511204927 1.7023030641 1.6800937990 0.0007624220 0.0034402501 0.0059164409 
19.9865907572 1.7866551504 1.6787786681 0.0009338205 0.0029985889 0.0058488649 
19.4817315186 1.6450055569 1.6042679633 0.0006211837 0.0019491272 0.0051902296 
20.7911080760 1.6910071463 1.5712245676 0.0007212799 0.0015586933 0.0050949156 
19.5168142242 1.7807674941 1.6406445015 0.0009155351 0.0021623414 0.0054837426 
22.8496155950 1.8318714476 1.6577484751 0.0010627108 0.0022689485 0.0056304991 
20.0084433634 1.7913576235 1.6781216121 0.0009449423 0.0029552073 0.0058382745 
23.5602095288 1.8287556843 1.7085186682 0.0010567735 0.0036534644 0.0062099539 
19.3845527384 1.7152364055 1.6623665333 0.0007702919 0.0028801365 0.0056858021 
22.5968289268 1.6715493545 1.6689651214 0.0006976703 0.0032390341 0.0057868319 
19.3683759963 1.6468099504 1.6109413669 0.0006244511 0.0020372234 0.0052296220 
20.0084433634 1.7913576235 1.6781216121 0.0009449423 0.0029552073 0.0058382745 
21.0279957459 1.8119547092 1.6603888569 0.0009448780 0.0035545978 0.0057502122 
21.7205865449 1.8523122181 1.6532627838 0.0010436630 0.0031688848 0.0056332705 
20.2926252471 1.8296625860 1.6209986715 0.0009348264 0.0032362657 0.0053441288 
22.0841844023 1.8454189389 1.5922966240 0.0009297684 0.0033767949 0.0050970560 
20.0084433634 1.7913576235 1.6781216121 0.0009449423 0.0029552073 0.0058382745 
21.3615053120 1.7693318343 1.7062981168 0.0009500002 0.0028146782 0.0060853473 
20.7570675747 1.7754798867 1.6587553087 0.0009383055 0.0021435954 0.0056556145 
19.3940768449 1.8276849391 1.5940133670 0.0009253868 0.0024361266 0.0050339908 
23.0633054369 1.8491084766 1.5362490211 0.0009130801 0.0022468508 0.0045083126 
21.3615053120 1.7693318343 1.7062981168 0.0009500002 0.0028146782 0.0060853473 
19.3940768449 1.8276849391 1.5940133669 0.0009253868 0.0024361266 0.0050339908 
23.0633054370 1.8491084766 1.5362490211 0.0009130801 0.0022468508 0.0045083126 
21.3615053120 1.7693318343 1.7062981168 0.0009500002 0.0028146782 0.0060853473 
21.0279957460 1.8119547092 1.6603888569 0.0009448780 0.0035545978 0.0057502122 
22.0841844032 1.8454189389 1.5922966240 0.0009297684 0.0033767949 0.0050970560 
19.6677822522 1.8320575175 1.5898846735 0.0009248176 0.0025183399 0.0049967536 
21.6527847720 1.8370880277 1.5446350641 0.0009147875 0.0020002109 0.0046200243 
17.9933847659 1.7836628276 1.5273544672 0.0007401157 0.0021249370 0.0044381978 
19.1935924368 1.7437369773 1.4440267695 0.0005883420 0.0016029630 0.0038406615 
18.1808655849 1.6627566591 1.5755476165 0.0006177477 0.0018472016 0.0049556382 
19.5772329515 1.7346313990 1.6179465019 0.0007317419 0.0032747886 0.0053207985 
19.5772329515 1.7346313990 1.6179465019 0.0007317419 0.0032747886 0.0053207985 
21.8793439762 1.8391945510 1.5961619891 0.0009175654 0.0034617667 0.0051437742 
18.1808655849 1.6627566591 1.5755476165 0.0006177477 0.0018472016 0.0049556382 
17.5214021469 1.6980258469 1.5267624813 0.0005619581 0.0022675579 0.0044196341 
20.6856009506 1.6603114065 1.4726566178 0.0004273812 0.0021194734 0.0039343901 
18.1808655849 1.6627566591 1.5755476165 0.0006177477 0.0018472016 0.0049556382 
20.4318763941 1.7903843731 1.6843419635 0.0009656890 0.0027118114 0.0058753663 
18.1808655839 1.6627566591 1.5755476165 0.0006177477 0.0018472016 0.0049556382 
19.5772329515 1.7346313990 1.6179465019 0.0007317419 0.0032747886 0.0053207985 
20.4318763941 1.7903843731 1.6843419635 0.0009656890 0.0027118114 0.0058753663 
17.9933847659 1.7836628276 1.5273544672 0.0007401157 0.0021249370 0.0044381978 
20.6856009506 1.6603114065 1.4726566178 0.0004273812 0.0021194734 0.0039343901 
18.3292656855 1.6858193575 1.4432981064 0.0005267513 0.0014084117 0.0040037138 
22.4424611649 1.7476957737 1.5516712901 0.0008290286 0.0014675600 0.0049973098 
20.6856009506 1.6603114065 1.4726566178 0.0004273812 0.0021194734 0.0039343901 
23.6571561559 1.7353915434 1.5121716047 0.0005874466 0.0032359711 0.0043402290 
21.9543616649 1.7949056686 1.5463964470 0.0007514617 0.0032952630 0.0046631539 
20.2808835440 1.7801699979 1.5771483814 0.0007609377 0.0033415956 0.0049527355 
20.7494327721 1.7740753713 1.5640880208 0.0007308183 0.0033353660 0.0048313773 
22.9745296180 1.8320369699 1.5580313399 0.0008521991 0.0033394112 0.0047759390 
21.0995310033 1.8354642131 1.6356142788 0.0009648492 0.0034464920 0.0055063099 
19.8765505019 1.7842393680 1.6234824981 0.0008331476 0.0034402817 0.0053933923 
20.2297805804 1.7857741904 1.6466026310 0.0008692525 0.0034896247 0.0056137206 
22.0869241475 1.7456420101 1.6928055084 0.0008579966 0.0035432222 0.0060484848 
19.9087340295 1.7656203871 1.6185382750 0.0007887653 0.0034427614 0.0053480435 
20.7023074104 1.8029072605 1.5847110918 0.0008185554 0.0034092856 0.0050311531 
23.1126771897 1.8681923594 1.6492456889 0.0010674914 0.0035056358 0.0056403555 
21.6660318575 1.7122922732 1.5621599247 0.0006137997 0.0033422783 0.0048144223 
20.8518763478 1.8075053120 1.5817635228 0.0008249655 0.0033900568 0.0050014666 
21.7101464226 1.6945112405 1.6210470978 0.0006655096 0.0034268241 0.0053691054 
20.8518763400 1.8075053119 1.5817635228 0.0008249655 0.0033900568 0.0050014666 
20.9893475706 1.7745479454 1.5597193055 0.0007258432 0.0033389831 0.0047914773 
22.7102263287 1.7779109194 1.5302625957 0.0006943821 0.0032870940 0.0045131942 
21.4855511239 1.7019664845 1.5818391147 0.0006235615 0.0033576385 0.0049980613 
19.9151554717 1.7940896316 1.6145407034 0.0008412351 0.0034156573 0.0053075316 
20.8664092529 1.8282287718 1.6406996153 0.0009549529 0.0034523468 0.0055540862 
21.6660318575 1.7122922732 1.5621599247 0.0006137997 0.0033422783 0.0048144223 
20.8518763400 1.8075053119 1.5817635228 0.0008249655 0.0033900568 0.0050014666 
22.9018006482 1.8495259185 1.5817241616 0.0009256675 0.0034062659 0.0050031693 
22.0449409675 1.8518866681 1.6144779370 0.0009755045 0.0034372694 0.0053098018 
22.1759007177 1.8515711616 1.6533428290 0.0010299019 0.0035060888 0.0056782965 
20.9893475706 1.7745479454 1.5597193055 0.0007258432 0.0033389831 0.0047914773 
22.1759007177 1.8515711616 1.6533428290 0.0010299019 0.0035060888 0.0056782965 
19.9099125415 1.7753271395 1.6246136061 0.0008165055 0.0034536821 0.0054056351 
20.6328020362 1.7293672009 1.6296800123 0.0007370060 0.0034618884 0.0054535518 
22.0449409675 1.8518866681 1.6144779370 0.0009755045 0.0034372694 0.0053098018 
20.6328020363 1.7293672009 1.6296800123 0.0007370060 0.0034618884 0.0054535518 
22.9475478823 1.6770818944 1.5698762413 0.0005668442 0.0033553957 0.0048873106 
20.5920535882 1.7292760709 1.5907716103 0.0006826086 0.0033930690 0.0050850571 
20.9264512044 1.7283379483 1.5779998694 0.0006632391 0.0033897278 0.0049666581 
22.6551087844 1.6967822131 1.5552462062 0.0005782849 0.0033644509 0.0047532910 
23.3153538265 1.6657585561 1.5969826456 0.0005864670 0.0034146758 0.0051452167 
23.4886435069 1.6648079013 1.5971866381 0.0005852300 0.0034342744 0.0051496492 
23.3620855463 1.6783799621 1.6605779311 0.0006941837 0.0035094414 0.0057456541 
21.7897018191 1.7158258085 1.6612876530 0.0007578128 0.0035223937 0.0057540201 
22.4040184629 1.7377344956 1.6933673762 0.0008434857 0.0035762527 0.0060584218 
20.3193591207 1.7442900218 1.6196342022 0.0007496307 0.0034721689 0.0053620945 
20.1602942426 1.7738132774 1.5991502561 0.0007773542 0.0034535326 0.0051703147 
20.6328020363 1.7293672009 1.6296800123 0.0007370060 0.0034618884 0.0054535518 
21.1218217555 1.7553724140 1.6745442651 0.0008498055 0.0035096396 0.0058748195 
22.4040184629 1.7377344956 1.6933673762 0.0008434857 0.0035762527 0.0060584218 
22.1774226627 1.7964017560 1.6978873377 0.0009681849 0.0035725989 0.0060997295 
19.9526847288 1.7776000611 1.6047242295 0.0007930621 0.0034281848 0.0052184954 
21.3596557556 1.7943727586 1.5602808215 0.0007678502 0.0033541508 0.0047985322 
20.7924369284 1.8138004349 1.6518750694 0.0009369125 0.0035200800 0.0056666611 
22.3253523069 1.8489985296 1.6629580099 0.0010368658 0.0035491758 0.0057732158 
21.4951723493 1.7586888743 1.5527852759 0.0006848852 0.0033743568 0.0047317711 
21.1734970367 1.8202475584 1.5866593861 0.0008602758 0.0034095788 0.0050491906 
23.5748202771 1.8510979602 1.5701541819 0.0009155984 0.0033782838 0.0048927387 
20.3193591207 1.7442900218 1.6196342022 0.0007496307 0.0034721689 0.0053620945 
21.9595769160 1.6994499327 1.6361021400 0.0006943081 0.0035034639 0.0055185464 
23.5748202771 1.8510979602 1.5701541819 0.0009155984 0.0033782838 0.0048927387 
21.9595769160 1.6994499327 1.6361021400 0.0006943081 0.0035034639 0.0055185464 
23.5748202771 1.8510979602 1.5701541819 0.0009155984 0.0033782838 0.0048927387 
21.9595769160 1.6994499327 1.6361021400 0.0006943081 0.0035034639 0.0055185464 
22.7181655021 1.7709294169 1.7088275560 0.0009313032 0.0035934623 0.0062040308 
23.0891328853 1.8584979462 1.6742585424 0.0010798770 0.0035243542 0.0058742451 
21.9595769160 1.6994499327 1.6361021400 0.0006943081 0.0035034639 0.0055185464 
19.9526847288 1.7776000611 1.6047242295 0.0007930621 0.0034281848 0.0052184954 
22.0661503253 1.7876202097 1.5436650427 0.0007319495 0.0033173675 0.0046405780 
21.4951723493 1.7586888743 1.5527852759 0.0006848852 0.0033743568 0.0047317711 
20.7924369284 1.8138004349 1.6518750694 0.0009369125 0.0035200800 0.0056666611 
23.5748202771 1.8510979602 1.5701541819 0.0009155984 0.0033782838 0.0048927387 
22.5537560564 1.8406496960 1.5785483279 0.0008985354 0.0034202956 0.0049756186 
20.1853510224 1.7776771939 1.6099457633 0.0007997814 0.0034955747 0.0052756696 
21.0071559342 1.7324444490 1.6297916175 0.0007418730 0.0035542202 0.0054671351 
23.5748202771 1.8510979602 1.5701541819 0.0009155984 0.0033782838 0.0048927387 
21.0071559488 1.7324444489 1.6297916175 0.0007418730 0.0035542202 0.0054671351 
19.9080894739 1.7532212542 1.6117067779 0.0007556645 0.0034083512 0.0052803962 
19.5753734822 1.7631106623 1.6026144636 0.0007625602 0.0033354167 0.0051870268 
21.2339134836 1.7135191959 1.6300109189 0.0007096472 0.0034796857 0.0054590089 
20.5273953810 1.7664997296 1.6204794901 0.0007917364 0.0035806650 0.0053846006 
21.0651137049 1.7681423623 1.6293169425 0.0008063245 0.0037032891 0.0054833876 
23.3241200717 1.7715140865 1.7151354946 0.0009406455 0.0036792636 0.0062750760 
21.4951723493 1.7586888743 1.5527852759 0.0006848852 0.0033743568 0.0047317711 
23.3241200717 1.7715140865 1.7151354946 0.0009406455 0.0036792636 0.0062750760 
22.6711839287 1.7696071944 1.7109675303 0.0009330671 0.0035386879 0.0062158967 
20.5273953810 1.7664997296 1.6204794901 0.0007917364 0.0035806650 0.0053846006 
21.6574889300 1.7624035549 1.5752814088 0.0007210711 0.0036016535 0.0049689526 
21.4951723493 1.7586888743 1.5527852759 0.0006848852 0.0033743568 0.0047317711 
19.5753734822 1.7631106623 1.6026144636 0.0007625602 0.0033354167 0.0051870268 
19.1651553588 1.7613604846 1.5935525509 0.0007479722 0.0032127925 0.0050882399 
20.7924369284 1.8138004349 1.6518750694 0.0009369125 0.0035200800 0.0056666611 
20.7924369284 1.8138004349 1.6518750694 0.0009369125 0.0035200800 0.0056666611 
22.0997737165 1.8345134369 1.5748446945 0.0008799248 0.0033402166 0.0049312972 
21.2339134836 1.7135191959 1.6300109189 0.0007096472 0.0034796857 0.0054590089 
22.2116967119 1.7692649508 1.7034842532 0.0009211947 0.0035157647 0.0061433601 
22.4733832191 1.6745406327 1.6389220703 0.0006586890 0.0033671648 0.0055262694 
20.1747859181 1.7608724666 1.6667702626 0.0008519821 0.0033325451 0.0057787619 
20.6572837525 1.7810368845 1.6851377753 0.0009231495 0.0032589748 0.0059386385 
19.8241649772 1.7127225224 1.5805220949 0.0006417377 0.0031252727 0.0049579297 
22.4980297429 1.6798204526 1.5183215680 0.0005020092 0.0029300267 0.0043652145 
19.6434592991 1.8195066763 1.6065416280 0.0008929427 0.0031126114 0.0051961273 
23.3560340272 1.8711594227 1.5901151952 0.0010100695 0.0029853347 0.0050310562 
22.4733832191 1.6745406327 1.6389220703 0.0006586890 0.0033671648 0.0055262694 
19.6434592991 1.8195066763 1.6065416280 0.0008929427 0.0031126114 0.0051961273 
23.3560340272 1.8711594227 1.5901151952 0.0010100695 0.0029853347 0.0050310562 
22.7124555269 1.8500912872 1.6822249147 0.0010773639 0.0033460625 0.0059232653 
19.8241649772 1.7127225224 1.5805220949 0.0006417377 0.0031252727 0.0049579297 
22.7124555269 1.8500912872 1.6822249147 0.0010773639 0.0033460625 0.0059232653 
20.5155300508 1.8216740468 1.6568718271 0.0009684573 0.0032908651 0.0056819314 
18.9072076219 1.7532660446 1.6060193545 0.0007506443 0.0031804702 0.0051992636 
19.8241649772 1.7127225224 1.5805220949 0.0006417377 0.0031252727 0.0049579297 
22.3611763561 1.7742330685 1.5249444023 0.0006809486 0.0031600240 0.0044496400 
20.6572837525 1.7810368845 1.6851377753 0.0009231495 0.0032589748 0.0059386385 
22.3611763561 1.7742330685 1.5249444023 0.0006809486 0.0031600240 0.0044496400 
22.7727423187 1.6966153703 1.5492321935 0.0005698261 0.0033379959 0.0046944930 
19.6434346314 1.8195050669 1.6065416280 0.0008929427 0.0031126114 0.0051961273 
20.6572837525 1.7810368845 1.6851377753 0.0009231495 0.0032589748 0.0059386385 
20.5155299834 1.8216740460 1.6568718271 0.0009684573 0.0032908651 0.0056819314 
22.7124697883 1.8500913175 1.6822249147 0.0010773639 0.0033460625 0.0059232653 
18.9072076219 1.7532660446 1.6060193545 0.0007506443 0.0031804702 0.0051992636 
19.8241649772 1.7127225224 1.5805220949 0.0006417377 0.0031252727 0.0049579297 
22.3611763561 1.7742330685 1.5249444023 0.0006809486 0.0031600240 0.0044496400 
20.6572837525 1.7810368845 1.6851377753 0.0009231495 0.0032589748 0.0059386385 
21.5396868411 1.7043041119 1.6558136260 0.0007312933 0.0034039630 0.0056871587 
19.6434346314 1.8195050669 1.6065416280 0.0008929427 0.0031126114 0.0051961273 
22.8205209066 1.8624215228 1.5815740753 0.0009737673 0.0029669356 0.0049506116 
19.7524429456 1.8055319601 1.6624779710 0.0009485974 0.0030326209 0.0057023261 
21.8207128892 1.8207711628 1.6920959834 0.0010416160 0.0028812230 0.0059599757 
19.7708300196 1.8053976214 1.5645536043 0.0008049734 0.0029581602 0.0047931728 
22.5005363462 1.7770313703 1.5223951635 0.0006837762 0.0031348736 0.0044233830 
21.8011399007 1.8599585768 1.6069091109 0.0010062682 0.0028833919 0.0051756116 
19.9540190272 1.8124881575 1.6625419626 0.0009656390 0.0030128157 0.0057007493 
23.5951474190 1.7904086141 1.7321971437 0.0010298832 0.0030409102 0.0063465280 
18.8129172473 1.7559586084 1.6153663515 0.0007694351 0.0031723330 0.0052844214 
21.4766531827 1.6866371666 1.6193220825 0.0006510186 0.0033168036 0.0053388262 
20.9787309412 1.7872753589 1.6914356551 0.0009470378 0.0032403465 0.0059943591 
19.7708300196 1.8053976214 1.5645536043 0.0008049734 0.0029581602 0.0047931728 
18.1214994441 1.7647847559 1.6218420182 0.0008004223 0.0029829279 0.0053227684 
18.2288618393 1.7340323578 1.6294288623 0.0007541622 0.0029180861 0.0053860889 
20.6990623429 1.7316430146 1.5387264536 0.0006175816 0.0030627983 0.0045661591 
20.6989741276 1.7316437314 1.5387263886 0.0006175816 0.0030627983 0.0045661591 
19.9540190272 1.8124881575 1.6625419626 0.0009656390 0.0030128157 0.0057007493 
21.7505008039 1.8480095504 1.6581161137 0.0010606072 0.0027802753 0.0056382357 
21.9673797196 1.7638359629 1.5051015156 0.0006376675 0.0028264178 0.0042347402 
21.1039932727 1.8411388007 1.5637008596 0.0009061496 0.0025976181 0.0047585872 
22.5320793987 1.8558146287 1.5622121863 0.0009567377 0.0024173471 0.0047412944 
20.0123516915 1.8364912645 1.5955907002 0.0009323414 0.0027486394 0.0050604498 
21.7505008039 1.8480095504 1.6581161137 0.0010606072 0.0027802753 0.0056382357 
17.7423459336 1.7821653683 1.5799217661 0.0007823626 0.0027214759 0.0049145207 
17.2649824447 1.7423621385 1.6049498873 0.0007393390 0.0027187266 0.0051444490 
18.9787238254 1.7125687176 1.5729525568 0.0006334157 0.0029315711 0.0048678388 
21.1039932727 1.8411388007 1.5637008596 0.0009061496 0.0025976181 0.0047585872 
22.6245347085 1.8409279789 1.6705240465 0.0010808858 0.0025502383 0.0057409171 
20.0110700366 1.7753385231 1.6837222215 0.0009288946 0.0027474514 0.0058719567 
21.1039932727 1.8411388007 1.5637008596 0.0009061496 0.0025976181 0.0047585872 
21.9673797196 1.7638359629 1.5051015156 0.0006376675 0.0028264178 0.0042347402 
22.6245347085 1.8409279789 1.6705240465 0.0010808858 0.0025502383 0.0057409171 
20.0110700366 1.7753385231 1.6837222215 0.0009288946 0.0027474514 0.0058719567 
21.1039932727 1.8411388007 1.5637008596 0.0009061496 0.0025976181 0.0047585872 
21.9673797196 1.7638359629 1.5051015156 0.0006376675 0.0028264178 0.0042347402 
19.6112694410 1.7271421314 1.5203633923 0.0005897627 0.0026798691 0.0043647345 
21.1039932727 1.8411388007 1.5637008596 0.0009061496 0.0025976181 0.0047585872 
17.5379734777 1.7812584756 1.6203543779 0.0008525000 0.0025043914 0.0052771069 
20.8744195427 1.7811463539 1.6763906595 0.0009599162 0.0023433782 0.0057982902 
22.5449924289 1.8374007678 1.6721205726 0.0010755630 0.0025339551 0.0057553609 
19.6112694410 1.7271421314 1.5203633923 0.0005897627 0.0026798691 0.0043647345 
21.9673797196 1.7638359629 1.5051015156 0.0006376675 0.0028264178 0.0042347402 
17.5379734777 1.7812584756 1.6203543779 0.0008525000 0.0025043914 0.0052771069 
20.8744195427 1.7811463539 1.6763906595 0.0009599162 0.0023433782 0.0057982902 
21.9673797196 1.7638359629 1.5051015156 0.0006376675 0.0028264178 0.0042347402 
19.4031725938 1.7701651374 1.5341167373 0.0006913757 0.0027459112 0.0044953319 
17.2194910688 1.7789716545 1.5918126091 0.0007987919 0.0025848980 0.0050165152 
17.5379734777 1.7812584756 1.6203543779 0.0008525000 0.0025043914 0.0052771069 
21.2555832648 1.6312278065 1.6003227322 0.0005482516 0.0026710399 0.0050989397 
20.9151120618 1.7153135912 1.6965402656 0.0008369644 0.0025829029 0.0059822626 
20.7977173266 1.6519809353 1.6406768948 0.0006360275 0.0027341390 0.0054742722 
20.9315514476 1.6888781914 1.5185126528 0.0005193314 0.0027477281 0.0043521056 
17.0880822175 1.7418061381 1.6154331791 0.0007591670 0.0025919623 0.0052341515 
19.0272081338 1.7826697458 1.6557041948 0.0009160266 0.0024714263 0.0056031383 
20.7463871964 1.7207224102 1.6948368063 0.0008451737 0.0025734245 0.0059662545 
20.9923258304 1.6578843737 1.6685260283 0.0006957225 0.0025055578 0.0057217815 
21.4521715099 1.6284790024 1.5613129802 0.0004902537 0.0026056155 0.0047369940 
17.4868009595 1.7210755405 1.6297027126 0.0007485105 0.0024643838 0.0053630117 
23.0465272773 1.7638829734 1.7138321316 0.0009786796 0.0024356537 0.0061423025 
21.4521715099 1.6284790024 1.5613129802 0.0004902537 0.0026056155 0.0047369940 
21.2555832648 1.6312278065 1.6003227322 0.0005482516 0.0026710399 0.0050989397 
20.5902667982 1.6952540949 1.6850526136 0.0007784207 0.0026423098 0.0058782305 
18.7708231711 1.6956708188 1.5880462167 0.0006280841 0.0028335356 0.0049977423 
20.2792603298 1.7115978672 1.5470140312 0.0005942649 0.0029975245 0.0046357228 
20.6352938228 1.8076008102 1.6738460065 0.0009956590 0.0026041705 0.0057731792 
18.7670439329 1.8031518757 1.5666467290 0.0008101860 0.0027108024 0.0047918182 
23.0015658053 1.6694144920 1.5060145206 0.0004692990 0.0028200297 0.0042426288 
20.6352938228 1.8076008102 1.6738460065 0.0009956590 0.0026041705 0.0057731792 
20.5902667982 1.6952540949 1.6850526136 0.0007784207 0.0026423098 0.0058782305 
18.7708231711 1.6956708188 1.5880462167 0.0006280841 0.0028335356 0.0049977423 
18.7670439329 1.8031518757 1.5666467290 0.0008101860 0.0027108024 0.0047918182 
23.0015658053 1.6694144920 1.5060145206 0.0004692990 0.0028200297 0.0042426288 
18.8954233541 1.7124396080 1.5481015280 0.0006008890 0.0027660649 0.0046252664 
23.2548588741 1.6087569378 1.6012882010 0.0005152407 0.0027502394 0.0051129553 
18.7670439329 1.8031518757 1.5666467290 0.0008101860 0.0027108024 0.0047918182 
17.8691012629 1.7819406620 1.6320862326 0.0008640690 0.0026581353 0.0053905416 
20.6352938228 1.8076008102 1.6738460065 0.0009956590 0.0026041705 0.0057731792 
22.7877850140 1.8515895706 1.6483122350 0.0010819239 0.0024377546 0.0055350236 
18.8162359030 1.7962026297 1.5467030198 0.0007718589 0.0025561757 0.0046008164 
23.3954903251 1.7841173183 1.4829492654 0.0006599588 0.0025321783 0.0040146349 
18.7427075755 1.7035216567 1.6303808337 0.0007026841 0.0028495339 0.0053885300 
19.5321280311 1.7847074069 1.6708653712 0.0009324524 0.0026728004 0.0057487636 
18.3198427991 1.7916518790 1.6295589788 0.0008710481 0.0028967955 0.0053852563 
19.3621251071 1.8143607733 1.6360606637 0.0009269886 0.0030492121 0.0054608087 
22.5280674059 1.7158572056 1.7204034319 0.0008606037 0.0029019507 0.0062232150 
18.7670439329 1.8031518757 1.5666467290 0.0008101860 0.0027108024 0.0047918182 
19.6054300071 1.7462853034 1.5465554690 0.0006568264 0.0029652875 0.0046283060 
20.5625432089 1.6854267567 1.6371494437 0.0006768531 0.0030969421 0.0054762433 
18.7670439329 1.8031518757 1.5666467288 0.0008101860 0.0027108024 0.0047918182 
23.4643067475 1.8450585281 1.5303648499 0.0008768525 0.0025177326 0.0044496056 
19.7601804960 1.7103999915 1.5329027605 0.0005754163 0.0027869537 0.0044871798 
20.7149376265 1.6708240031 1.5715296795 0.0005623704 0.0029454863 0.0048560988 
19.4823481049 1.7062058191 1.6324612043 0.0007058377 0.0030532514 0.0054281101 
21.4322035898 1.7035901988 1.6817973832 0.0007710484 0.0031864003 0.0058985752 
22.6209573936 1.7119261244 1.4826285051 0.0005102056 0.0026538048 0.0040167147 
21.4322035898 1.7035901988 1.6817973832 0.0007710484 0.0031864003 0.0058985752 
22.6209573936 1.7119261244 1.4826285051 0.0005102056 0.0026538048 0.0040167147 
21.4322035898 1.7035901988 1.6817973832 0.0007710484 0.0031864003 0.0058985752 
22.6209573936 1.7119261244 1.4826285051 0.0005102056 0.0026538048 0.0040167147 
19.0415679806 1.7655611949 1.5349120825 0.0006841070 0.0027002645 0.0044996017 
21.2940253464 1.8027686147 1.5161883655 0.0007449753 0.0025776536 0.0043213531 
18.9884035112 1.7637734512 1.6580987987 0.0008522061 0.0030229191 0.0056609104 
19.0440618106 1.7418533180 1.6691506924 0.0008358384 0.0027498575 0.0057377220 
23.2876226440 1.7338877675 1.7298247879 0.0009253444 0.0026421424 0.0062924299 
19.6054300071 1.7462853034 1.5465554690 0.0006568264 0.0029652875 0.0046283060 
22.6209573936 1.7119261244 1.4826285051 0.0005102056 0.0026538048 0.0040167147 
18.9884035112 1.7637734512 1.6580987987 0.0008522061 0.0030229191 0.0056609104 
22.6209573936 1.7119261244 1.4826285050 0.0005102056 0.0026538048 0.0040167147 
18.9884035112 1.7637734512 1.6580987987 0.0008522061 0.0030229191 0.0056609104 
19.0440618106 1.7418533180 1.6691506925 0.0008358384 0.0027498575 0.0057377220 
23.2876226442 1.7338877675 1.7298247879 0.0009253444 0.0026421424 0.0062924299 
21.8884903910 1.7208831696 1.7111741079 0.0008533108 0.0029610230 0.0061437803 
17.4514886364 1.7526340366 1.5938859496 0.0007405083 0.0027871840 0.0050476612 
19.0415679806 1.7655611949 1.5349120825 0.0006841070 0.0027002645 0.0044996017 
18.9097361012 1.7964810402 1.6506351553 0.0009163511 0.0028571065 0.0055756658 
20.8539120123 1.8340974358 1.6607571404 0.0010231845 0.0028608928 0.0056692337 
18.7809828792 1.7986432405 1.5991207074 0.0008368719 0.0030282822 0.0051184363 
21.3522442136 1.8216224541 1.5638113987 0.0008373886 0.0031674946 0.0048087934 
18.6572868672 1.7440116884 1.5835294726 0.0007033731 0.0030351504 0.0049756728 
20.9051992716 1.7115104897 1.5498956633 0.0005968841 0.0031241723 0.0046756764 
20.5183280482 1.7654674537 1.5262684961 0.0006682961 0.0028774920 0.0044336032 
18.9884035112 1.7637734512 1.6580987987 0.0008522061 0.0030229191 0.0056609104 
22.5695995353 1.7589387912 1.7237263164 0.0009441611 0.0030956326 0.0062745640 
18.7221845116 1.7035466144 1.6246767525 0.0006938531 0.0028685534 0.0053377267 
21.1956534390 1.6472613645 1.6373216772 0.0006223437 0.0027886890 0.0054473719 
19.0109184487 1.7356519670 1.6674244306 0.0008210052 0.0027506206 0.0057218594 
21.6333561373 1.7279275389 1.7086341979 0.0008798213 0.0026083557 0.0060949526 
17.6970907147 1.6962163763 1.5984300302 0.0006513717 0.0025813196 0.0050772544 
18.5065221959 1.6575767394 1.5669075699 0.0005509544 0.0023605198 0.0047854265 
19.3264649360 1.6971298845 1.5440871867 0.0005694835 0.0027407507 0.0045865689 
18.1459194611 1.7287078129 1.5325186793 0.0006137225 0.0025376161 0.0044699297 
20.4867847210 1.7397902238 1.4854281035 0.0005736572 0.0023721474 0.0040360312 
20.1034683995 1.6579774346 1.5223438015 0.0004825435 0.0024526069 0.0043748408 
17.0780957502 1.6925893058 1.5568578766 0.0005956083 0.0023069444 0.0046947811 
16.7108538615 1.6883020767 1.5603755845 0.0006086707 0.0020900412 0.0047488872 
16.7339999368 1.7454965423 1.6070558997 0.0007666331 0.0023533776 0.0051558734 
19.1148434073 1.7781089360 1.6489821878 0.0009086779 0.0023037630 0.0055463897 
17.9527390568 1.7821275896 1.6221417651 0.0008405107 0.0028584246 0.0053134954 
20.2168091884 1.8216308361 1.6482053513 0.0009564307 0.0032426162 0.0055957995 
22.6977306415 1.7101623686 1.5343415327 0.0005723387 0.0032706049 0.0045489327 
23.3176075058 1.8080872716 1.5446084033 0.0007769563 0.0034525720 0.0046658535 
17.6970907147 1.6962163763 1.5984300302 0.0006513717 0.0025813196 0.0050772544 
20.7237800551 1.6225950956 1.6188129971 0.0005885793 0.0021456934 0.0052829549 
19.1148434073 1.7781089360 1.6489821878 0.0009086779 0.0023037630 0.0055463897 
18.9174398912 1.6296371672 1.5167194000 0.0004927506 0.0017058495 0.0044665830 
16.7524543288 1.7381032612 1.5326011211 0.0006920624 0.0017834995 0.0045780138 
19.8707806870 1.7497918892 1.4735487432 0.0007124077 0.0013845895 0.0043283935 
19.6565336108 1.7088898649 1.5736384118 0.0007398842 0.0016277480 0.0050605285 
19.4329117119 1.6431615533 1.4713356210 0.0005080097 0.0014066670 0.0042793678 
21.1161853445 1.7491180912 1.5348676479 0.0007978442 0.0014695187 0.0048297707 
23.1465948644 1.6562778514 1.4155429320 0.0005649674 0.0011129614 0.0042417094 
19.6565336108 1.7088898649 1.5736384118 0.0007398842 0.0016277480 0.0050605285 
20.2219331028 1.7285528244 1.6315950947 0.0008273426 0.0018851412 0.0054699380 
16.9931849142 1.7453896981 1.5344059591 0.0007124019 0.0017677441 0.0046022264 
17.5911370651 1.7791993499 1.5304401231 0.0007428912 0.0020341770 0.0044812304 
19.0176282236 1.7010173204 1.5031882735 0.0006529269 0.0014380929 0.0045545692 
20.1329427914 1.7297425446 1.5548840286 0.0007688642 0.0015486333 0.0049451496 
17.0353289805 1.7163019902 1.5305620586 0.0006635950 0.0016895307 0.0046070422 
16.6275613386 1.6951493946 1.5245817704 0.0005964704 0.0017995366 0.0044956780 
16.9663943137 1.7132170022 1.4912290086 0.0005776458 0.0017776849 0.0041920156 
19.5083454269 1.6990358767 1.4550527586 0.0004820366 0.0018922107 0.0038154486 
19.2795859013 1.6274810742 1.4782023065 0.0004476611 0.0015916951 0.0041726747 
17.8805550451 1.7675317886 1.5392369020 0.0007703677 0.0017518479 0.0046555005 
21.2010952194 1.8188824905 1.5686598878 0.0009317210 0.0018319243 0.0048969134 
17.1667438485 1.7452221384 1.5166719643 0.0006433957 0.0021146201 0.0043408935 
19.5283981315 1.7586022102 1.5070147970 0.0006386300 0.0024528837 0.0042340557 
19.6718218692 1.6570954138 1.4818537864 0.0004413069 0.0020427132 0.0040302242 
17.8805552331 1.7675317889 1.5392369020 0.0007703677 0.0017518479 0.0046555005 
23.0942921844 1.8035390907 1.5623491707 0.0009348981 0.0016064152 0.0049681387 
16.7975002882 1.7615655142 1.5642535543 0.0007625100 0.0019996515 0.0048026991 
17.8894551352 1.7828571562 1.5994179915 0.0008549421 0.0021106348 0.0051080408 
20.7555565910 1.7489898249 1.5869670376 0.0008377912 0.0016600594 0.0051652527 
17.1667438485 1.7452221384 1.5166719643 0.0006433957 0.0021146201 0.0043408935 
21.3247677571 1.7335503242 1.4736793801 0.0005461979 0.0023419004 0.0039287139 
20.7555565910 1.7489898249 1.5869670376 0.0008377912 0.0016600594 0.0051652527 
17.1667438485 1.7452221384 1.5166719643 0.0006433957 0.0021146201 0.0043408935 
21.3247677571 1.7335503242 1.4736793801 0.0005461979 0.0023419004 0.0039287139 
20.7556467111 1.7489895457 1.5869670376 0.0008377912 0.0016600594 0.0051652527 
17.1667438485 1.7452221384 1.5166719643 0.0006433957 0.0021146201 0.0043408935 
21.3247677571 1.7335503242 1.4736793801 0.0005461979 0.0023419004 0.0039287139 
18.3268261246 1.7061257224 1.5214052487 0.0005613726 0.0024162000 0.0043661213 
22.9232953697 1.6624563872 1.5042848261 0.0004568750 0.0027483761 0.0042214317 
19.5614830332 1.7202974669 1.6221735079 0.0007956588 0.0018756806 0.0053845128 
21.3247677571 1.7335503242 1.4736793801 0.0005461979 0.0023419004 0.0039287139 
19.5614830332 1.7202974669 1.6221735079 0.0007956588 0.0018756806 0.0053845128 
18.3268261246 1.7061257224 1.5214052487 0.0005613726 0.0024162000 0.0043661213 
21.3247677571 1.7335503242 1.4736793801 0.0005461979 0.0023419004 0.0039287139 
17.8805552331 1.7675317889 1.5392369020 0.0007703677 0.0017518479 0.0046555005 
23.5912592775 1.7818083025 1.5258685351 0.0008748653 0.0014196718 0.0048001901 
21.1758431463 1.6809799606 1.4306614281 0.0004204152 0.0018182218 0.0036118875 
17.8894551352 1.7828571562 1.5994179915 0.0008549421 0.0021106348 0.0051080408 
21.1758431463 1.6809799606 1.4306614281 0.0004204152 0.0018182218 0.0036118875 
17.8894551352 1.7828571562 1.5994179915 0.0008549421 0.0021106348 0.0051080408 
19.7775836705 1.8219858911 1.5502221584 0.0008512014 0.0023367187 0.0046324922 
17.8894551352 1.7828571562 1.5994179915 0.0008549421 0.0021106348 0.0051080408 
22.9818037132 1.7800707087 1.6739259486 0.0009872952 0.0020777806 0.0058105128 
17.8894551352 1.7828571562 1.5994179915 0.0008549421 0.0021106348 0.0051080408 
22.9818037132 1.7800707087 1.6739259486 0.0009872952 0.0020777806 0.0058105128 
16.6275613386 1.6951493946 1.5245817704 0.0005964704 0.0017995366 0.0044956780 
20.5428436367 1.6081493071 1.4997435119 0.0004691049 0.0015309456 0.0044272709 
21.1758431463 1.6809799606 1.4306614281 0.0004204152 0.0018182218 0.0036118875 
17.8894551352 1.7828571562 1.5994179915 0.0008549421 0.0021106348 0.0051080408 
20.0116871184 1.6486625201 1.4167650729 0.0004699684 0.0012661902 0.0039375289 
20.0116871184 1.6486625201 1.4167650729 0.0004699684 0.0012661902 0.0039375289 
20.8622140769 1.6880194935 1.3571818520 0.0004547138 0.0011908164 0.0034733079 
16.6275613386 1.6951493946 1.5245817704 0.0005964704 0.0017995366 0.0044956780 
18.9174159658 1.6440739897 1.5083891005 0.0004640211 0.0020153397 0.0042805825 
16.6275613386 1.6951493946 1.5245817704 0.0005964704 0.0017995366 0.0044956780 
18.9174159658 1.6440739897 1.5083891005 0.0004640211 0.0020153397 0.0042805825 
19.0253164535 1.6688898615 1.4325330074 0.0004451918 0.0015422060 0.0037747082 
19.8210191260 1.7023733653 1.3936464820 0.0005272149 0.0012406261 0.0037494804 
23.3698121725 1.7007062764 1.2917657017 0.0004925871 0.0009611708 0.0033763816 
16.6275613387 1.6951493946 1.5245817704 0.0005964704 0.0017995366 0.0044956780 
16.7909057339 1.6892271598 1.5730934866 0.0006310982 0.0020789919 0.0048687768 
16.6665153636 1.7644052284 1.5535437381 0.0007380515 0.0021295368 0.0046797289 
18.2218121497 1.8083703033 1.5956346073 0.0008720931 0.0025612101 0.0050508289 
19.8935612503 1.6417979642 1.4726706911 0.0004161081 0.0018956718 0.0039779095 
17.8805552331 1.7675317889 1.5392369020 0.0007703677 0.0017518479 0.0046555005 
22.7268300099 1.8103232853 1.5705603637 0.0009474975 0.0016799359 0.0049942960 
18.2842140100 1.7737611874 1.4984624666 0.0007059370 0.0018161905 0.0042442804 
21.2051651539 1.8055347791 1.4853361896 0.0007606703 0.0018245174 0.0041185816 
18.0474586664 1.6484974871 1.5375696021 0.0005417371 0.0017912097 0.0046213768 
21.2051657827 1.8055347910 1.4853361896 0.0007606703 0.0018245174 0.0041185816 
18.2842140103 1.7737611874 1.4984624664 0.0007059370 0.0018161905 0.0042442804 
19.6302980369 1.7113148228 1.4016845952 0.0005429461 0.0012772928 0.0037699305 
23.0147483654 1.6701873119 1.3523675613 0.0003590156 0.0013386116 0.0032037789 
17.8805552331 1.7675317889 1.5392369020 0.0007703677 0.0017518479 0.0046555005 
21.6942939409 1.8049721812 1.6249136849 0.0009760438 0.0019584660 0.0053813614 
23.0147483654 1.6701873119 1.3523675613 0.0003590156 0.0013386116 0.0032037789 
20.2594978456 1.6974123912 1.4426852798 0.0004638168 0.0018540460 0.0037119145 
22.6756129850 1.6839445687 1.4456080895 0.0004242521 0.0021424226 0.0036829065 
16.6381743963 1.7599093646 1.5468408062 0.0007176148 0.0021363500 0.0046168232 
18.1933557033 1.7983058794 1.6253080541 0.0008969144 0.0025352192 0.0053233453 
17.7681277932 1.7706039210 1.5480129647 0.0007820123 0.0018091184 0.0047119600 
21.7782322147 1.7962899006 1.5997808797 0.0009411100 0.0017866545 0.0052119828 
20.2594978456 1.6974123912 1.4426852798 0.0004638168 0.0018540460 0.0037119145 
17.7681277932 1.7706039210 1.5480129647 0.0007820123 0.0018091184 0.0047119600 
21.7782322147 1.7962899006 1.5997808797 0.0009411100 0.0017866545 0.0052119828 
16.5892672819 1.6939888983 1.5259116105 0.0005906090 0.0018422591 0.0044913805 
18.0603646150 1.6464749972 1.5396085787 0.0005329450 0.0018552934 0.0046149306 
19.4820492594 1.8040379679 1.6374534090 0.0009482989 0.0023162790 0.0054387343 
16.4771441917 1.7385293756 1.5887441412 0.0007223362 0.0023874737 0.0049859986 
17.4636262302 1.7178835107 1.6029052132 0.0006924981 0.0026766514 0.0051230179 
20.3510271532 1.6380247614 1.4713839390 0.0004054077 0.0019277762 0.0039574006 
17.2080221333 1.6877878957 1.5136814876 0.0005411305 0.0020249019 0.0043277340 
17.0403617733 1.7707590563 1.5966512766 0.0008125761 0.0022191533 0.0050684009 
19.4820492594 1.8040379679 1.6374534090 0.0009482989 0.0023162790 0.0054387343 
20.3510271532 1.6380247614 1.4713839390 0.0004054077 0.0019277762 0.0039574006 
19.4820492594 1.8040379679 1.6374534090 0.0009482989 0.0023162790 0.0054387343 
20.3510271532 1.6380247614 1.4713839390 0.0004054077 0.0019277762 0.0039574006 
17.3897878564 1.7342810078 1.5412678042 0.0006396302 0.0024588075 0.0045487677 
18.7674741802 1.7508159064 1.5428905105 0.0006641408 0.0027670818 0.0045774613 
20.4619802035 1.6890226571 1.4511868591 0.0004527656 0.0019611488 0.0037626624 
16.4771441919 1.7385293756 1.5887441412 0.0007223362 0.0023874737 0.0049859986 
18.3692701998 1.7600205972 1.6548444047 0.0008571214 0.0026006361 0.0055976668 
16.5928852573 1.7105621089 1.5742033566 0.0006804658 0.0019843674 0.0048991593 
18.6262990540 1.6935635300 1.5831436107 0.0007008836 0.0017471473 0.0050743550 
21.5365533403 1.6301879464 1.3739159889 0.0003588160 0.0012735462 0.0035013858 
18.3692701998 1.7600205972 1.6548444047 0.0008571214 0.0026006361 0.0055976668 
20.3510271532 1.6380247614 1.4713839390 0.0004054077 0.0019277762 0.0039574006 
20.0955031399 1.7788459514 1.6616245906 0.0009351061 0.0022781786 0.0056657222 
16.6659627191 1.6929168501 1.5355717529 0.0005819738 0.0020445770 0.0045268411 
20.3510271533 1.6380247614 1.4713839390 0.0004054077 0.0019277762 0.0039574006 
19.0634714196 1.6656789340 1.4236328410 0.0004765268 0.0013514134 0.0038810128 
22.1318061596 1.7191722405 1.4340466168 0.0004831933 0.0019410797 0.0036087630 
18.6262990540 1.6935635300 1.5831436107 0.0007008836 0.0017471473 0.0050743550 
18.3692701998 1.7600205972 1.6548444047 0.0008571214 0.0026006361 0.0055976668 
20.0955031399 1.7788459514 1.6616245906 0.0009351061 0.0022781786 0.0056657222 
16.6659627191 1.6929168501 1.5355717529 0.0005819738 0.0020445770 0.0045268411 
20.3510271533 1.6380247614 1.4713839390 0.0004054077 0.0019277762 0.0039574006 
20.0955031399 1.7788459514 1.6616245906 0.0009351061 0.0022781786 0.0056657222 
19.8752282084 1.8267453992 1.6430334184 0.0009723446 0.0029296292 0.0055124531 
18.8896741516 1.8178270334 1.5825541754 0.0008929222 0.0022954691 0.0049323322 
22.0336949502 1.8174570661 1.5218180016 0.0007868150 0.0026294536 0.0043753501 
20.0955031399 1.7788459514 1.6616245906 0.0009351061 0.0022781786 0.0056657222 
22.0336949502 1.8174570661 1.5218180016 0.0007868150 0.0026294536 0.0043753501 
20.0955031399 1.7788459514 1.6616245906 0.0009351061 0.0022781786 0.0056657222 
18.5992858069 1.7375072758 1.5219951281 0.0007247508 0.0015437026 0.0046307987 
20.8800800170 1.7666587510 1.4445621839 0.0006217525 0.0017055025 0.0037875805 
20.0955031399 1.7788459514 1.6616245904 0.0009351061 0.0022781786 0.0056657222 
20.8800800170 1.7666587510 1.4445621839 0.0006217525 0.0017055025 0.0037875805 
20.0955031399 1.7788459514 1.6616245904 0.0009351061 0.0022781786 0.0056657222 
20.8800800170 1.7666587510 1.4445621839 0.0006217525 0.0017055025 0.0037875805 
19.4011162636 1.6798931855 1.4031484157 0.0004831565 0.0012949010 0.0037578027 
18.8603622887 1.6834110332 1.5538676613 0.0006619289 0.0016111332 0.0048827025 
17.3637156952 1.6783422971 1.4945878941 0.0005170494 0.0018178869 0.0042074203 
20.1748476096 1.6398154200 1.4762324520 0.0004131987 0.0019549791 0.0039957311 
22.7536726932 1.7573479881 1.5284369661 0.0008286015 0.0014066105 0.0048424879 
20.1748476096 1.6398154200 1.4762324520 0.0004131987 0.0019549791 0.0039957311 
21.3583831014 1.7801700641 1.4461102681 0.0006633496 0.0016523128 0.0038301542 
22.4815761749 1.7639906903 1.5217238414 0.0008286962 0.0014093558 0.0047723180 
22.4815761749 1.7639906903 1.5217238414 0.0008286962 0.0014093558 0.0047723180 
19.4613118189 1.6912472053 1.5561730554 0.0006896288 0.0015747583 0.0049344750 
19.5141891623 1.6394986963 1.4868123327 0.0004315705 0.0019279838 0.0041004159 
22.4815761749 1.7639906903 1.5217238414 0.0008286962 0.0014093558 0.0047723180 
22.9617618040 1.7918402599 1.6727812622 0.0010074700 0.0021187417 0.0057912747 
19.4011162636 1.6798931855 1.4031484157 0.0004831565 0.0012949010 0.0037578027 
22.9617618040 1.7918402599 1.6727812622 0.0010074700 0.0021187417 0.0057912747 
19.4011162636 1.6798931855 1.4031484157 0.0004831565 0.0012949010 0.0037578027 
19.5141891623 1.6394986963 1.4868123327 0.0004315705 0.0019279838 0.0041004159 
17.4382643191 1.7197470259 1.6275708444 0.0007427195 0.0024644938 0.0053433400 
22.5809106417 1.7896001836 1.6781039062 0.0010017382 0.0021890843 0.0058293429 
21.2054720600 1.7262064411 1.6661739353 0.0008582359 0.0020459932 0.0057451674 
16.6615453487 1.7502321558 1.5869554877 0.0007644885 0.0021062311 0.0049929379 
16.6381743960 1.7599093646 1.5468408062 0.0007176148 0.0021363500 0.0046168232 
19.5141891623 1.6394986963 1.4868123327 0.0004315705 0.0019279838 0.0041004159 
19.9486498619 1.7122944374 1.5277610399 0.0005716411 0.0027777934 0.0044392444 
19.4613118189 1.6912472053 1.5561730554 0.0006896288 0.0015747583 0.0049344750 
22.5809106417 1.7896001836 1.6781039062 0.0010017382 0.0021890843 0.0058293429 
19.5141891623 1.6394986963 1.4868123327 0.0004315705 0.0019279838 0.0041004159 
22.5809106417 1.7896001836 1.6781039062 0.0010017382 0.0021890843 0.0058293429 
19.5141891623 1.6394986963 1.4868123327 0.0004315705 0.0019279838 0.0041004159 
22.5809106417 1.7896001836 1.6781039062 0.0010017382 0.0021890843 0.0058293429 
18.5649934403 1.7612675406 1.6307016241 0.0008591963 0.0021238092 0.0053971111 
18.2303369380 1.7915525052 1.6205787999 0.0008567250 0.0029083436 0.0053037079 
21.2250933161 1.8287132585 1.6317712062 0.0009402731 0.0035751362 0.0054883244 
19.4613118189 1.6912472053 1.5561730554 0.0006896288 0.0015747583 0.0049344750 
18.2303369380 1.7915525052 1.6205787999 0.0008567250 0.0029083436 0.0053037079 
21.2250933161 1.8287132585 1.6317712062 0.0009402731 0.0035751362 0.0054883244 
19.4613118189 1.6912472053 1.5561730554 0.0006896288 0.0015747583 0.0049344750 
18.2303369380 1.7915525052 1.6205787999 0.0008567250 0.0029083436 0.0053037079 
21.2250933161 1.8287132585 1.6317712062 0.0009402731 0.0035751362 0.0054883244 
18.8630238725 1.8174192911 1.5757323448 0.0008796379 0.0023145081 0.0048684215 
23.0079162177 1.8543567919 1.5494965603 0.0009480970 0.0022395152 0.0046309622 
17.4382643191 1.7197470259 1.6275708444 0.0007427195 0.0024644938 0.0053433400 
20.2765593526 1.6598424335 1.6532111042 0.0006742604 0.0025394866 0.0055807993 
18.4530243238 1.7479109792 1.5637683363 0.0006855099 0.0028823158 0.0047788030 
22.7597170393 1.7316116481 1.5258692264 0.0005986667 0.0032615691 0.0044696489 
18.5649934403 1.7612675406 1.6307016241 0.0008591963 0.0021238092 0.0053971111 
21.1631412526 1.7579050076 1.7052164100 0.0009214791 0.0028614143 0.0060792829 
18.9236436093 1.7590709170 1.6670173754 0.0008705130 0.0026801483 0.0057136680 
19.3553477460 1.7480824863 1.6388748477 0.0007874420 0.0032448479 0.0055100328 
22.2973386976 1.7332469860 1.6367315288 0.0007515649 0.0038053673 0.0055664936 
18.5649934403 1.7612675406 1.6307016241 0.0008591963 0.0021238092 0.0053971111 
16.5792921764 1.7600508932 1.5881065568 0.0007685809 0.0023176161 0.0049824381 
16.6381743960 1.7599093646 1.5468408062 0.0007176148 0.0021363500 0.0046168232 
18.4530243238 1.7479109792 1.5637683363 0.0006855099 0.0028823158 0.0047788030 
22.7597170393 1.7316116481 1.5258692264 0.0005986667 0.0032615691 0.0044696489 
18.5649934403 1.7612675406 1.6307016241 0.0008591963 0.0021238092 0.0053971111 
18.8630238725 1.8174192911 1.5757323448 0.0008796379 0.0023145081 0.0048684215 
23.0079162177 1.8543567919 1.5494965603 0.0009480970 0.0022395152 0.0046309622 
17.4382643191 1.7197470259 1.6275708444 0.0007427195 0.0024644938 0.0053433400 
20.2765593526 1.6598424335 1.6532111042 0.0006742604 0.0025394866 0.0055807993 
19.4613118189 1.6912472053 1.5561730554 0.0006896288 0.0015747583 0.0049344750 
18.2303369380 1.7915525052 1.6205787999 0.0008567250 0.0029083436 0.0053037079 
21.2250933161 1.8287132585 1.6317712062 0.0009402731 0.0035751362 0.0054883244 
19.4613118189 1.6912472053 1.5561730554 0.0006896288 0.0015747583 0.0049344750 
18.2303369380 1.7915525052 1.6205787999 0.0008567250 0.0029083436 0.0053037079 
21.2250933161 1.8287132585 1.6317712062 0.0009402731 0.0035751362 0.0054883244 
18.4530243238 1.7479109792 1.5637683363 0.0006855099 0.0028823158 0.0047788030 
18.5649934403 1.7612675406 1.6307016241 0.0008591963 0.0021238092 0.0053971111 
19.4613118189 1.6912472053 1.5561730554 0.0006896288 0.0015747583 0.0049344750 
16.7482358920 1.6859569479 1.5350650844 0.0005741124 0.0019932589 0.0045326477 
19.5141891623 1.6394986963 1.4868123327 0.0004315705 0.0019279838 0.0041004159 
18.3676493951 1.7410525529 1.5587472258 0.0006666691 0.0028213101 0.0047273989 
22.6932928743 1.7521564658 1.5401777892 0.0006551892 0.0034445860 0.0046238609 
23.6726486231 1.6778746746 1.3744492444 0.0005761121 0.0010317996 0.0040350404 
22.6932928743 1.7521564658 1.5401777892 0.0006551892 0.0034445860 0.0046238609 
17.4382643191 1.7197470259 1.6275708444 0.0007427195 0.0024644938 0.0053433400 
22.4959531934 1.6980229451 1.7086947955 0.0008364669 0.0024042559 0.0060955695 
19.9862127854 1.7994362046 1.6024557957 0.0008362366 0.0033703609 0.0051900351 
20.8578822558 1.7501577144 1.6316000512 0.0008758581 0.0018695505 0.0054762713 
22.6932928743 1.7521564658 1.5401777892 0.0006551892 0.0034445860 0.0046238609 
16.7482358920 1.6859569479 1.5350650844 0.0005741124 0.0019932589 0.0045326477 
22.0525642423 1.6006875378 1.4496300441 0.0004430504 0.0013047079 0.0042039540 
17.4382643191 1.7197470259 1.6275708444 0.0007427195 0.0024644938 0.0053433400 
22.4959531934 1.6980229451 1.7086947955 0.0008364669 0.0024042559 0.0060955695 
21.1072914295 1.6772973115 1.5904079902 0.0005970660 0.0031318758 0.0050497426 
16.6381743960 1.7599093646 1.5468408062 0.0007176148 0.0021363500 0.0046168232 
19.4104621588 1.7863718165 1.5054931675 0.0007778892 0.0016385871 0.0044003635 
20.0223479765 1.7435872731 1.5046957685 0.0006020985 0.0025548506 0.0042149959 
17.0719619780 1.7119833455 1.5010254938 0.0006193183 0.0016199368 0.0043703029 
19.3950515187 1.7881097793 1.5099824369 0.0007185752 0.0022141660 0.0042687670 
16.7482358920 1.6859569479 1.5350650844 0.0005741124 0.0019932589 0.0045326477 
19.3590727980 1.6216540624 1.5459332370 0.0005018810 0.0018828054 0.0046645880 
23.4183415695 1.6722306558 1.5041519053 0.0006719319 0.0012781799 0.0047981866 
17.7963532338 1.7019701308 1.5288145360 0.0006544735 0.0015973476 0.0046523889 
21.1980964405 1.6251567214 1.4762635517 0.0005143213 0.0013373455 0.0044200698 
20.9099488048 1.6734705199 1.4707685242 0.0006070003 0.0012806854 0.0044550570 
16.8815937964 1.6854886689 1.5236791797 0.0005850751 0.0017557344 0.0045067841 
16.7482358920 1.6859569479 1.5350650844 0.0005741124 0.0019932589 0.0045326477 
16.7223143450 1.7597897087 1.5418826764 0.0007249232 0.0019780003 0.0045995808 
18.6496911653 1.8090561301 1.5562223229 0.0008302242 0.0022983278 0.0046893363 
17.7859393495 1.7713234926 1.5230726111 0.0007019382 0.0021853184 0.0043918933 
21.0129510921 1.7966325206 1.5099839298 0.0007256705 0.0024793039 0.0042616454 
18.6321901822 1.6459900783 1.4683552506 0.0004564850 0.0016049889 0.0040698186 
23.3893702617 1.5951750540 1.4544003351 0.0004676039 0.0012506781 0.0043426301 
17.3228174870 1.7464294301 1.5103062664 0.0006396483 0.0020697620 0.0042886403 
21.0129510921 1.7966325206 1.5099839298 0.0007256705 0.0024793039 0.0042616454 
18.5154503146 1.7174395206 1.5016797970 0.0005588355 0.0022734147 0.0041885292 
21.3713569068 1.7145617251 1.4917226464 0.0005285941 0.0026001537 0.0040976424 
20.3546736205 1.8093059096 1.5421336409 0.0007899023 0.0027339798 0.0045681539 
18.6321901822 1.6459900783 1.4683552506 0.0004564850 0.0016049889 0.0040698186 
20.3546736205 1.8093059096 1.5421336409 0.0007899023 0.0027339798 0.0045681539 
18.6321901822 1.6459900783 1.4683552506 0.0004564850 0.0016049889 0.0040698186 
20.1719181909 1.6101369829 1.4853957524 0.0004373625 0.0015774171 0.0042517433 
16.6108933870 1.7014803063 1.5408122712 0.0005976970 0.0021327219 0.0045615524 
16.5878045811 1.7257467609 1.5693745875 0.0006683030 0.0023965884 0.0048074193 
20.9984076585 1.6254717491 1.5454397549 0.0005683250 0.0015464119 0.0048554352 
18.5154503146 1.7174395206 1.5016797970 0.0005588355 0.0022734147 0.0041885292 
20.9984076585 1.6254717491 1.5454397549 0.0005683250 0.0015464119 0.0048554352 
18.5154503146 1.7174395206 1.5016797970 0.0005588355 0.0022734147 0.0041885292 
20.9984076585 1.6254717491 1.5454397549 0.0005683250 0.0015464119 0.0048554352 
18.9438576198 1.6312017452 1.5585741183 0.0005309186 0.0019245439 0.0047696145 
20.9765027062 1.6016296688 1.5750383542 0.0005038404 0.0020089486 0.0049010296 
18.7647279196 1.6828402203 1.5211226425 0.0005227312 0.0023859543 0.0043637495 
17.9457560615 1.7396514636 1.5922883198 0.0007106060 0.0028939740 0.0050421122 
20.3649170464 1.7896665118 1.6265951943 0.0008472277 0.0035522524 0.0054372967 
20.7919087417 1.7838877061 1.5523301235 0.0007368415 0.0031931339 0.0047059062 
19.1807918229 1.7273154600 1.5043308708 0.0005746445 0.0024231438 0.0042092711 
21.6369014458 1.7211100854 1.4580226833 0.0005066637 0.0021877288 0.0037928506 
20.6673100884 1.6118116757 1.4413685846 0.0003949571 0.0014537137 0.0039367734 
19.4977894613 1.6268586325 1.5787909498 0.0005506638 0.0019697755 0.0049457775 
21.6369014458 1.7211100854 1.4580226833 0.0005066637 0.0021877288 0.0037928506 
20.7919087417 1.7838877061 1.5523301235 0.0007368415 0.0031931339 0.0047059062 
20.6673100884 1.6118116757 1.4413685846 0.0003949571 0.0014537137 0.0039367734 
20.7919087417 1.7838877061 1.5523301235 0.0007368415 0.0031931339 0.0047059062 
18.8885026532 1.7454176480 1.6348163030 0.0007785868 0.0031293890 0.0054585328 
23.3782932749 1.7554267817 1.7181532229 0.0009145483 0.0036002191 0.0062913738 
19.1759397882 1.6372084565 1.5923390596 0.0005762391 0.0020814872 0.0050472282 
20.9809880634 1.6040826375 1.4492835325 0.0003995954 0.0014466310 0.0040203985 
18.8885026532 1.7454176480 1.6348163030 0.0007785868 0.0031293890 0.0054585328 
23.5584117758 1.7983802339 1.6999477962 0.0009680824 0.0039707680 0.0061775999 
19.7873036151 1.7253659670 1.6812212859 0.0008260215 0.0026856888 0.0058450374 
22.3938387150 1.6857886353 1.7066535477 0.0007855952 0.0028677883 0.0060931129 
20.0688372731 1.6959748113 1.6728334914 0.0007562722 0.0027499883 0.0057716895 
17.0685076810 1.7160491101 1.6042427239 0.0006976261 0.0025143884 0.0051288427 
16.5878045811 1.7257467609 1.5693745875 0.0006683030 0.0023965884 0.0048074193 
22.3938387150 1.6857886353 1.7066535477 0.0007855952 0.0028677883 0.0060931129 
16.5878045811 1.7257467609 1.5693745875 0.0006683030 0.0023965884 0.0048074193 
18.3185777896 1.7436914938 1.4981465044 0.0006096569 0.0021609885 0.0041645725 
22.3938387150 1.6857886353 1.7066535477 0.0007855952 0.0028677883 0.0060931129 
16.5878045811 1.7257467609 1.5693745875 0.0006683030 0.0023965884 0.0048074193 
18.3185777896 1.7436914938 1.4981465044 0.0006096569 0.0021609885 0.0041645725 
20.4739145127 1.6968032005 1.4738396926 0.0004836338 0.0022288877 0.0039351849 
21.0991471041 1.7657901241 1.5082112895 0.0006478192 0.0027188890 0.0042555310 
17.1397571026 1.6863039494 1.5663946177 0.0006000991 0.0022939545 0.0047833291 
19.1759397882 1.6372084565 1.5923390596 0.0005762391 0.0020814872 0.0050472282 
21.5923385234 1.6418266433 1.6389023311 0.0006159828 0.0027988542 0.0054627247 
20.8461914064 1.7439348600 1.5665853323 0.0006758964 0.0033566000 0.0048570668 
21.5923385234 1.6418266433 1.6389023311 0.0006159828 0.0027988542 0.0054627247 
22.1353594676 1.7212559207 1.6793201517 0.0007934161 0.0035279777 0.0059215696 
22.2717420840 1.6829364486 1.6937841000 0.0007560446 0.0030498104 0.0059928801 
19.7291618785 1.7253695905 1.6089928587 0.0007026125 0.0032543368 0.0052356712 
20.8461914064 1.7439348600 1.5665853323 0.0006758964 0.0033566000 0.0048570668 
22.2402680519 1.8165991445 1.6136282809 0.0008826167 0.0038771237 0.0053620547 
23.4488356114 1.7784845573 1.7185025130 0.0009605167 0.0036663936 0.0063043713 
20.8461914064 1.7439348600 1.5665853323 0.0006758964 0.0033566000 0.0048570668 
23.4488356114 1.7784845573 1.7185025130 0.0009605167 0.0036663936 0.0063043713 
22.2402680519 1.8165991445 1.6136282809 0.0008826167 0.0038771237 0.0053620547 
20.8461914064 1.7439348600 1.5665853323 0.0006758964 0.0033566000 0.0048570668 
21.2038650822 1.7917402062 1.5680280851 0.0007718419 0.0034175675 0.0048780423 
18.5375057134 1.6991977579 1.5638458203 0.0006016000 0.0027252473 0.0047670398 
19.9305922920 1.6255540750 1.5310730703 0.0004610916 0.0021493091 0.0044695323 
21.5732287030 1.6055753687 1.5878031519 0.0005052080 0.0023392980 0.0049787123 
21.7655175921 1.6161996261 1.5275577568 0.0004318047 0.0023579091 0.0044233893 
23.4200358635 1.5817097404 1.4679252072 0.0003307922 0.0018288196 0.0039547579 
21.7681079579 1.6726543473 1.4877858725 0.0004546884 0.0024790671 0.0040578361 
19.7609549457 1.6889700484 1.5534236571 0.0005675976 0.0028287040 0.0046790806 
20.2219042881 1.7339158512 1.5869113434 0.0006860004 0.0033286462 0.0050412420 
20.3892069588 1.6521693739 1.6142303436 0.0005979094 0.0027448425 0.0052316063 
22.9765303120 1.6426040904 1.6767884492 0.0006695199 0.0028777302 0.0058184914 
19.2032641591 1.7243612020 1.6290603310 0.0007315296 0.0031239562 0.0054048645 
21.0502071020 1.7696783202 1.6768322271 0.0008813921 0.0035069797 0.0058956020 
19.3721823899 1.7386817149 1.5554051038 0.0006545050 0.0029897652 0.0047121529 
22.0233778887 1.7743491877 1.5258107844 0.0006828028 0.0031122265 0.0044524262 
21.6532478185 1.6806886206 1.4897851998 0.0004695351 0.0025211908 0.0040770870 
21.8379796401 1.6184288968 1.5191464547 0.0004232464 0.0023429989 0.0043464214 
20.4920265643 1.7882893218 1.5712777599 0.0007701343 0.0033131483 0.0048950187 
19.6760127019 1.6713328497 1.4689320207 0.0004478403 0.0019937860 0.0039198500 
22.3996474692 1.6314718870 1.3668362175 0.0003287603 0.0013263559 0.0033591540 
20.2219042881 1.7339158512 1.5869113434 0.0006860004 0.0033286462 0.0050412420 
22.5727322995 1.7623752496 1.6376367104 0.0008050804 0.0039960763 0.0056019380 
19.9305922920 1.6255540750 1.5310730703 0.0004610916 0.0021493091 0.0044695323 
22.6197905167 1.5993977934 1.5945585148 0.0005002710 0.0024771899 0.0050391329 
21.0635410674 1.6074358351 1.5943643813 0.0005276178 0.0021705398 0.0050525475 
20.8944957874 1.6355916940 1.6431552896 0.0006376182 0.0022460018 0.0054970435 
19.4144184827 1.7184049963 1.6621991380 0.0007744975 0.0029229329 0.0056883164 
19.0926459142 1.7210439966 1.6639495331 0.0008074584 0.0023959362 0.0056806026 
17.0382987267 1.7566390011 1.6158885341 0.0008019560 0.0023707075 0.0052368576 
19.5286488372 1.6277014511 1.5182939970 0.0005161828 0.0015854649 0.0045605622 
18.6918610332 1.6862778496 1.4811654753 0.0004891993 0.0020196917 0.0040279323 
20.6277232617 1.7475047244 1.4389221331 0.0005672739 0.0017379076 0.0037198579 
20.8944957874 1.6355916940 1.6431552896 0.0006376182 0.0022460018 0.0054970435 
20.6277232617 1.7475047244 1.4389221331 0.0005672739 0.0017379076 0.0037198579 
20.8944957874 1.6355916940 1.6431552896 0.0006376182 0.0022460018 0.0054970435 
20.6277232617 1.7475047244 1.4389221331 0.0005672739 0.0017379076 0.0037198579 
18.0475795327 1.7386510149 1.5751827229 0.0007677425 0.0017763617 0.0049835861 
20.7151704994 1.8374932844 1.5611378596 0.0009084655 0.0023378530 0.0047329722 
19.5286488372 1.6277014511 1.5182939970 0.0005161828 0.0015854649 0.0045605622 
20.7151704994 1.8374932844 1.5611378596 0.0009084655 0.0023378530 0.0047329722 
19.5286488368 1.6277014511 1.5182939970 0.0005161828 0.0015854649 0.0045605622 
20.6277232617 1.7475047244 1.4389221331 0.0005672739 0.0017379076 0.0037198579 
23.0611381571 1.6368292493 1.5820191671 0.0006526415 0.0015374504 0.0052207184 
17.4019421501 1.7221026640 1.6123519967 0.0007521845 0.0020929551 0.0052314779 
17.0382987267 1.7566390011 1.6158885341 0.0008019560 0.0023707075 0.0052368576 
21.6327170686 1.6353025195 1.6583084875 0.0006598925 0.0022502744 0.0056374578 
18.0475615162 1.7386510447 1.5751827229 0.0007677425 0.0017763617 0.0049835861 
20.5376110943 1.7793661709 1.5242737924 0.0008216675 0.0015394053 0.0046566503 
20.6277232617 1.7475047244 1.4389221331 0.0005672739 0.0017379076 0.0037198579 
20.6277232617 1.7475047244 1.4389221331 0.0005672739 0.0017379076 0.0037198579 
20.6277232617 1.7475047244 1.4389221331 0.0005672739 0.0017379076 0.0037198579 
18.6918610332 1.6862778496 1.4811654753 0.0004891993 0.0020196917 0.0040279323 
20.8944957874 1.6355916940 1.6431552895 0.0006376182 0.0022460018 0.0054970435 
20.6277232617 1.7475047244 1.4389221331 0.0005672739 0.0017379076 0.0037198579 
18.0475828409 1.7386513590 1.5751827229 0.0007677425 0.0017763617 0.0049835861 
18.6918610332 1.6862778496 1.4811654753 0.0004891993 0.0020196917 0.0040279323 
20.8944957874 1.6355916940 1.6431552895 0.0006376182 0.0022460018 0.0054970435 
20.6277232617 1.7475047244 1.4389221331 0.0005672739 0.0017379076 0.0037198579 
23.5780070656 1.8051458566 1.4918859495 0.0007227700 0.0025000730 0.0040958697 
19.5286488368 1.6277014511 1.5182939970 0.0005161828 0.0015854649 0.0045605622 
20.8944957874 1.6355916940 1.6431552895 0.0006376182 0.0022460018 0.0054970435 
17.6785583642 1.7494196636 1.6187595030 0.0007696662 0.0028388024 0.0052806601 
20.2793388879 1.7961714568 1.6498807456 0.0008964079 0.0034654712 0.0056407091 
19.5286488368 1.6277014511 1.5182939970 0.0005161828 0.0015854649 0.0045605622 
20.6277232617 1.7475047244 1.4389221331 0.0005672739 0.0017379076 0.0037198579 
20.8944957874 1.6355916940 1.6431552895 0.0006376182 0.0022460018 0.0054970435 
17.9089727065 1.6656339322 1.5936120217 0.0006200321 0.0021189782 0.0050527471 
17.4600618028 1.7657820857 1.5872824373 0.0007579421 0.0027541201 0.0049844625 
20.3313865528 1.8175632013 1.6035896460 0.0008788218 0.0033384477 0.0051964127 
21.9350862999 1.7697793441 1.7138590329 0.0009640875 0.0028095122 0.0061547792 
18.6918610332 1.6862778496 1.4811654753 0.0004891993 0.0020196917 0.0040279323 
20.2996012037 1.6512943374 1.4960665866 0.0004428264 0.0022244858 0.0041399037 
17.0382987267 1.7566390011 1.6158885341 0.0008019560 0.0023707075 0.0052368576 
20.8015421186 1.7951852756 1.6753740238 0.0009815208 0.0024438184 0.0057853346 
20.2996012037 1.6512943374 1.4960665866 0.0004428264 0.0022244858 0.0041399037 
20.6614161671 1.7194775430 1.4869550695 0.0005349678 0.0024396597 0.0040497757 
17.0242164502 1.6856142113 1.5588586750 0.0005916774 0.0022258720 0.0047184233 
17.9089727065 1.6656339322 1.5936120217 0.0006200321 0.0021189782 0.0050527471 
17.0382987267 1.7566390011 1.6158885341 0.0008019560 0.0023707075 0.0052368576 
20.8015421186 1.7951852756 1.6753740238 0.0009815208 0.0024438184 0.0057853346 
19.5286488368 1.6277014511 1.5182939970 0.0005161828 0.0015854649 0.0045605622 
17.1798828124 1.7227491094 1.4917050437 0.0005848600 0.0018649312 0.0041641543 
20.6277232617 1.7475047244 1.4389221331 0.0005672739 0.0017379076 0.0037198579 
18.9379037362 1.7212257288 1.6104796143 0.0007794665 0.0018610440 0.0052797837 
22.9700685569 1.6072456406 1.4148770791 0.0004517169 0.0011702525 0.0040994758 
17.0382987267 1.7566390011 1.6158885341 0.0008019560 0.0023707075 0.0052368576 
20.2946783123 1.8083768526 1.6743957422 0.0009770756 0.0029709350 0.0058055485 
18.6918610332 1.6862778496 1.4811654753 0.0004891993 0.0020196917 0.0040279323 
17.9089727065 1.6656339322 1.5936120217 0.0006200321 0.0021189782 0.0050527471 
20.8944957873 1.6355916940 1.6431552895 0.0006376182 0.0022460018 0.0054970435 
20.5842351987 1.6034345011 1.4870341106 0.0004117291 0.0016767136 0.0042021920 
16.3924531201 1.7122566055 1.5766054463 0.0006718804 0.0021393762 0.0048919691 
17.0382987267 1.7566390011 1.6158885341 0.0008019560 0.0023707075 0.0052368576 
17.2851913917 1.7367851448 1.5632493222 0.0006712250 0.0025998992 0.0047545368 
19.4604789739 1.7779867770 1.5691910271 0.0007487462 0.0031071164 0.0048515241 
19.5286488368 1.6277014511 1.5182939970 0.0005161828 0.0015854649 0.0045605622 
18.0919881019 1.6908865711 1.4604749394 0.0004981429 0.0017107103 0.0039342286 
22.1582239646 1.6247613624 1.3862811833 0.0003304696 0.0014045350 0.0034565130 
21.6637693147 1.6485939262 1.3689013384 0.0003598803 0.0013219478 0.0033848915 
21.9751971716 1.7267789796 1.4288247530 0.0004982109 0.0018465794 0.0035856683 
18.3796073459 1.6789800411 1.4456055000 0.0005191584 0.0014088114 0.0040257070 
22.5634410840 1.6569715250 1.4500833653 0.0005862388 0.0011912103 0.0044164846 
17.0882341164 1.7475922625 1.5112042042 0.0006504612 0.0019887863 0.0043121778 
17.4337430387 1.7889543160 1.5657244958 0.0007957516 0.0023222056 0.0047758210 
17.4353869276 1.7171226717 1.5671180751 0.0007104910 0.0017812387 0.0049048361 
22.3998332725 1.7064672118 1.6344858593 0.0008166311 0.0017485684 0.0055644201 
20.3402550767 1.6349653210 1.4312081342 0.0004660204 0.0012892774 0.0040444754 
22.9458527820 1.6584154284 1.4955889836 0.0006323037 0.0012755081 0.0047157838 
18.0919881019 1.6908865711 1.4604749394 0.0004981429 0.0017107103 0.0039342286 
22.6460334370 1.6963688492 1.4266566973 0.0004310625 0.0019283114 0.0035434510 
17.4353869276 1.7171226717 1.5671180751 0.0007104910 0.0017812387 0.0049048361 
21.9022047828 1.7547912618 1.6740311575 0.0009265415 0.0020928778 0.0058082019 
16.4818741833 1.7463822134 1.5346176054 0.0006858412 0.0019778962 0.0045320391 
17.4337430387 1.7889543160 1.5657244958 0.0007957516 0.0023222056 0.0047758210 
16.4016770009 1.7533474126 1.5773648585 0.0007438250 0.0022377521 0.0048883622 
17.7204093418 1.7837239990 1.6244253925 0.0008561583 0.0026522225 0.0053196898 
19.1115160779 1.7599876566 1.5126551812 0.0006496039 0.0024459806 0.0042858022 
17.4353869276 1.7171226717 1.5671180751 0.0007104910 0.0017812387 0.0049048361 
23.6833465729 1.6809097516 1.5713164153 0.0007409346 0.0014488678 0.0052143531 
21.3874093344 1.7992115781 1.6880767214 0.0010035175 0.0025635280 0.0059034814 
18.0919881019 1.6908865711 1.4604749394 0.0004981429 0.0017107103 0.0039342286 
19.1115160779 1.7599876566 1.5126551812 0.0006496039 0.0024459806 0.0042858022 
19.1115160779 1.7599876566 1.5126551812 0.0006496039 0.0024459806 0.0042858022 
21.5028289108 1.8056674460 1.5506141837 0.0007824685 0.0031832582 0.0046889517 
19.8020000615 1.8149506647 1.6487306049 0.0009447347 0.0031437409 0.0055884561 
20.7699135573 1.6734515388 1.5074034209 0.0006366774 0.0013716400 0.0046808642 
21.5028289108 1.8056674460 1.5506141837 0.0007824685 0.0031832582 0.0046889517 
20.7699135573 1.6734515388 1.5074034209 0.0006366774 0.0013716400 0.0046808642 
21.5670444827 1.8028177315 1.6911255201 0.0010133593 0.0026181411 0.0059333444 
18.0919881019 1.6908865711 1.4604749394 0.0004981429 0.0017107103 0.0039342286 
16.7310822786 1.7661058604 1.5887256805 0.0007758109 0.0024152449 0.0049854167 
19.8020000615 1.8149506647 1.6487306049 0.0009447347 0.0031437409 0.0055884561 
20.9027383954 1.7737342561 1.5117754181 0.0006698526 0.0026975942 0.0042869255 
19.6026420367 1.8252044818 1.6155829121 0.0009228603 0.0030164466 0.0052686923 
19.5873670314 1.7786556405 1.6510202467 0.0009198223 0.0022421309 0.0055705066 
22.3373658043 1.8311695794 1.6953545138 0.0010598211 0.0031379853 0.0060177046 
16.4818741833 1.7463822134 1.5346176054 0.0006858412 0.0019778962 0.0045320391 
18.8246051245 1.6919462752 1.4199786626 0.0004988512 0.0013978516 0.0037892064 
22.3373658043 1.8311695794 1.6953545138 0.0010598211 0.0031379853 0.0060177046 
19.7204639134 1.8124531190 1.6583899565 0.0009663261 0.0028479631 0.0056462882 
16.7328409407 1.7701262729 1.5792427380 0.0007793362 0.0022679185 0.0049034555 
16.4818741833 1.7463822134 1.5346176054 0.0006858412 0.0019778962 0.0045320391 
20.4292069143 1.7888397562 1.5371167455 0.0007321826 0.0028909424 0.0045345364 
16.7611777500 1.7207729823 1.5159172708 0.0006020262 0.0020329573 0.0043469134 
18.9125100551 1.6541459537 1.4441477224 0.0004416091 0.0015412126 0.0038860240 
19.4302727660 1.6986993415 1.5594170904 0.0007059329 0.0015864714 0.0049559874 
20.4292069143 1.7888397562 1.5371167455 0.0007321826 0.0028909424 0.0045345364 
19.4302727651 1.6986993415 1.5594170904 0.0007059329 0.0015864714 0.0049559874 
19.7125814156 1.7701375551 1.6474617262 0.0009053605 0.0021467992 0.0055496596 
19.4918081222 1.8242970526 1.6234994756 0.0009344055 0.0029668370 0.0053363672 
23.5663888280 1.8708872846 1.6346742293 0.0010486418 0.0036570198 0.0055265570 
19.7146978261 1.8065375458 1.6626074598 0.0009643817 0.0027513356 0.0056775068 
22.4376757981 1.8223781879 1.7022257457 0.0010569045 0.0029930441 0.0060645325 
20.0477038474 1.7305338101 1.6327626634 0.0008292966 0.0019087494 0.0054720216 
17.1335103194 1.7677029764 1.6125671497 0.0008076323 0.0025700874 0.0052069705 
17.4704067111 1.7627262115 1.5926228641 0.0007587683 0.0027817315 0.0050356259 
16.8029447213 1.6974512394 1.5552276903 0.0006441115 0.0018447189 0.0047654324 
20.4382653905 1.6227044810 1.4724939533 0.0004839764 0.0013914105 0.0043093952 
18.5519675494 1.7504078374 1.5352908881 0.0006557399 0.0026446180 0.0044998581 
20.2853134734 1.8138224976 1.5867883423 0.0008486773 0.0032419146 0.0050293978 
19.7072552563 1.8118382974 1.6586484794 0.0009656738 0.0028402133 0.0056479986 
18.5519675494 1.7504078374 1.5352908881 0.0006557399 0.0026446180 0.0044998581 
22.7828980765 1.7127693873 1.4732233478 0.0005007730 0.0025468204 0.0039257879 
16.8029447214 1.6974512394 1.5552276902 0.0006441115 0.0018447189 0.0047654324 
20.2853134734 1.8138224976 1.5867883423 0.0008486773 0.0032419146 0.0050293978 
16.8029447214 1.6974512394 1.5552276902 0.0006441115 0.0018447189 0.0047654324 
16.6274352698 1.7144217321 1.5532981119 0.0006291783 0.0022910380 0.0046627573 
17.4154416527 1.6855215338 1.5353608505 0.0005558619 0.0022289345 0.0045014275 
17.4972405750 1.7891115974 1.6062417313 0.0008491272 0.0024773483 0.0051467464 
20.1931000677 1.8299858407 1.6409305860 0.0009957599 0.0026015552 0.0054694059 
20.8518448150 1.7460977402 1.6456733519 0.0008781742 0.0019501517 0.0055795748 
20.3953918740 1.7190806333 1.5785640902 0.0007733096 0.0016113919 0.0051208652 
17.1335103194 1.7677029764 1.6125671497 0.0008076323 0.0025700874 0.0052069705 
18.4471487536 1.7837602152 1.6131660436 0.0008247937 0.0030494351 0.0052500231 
20.2583446612 1.7592593611 1.5357254428 0.0006671808 0.0029641831 0.0045285599 
23.3371591065 1.8416242324 1.5954506980 0.0009166230 0.0038159255 0.0051847872 
16.8029447214 1.6974512394 1.5552276902 0.0006441115 0.0018447189 0.0047654324 
20.8518448150 1.7460977402 1.6456733519 0.0008781742 0.0019501517 0.0055795748 
20.2583446612 1.7592593611 1.5357254428 0.0006671808 0.0029641831 0.0045285599 
19.4238520052 1.7041311493 1.5398655940 0.0005749301 0.0027615431 0.0045492638 
20.3103576233 1.8193296944 1.6382952136 0.0009862258 0.0023352509 0.0054454878 
20.3103576233 1.8193296944 1.6382952136 0.0009862258 0.0023352509 0.0054454878 
20.3103576233 1.8193296944 1.6382952136 0.0009862258 0.0023352509 0.0054454878 
19.2517579625 1.7715365894 1.6382671123 0.0008939751 0.0021326109 0.0054661917 
17.7852231794 1.6720519781 1.5766597571 0.0005890278 0.0023492590 0.0048756104 
21.6273193727 1.6510544663 1.5307564720 0.0004779802 0.0026963311 0.0044611855 
19.2517579625 1.7715365894 1.6382671123 0.0008939751 0.0021326109 0.0054661917 
19.0099124069 1.6741321179 1.5607617733 0.0006511603 0.0016385768 0.0049286057 
16.9270444170 1.7531910921 1.6055707046 0.0007669159 0.0025791490 0.0051428840 
18.4471487536 1.7837602152 1.6131660436 0.0008247937 0.0030494351 0.0052500231 
18.3931279738 1.7700504020 1.6486304620 0.0008558343 0.0028626270 0.0055576917 
21.1432284417 1.8002785743 1.6851597497 0.0009616958 0.0033715811 0.0059538213 
16.8029447212 1.6974512394 1.5552276908 0.0006441115 0.0018447189 0.0047654324 
20.2690537348 1.6464259291 1.4709291582 0.0005382501 0.0013357648 0.0043693027 
21.4094982885 1.6258630168 1.5239485081 0.0004393950 0.0023828070 0.0043897594 
19.2517579625 1.7715365894 1.6382671123 0.0008939751 0.0021326109 0.0054661917 
21.4094982885 1.6258630168 1.5239485081 0.0004393950 0.0023828070 0.0043897594 
19.2517579625 1.7715365894 1.6382671123 0.0008939751 0.0021326109 0.0054661917 
21.4094982885 1.6258630168 1.5239485081 0.0004393950 0.0023828070 0.0043897594 
19.2517579625 1.7715365894 1.6382671123 0.0008939751 0.0021326109 0.0054661917 
21.4094982885 1.6258630168 1.5239485081 0.0004393950 0.0023828070 0.0043897594 
16.3377563094 1.7205713949 1.5517744489 0.0006445872 0.0021885243 0.0046564402 
16.4415569079 1.7424568365 1.5388603302 0.0006723669 0.0021081570 0.0045468550 
20.0124803204 1.6216389336 1.4627814822 0.0004036664 0.0016446396 0.0039918139 
16.9270444170 1.7531910921 1.6055707046 0.0007669159 0.0025791490 0.0051428840 
19.8026678762 1.8046357921 1.6640580702 0.0009485407 0.0030464037 0.0057184190 
23.5779572691 1.8033376283 1.6485167684 0.0008995148 0.0042691195 0.0057420459 
23.3277264862 1.7584467854 1.6660459373 0.0008375238 0.0040731799 0.0058773494 
23.0846805750 1.7753440799 1.6341112052 0.0008241887 0.0041370303 0.0055890394 
22.7343811431 1.8357261667 1.6504686011 0.0009772696 0.0039362580 0.0057127012 
23.0846805750 1.7753440799 1.6341112052 0.0008241887 0.0041370303 0.0055890394 
23.0663765167 1.7957734745 1.6076952804 0.0008286741 0.0040831943 0.0053353629 
21.9380546162 1.7873103851 1.6620818387 0.0008900332 0.0038550583 0.0058088593 
22.1592177331 1.7861468519 1.7094891905 0.0009703759 0.0033466076 0.0061752060 
23.3627123396 1.8734584453 1.6451483289 0.0010777707 0.0034492499 0.0055947707 
22.3569174588 1.8015509550 1.6014176468 0.0008333616 0.0038935075 0.0052508437 
23.3627123396 1.8734584453 1.6451483289 0.0010777707 0.0034492499 0.0055947707 
23.5024154691 1.8610834563 1.5562956701 0.0009540692 0.0025839463 0.0046899750 
20.3864438321 1.7999462626 1.6643238818 0.0009283970 0.0033750885 0.0057618611 
20.0853825021 1.7359534545 1.6804378160 0.0008319163 0.0030277775 0.0058673346 
20.3864438321 1.7999462626 1.6643238818 0.0009283970 0.0033750885 0.0057618611 
20.0853825021 1.7359534545 1.6804378160 0.0008319163 0.0030277775 0.0058673346 
22.3569174588 1.8015509550 1.6014176468 0.0008333616 0.0038935075 0.0052508437 
22.3569174588 1.8015509550 1.6014176468 0.0008333616 0.0038935075 0.0052508437 
17.6799627222 1.7919069242 1.5697030492 0.0008254282 0.0021208650 0.0048306063 
23.5226047285 1.6795608467 1.5837443570 0.0005894748 0.0035303454 0.0050379339 
23.5226047285 1.6795608467 1.5837443570 0.0005894748 0.0035303454 0.0050379339 
22.8772106921 1.8541447396 1.5514096692 0.0009343405 0.0024540233 0.0046419545 
21.7484662493 1.7385474781 1.5104263528 0.0005934372 0.0029163020 0.0042913295 
22.8772106921 1.8541447396 1.5514096692 0.0009343405 0.0024540233 0.0046419545 
21.7484662493 1.7385474781 1.5104263528 0.0005934372 0.0029163020 0.0042913295 
23.4942686405 1.7039700320 1.5652293626 0.0006034482 0.0036108124 0.0048770145 
18.8456213740 1.7315182865 1.5747735838 0.0006685387 0.0029965558 0.0048910534 
16.7992393553 1.7273442967 1.5839827905 0.0006877296 0.0025130162 0.0049423352 
21.2877509785 1.8387570567 1.5551191917 0.0008884409 0.0025847403 0.0046791975 
21.7647664934 1.7043965842 1.5713531797 0.0006130437 0.0033690426 0.0049026554 
21.1540321687 1.7549285802 1.6621014947 0.0008293194 0.0036007422 0.0057725601 
20.4063602964 1.8113337103 1.6631273954 0.0009538967 0.0033024679 0.0057411706 
19.2421935469 1.8069189707 1.5716504826 0.0008206725 0.0028719188 0.0048503395 
22.1110153257 1.8260436264 1.5238177986 0.0008163490 0.0025075072 0.0043892293 
18.0718119561 1.7530588899 1.5934356675 0.0008081710 0.0018980945 0.0051050532 
17.4061335565 1.7105564189 1.4770172075 0.0005904853 0.0015528851 0.0041906481 
20.4063602964 1.8113337103 1.6631273954 0.0009538967 0.0033024679 0.0057411706 
18.1683652843 1.7896552710 1.6264292687 0.0008630439 0.0028650722 0.0053535400 
19.1225426453 1.6994376029 1.6293435644 0.0007519571 0.0019788697 0.0054169461 
21.6475534123 1.7645338336 1.6532758807 0.0009277184 0.0019816748 0.0056413576 
20.0100503472 1.8322776172 1.6245888282 0.0009806650 0.0025176912 0.0053163545 
22.2286265962 1.8093356422 1.6173626335 0.0009839322 0.0019008995 0.0053294648 
23.2305318672 1.8645357190 1.5713755008 0.0009970297 0.0024090559 0.0048256935 
19.1539691357 1.8084535953 1.6013568215 0.0009167490 0.0021318901 0.0051227294 
18.0718119286 1.7530588895 1.5934356675 0.0008081710 0.0018980945 0.0051050532 
22.9841118662 1.8588903143 1.5667697546 0.0009495475 0.0028286021 0.0048017388 
17.1424912738 1.7708210676 1.5369477264 0.0007414799 0.0019700663 0.0045555984 
17.3753392180 1.6956500691 1.4787472038 0.0005647103 0.0015615484 0.0042003683 
18.3783463256 1.8060504630 1.6214133953 0.0009047953 0.0026001431 0.0052895403 
18.1240121423 1.7699017820 1.6460687839 0.0008586780 0.0026956868 0.0055214637 
23.6298932361 1.8774605010 1.6103257061 0.0010475368 0.0032066482 0.0052421040 
21.7737962226 1.8326052690 1.6830531717 0.0010512750 0.0029643559 0.0058846787 
20.9300852720 1.7762941300 1.6847611446 0.0009557779 0.0024247816 0.0058726968 
18.1455050921 1.7952790690 1.6139943723 0.0008883749 0.0023073577 0.0052221340 
17.4444246610 1.7740345877 1.5731646914 0.0008069249 0.0019788586 0.0048908617 
21.7737962226 1.8326052690 1.6830531717 0.0010512750 0.0029643559 0.0058846787 
18.1455050921 1.7952790690 1.6139943723 0.0008883749 0.0023073577 0.0052221340 
17.4444246610 1.7740345877 1.5731646914 0.0008069249 0.0019788586 0.0048908617 
21.7737962226 1.8326052690 1.6830531717 0.0010512750 0.0029643559 0.0058846787 
18.1455050921 1.7952790690 1.6139943723 0.0008883749 0.0023073577 0.0052221340 
17.4444246610 1.7740345877 1.5731646914 0.0008069249 0.0019788586 0.0048908617 
23.2201870897 1.8516515532 1.6053075746 0.0010464698 0.0020981414 0.0051649477 
18.1240121423 1.7699017820 1.6460687839 0.0008586780 0.0026956868 0.0055214637 
19.7579206926 1.7137312635 1.6626443778 0.0007647822 0.0029944594 0.0056997217 
22.8348090925 1.6221510029 1.6466902270 0.0006525682 0.0019457826 0.0055906228 
17.3247438979 1.6684199285 1.5632501437 0.0005896696 0.0019887704 0.0047959353 
20.9991462028 1.5975556326 1.4979031508 0.0004066155 0.0017707647 0.0042575546 
21.1752987958 1.8302645999 1.5411510298 0.0008509468 0.0024964278 0.0045482177 
22.8348090925 1.6221510029 1.6466902270 0.0006525682 0.0019457826 0.0055906228 
18.4237124969 1.6849382513 1.6227278540 0.0007021629 0.0020834439 0.0053300215 
21.1456318677 1.6339282990 1.4834064848 0.0005404935 0.0013383618 0.0044897486 
17.9874882567 1.7114724581 1.4604499892 0.0005892292 0.0014538833 0.0041210089 
21.6885132706 1.7224977788 1.3512461956 0.0005327623 0.0011391029 0.0035165026 
17.4128272365 1.7866743097 1.5589239219 0.0007833889 0.0022759796 0.0047154553 
20.9396039512 1.8397554694 1.5703659586 0.0009048366 0.0027447885 0.0048283087 
21.1456318898 1.6339282992 1.4834064848 0.0005404935 0.0013383618 0.0044897486 
17.4128272368 1.7866743097 1.5589239219 0.0007833889 0.0022759796 0.0047154553 
20.9396039512 1.8397554694 1.5703659586 0.0009048366 0.0027447885 0.0048283087 
17.6339716438 1.6703431389 1.4941296965 0.0005012669 0.0018335636 0.0041974047 
22.0153186389 1.6050094128 1.4539836727 0.0003484378 0.0017609161 0.0038506762 
17.4444246610 1.7740345877 1.5731646928 0.0008069249 0.0019788586 0.0048908617 
20.5197775544 1.8137386392 1.6121296299 0.0009597539 0.0020515061 0.0052375901 
17.3247438979 1.6684199285 1.5632501437 0.0005896696 0.0019887704 0.0047959353 
20.7870821989 1.6736015488 1.5135315202 0.0006423796 0.0013867935 0.0047209009 
17.4128272368 1.7866743097 1.5589239219 0.0007833889 0.0022759796 0.0047154553 
20.4673673144 1.8263683933 1.5579694518 0.0008538935 0.0027205727 0.0047127325 
22.0153186389 1.6050094128 1.4539836727 0.0003484378 0.0017609161 0.0038506762 
20.5197775544 1.8137386392 1.6121296299 0.0009597539 0.0020515061 0.0052375901 
22.0153186389 1.6050094128 1.4539836727 0.0003484378 0.0017609161 0.0038506762 
20.5197775544 1.8137386392 1.6121296299 0.0009597539 0.0020515061 0.0052375901 
17.4444246610 1.7740345877 1.5731646910 0.0008069249 0.0019788586 0.0048908617 
21.1456318868 1.6339282991 1.4834064848 0.0005404935 0.0013383618 0.0044897486 
18.4237124987 1.6849382513 1.6227278540 0.0007021629 0.0020834439 0.0053300215 
21.8886648347 1.6703678806 1.6913381709 0.0007586297 0.0023982243 0.0059345278 
17.9874882567 1.7114724581 1.4604499892 0.0005892292 0.0014538833 0.0041210089 
21.6885132706 1.7224977788 1.3512461956 0.0005327623 0.0011391029 0.0035165026 
18.4237124987 1.6849382513 1.6227278540 0.0007021629 0.0020834439 0.0053300215 
21.8886648347 1.6703678806 1.6913381709 0.0007586297 0.0023982243 0.0059345278 
18.1240121423 1.7699017820 1.6460687838 0.0008586780 0.0026956868 0.0055214637 
21.9949903941 1.8185530474 1.6941572853 0.0010177703 0.0033743492 0.0060373213 
17.4531979209 1.7899799339 1.5694419944 0.0008013521 0.0023587665 0.0048088190 
21.1752987958 1.8302645999 1.5411510298 0.0008509468 0.0024964278 0.0045482177 
18.4237124987 1.6849382513 1.6227278540 0.0007021629 0.0020834439 0.0053300215 
22.8348089791 1.6221510029 1.6466902270 0.0006525682 0.0019457826 0.0055906228 
21.1752987958 1.8302645999 1.5411510298 0.0008509468 0.0024964278 0.0045482177 
20.4312831409 1.8430469580 1.5989378677 0.0009634401 0.0025911014 0.0050823039 
16.2709203254 1.7366182602 1.5772015606 0.0007142598 0.0021895474 0.0048913915 
17.3247439538 1.6684199290 1.5632501353 0.0005896696 0.0019887704 0.0047959353 
20.7872621735 1.6717305647 1.6573155039 0.0007356283 0.0020796340 0.0056542602 
20.9485069424 1.6748938588 1.6786911113 0.0007321192 0.0026643868 0.0058205487 
20.9556027065 1.7387050810 1.6899360908 0.0008885455 0.0023659988 0.0059229052 
22.7975959228 1.7638325479 1.6940013202 0.0009667586 0.0022168047 0.0059740835 
17.5829622620 1.7741139241 1.5808497986 0.0008185439 0.0019906220 0.0049596292 
21.9113032164 1.8104480750 1.4838204801 0.0008094706 0.0016008042 0.0042197154 
16.2721344177 1.7431239588 1.5704240624 0.0007200214 0.0021446297 0.0048339969 
17.1805655848 1.7434156641 1.5097393880 0.0006357594 0.0020339452 0.0042895427 
21.3790596546 1.8337218406 1.5420146556 0.0008625339 0.0024743250 0.0045557997 
20.7872621735 1.6717305647 1.6573155039 0.0007356283 0.0020796340 0.0056542602 
20.1781480117 1.6793970096 1.6673054152 0.0007243412 0.0026226783 0.0057135180 
17.5829622620 1.7741139241 1.5808497986 0.0008185439 0.0019906220 0.0049596292 
21.0374054040 1.8096501709 1.5270569218 0.0008656453 0.0016745939 0.0045826849 
21.0374054040 1.8096501709 1.5270569218 0.0008656453 0.0016745939 0.0045826849 
22.3044294319 1.7068844674 1.4698507268 0.0006888520 0.0012368849 0.0045258309 
20.7872621640 1.6717305646 1.6573155039 0.0007356283 0.0020796340 0.0056542602 
21.0374054040 1.8096501709 1.5270569218 0.0008656453 0.0016745939 0.0045826849 
18.1240121423 1.7699017820 1.6460687838 0.0008586780 0.0026956868 0.0055214637 
21.4051497617 1.7880445030 1.6914485106 0.0009435911 0.0034250877 0.0060192801 
22.3044294319 1.7068844674 1.4698507268 0.0006888520 0.0012368849 0.0045258309 
19.5644111162 1.6509352126 1.6050052760 0.0006394282 0.0018932774 0.0052157016 
18.6516764101 1.7372961797 1.4526052351 0.0006299061 0.0014368941 0.0040627594 
16.9914288084 1.7020248801 1.5775467279 0.0006373851 0.0024129825 0.0048824743 
20.0791969211 1.6830127295 1.5931706300 0.0006116517 0.0030010313 0.0050607960 
22.3044294319 1.7068844674 1.4698507268 0.0006888520 0.0012368849 0.0045258309 
16.9914288084 1.7020248801 1.5775467279 0.0006373851 0.0024129825 0.0048824743 
20.0791969211 1.6830127295 1.5931706300 0.0006116517 0.0030010313 0.0050607960 
18.2234046341 1.6507015696 1.5301820977 0.0005511249 0.0016841396 0.0046066266 
16.2721344177 1.7431239588 1.5704240624 0.0007200214 0.0021446297 0.0048339969 
17.0696930585 1.7813724970 1.5845571166 0.0008044697 0.0023748748 0.0049476820 
22.3044294319 1.7068844674 1.4698507268 0.0006888520 0.0012368849 0.0045258309 
18.2872366772 1.7133556341 1.5191759361 0.0006759853 0.0015309093 0.0046149918 
16.3409814200 1.7088314435 1.5656491645 0.0006502518 0.0021189581 0.0047933135 
16.9914288084 1.7020248801 1.5775467279 0.0006373851 0.0024129825 0.0048824743 
22.1534879698 1.7938806634 1.4657969471 0.0006940247 0.0019070439 0.0039110115 
17.8957575867 1.7654072318 1.5008163706 0.0006803755 0.0019036023 0.0042371841 
17.2144826359 1.7370836699 1.6091388166 0.0007371931 0.0026745660 0.0051802369 
20.3850098960 1.7312414441 1.6630179504 0.0007908367 0.0032934020 0.0057389757 
19.5982621333 1.6899356915 1.6581597321 0.0007246020 0.0027218336 0.0056345141 
17.4864247775 1.7106253670 1.6212073302 0.0007135454 0.0025172758 0.0052851816 
16.7306869031 1.7023357492 1.5548537105 0.0006520193 0.0018460098 0.0047614244 
19.2310046316 1.6763323946 1.5021744086 0.0006094324 0.0014317316 0.0045520181 
17.4830906664 1.7229893297 1.4894415859 0.0006346496 0.0015557893 0.0043073082 
22.3228879781 1.7178364515 1.3656864867 0.0005952017 0.0010750460 0.0038183715 
17.7477292606 1.7354815065 1.5088413553 0.0006875417 0.0015786611 0.0044751729 
20.6700775733 1.7427321793 1.4614617881 0.0007061866 0.0013085125 0.0043161026 
16.6421170535 1.7318216681 1.5963933380 0.0007384053 0.0021570777 0.0050730879 
17.7305946548 1.7345138102 1.6397727462 0.0007902832 0.0024577220 0.0054559777 
18.1887048921 1.7012858715 1.5326551199 0.0006652895 0.0015765360 0.0047057932 
21.8964888345 1.6715922521 1.4912426539 0.0006379235 0.0012924891 0.0046416914 
17.7420967834 1.6872087573 1.6117942704 0.0006829344 0.0021410879 0.0052183641 
20.2315370991 1.6590946074 1.6542278714 0.0006806307 0.0024223014 0.0055899597 
19.1263929132 1.6580356888 1.5316979801 0.0005950901 0.0015520114 0.0047172999 
19.3860582793 1.6639072234 1.5702212465 0.0006435234 0.0016670804 0.0049995471 
21.6096994045 1.6427835755 1.5754072318 0.0006392754 0.0015776158 0.0051186085 
17.6712612959 1.7094825631 1.6111920601 0.0007327414 0.0020377915 0.0052318363 
18.1610936996 1.7312516874 1.6426249007 0.0008015670 0.0022806816 0.0054891045 
20.1685090991 1.6866973556 1.6732679506 0.0007533936 0.0024826973 0.0057655506 
20.6457909680 1.7320131999 1.6939682437 0.0008484066 0.0029358975 0.0059824657 
19.3860582793 1.6639072234 1.5702212465 0.0006435234 0.0016670804 0.0049995471 
18.1887048921 1.7012858715 1.5326551199 0.0006652895 0.0015765360 0.0047057932 
19.7198375535 1.7098491459 1.5507469141 0.0007239855 0.0015417774 0.0049112658 
18.8916408711 1.6702984397 1.6306586996 0.0006624088 0.0024407432 0.0053719132 
21.2121897149 1.6753255114 1.6837190457 0.0007397099 0.0026824675 0.0058679167 
19.8721197280 1.7106668849 1.6416433981 0.0007941247 0.0019794098 0.0055324657 
23.0775706319 1.7231541266 1.6395260099 0.0008599826 0.0017487432 0.0056127419 
20.6720833531 1.6434000754 1.6212644586 0.0005965509 0.0026714099 0.0052916370 
17.0813973409 1.6905023641 1.5377302077 0.0006213842 0.0017303138 0.0046522757 
19.6589506735 1.6910737271 1.4254480060 0.0005622213 0.0012542369 0.0040444552 
20.9609783076 1.5948854783 1.5205850400 0.0004394053 0.0017651878 0.0044732020 
21.8693001871 1.6426065525 1.4607729046 0.0005538810 0.0012455860 0.0044166939 
19.5553145463 1.6291202534 1.4548524654 0.0004329237 0.0014936446 0.0040285673 
22.2212553965 1.6117717257 1.3955365634 0.0003276238 0.0014069267 0.0035430775 
20.7952675609 1.6950801230 1.3959558884 0.0005625207 0.0011566966 0.0039348294 
22.2212554616 1.6117717246 1.3955365634 0.0003276238 0.0014069267 0.0035430775 
19.6034935978 1.6882276620 1.4269015223 0.0004538048 0.0016170387 0.0036700945 
18.7562653779 1.7594341743 1.5261888317 0.0007641827 0.0015957726 0.0046283889 
22.3377495933 1.7430234264 1.3586465488 0.0005656212 0.0011826915 0.0035032661 
19.3877577874 1.7599781442 1.4633609278 0.0006265518 0.0017736386 0.0039330036 
21.6458431146 1.7814341789 1.4718780073 0.0006585673 0.0020821096 0.0039320908 
16.2447042303 1.7300998147 1.5506154463 0.0006640716 0.0021416084 0.0046510586 
17.3994512600 1.7188338552 1.6143001446 0.0007132968 0.0026210669 0.0052249548 
17.3104814672 1.6868945692 1.5967701336 0.0006609710 0.0021156135 0.0050826218 
21.1978778492 1.6459952685 1.6608071795 0.0006781807 0.0022866010 0.0056574309 
19.3877577874 1.7599781442 1.4633609278 0.0006265518 0.0017736386 0.0039330036 
22.3377495933 1.7430234264 1.3586465488 0.0005656212 0.0011826915 0.0035032661 
16.2447042303 1.7300998147 1.5506154463 0.0006640716 0.0021416084 0.0046510586 
17.3994512600 1.7188338552 1.6143001446 0.0007132968 0.0026210669 0.0052249548 
16.8932983627 1.6926928307 1.5461426492 0.0006281543 0.0017959746 0.0047000243 
19.1937569962 1.6541053705 1.5872777235 0.0006289555 0.0018071425 0.0050835347 
21.2660751230 1.6289779866 1.4852984723 0.0003998378 0.0021073085 0.0040523960 
18.7562653779 1.7594341743 1.5261888317 0.0007641827 0.0015957726 0.0046283889 
19.3877577874 1.7599781442 1.4633609278 0.0006265518 0.0017736386 0.0039330036 
19.3651823421 1.8042001790 1.6016002802 0.0009160659 0.0020569744 0.0051382063 
19.6034935978 1.6882276620 1.4269015223 0.0004538048 0.0016170387 0.0036700945 
16.8932983627 1.6926928307 1.5461426492 0.0006281543 0.0017959746 0.0047000243 
19.1937569962 1.6541053705 1.5872777235 0.0006289555 0.0018071425 0.0050835347 
20.3567781580 1.6921805204 1.4121168551 0.0005666896 0.0011975821 0.0040146133 
20.2626096456 1.7279866794 1.5373971752 0.0007526108 0.0014861453 0.0048364660 
17.5393712109 1.7041494231 1.4648594780 0.0005534068 0.0015734076 0.0040588850 
19.6034935978 1.6882276620 1.4269015223 0.0004538048 0.0016170387 0.0036700945 
21.9768036429 1.6100055674 1.4115906753 0.0003349164 0.0014779576 0.0036280991 
18.9623448504 1.6536947125 1.4404313680 0.0004422330 0.0015074114 0.0038781716 
17.5501004584 1.7283208351 1.4977272158 0.0006568661 0.0015663189 0.0043783165 
18.7562653779 1.7594341743 1.5261888317 0.0007641827 0.0015957726 0.0046283889 
22.9614578867 1.7152737655 1.5523113484 0.0007806685 0.0014228784 0.0050585416 
19.4467820779 1.7119651602 1.5230069054 0.0006989526 0.0014714184 0.0047114298 
17.4012180719 1.7261740125 1.6051753631 0.0007559591 0.0020248924 0.0051785671 
19.4623792326 1.7373102782 1.6726885693 0.0008505938 0.0024385476 0.0057605441 
16.2661564502 1.7152147656 1.5656512951 0.0006617004 0.0021200388 0.0047931755 
16.9232271610 1.7106036835 1.5722988343 0.0006430743 0.0024443490 0.0048340484 
16.3865533895 1.7518853790 1.5778760062 0.0007424454 0.0022277323 0.0048939303 
17.0089480789 1.7776741000 1.5893353093 0.0007995909 0.0024436112 0.0049908833 
18.7122204727 1.7273089745 1.6484575374 0.0007707864 0.0028983303 0.0055593807 
23.2495979634 1.7208922895 1.7034377076 0.0008277465 0.0035643360 0.0061499129 
18.9462018714 1.6909202362 1.6424464321 0.0007041011 0.0026839822 0.0054874005 
16.3865533895 1.7518853790 1.5778760062 0.0007424454 0.0022277323 0.0048939303 
17.3266273393 1.7776870968 1.5421644355 0.0007616175 0.0019996074 0.0045971952 
22.1644990692 1.6565722762 1.6727112020 0.0006849290 0.0029121071 0.0057841356 
18.9462018714 1.6909202362 1.6424464321 0.0007041011 0.0026839822 0.0054874005 
16.3865533895 1.7518853790 1.5778760062 0.0007424454 0.0022277323 0.0048939303 
17.3266273393 1.7776870968 1.5421644355 0.0007616175 0.0019996074 0.0045971952 
18.6474588636 1.7743962721 1.6306374461 0.0008825010 0.0021708711 0.0053893804 
22.8282548589 1.7959242473 1.6575469940 0.0010022143 0.0020341322 0.0056670464 
17.3266273393 1.7776870968 1.5421644355 0.0007616175 0.0019996074 0.0045971952 
19.5960215860 1.6685373276 1.5417659121 0.0005233609 0.0025810879 0.0045563824 
22.8282548589 1.7959242473 1.6575469940 0.0010022143 0.0020341322 0.0056670464 
19.5960215860 1.6685373276 1.5417659121 0.0005233609 0.0025810879 0.0045563824 
22.8282548589 1.7959242473 1.6575469940 0.0010022143 0.0020341322 0.0056670464 
18.6474588636 1.7743962721 1.6306374461 0.0008825010 0.0021708711 0.0053893804 
16.9232271610 1.7106036835 1.5722988343 0.0006430743 0.0024443490 0.0048340484 
19.5960215860 1.6685373276 1.5417659121 0.0005233609 0.0025810879 0.0045563824 
18.6474588636 1.7743962721 1.6306374461 0.0008825010 0.0021708711 0.0053893804 
22.8282647166 1.7959243542 1.6575469940 0.0010022143 0.0020341322 0.0056670464 
16.9232271610 1.7106036835 1.5722988343 0.0006430743 0.0024443490 0.0048340484 
19.5960215860 1.6685373276 1.5417659121 0.0005233609 0.0025810879 0.0045563824 
18.2618402030 1.7493710955 1.5678452631 0.0006943597 0.0028699654 0.0048151824 
21.6030308968 1.7539980521 1.5432194229 0.0006635600 0.0032925018 0.0046334900 
22.4667002970 1.7017572879 1.6024560592 0.0007867587 0.0016023560 0.0053602595 
17.4012180719 1.7261740125 1.6051753631 0.0007559591 0.0020248924 0.0051785671 
18.6474588636 1.7743962721 1.6306374461 0.0008825010 0.0021708711 0.0053893804 
22.8282647166 1.7959243542 1.6575469940 0.0010022143 0.0020341322 0.0056670464 
16.9232271610 1.7106036835 1.5722988343 0.0006430743 0.0024443490 0.0048340484 
19.5960215860 1.6685373276 1.5417659121 0.0005233609 0.0025810879 0.0045563824 
18.6474588636 1.7743962721 1.6306374461 0.0008825010 0.0021708711 0.0053893804 
22.8282647166 1.7959243542 1.6575469940 0.0010022143 0.0020341322 0.0056670464 
16.9232271610 1.7106036835 1.5722988343 0.0006430743 0.0024443490 0.0048340484 
19.5960215860 1.6685373276 1.5417659121 0.0005233609 0.0025810879 0.0045563824 
22.8282548589 1.7959242473 1.6575469940 0.0010022143 0.0020341322 0.0056670464 
18.6474588636 1.7743962721 1.6306374461 0.0008825010 0.0021708711 0.0053893804 
17.8174915836 1.7939315583 1.6096165069 0.0008539775 0.0026876468 0.0051854037 
19.5248778856 1.8223414817 1.6068756624 0.0009029867 0.0030190239 0.0051888220 
22.2214062671 1.8223251126 1.5241189737 0.0008946109 0.0016737532 0.0045552721 
18.7122204727 1.7273089745 1.6484575374 0.0007707864 0.0028983303 0.0055593807 
17.4012180719 1.7261740125 1.6051753631 0.0007559591 0.0020248924 0.0051785671 
19.8562896706 1.6836632981 1.5903546599 0.0007069498 0.0016935153 0.0051751489 
18.7122204727 1.7273089745 1.6484575374 0.0007707864 0.0028983303 0.0055593807 
17.8174915836 1.7939315583 1.6096165069 0.0008539775 0.0026876468 0.0051854037 
19.5248778856 1.8223414817 1.6068756624 0.0009029867 0.0030190239 0.0051888220 
18.2601657004 1.7550636784 1.5702347522 0.0007084199 0.0028861852 0.0048386061 
21.8782569707 1.7363660303 1.5362267498 0.0006213794 0.0032438423 0.0045632189 
21.8281823650 1.7350344653 1.6634396766 0.0007938384 0.0036485008 0.0057917318 
17.8174915836 1.7939315583 1.6096165069 0.0008539775 0.0026876468 0.0051854037 
20.3844101060 1.8349296946 1.5865921409 0.0009502735 0.0022309547 0.0049742346 
21.1706847054 1.7854915712 1.7004151908 0.0009681789 0.0029656720 0.0060449587 
18.2601657004 1.7550636784 1.5702347522 0.0007084199 0.0028861852 0.0048386061 
21.7647594957 1.7340729590 1.5050009945 0.0005785404 0.0028464418 0.0042354298 
22.6252800340 1.8144582135 1.5267302610 0.0007776485 0.0029189346 0.0044415501 
22.9767031263 1.8522761554 1.6843992199 0.0011026331 0.0030191516 0.0059029145 
21.7647594957 1.7340729590 1.5050009945 0.0005785404 0.0028464418 0.0042354298 
22.9767031263 1.8522761554 1.6843992199 0.0011026331 0.0030191516 0.0059029145 
23.4525715610 1.7646735108 1.6545956524 0.0008324732 0.0041601032 0.0057832297 
20.3844101060 1.8349296946 1.5865921409 0.0009502735 0.0022309547 0.0049742346 
22.6252800340 1.8144582135 1.5267302610 0.0007776485 0.0029189346 0.0044415501 
22.2930836924 1.8094043721 1.7075861700 0.0010345482 0.0029898363 0.0061136654 
18.0906989148 1.7342603711 1.6257783564 0.0007498069 0.0028937096 0.0053501734 
20.6502528415 1.6540829986 1.5963418481 0.0005733939 0.0028309886 0.0050738028 
23.6782608465 1.7157041772 1.7010855836 0.0008139601 0.0036505460 0.0061406680 
18.4362245126 1.8034638066 1.6288099110 0.0009048357 0.0027041518 0.0053630457 
20.3844101060 1.8349296946 1.5865921409 0.0009502735 0.0022309547 0.0049742346 
20.9966242735 1.6935079597 1.5724967410 0.0005977724 0.0031744052 0.0048896352 
16.6558642216 1.7574921105 1.5468807810 0.0007077716 0.0021996769 0.0046101710 
19.4148222040 1.7597526215 1.4521198225 0.0006647382 0.0014752650 0.0040193906 
22.8971318054 1.6367249436 1.5381424089 0.0004653983 0.0028077093 0.0045369407 
18.4362245126 1.8034638066 1.6288099110 0.0009048357 0.0027041518 0.0053630457 
21.2003475488 1.8126278420 1.6209122610 0.0009771704 0.0020239537 0.0053259582 
20.9966243239 1.6935079597 1.5724967410 0.0005977724 0.0031744052 0.0048896352 
21.2003475488 1.8126278420 1.6209122610 0.0009771704 0.0020239537 0.0053259582 
20.9966243239 1.6935079597 1.5724967410 0.0005977724 0.0031744052 0.0048896352 
21.2003475488 1.8126278420 1.6209122610 0.0009771704 0.0020239537 0.0053259582 
16.3394313953 1.7392302828 1.5679113484 0.0007183303 0.0020407417 0.0048278227 
16.8848456303 1.7008032758 1.5267954411 0.0006250777 0.0017090366 0.0045602112 
23.2945185252 1.6129632880 1.5200178327 0.0004112671 0.0025109951 0.0043544122 
21.2003475488 1.8126278420 1.6209122610 0.0009771704 0.0020239537 0.0053259582 
20.4971373271 1.8315284309 1.6546608352 0.0009980883 0.0030358569 0.0056306573 
20.9738038853 1.7178048495 1.5888952306 0.0006599409 0.0033955419 0.0050680429 
21.2003475488 1.8126278420 1.6209122610 0.0009771704 0.0020239537 0.0053259582 
20.9738038853 1.7178048495 1.5888952306 0.0006599409 0.0033955419 0.0050680429 
21.2003475488 1.8126278420 1.6209122610 0.0009771704 0.0020239537 0.0053259582 
20.9738038853 1.7178048495 1.5888952306 0.0006599409 0.0033955419 0.0050680429 
21.2003475488 1.8126278420 1.6209122610 0.0009771704 0.0020239537 0.0053259582 
20.8761198158 1.8156983568 1.6800305056 0.0010086470 0.0028769216 0.0058483089 
18.0751961213 1.7478693927 1.6300802838 0.0008256612 0.0021605331 0.0053856364 
20.0922179188 1.6943260388 1.6014536485 0.0007394477 0.0017228712 0.0052631260 
21.0038800347 1.7059820131 1.6624782050 0.0007455731 0.0032634892 0.0057301209 
21.2003475488 1.8126278420 1.6209122610 0.0009771704 0.0020239537 0.0053259582 
20.4971373271 1.8315284309 1.6546608352 0.0009980883 0.0030358569 0.0056306573 
23.1813591057 1.8667712458 1.6619294722 0.0010843019 0.0034735188 0.0057531677 
22.2804706925 1.7655817635 1.6713227315 0.0008605245 0.0038470384 0.0058934681 
21.4408325185 1.7329231065 1.6213833918 0.0007302995 0.0036408149 0.0054012236 
17.0169933795 1.7734007446 1.5932313519 0.0007916054 0.0025332159 0.0050279014 
17.3756124703 1.7715249290 1.5382760716 0.0007571458 0.0018763047 0.0045951180 
20.8780571256 1.8102263474 1.6144598185 0.0009627009 0.0020010400 0.0052712644 
21.4408325185 1.7329231065 1.6213833918 0.0007302995 0.0036408149 0.0054012236 
20.8780571256 1.8102263474 1.6144598185 0.0009627009 0.0020010400 0.0052712644 
21.4408325185 1.7329231065 1.6213833918 0.0007302995 0.0036408149 0.0054012236 
20.8780571256 1.8102263474 1.6144598185 0.0009627009 0.0020010400 0.0052712644 
21.4408325185 1.7329231065 1.6213833918 0.0007302995 0.0036408149 0.0054012236 
20.8780571256 1.8102263474 1.6144598185 0.0009627009 0.0020010400 0.0052712644 
16.5290536822 1.7120241730 1.5617878695 0.0006713205 0.0019161201 0.0048022355 
20.8225197098 1.6263785685 1.4757593960 0.0005079366 0.0013562518 0.0043880246 
22.3365536989 1.6377533390 1.5712781502 0.0005124543 0.0028943238 0.0048489424 
20.8780571256 1.8102263474 1.6144598185 0.0009627009 0.0020010400 0.0052712644 
22.3365536989 1.6377533390 1.5712781502 0.0005124543 0.0028943238 0.0048489424 
20.8780571256 1.8102263474 1.6144598185 0.0009627009 0.0020010400 0.0052712644 
22.3365536989 1.6377533390 1.5712781502 0.0005124543 0.0028943238 0.0048489424 
20.8780571256 1.8102263474 1.6144598185 0.0009627009 0.0020010400 0.0052712644 
20.4971373271 1.8315284309 1.6546608352 0.0009980883 0.0030358569 0.0056306573 
16.5290536822 1.7120241730 1.5617878695 0.0006713205 0.0019161201 0.0048022355 
20.8225197098 1.6263785685 1.4757593960 0.0005079366 0.0013562518 0.0043880246 
23.4579263804 1.7848749573 1.5158149004 0.0008672776 0.0014065411 0.0047174275 
18.0906989148 1.7342603711 1.6257783564 0.0007498069 0.0028937096 0.0053501734 
23.4689671221 1.6859786406 1.6500909732 0.0006910716 0.0036372939 0.0056665463 
23.4579263804 1.7848749573 1.5158149004 0.0008672776 0.0014065411 0.0047174275 
18.0906989148 1.7342603711 1.6257783564 0.0007498069 0.0028937096 0.0053501734 
22.3365536989 1.6377533390 1.5712781502 0.0005124543 0.0028943238 0.0048489424 
22.5825645908 1.6078997583 1.5870010000 0.0004974491 0.0026028864 0.0049729995 
17.0169933795 1.7734007446 1.5932313519 0.0007916054 0.0025332159 0.0050279014 
19.7260193865 1.8330713198 1.5962915716 0.0009386835 0.0024983807 0.0050553523 
19.0903349057 1.8097184280 1.6084987793 0.0009236783 0.0022069433 0.0051794094 
18.0906989148 1.7342603711 1.6257783564 0.0007498069 0.0028937096 0.0053501734 
18.4925048161 1.6590682421 1.6066990300 0.0006245204 0.0021794680 0.0051658599 
19.7260193865 1.8330713198 1.5962915716 0.0009386835 0.0024983807 0.0050553523 
18.4925048161 1.6590682421 1.6066990300 0.0006245204 0.0021794680 0.0051658599 
22.5521050852 1.7114065972 1.5043651656 0.0007298725 0.0013079781 0.0047481631 
18.0906989148 1.7342603711 1.6257783564 0.0007498069 0.0028937096 0.0053501734 
21.9190766952 1.7287756300 1.6476796442 0.0007597741 0.0036865754 0.0056511785 
22.5521050852 1.7114065972 1.5043651656 0.0007298725 0.0013079781 0.0047481631 
18.0423919393 1.7263801013 1.5621409727 0.0007348561 0.0017044110 0.0048986657 
16.9239365990 1.7347148247 1.6119626188 0.0007448233 0.0024972767 0.0051996708 
18.0906989148 1.7342603711 1.6257783564 0.0007498069 0.0028937096 0.0053501734 
18.0423919393 1.7263801013 1.5621409727 0.0007348561 0.0017044110 0.0048986657 
22.5521046463 1.7114065557 1.5043651656 0.0007298725 0.0013079781 0.0047481631 
16.9239365990 1.7347148247 1.6119626188 0.0007448233 0.0024972767 0.0051996708 
18.0906989148 1.7342603711 1.6257783564 0.0007498069 0.0028937096 0.0053501734 
18.2312054668 1.7653543999 1.6505080409 0.0008573609 0.0026730053 0.0055610579 
20.5428175534 1.7882711441 1.6880818932 0.0009503810 0.0030514478 0.0059404691 
18.2714258465 1.7638534135 1.6327804919 0.0008588830 0.0022090010 0.0054045473 
20.1300735087 1.7748360447 1.6412523897 0.0009159129 0.0020648632 0.0055069855 
20.9181177077 1.6496193028 1.6599369160 0.0006748511 0.0024046143 0.0056431928 
21.7693585281 1.7958304860 1.6957536138 0.0010075628 0.0025821871 0.0059749643 
18.4925048161 1.6590682421 1.6066990300 0.0006245204 0.0021794680 0.0051658599 
23.5721835841 1.5652743321 1.5592537454 0.0004329991 0.0019781085 0.0047613077 
20.7710226845 1.6426138741 1.6368474620 0.0006204097 0.0025961122 0.0054315625 
18.2457018786 1.7384367337 1.6414764551 0.0008174118 0.0022419462 0.0054818445 
20.1300735087 1.7748360447 1.6412523897 0.0009159129 0.0020648632 0.0055069855 
17.6073230597 1.7872565137 1.6076598908 0.0008580110 0.0023249987 0.0051626487 
20.6330563956 1.8395787506 1.5814113543 0.0009495909 0.0022851908 0.0049223766 
20.6330563956 1.8395787506 1.5814113543 0.0009495909 0.0022851908 0.0049223766 
20.9181177075 1.6496193028 1.6599369160 0.0006748511 0.0024046143 0.0056431928 
17.6073230597 1.7872565137 1.6076598908 0.0008580110 0.0023249987 0.0051626487 
20.6330563956 1.8395787506 1.5814113543 0.0009495909 0.0022851908 0.0049223766 
20.9181177079 1.6496193028 1.6599369160 0.0006748511 0.0024046143 0.0056431928 
20.6330563956 1.8395787506 1.5814113543 0.0009495909 0.0022851908 0.0049223766 
17.2871142089 1.7844633831 1.5849186867 0.0008035696 0.0025164966 0.0049510184 
19.0458530399 1.8032384063 1.5554589317 0.0007966485 0.0026537718 0.0046856054 
20.7765076347 1.7118036847 1.6677908571 0.0008243330 0.0021046710 0.0057472576 
19.0458530399 1.8032384063 1.5554589317 0.0007966485 0.0026537718 0.0046856054 
22.4612444147 1.6201737625 1.6275757166 0.0005694289 0.0027189725 0.0053526388 
20.6330563956 1.8395787506 1.5814113543 0.0009495909 0.0022851908 0.0049223766 
22.4612444147 1.6201737625 1.6275757166 0.0005694289 0.0027189725 0.0053526388 
20.6330563956 1.8395787506 1.5814113543 0.0009495909 0.0022851908 0.0049223766 
20.7765076347 1.7118036847 1.6677908571 0.0008243330 0.0021046710 0.0057472576 
19.0458530399 1.8032384063 1.5554589317 0.0007966485 0.0026537718 0.0046856054 
22.4612444147 1.6201737625 1.6275757166 0.0005694289 0.0027189725 0.0053526388 
20.6330563956 1.8395787506 1.5814113543 0.0009495909 0.0022851908 0.0049223766 
22.4612444147 1.6201737625 1.6275757166 0.0005694289 0.0027189725 0.0053526388 
20.6330563956 1.8395787506 1.5814113543 0.0009495909 0.0022851908 0.0049223766 
20.7765076347 1.7118036847 1.6677908571 0.0008243330 0.0021046710 0.0057472576 
19.0458530399 1.8032384063 1.5554589317 0.0007966485 0.0026537718 0.0046856054 
22.4612444147 1.6201737625 1.6275757166 0.0005694289 0.0027189725 0.0053526388 
20.6330563956 1.8395787506 1.5814113543 0.0009495909 0.0022851908 0.0049223766 
22.4612444147 1.6201737625 1.6275757166 0.0005694289 0.0027189725 0.0053526388 
20.6330563956 1.8395787506 1.5814113543 0.0009495909 0.0022851908 0.0049223766 
22.0683718163 1.8600258683 1.5894315183 0.0009895399 0.0027162499 0.0050015900 
16.6219727682 1.7391169175 1.6022250382 0.0007461936 0.0023583953 0.0051111033 
18.4925048161 1.6590682421 1.6066990300 0.0006245204 0.0021794680 0.0051658599 
20.2086961015 1.7595897452 1.6658782941 0.0009054484 0.0022239559 0.0057107532 
19.0458530399 1.8032384063 1.5554589317 0.0007966485 0.0026537718 0.0046856054 
19.5149961962 1.6791043323 1.6226199945 0.0006505444 0.0028382574 0.0053161344 
23.2436611561 1.6420301174 1.6955362982 0.0007060840 0.0025926669 0.0059732583 
19.0458530399 1.8032384063 1.5554589317 0.0007966485 0.0026537718 0.0046856054 
23.2436611561 1.6420301174 1.6955362982 0.0007060840 0.0025926669 0.0059732583 
19.0458530399 1.8032384063 1.5554589317 0.0007966485 0.0026537718 0.0046856054 
23.2436611564 1.6420301174 1.6955362982 0.0007060840 0.0025926669 0.0059732583 
19.0458530399 1.8032384063 1.5554589317 0.0007966485 0.0026537718 0.0046856054 
18.4400996006 1.7664832057 1.6142640554 0.0007901756 0.0030849609 0.0052640952 
19.9083397192 1.7780999719 1.6176526253 0.0008121666 0.0034482437 0.0053405911 
21.6831095761 1.8562546609 1.5914995049 0.0009789122 0.0027695679 0.0050243712 
19.0726476843 1.8208735321 1.5992894321 0.0008968203 0.0027867403 0.0050973120 
20.2488663912 1.7651416327 1.6869853998 0.0008995893 0.0030426992 0.0059293713 
20.2488663912 1.7651416327 1.6869853998 0.0008995893 0.0030426992 0.0059293713 
19.5497924074 1.8039995657 1.6156992166 0.0008670293 0.0032699284 0.0052994611 
21.4422961555 1.8200495560 1.5973256347 0.0008718634 0.0035683899 0.0051686627 
23.1958930264 1.8227578320 1.5328853025 0.0008030941 0.0030517205 0.0045112075 
20.2488663912 1.7651416327 1.6869853998 0.0008995893 0.0030426992 0.0059293713 
18.2312054668 1.7653543999 1.6505080409 0.0008573609 0.0026730053 0.0055610579 
19.1793726736 1.7420581501 1.6650819251 0.0008525267 0.0023745437 0.0056918563 
19.5497924074 1.8039995657 1.6156992166 0.0008670293 0.0032699284 0.0052994611 
21.4422961555 1.8200495560 1.5973256347 0.0008718634 0.0035683899 0.0051686627 
20.1739547562 1.8257961062 1.6541414929 0.0009854503 0.0029812843 0.0056200012 
22.3708270817 1.8497321510 1.6740273980 0.0010830877 0.0029294460 0.0057979542 
20.7326310840 1.8398620212 1.5913514883 0.0009248553 0.0029976269 0.0050437015 
19.1829790022 1.7925326163 1.6551375328 0.0009080113 0.0030276751 0.0056341480 
20.2488663912 1.7651416327 1.6869853998 0.0008995893 0.0030426992 0.0059293713 
20.1969705507 1.8192249167 1.6552880974 0.0009931587 0.0025938714 0.0056015130 
23.0832624393 1.8198239855 1.6707362052 0.0010562234 0.0022558430 0.0057525390 
22.2750890573 1.8494779772 1.6274429636 0.0010509847 0.0023215699 0.0053457534 
19.1829790022 1.7925326163 1.6551375328 0.0009080113 0.0030276751 0.0056341480 
20.3923367521 1.7539752862 1.6660266922 0.0008365246 0.0033807277 0.0057783454 
18.7220914752 1.8012367143 1.6303112202 0.0009219197 0.0023988879 0.0053693315 
18.6707964526 1.7871467783 1.6139753219 0.0008901543 0.0021076897 0.0052439967 
19.5187841239 1.7765221370 1.5818645543 0.0007616108 0.0032196926 0.0049813221 
18.5642815754 1.7605056792 1.6475867634 0.0008308742 0.0029774301 0.0055592224 
20.0229365259 1.7257084396 1.6715193768 0.0007979012 0.0030727750 0.0057901776 
19.5187841239 1.7765221370 1.5818645543 0.0007616108 0.0032196926 0.0049813221 
19.5187841239 1.7765221370 1.5818645543 0.0007616108 0.0032196926 0.0049813221 
22.9157791271 1.7168838480 1.6367287425 0.0007230958 0.0038145405 0.0055677670 
18.7220914752 1.8012367143 1.6303112202 0.0009219197 0.0023988879 0.0053693315 
22.9157791271 1.7168838480 1.6367287425 0.0007230958 0.0038145405 0.0055677670 
20.3328394756 1.7435750630 1.6366900217 0.0007728018 0.0034606274 0.0055181581 
23.1004645031 1.7306264427 1.7271913756 0.0008908654 0.0031543591 0.0063136671 
23.3134302934 1.7506971307 1.7310703669 0.0009583835 0.0027092454 0.0063071704 
18.3167834069 1.7841114221 1.6443775535 0.0008853319 0.0027187713 0.0055073303 
18.1842435346 1.8073963491 1.6015881112 0.0008825651 0.0025009773 0.0051041619 
23.1004645031 1.7306264427 1.7271913756 0.0008908654 0.0031543591 0.0063136671 
20.3328394756 1.7435750630 1.6366900217 0.0007728018 0.0034606274 0.0055181581 
23.1233125266 1.7304105922 1.5885711474 0.0006800109 0.0038363184 0.0051236520 
19.5187841239 1.7765221370 1.5818645543 0.0007616108 0.0032196926 0.0049813221 
23.1004645031 1.7306264427 1.7271913756 0.0008908654 0.0031543591 0.0063136671 
23.3134302934 1.7506971307 1.7310703669 0.0009583835 0.0027092454 0.0063071704 
18.3167834069 1.7841114221 1.6443775535 0.0008853319 0.0027187713 0.0055073303 
18.1842435346 1.8073963491 1.6015881112 0.0008825651 0.0025009773 0.0051041619 
19.3108099962 1.7794288397 1.5824206656 0.0007691128 0.0031702355 0.0049806002 
20.5010841592 1.8368885069 1.5833486553 0.0009104028 0.0028716795 0.0049578747 
20.0229365259 1.7257084396 1.6715193768 0.0007979012 0.0030727750 0.0057901776 
23.3134302934 1.7506971307 1.7310703669 0.0009583835 0.0027092454 0.0063071704 
21.7643905804 1.7146402304 1.7093034139 0.0008530664 0.0026395194 0.0061023042 
18.1437046829 1.7302838597 1.6193505629 0.0007324828 0.0029114650 0.0052927043 
19.6796377636 1.7132662089 1.5631199286 0.0006195325 0.0030125748 0.0047854713 
23.3134302934 1.7506971307 1.7310703669 0.0009583835 0.0027092454 0.0063071704 
21.0315231910 1.7475343435 1.7033000063 0.0009019083 0.0027598003 0.0060535539 
18.7426506165 1.7890156424 1.6363759019 0.0008703612 0.0030613784 0.0054650704 
20.2787861182 1.8197944820 1.5990769234 0.0008790086 0.0032723079 0.0051464535 
20.0625547784 1.8365039230 1.6267574502 0.0009795980 0.0027611446 0.0053480475 
21.0315231910 1.7475343435 1.7033000063 0.0009019083 0.0027598003 0.0060535539 
21.9974635172 1.7207181694 1.6696502026 0.0008605795 0.0019980444 0.0057909044 
21.5535112159 1.7848135759 1.6536251580 0.0009627031 0.0020618652 0.0056235786 
21.4496113751 1.6333354792 1.6519094468 0.0006492397 0.0022219196 0.0055809349 
23.4138772741 1.5739185502 1.5946970566 0.0004911762 0.0020425172 0.0050768562 
20.4434100672 1.6761187570 1.5346959189 0.0006590019 0.0014600891 0.0048387134 
22.0460773627 1.8053438032 1.5319675714 0.0008878153 0.0015814492 0.0046951846 
18.5409015270 1.7034247873 1.6181342585 0.0007428732 0.0019615271 0.0053167136 
21.4496113751 1.6333354792 1.6519094468 0.0006492397 0.0022219196 0.0055809349 
22.9545344279 1.8380324219 1.6529134084 0.0010699259 0.0022764719 0.0055849378 
18.8448149763 1.7902268123 1.5550222010 0.0008377065 0.0018177669 0.0047743120 
19.4470025156 1.7914216097 1.5037675359 0.0007752082 0.0016957178 0.0043496787 
19.7895600063 1.6770392711 1.4553439537 0.0005756708 0.0012973569 0.0042725357 
22.9545344279 1.8380324219 1.6529134084 0.0010699259 0.0022764719 0.0055849378 
19.7895600063 1.6770392711 1.4553439537 0.0005756708 0.0012973569 0.0042725357 
22.9545344279 1.8380324219 1.6529134084 0.0010699259 0.0022764719 0.0055849378 
19.7895600063 1.6770392711 1.4553439537 0.0005756708 0.0012973569 0.0042725357 
19.6507144961 1.6256607076 1.5656087975 0.0005496850 0.0018029847 0.0048805229 
19.7895600063 1.6770392711 1.4553439537 0.0005756708 0.0012973569 0.0042725357 
18.8448149763 1.7902268123 1.5550222010 0.0008377065 0.0018177669 0.0047743120 
22.0460773627 1.8053438032 1.5319675714 0.0008878153 0.0015814492 0.0046951846 
22.9545344279 1.8380324219 1.6529134084 0.0010699259 0.0022764719 0.0055849378 
19.4640190749 1.7523257961 1.6721629562 0.0008791884 0.0024557280 0.0057554576 
22.9874079107 1.7174131385 1.7272456580 0.0008748750 0.0028928675 0.0062855941 
19.4558943854 1.6317777907 1.5793970315 0.0005699196 0.0018802094 0.0049793844 
19.7904647738 1.6639118338 1.4603442897 0.0005544777 0.0013172742 0.0042914824 
21.7295848053 1.7951215434 1.5172712721 0.0008534521 0.0015175027 0.0046089543
[truncated: 76,081 more chars]
