# Supplementary material for: Physiologically Realistic and Validated Mathematical Liver Model Revels Hepatobiliary Transfer Rates for Gd-EOB-DTPA Using Human DCE-MRI Data
Source: PLoS One. 2014 Apr 18;9(4):e95700. doi: 10.1371/journal.pone.0095700 (PMC3991717; doi:10.1371/journal.pone.0095700)
Supplement: File S1 — Scripts and models. This file contains all relevant model definitions and scripts used in this work. (TGZ) [file pone.0095700.s001.tgz › Supplementary/M2/adhocSim.m]

function adhocSim(in, model)
% Function checks wheter the paramter values passes the ad hoc contrasints
% (per cent of dose in blood plasma). 
% inputs:
% 1) matrix from the aGV_Final_xxx.mat
% 2) model name
%
% Stores the results as: pVectadhoc_elim_DCE.mat
% if adhoc.okLoc(x,1) == 1 then vector x has passed the test.
%
% Also gets a few extra values regarding the elimination (the test, okLoc
% is not a propper test disregard).

in = unique(in,'rows');
adhoc.cost = in(:,1);
adhoc.scale = in(:,2:3);
adhoc.param = in(:,4:end);
nParam = size(in,1);
clear in

% Settings
% Simulation settings
options = [];
options.maxnumsteps = 1e8;
options.abstol = 1e-10;
options.reltol = 1e-10;
options.minstep = 0;
options.maxstep = inf;

% Load data
load EXPDATA
simTime = 0:1:(EXPDATA.time(end)+1.37*60*60);
hLoc = simTime == 3*60*60;
dLoc = simTime == EXPDATA.time(end);

% Output filename
fileName = 'pVectadhoc_elim_DCE';

% Model name
modelName = strcat(model, '_s_MRI');

icOrig = SBinitialconditions(modelName);

% Preallocate memory
adhoc.bileElim = zeros([nParam 1], 'single');
adhoc.urineElim = zeros([nParam 1], 'single');
adhoc.okLoc = zeros([nParam 4], 'single');
adhoc.serum = zeros([nParam 2], 'single');

% Simulate all vectors and do the tests
for j = 1 : nParam
    try
        simData = feval(char(modelName), simTime, icOrig, adhoc.param(j,:), options);
        
        % Store amount in bile at 3h
        adhoc.bileElim(j) = single(simData.statevalues(hLoc,6));
        
        % Store amount in urine at 3h
        adhoc.urineElim(j) = single(simData.statevalues(hLoc,7));
        
        % Store max amount in serum
        adhoc.serum(j,1) = single(max(simData.statevalues(:,2).*adhoc.scale(j,2)));
        
        % Store amount in serum 3h
        adhoc.serum(j,2) = single(simData.statevalues(hLoc,2)*adhoc.scale(j,2));
        
        %% Ad hoc constraint
        
        % Check amount in serum at 3h
        if (simData.statevalues(hLoc,2)*adhoc.scale(j,1)/injection.dose(1)) >= 0.01
            adhoc.okLoc(j,1) = 1;
        end
        
        %% Not relevant anymore, incorrect (left due to that .mat files 
        %  used in the analyses contains theese values)
        
        % Check the eliminations
        temp = adhoc.urineElim(j)/1.75e-3;
        if (temp > 0.35) && (temp < 0.55)
            adhoc.okLoc(j,2) = 1;
        end
        temp = adhoc.bileElim(j)/1.75e-3;
        if (temp > 0.25) && (temp < 0.55)
            adhoc.okLoc(j,3) = 1;
        end
        if simData.reactionvalues(dLoc,8) > simData.reactionvalues(hLoc,8)*0.9
            adhoc.okLoc(j,4) = 1;
        end
        
        
    catch simFail
        disp('Simulation crashed, @ simulation for data:  ... ->' );
        disp(adhoc.param(j,:));
        disp(simFail)
        return;
        
    end
    
end

save(fileName, 'adhoc');
end
