# Supplementary material for: Physiologically Realistic and Validated Mathematical Liver Model Revels Hepatobiliary Transfer Rates for Gd-EOB-DTPA Using Human DCE-MRI Data
Source: PLoS One. 2014 Apr 18;9(4):e95700. doi: 10.1371/journal.pone.0095700 (PMC3991717; doi:10.1371/journal.pone.0095700)
Supplement: File S1 — Scripts and models. This file contains all relevant model definitions and scripts used in this work. (TGZ) [file pone.0095700.s001.tgz › Supplementary/M4/aGV_DCE_FINAL01-Jun-2012.dat]

21.7685862510 1.7058859115 1.5761658478 70321.3506852131 42.5348129941 0.0034044158 0.0049515796 
18.8793636767 1.7084815192 1.5691923888 85704.1461476035 51.8393033366 0.0028724758 0.0048277901 
19.3153966644 1.6477679322 1.6169732420 93395.5438787987 56.4915485078 0.0021809539 0.0052610534 
19.3153966644 1.6477679322 1.6169732420 93395.5438787987 56.4915485078 0.0021809539 0.0052610534 
17.2825937183 1.7358683814 1.6169732179 93395.5438787987 70.6144356347 0.0021809539 0.0052610534 
19.7059964543 1.6641680901 1.6175712141 93395.5438787987 56.4915485078 0.0027261923 0.0052610534 
17.5346783185 1.6767142518 1.5477311534 112548.9269008179 61.1256208463 0.0022533684 0.0046136972 
23.6309460340 1.6772356203 1.6101817722 74373.0691328963 44.9855492897 0.0036005687 0.0052920007 
19.1079258569 1.6913504345 1.5893873762 89000.4594609729 53.8331226957 0.0028724758 0.0050134744 
20.6283098996 1.6331117868 1.6139180558 93944.9294310269 56.8238517343 0.0019149839 0.0052920007 
20.4653865851 1.8244864215 1.6137687793 64278.1096107026 56.8238517343 0.0033512218 0.0052920007 
22.0286142779 1.8554426908 1.5822211564 59642.6690137770 57.3846134291 0.0023638082 0.0049264349 
21.7685862510 1.7058859115 1.5761658478 70321.3506852131 42.5348129941 0.0034044158 0.0049515796 
21.5205739612 1.6844269915 1.6743927004 63728.7240584744 45.1932388062 0.0030852518 0.0058181061 
22.7008243719 1.7609407340 1.5893522139 53839.7841183663 38.5471742759 0.0038831618 0.0051372639 
18.8154356580 1.7155741297 1.6580987941 54769.4061851951 41.1043514487 0.0026785048 0.0056313338 
16.2052447174 1.7248803050 1.5657870035 85065.1635375411 56.0946668222 0.0021390065 0.0047917957 
21.3692472936 1.6225934064 1.5867078862 88212.1931302977 44.5165441743 0.0025717207 0.0049690706 
18.3835367881 1.6530383739 1.5294371828 79128.7213512049 38.5841892532 0.0021253070 0.0044573907 
23.3902742469 1.7437713405 1.4338629260 63858.4754863520 32.8476689149 0.0019880761 0.0035972042 
20.9135978896 1.7669257463 1.5126930288 70320.4453257216 54.6548957565 0.0014544990 0.0046290821 
21.9542288033 1.7475260487 1.3756202507 116509.8746765112 68.9246258620 0.0011823603 0.0036748664 
21.9542288033 1.7475260487 1.3756202507 116509.8746765112 68.9246258620 0.0011823603 0.0036748664 
16.2052447174 1.7248803050 1.5657870035 85065.1635375411 56.0946668222 0.0021390065 0.0047917957 
18.4878981067 1.6446270474 1.5657869567 106331.4544219264 56.0946668222 0.0021390065 0.0047917957 
18.3432277544 1.8046661131 1.5657869746 85065.1635375411 70.1183335278 0.0021390065 0.0047917957 
17.4818414415 1.7389063214 1.5668934577 85065.1635375411 56.0946668222 0.0026737581 0.0047917957 
21.5210444710 1.7281884687 1.4780697623 97027.4521600078 50.8357918076 0.0024398042 0.0039682058 
21.5210444710 1.7281884687 1.4780697623 97027.4521600078 50.8357918076 0.0024398042 0.0039682058 
20.2164921206 1.7746373534 1.5991340740 63461.3948925394 48.0625569367 0.0034653106 0.0051717116 
17.5346783185 1.6767142518 1.5477311534 112548.9269008179 61.1256208463 0.0022533684 0.0046136972 
21.6599293545 1.6024609099 1.5477310558 140686.1586260224 61.1256208463 0.0022533684 0.0046136972 
16.6694969984 1.7539395532 1.5477310008 112548.9269008179 76.4070260579 0.0022533684 0.0046136972 
19.9373955923 1.6893742473 1.5464163088 112548.9269008179 61.1256208463 0.0028167104 0.0046136972 
21.6599293545 1.6024609099 1.5477310558 140686.1586260224 61.1256208463 0.0022533684 0.0046136972 
17.5346783185 1.6767142518 1.5477311534 112548.9269008180 61.1256208463 0.0022533684 0.0046136972 
21.4022156754 1.6068449448 1.6059804125 100238.8880210411 54.4400060663 0.0020069062 0.0051904093 
19.8460580031 1.8205439877 1.5802917011 68694.4133916125 57.6037344890 0.0029597465 0.0049380978 
18.3835367881 1.6530383739 1.5294371828 79128.7213512049 38.5841892532 0.0021253070 0.0044573907 
22.8640322564 1.5833066595 1.5294371022 98910.9016890061 38.5841892532 0.0021253070 0.0044573907 
16.6056879999 1.7269574539 1.5294372050 79128.7213512049 48.2302365665 0.0021253070 0.0044573907 
20.6195490561 1.6659651649 1.5305962037 79128.7213512049 38.5841892532 0.0026566337 0.0044573907 
19.1079258569 1.6913504345 1.5893873762 89000.4594609729 53.8331226957 0.0028724758 0.0050134744 
17.9363182073 1.7755662465 1.5893875051 89000.4594609729 67.2914033696 0.0028724758 0.0050134744 
22.8910647194 1.7028012514 1.5802450807 89000.4594609729 53.8331226957 0.0035905948 0.0050134744 
21.5205739612 1.6844269915 1.6743927004 63728.7240584744 45.1932388062 0.0030852518 0.0058181061 
19.8300003414 1.7810771901 1.6743925642 63728.7240584744 56.4915485078 0.0030852518 0.0058181061 
19.8300003414 1.7810771901 1.6743925626 63728.7240584744 56.4915485078 0.0030852518 0.0058181061 
20.3049214848 1.6629671639 1.6253615782 79411.9647447395 48.5474244989 0.0028321648 0.0053408395 
19.0860566851 1.6610707163 1.5321989988 92232.3916549404 45.2815068508 0.0023681718 0.0044658509 
21.9542288033 1.7475260487 1.3756202507 116509.8746765112 68.9246258620 0.0011823603 0.0036748664 
20.3271923638 1.6831478326 1.3756204202 145637.3433456390 68.9246258620 0.0011823603 0.0036748664 
21.3873495979 1.7619902474 1.4164819880 116509.8746765112 68.9246258620 0.0014779503 0.0036748664 
19.0800265335 1.7126548100 1.4464166476 131073.6090110751 77.5402040947 0.0013301553 0.0041342247 
18.6972521427 1.6938968093 1.4796353687 138355.4761783570 81.8479932111 0.0014040528 0.0043639038 
23.6415132483 1.5690714738 1.4796353726 138355.4761783571 56.0012585128 0.0014040528 0.0043639038 
18.8867179492 1.6888324746 1.5272622351 105587.0739255883 66.7707313038 0.0015148991 0.0047084226 
20.3492686255 1.7215299849 1.5947173340 85561.9392155629 65.6937840247 0.0016811685 0.0052252007 
19.0800265335 1.7126548100 1.4464166476 131073.6090110751 77.5402040947 0.0013301553 0.0041342247 
22.2970354720 1.5955964344 1.4404199413 129054.0286638993 42.1860441982 0.0016110236 0.0038013694 
20.4760882686 1.7134271487 1.4508663422 93320.2566760166 58.8661065482 0.0012631135 0.0042847273 
21.6502221154 1.7211242834 1.4522139068 74443.5805084874 49.5290577750 0.0012295926 0.0043599787 
22.0286142779 1.8554426908 1.5822211564 59642.6690137770 57.3846134291 0.0023638082 0.0049264349 
16.9276337506 1.7767809502 1.5822211480 74553.3362672212 57.3846134291 0.0023638082 0.0049264349 
23.5488057774 1.8687717607 1.5790774899 59642.6690137770 57.3846134291 0.0029547603 0.0049264349 
23.6678544255 1.7642571349 1.7151963151 59642.6690137770 57.3846134291 0.0023638082 0.0061580436 
20.4606456612 1.6580904715 1.6485460380 67098.0026404991 43.0384600718 0.0026592843 0.0055422392 
23.2942103958 1.7605702497 1.6489512350 46011.0399991140 36.5533549168 0.0041225348 0.0057252639 
23.2942103958 1.7605702497 1.6489512350 46011.0399991140 36.5533549168 0.0041225348 0.0057252639 
20.7929075853 1.7733191031 1.6967348763 38534.2459992580 35.4110625757 0.0027698280 0.0059936357 
20.6630490268 1.6741140870 1.5998849333 72810.8210324133 42.9307616994 0.0030412817 0.0051268722 
23.3770081775 1.6774214273 1.4864429491 104518.3882104408 67.8040861582 0.0012390558 0.0046915605 
20.4272639964 1.6218238867 1.5287466210 104518.3882104408 54.2432689265 0.0015488198 0.0046915605 
23.5115168168 1.6332127654 1.3833024397 114316.9871051697 55.0908200035 0.0010648136 0.0040318098 
23.3770081775 1.6774214273 1.4864429491 104518.3882104408 67.8040861582 0.0012390558 0.0046915605 
23.5914109965 1.8001220605 1.4301581046 91453.5896841357 64.4138818503 0.0014713788 0.0038118929 
18.7447415877 1.7594772004 1.4670781251 81654.9907894069 51.7006156956 0.0016456210 0.0040318098 
23.5841145142 1.7830044638 1.4414377084 70223.2920788900 43.6488804643 0.0018489036 0.0037019345 
17.5346783185 1.6767142518 1.5477311534 112548.9269008180 61.1256208463 0.0022533684 0.0046136972 
21.6599293545 1.6024609099 1.5477310558 140686.1586260225 61.1256208463 0.0022533684 0.0046136972 
16.6694969984 1.7539395532 1.5477310013 112548.9269008180 76.4070260579 0.0022533684 0.0046136972 
19.9373955923 1.6893742473 1.5464163108 112548.9269008180 61.1256208463 0.0028167104 0.0046136972 
21.1477763791 1.6250770008 1.6108793346 126617.5427634202 68.7663234521 0.0025350394 0.0051904093 
18.8867179492 1.6888324746 1.5272622351 105587.0739255883 66.7707313038 0.0015148991 0.0047084226 
21.4161014994 1.6085514033 1.5272621479 131983.8424069853 66.7707313038 0.0015148991 0.0047084226 
20.5812518149 1.7697394074 1.5272622238 105587.0739255883 83.4634141297 0.0015148991 0.0047084226 
16.4471009281 1.7085632453 1.5509985146 105587.0739255883 66.7707313038 0.0018936239 0.0047084226 
21.4161014992 1.6085514033 1.5272621479 131983.8424069853 66.7707313038 0.0015148991 0.0047084226 
22.4975199118 1.7388430334 1.6402258370 92388.6896848897 79.2902434232 0.0017989427 0.0055912518 
19.0800265335 1.7126548100 1.4464166476 131073.6090110751 77.5402040947 0.0013301553 0.0041342247 
19.8944246726 1.6408572371 1.4464167963 163842.0112638439 77.5402040947 0.0013301553 0.0041342247 
22.3166263040 1.7844965500 1.4464163278 131073.6090110751 96.9252551184 0.0013301553 0.0041342247 
17.3960317350 1.7303970066 1.4789867671 131073.6090110751 77.5402040947 0.0016626941 0.0041342247 
19.0814782630 1.6695194415 1.5194893457 147457.8101374595 87.2327296065 0.0014964247 0.0046510028 
20.1550921109 1.6469099911 1.5540024338 155649.9107006516 92.0789923625 0.0015795594 0.0049093918 
22.3406305677 1.7745971588 1.4173207035 124929.5335886810 86.0211639176 0.0012678043 0.0039404329 
22.3406305679 1.7745971588 1.4173207035 124929.5335886810 86.0211639176 0.0012678043 0.0039404329 
19.8460580031 1.8205439877 1.5802917011 68694.4133916125 57.6037344890 0.0029597465 0.0049380978 
18.4358536428 1.7385297658 1.5802916702 85868.0167395156 57.6037344890 0.0029597465 0.0049380978 
23.6611576108 1.8318087451 1.5705575878 68694.4133916125 57.6037344890 0.0036996832 0.0049380978 
22.0522743656 1.7230083910 1.7143120841 68694.4133916125 57.6037344890 0.0029597465 0.0061726222 
18.9468149038 1.7528997628 1.6491347096 77281.2150655641 64.8042013001 0.0022198099 0.0055553600 
20.3049214848 1.6629671639 1.6253615782 79411.9647447395 48.5474244989 0.0028321648 0.0053408395 
17.7354855652 1.7525245585 1.6253614899 79411.9647447395 60.6842806236 0.0028321648 0.0053408395 
23.2991521796 1.6759822204 1.6163443252 79411.9647447395 48.5474244989 0.0035402059 0.0053408395 
16.4751378151 1.7235715746 1.5347166622 96783.3320326513 59.1671736080 0.0021241236 0.0045063334 
23.0816529133 1.6152779058 1.6211458361 105469.0156766072 64.4770481626 0.0017701030 0.0054242902 
21.5210444710 1.7281884687 1.4780697623 97027.4521600078 50.8357918076 0.0024398042 0.0039682058 
22.5026992763 1.6659914841 1.4780697907 121284.3152000098 50.8357918076 0.0024398042 0.0039682058 
20.0754940757 1.6335475500 1.5860093475 97027.4521600078 50.8357918076 0.0024398042 0.0049602572 
21.5210444710 1.7281884687 1.4780697623 97027.4521600079 50.8357918076 0.0024398042 0.0039682058 
18.1740833621 1.7022512669 1.5042486385 87931.1285200072 46.0699363257 0.0022110726 0.0042162187 
21.6502221154 1.7211242834 1.4522139068 74443.5805084874 49.5290577750 0.0012295926 0.0043599787 
21.8068115395 1.6437175403 1.4522139288 93054.4756356092 49.5290577750 0.0012295926 0.0043599787 
18.0664460936 1.7422236572 1.4933003770 74443.5805084874 49.5290577750 0.0015369908 0.0043599787 
21.6599293545 1.6024609099 1.5477310558 140686.1586260224 61.1256208463 0.0022533684 0.0046136972 
17.5346783126 1.6767142520 1.5477311534 140686.1586260224 76.4070260579 0.0022533684 0.0046136972 
21.6599293545 1.6024609099 1.5477310558 140686.1586260224 61.1256208463 0.0022533684 0.0046136972 
21.0382184464 1.6534945542 1.5012580872 127496.8312548327 55.3950938920 0.0023942039 0.0041811631 
19.7514459250 1.6341622246 1.4952595971 135740.1608618261 68.5275514957 0.0014611685 0.0044514969 
19.7514459250 1.6341622246 1.4952595971 135740.1608618261 68.5275514957 0.0014611685 0.0044514969 
22.2970354720 1.5955964344 1.4404199413 129054.0286638993 42.1860441982 0.0016110236 0.0038013694 
19.4140453275 1.6533243758 1.4404200297 129054.0286638993 52.7325552478 0.0016110236 0.0038013694 
23.5023032452 1.6109068391 1.4565132573 129054.0286638993 42.1860441982 0.0020137795 0.0038013694 
18.4789827546 1.6529438555 1.5259587311 101831.6944926080 49.1071920745 0.0021270546 0.0044250315 
17.0329646589 1.7725915312 1.5616907746 72088.7738239750 52.5677660126 0.0023850701 0.0047368626 
23.2942103958 1.7605702497 1.6489512350 46011.0399991140 36.5533549168 0.0041225348 0.0057252639 
16.4751378151 1.7235715746 1.5347166622 96783.3320326513 59.1671736080 0.0021241236 0.0045063334 
18.4732904205 1.6487700708 1.5347166409 120979.1650408141 59.1671736080 0.0021241236 0.0045063334 
18.5401331758 1.7985140440 1.5347166240 96783.3320326513 73.9589670100 0.0021241236 0.0045063334 
18.5416342077 1.7359683636 1.5359339837 96783.3320326513 59.1671736080 0.0026551545 0.0045063334 
23.1190849598 1.6107153612 1.6559673505 96783.3320326513 59.1671736080 0.0021241236 0.0056329167 
19.7082982111 1.8307698612 1.5978196267 72587.4990244885 66.5630703090 0.0023896390 0.0050696250 
16.4751378151 1.7235715746 1.5347166622 96783.3320326513 59.1671736080 0.0021241236 0.0045063334 
21.1813257384 1.7644316102 1.4681304930 68566.4519974722 40.9162275925 0.0021009331 0.0038950120 
18.1740833621 1.7022512669 1.5042486385 87931.1285200072 46.0699363257 0.0022110726 0.0042162187 
20.6400092564 1.6348647086 1.5042486363 109913.9106500090 46.0699363257 0.0022110726 0.0042162187 
18.9716502608 1.7715996358 1.5042486528 87931.1285200072 57.5874204071 0.0022110726 0.0042162187 
21.5084560833 1.7126807059 1.5035996332 87931.1285200072 46.0699363257 0.0027638407 0.0042162187 
22.6980540697 1.5926552429 1.6183434123 87931.1285200072 46.0699363257 0.0022110726 0.0052702733 
19.7513498827 1.6260704125 1.5428245683 98922.5195850081 51.8286783664 0.0016583044 0.0047432460 
21.9751387730 1.7444289057 1.4174307256 107166.0628837588 56.1477348969 0.0016583044 0.0035574345 
20.8946821635 1.7711897484 1.4684968251 83809.3568706319 61.1866341825 0.0013819204 0.0042820971 
20.6400092712 1.6348647085 1.5042486363 109913.9106500090 46.0699363257 0.0022110726 0.0042162187 
18.4789827546 1.6529438555 1.5259587311 101831.6944926080 49.1071920745 0.0021270546 0.0044250315 
22.9039258555 1.5839382551 1.5259586515 127289.6181157600 49.1071920745 0.0021270546 0.0044250315 
16.7118354451 1.7261710297 1.5259587553 101831.6944926080 61.3839900931 0.0021270546 0.0044250315 
20.8130946676 1.6656977759 1.5270596475 101831.6944926080 49.1071920745 0.0026588183 0.0044250315 
18.4789827543 1.6529438555 1.5259587311 101831.6944926080 49.1071920745 0.0021270546 0.0044250315 
20.0013993179 1.6976553313 1.4822038519 92284.9731339260 44.5033928175 0.0022599955 0.0040101848 
20.8130946676 1.6656977759 1.5270596475 101831.6944926080 49.1071920745 0.0026588183 0.0044250315 
16.5122587349 1.7503861027 1.5879048479 76373.7708694560 55.2455910838 0.0023929364 0.0049781605 
17.4861064931 1.7519788811 1.6326790661 76373.7708694560 59.8493903408 0.0025923478 0.0053930072 
21.8494605894 1.8300167837 1.6836309557 63644.8090578800 65.2204894739 0.0028249944 0.0058769950 
20.4950658755 1.6866505509 1.6628265535 68418.1697372210 47.8603297757 0.0029371633 0.0056954996 
20.4950658755 1.6866505509 1.6628265535 68418.1697372210 47.8603297757 0.0029371633 0.0056954996 
17.6556120947 1.7282096303 1.6237455329 53551.1401213569 40.4181204300 0.0021557460 0.0053273771 
19.0814782630 1.6695194415 1.5194893457 147457.8101374595 87.2327296065 0.0014964247 0.0046510028 
22.3464908196 1.5909973999 1.5194893918 184322.2626718243 87.2327296065 0.0014964247 0.0046510028 
19.6498545274 1.7499417850 1.5194892499 147457.8101374595 109.0409120082 0.0014964247 0.0046510028 
16.6878894154 1.6894969036 1.5440352036 147457.8101374595 87.2327296065 0.0018705309 0.0046510028 
22.3348855030 1.6180382844 1.5956258542 165890.0364046419 98.1368208074 0.0016834778 0.0052323781 
20.9499623932 1.7631524162 1.4469961370 175106.1495382331 103.5888664078 0.0017770044 0.0037789398 
18.6600187526 1.7320209140 1.4446437165 195842.4040888134 115.8559690087 0.0014262798 0.0039969555 
21.8567061450 1.7493876731 1.3792457570 220034.7010644903 130.1675887098 0.0012041543 0.0036699319 
22.3464908196 1.5909973999 1.5194893918 184322.2626718243 87.2327296065 0.0014964247 0.0046510028 
19.7864695466 1.6444313057 1.4397399957 234002.8725325895 92.0884577194 0.0016147943 0.0037925657 
20.5187590607 1.7704531788 1.4494545135 231975.5976465138 159.5934608016 0.0013978520 0.0040759436 
17.5731808182 1.7247091380 1.4694763156 999572.3592315642 575.5283207002 0.0016074539 0.0040787964 
19.0607651821 1.7956458657 1.5502158318 999444.0401275265 748.9892178197 0.0026868582 0.0046393494 
19.5201924047 1.7761185172 1.6692478836 999440.7549546859 895.1173635880 0.0025154317 0.0057285509 
19.7514459250 1.6341622246 1.4952595971 135740.1608618261 68.5275514957 0.0014611685 0.0044514969 
18.4032042460 1.7109300234 1.4952596572 135740.1608618261 85.6594393696 0.0014611685 0.0044514969 
17.7314209401 1.6541622303 1.5210209186 135740.1608618261 68.5275514957 0.0018264607 0.0044514969 
19.4223685862 1.7345677490 1.5694084280 101805.1206463696 77.0934954326 0.0016438146 0.0050079340 
21.0382184464 1.6534945542 1.5012580872 127496.8312548327 55.3950938920 0.0023942039 0.0041811631 
19.2379272987 1.7203941625 1.5012580681 127496.8312548327 69.2438673650 0.0023942039 0.0041811631 
22.6338922474 1.5740705129 1.5465293607 143433.9351616868 62.3194806285 0.0017956529 0.0047038085 
20.4825880322 1.8163539705 1.6289495436 92374.2703108462 81.7323964698 0.0034647785 0.0054471906 
21.4161014992 1.6085514033 1.5272621479 131983.8424069853 66.7707313038 0.0015148991 0.0047084226 
18.8867179485 1.6888324748 1.5272622351 131983.8424069853 83.4634141297 0.0015148991 0.0047084226 
18.9600679726 1.6295623128 1.5509985099 131983.8424069853 66.7707313038 0.0018936239 0.0047084226 
21.4091571096 1.6285837470 1.4284478224 999900.5268514641 346.2789918081 0.0016516764 0.0036644306 
22.3406305677 1.7745971588 1.4173207035 124929.5335886810 86.0211639176 0.0012678043 0.0039404329 
19.4801538915 1.7056922374 1.4173206486 156161.9169858512 86.0211639176 0.0012678043 0.0039404329 
21.2947935968 1.7890164368 1.4532565488 124929.5335886810 86.0211639176 0.0015847554 0.0039404329 
19.5211335806 1.6674182856 1.4160564764 192670.8651561763 92.7625686093 0.0012743043 0.0039173444 
20.4938318147 1.6315247715 1.4154152996 226541.5309399239 96.1332709552 0.0012775542 0.0039058002 
20.8546064417 1.7129644087 1.3931661458 80377.5082056709 37.4132066416 0.0014382098 0.0034886497 
18.3558525876 1.6908787991 1.4833935733 64302.0065645367 37.4132066416 0.0014382098 0.0043608121 
18.6222016418 1.7420675899 1.4539418725 72339.7573851038 42.0898574718 0.0016179860 0.0039247309 
17.2428215444 1.7262101857 1.4825153718 76358.6327953873 44.4281828869 0.0017078741 0.0041427715 
20.9569505955 1.6851120229 1.4385113362 78368.0705005291 45.5973455945 0.0012134895 0.0042517918 
17.2428215444 1.7262101857 1.4825153718 76358.6327953873 44.4281828869 0.0017078741 0.0041427715 
17.0683238264 1.6788170352 1.5442495170 86154.6416079534 50.1278510862 0.0018146163 0.0046742455 
22.5389070802 1.6547473477 1.4645154312 91029.0979161294 35.4265434472 0.0022445694 0.0038485018 
23.3486038439 1.5707944730 1.5510350136 191399.5330875477 78.2827110925 0.0020659006 0.0046663592 
21.7700304867 1.5876030067 1.4768895935 999288.5360660420 398.2228047712 0.0014989168 0.0042358749 
20.5589622813 1.7113547523 1.6037724319 98987.8818052390 75.1170727167 0.0017042615 0.0052969754 
20.6212044018 1.8185113762 1.6200666913 79190.3054441912 75.1170727167 0.0021303269 0.0052969754 
17.3609645306 1.7664528602 1.5358908367 113488.0598040532 82.7094721564 0.0018265889 0.0045908844 
17.0683238264 1.6788170352 1.5442495170 86154.6416079534 50.1278510862 0.0018146163 0.0046742455 
20.6271223064 1.6014112934 1.5442495186 107693.3020099418 50.1278510862 0.0018146163 0.0046742455 
17.2182160708 1.7582628318 1.5442494423 86154.6416079534 62.6598138578 0.0018146163 0.0046742455 
16.9223938893 1.6950900194 1.5544034475 86154.6416079534 50.1278510862 0.0022682703 0.0046742455 
16.9223938893 1.6950900194 1.5544034475 86154.6416079534 50.1278510862 0.0022682703 0.0046742455 
18.9598810780 1.8160824142 1.5690558912 71178.5417971959 59.0372933691 0.0025199066 0.0048052008 
23.0227388837 1.6152951698 1.4329037754 95051.9593326029 30.0938441946 0.0017893640 0.0036429724 
19.3163506429 1.7601105237 1.4539989761 50288.8084729011 31.3766608488 0.0015902708 0.0039436461 
19.2069189306 1.6390039011 1.5874744765 104087.5581754796 59.5034462049 0.0019267890 0.0050395452 
21.7089136147 1.6386694388 1.6421365923 179687.8412196100 107.7588876523 0.0027620344 0.0054896876 
17.2428215444 1.7262101857 1.4825153718 76358.6327953873 44.4281828869 0.0017078741 0.0041427715 
18.0647685543 1.6569329663 1.4825153089 95448.2909942341 44.4281828869 0.0017078741 0.0041427715 
20.3646632279 1.7954137584 1.4825153794 76358.6327953873 55.5352286087 0.0017078741 0.0041427715 
18.2842648766 1.7391122924 1.4954699730 76358.6327953873 44.4281828869 0.0021348427 0.0041427715 
21.7710841090 1.6190671450 1.5916507616 76358.6327953873 44.4281828869 0.0017078741 0.0051784644 
22.5495275196 1.6783390086 1.4376497713 90675.8764445224 36.0978985956 0.0020281005 0.0036249251 
17.4137720385 1.6756207386 1.5455292303 65508.8465925271 38.5058713986 0.0017554077 0.0047132117 
18.2842648766 1.7391122924 1.4954699730 76358.6327953873 44.4281828869 0.0021348427 0.0041427715 
20.8525008732 1.7372294987 1.6545786981 46061.3289805529 35.2360087107 0.0034874362 0.0056871459 
17.3609645306 1.7664528602 1.5358908367 113488.0598040532 82.7094721564 0.0018265889 0.0045908844 
16.7291390675 1.6885649909 1.5358908617 141860.0747550666 82.7094721564 0.0018265889 0.0045908844 
23.0317296711 1.8407074156 1.5358908842 113488.0598040532 103.3868401955 0.0018265889 0.0045908844 
17.5119937704 1.7808190779 1.5454524642 113488.0598040532 82.7094721564 0.0022832361 0.0045908844 
23.6277316973 1.6579715588 1.6571120426 113488.0598040532 82.7094721564 0.0018265889 0.0057386055 
17.5131577530 1.7671015458 1.5876439028 124127.5654106832 98.2174981857 0.0019978316 0.0050212798 
21.9643191114 1.8373426824 1.5791804178 122354.3144762448 116.3101952199 0.0019692911 0.0049495473 
18.8496959227 1.7819950876 1.6584795397 95201.4095426579 83.1940979698 0.0028165858 0.0056444565 
18.8496959227 1.7819950876 1.6584795397 95201.4095426579 83.1940979698 0.0028165858 0.0056444565 
23.1924885807 1.6279453880 1.4390989468 148543.4103186265 49.0857293954 0.0019312876 0.0036577289 
23.3778869745 1.6039228786 1.6568187648 112345.1127976476 66.6947512759 0.0022316172 0.0056255393 
23.5605017391 1.8243191833 1.6016148569 999650.1669125963 857.0708877710 0.0040655866 0.0052762820 
21.4523370913 1.7500125654 1.5762492331 999719.6869798404 679.7689448871 0.0035482161 0.0049709068 
17.5731808182 1.7247091380 1.4694763156 999572.3592315642 575.5283207002 0.0016074539 0.0040787964 
18.2445158071 1.6561677166 1.4694764110 1249465.4490394553 575.5283207002 0.0016074539 0.0040787964 
20.8164614463 1.7932209679 1.4694763193 999572.3592315642 719.4104008752 0.0016074539 0.0040787964 
18.2262307377 1.7381042569 1.4864558402 999572.3592315642 575.5283207002 0.0020093173 0.0040787964 
22.1701960099 1.6175424382 1.5759246464 999572.3592315642 575.5283207002 0.0016074539 0.0050984955 
22.1776698685 1.6173822173 1.5759246465 999992.1606171967 575.5283207002 0.0016074539 0.0050984955 
23.3170096732 1.6846452800 1.4697529208 999999.4341331891 647.4693607877 0.0012055904 0.0045886459 
23.1007665066 1.7027214358 1.4053516394 835779.2288552221 516.6666339454 0.0010979347 0.0041738528 
19.7401461109 1.6743571707 1.6153277982 999955.0992591945 614.4259613061 0.0028565675 0.0052506394 
18.4789827543 1.6529438555 1.5259587311 101831.6944926080 49.1071920745 0.0021270546 0.0044250315 
22.9039258555 1.5839382551 1.5259586515 127289.6181157600 49.1071920745 0.0021270546 0.0044250315 
16.7118354451 1.7261710297 1.5259587553 101831.6944926080 61.3839900931 0.0021270546 0.0044250315 
20.8130946676 1.6656977759 1.5270596475 101831.6944926080 49.1071920745 0.0026588183 0.0044250315 
20.8130946676 1.6656977759 1.5270596475 101831.6944926080 49.1071920745 0.0026588183 0.0044250315 
17.8293413930 1.7643278909 1.5797988732 90693.8529074790 71.3588884833 0.0018944080 0.0049781605 
22.0678275095 1.7531458360 1.4225959517 118538.4568703015 64.8368395359 0.0016783790 0.0035953381 
20.8787459253 1.6357783264 1.3965391702 999920.0083347363 362.0218878389 0.0013790448 0.0035835083 
20.9024054000 1.6440267190 1.5031201151 999996.4400047344 559.3950946566 0.0013824511 0.0046234093 
22.6410245385 1.7140028134 1.3471059903 999993.2737409372 558.2077731765 0.0010401070 0.0037196731 
22.6410245394 1.7140028134 1.3471059903 999993.2737409370 558.2077731765 0.0010401070 0.0037196731 
17.6774935682 1.7687817521 1.5105823780 999993.0101760414 692.5616101615 0.0018313659 0.0043519358 
19.2439808784 1.7018244503 1.5061982060 999994.8418552026 517.2245563013 0.0024140818 0.0042264317 
20.9027634161 1.8054478673 1.6869047246 999987.1915403516 958.3674157655 0.0030932278 0.0059344158 
19.7082982111 1.8307698612 1.5978196267 72587.4990244885 66.5630703090 0.0023896390 0.0050696250 
16.5860571479 1.7478413061 1.5978196583 90734.3737806106 66.5630703090 0.0023896390 0.0050696250 
20.9912386259 1.8450948639 1.5942878460 72587.4990244885 66.5630703090 0.0029870488 0.0050696250 
19.4877160746 1.7934860647 1.6658461124 81660.9364025495 74.8834540976 0.0026883439 0.0057033282 
20.8846573846 1.7722932877 1.6990347854 86197.6550915801 79.0436459920 0.0028376963 0.0060201797 
20.9912386259 1.8450948639 1.5942878460 72587.4990244885 66.5630703090 0.0029870488 0.0050696250 
19.7864695466 1.6444313057 1.4397399957 234002.8725325895 92.0884577194 0.0016147943 0.0037925657 
22.8885032327 1.5877648536 1.4397399864 292503.5906657369 92.0884577194 0.0016147943 0.0037925657 
18.7161165117 1.7055974338 1.4397403124 234002.8725325895 115.1105721493 0.0016147943 0.0037925657 
21.2816880391 1.6581861234 1.4556507824 234002.8725325895 92.0884577194 0.0020184928 0.0037925657 
17.7896456968 1.7067554603 1.5746921545 148079.9427745293 101.4411917065 0.0017787968 0.0049777425 
19.1081760057 1.6932334269 1.4325747356 189955.9451100733 103.0824166610 0.0013029529 0.0040370085 
21.2816880391 1.6581861234 1.4556507824 234002.8725325895 92.0884577194 0.0020184928 0.0037925657 
23.6159800018 1.6035981428 1.4146605432 179179.8170949630 79.8160300580 0.0011494111 0.0041437642 
18.3444061032 1.6830929761 1.5451122552 388086.5960146342 209.3817622585 0.0024775360 0.0045843083 
20.4938318147 1.6315247715 1.4154152996 226541.5309399239 96.1332709552 0.0012775542 0.0039058002 
19.3223957026 1.6984475495 1.4154152721 226541.5309399239 120.1665886940 0.0012775542 0.0039058002 
18.9616285634 1.6512691081 1.4504860906 226541.5309399239 96.1332709552 0.0015969428 0.0039058002 
20.4950658755 1.6866505509 1.6628265535 68418.1697372210 47.8603297757 0.0029371633 0.0056954996 
19.1303697723 1.7813742857 1.6628265426 68418.1697372210 59.8254122197 0.0029371633 0.0056954996 
22.9650746282 1.7010818331 1.6526957837 68418.1697372210 47.8603297757 0.0036714541 0.0056954996 
23.6437245251 1.7218930417 1.4534552166 999983.1440152032 481.4184015011 0.0023640730 0.0037425974 
23.1234063227 1.7886948020 1.4969877735 999943.9849958187 664.7056288579 0.0027186268 0.0041524086 
20.2612537205 1.7582383024 1.6894616794 999953.9411393632 882.6740090449 0.0026439350 0.0059190361 
17.3481199087 1.6715474025 1.5038021145 999803.1466869500 527.4288488561 0.0016762982 0.0043610221 
20.5187590607 1.7704531788 1.4494545135 231975.5976465138 159.5934608016 0.0013978520 0.0040759436 
18.3169492407 1.6999524940 1.4494545068 289969.4970581423 159.5934608016 0.0013978520 0.0040759436 
19.8436550692 1.7845744397 1.4774261969 231975.5976465138 159.5934608016 0.0017473149 0.0040759436 
23.5854608605 1.6709347161 1.5525548088 231975.5976465138 159.5934608016 0.0013978520 0.0050949296 
21.5483709095 1.5935514240 1.5198197907 260972.5473523281 119.6950956012 0.0015725834 0.0045854366 
22.4300791393 1.7028974905 1.4071913643 282720.2596316888 119.6950956012 0.0017036321 0.0034390774 
21.3646115274 1.6567408665 1.4464897763 233787.9070031272 89.7713217009 0.0019329672 0.0037256672 
19.4862739924 1.6312557283 1.4995490847 206036.9199799846 101.6161488698 0.0015145671 0.0044401515 
23.6403014717 1.5666035941 1.5609720533 249419.9601205959 113.5827361864 0.0017346079 0.0048703627 
17.1603650586 1.7023718436 1.4832216804 285987.1507778206 153.3873460730 0.0017340040 0.0041365011 
16.9973270577 1.7105378462 1.4990677075 312086.7726651672 185.1953582591 0.0016345224 0.0043419181 
23.5185380285 1.6206514225 1.6493959474 237359.9284813037 152.8239009895 0.0018933346 0.0056353922 
19.4655539457 1.7072650570 1.4285979479 261583.1173915839 124.9276903863 0.0016119738 0.0036892094 
19.2631935020 1.7117549035 1.4363031459 355714.0184825199 174.5120181089 0.0016563754 0.0037356257 
22.8447945428 1.6011616678 1.3673853873 217343.4588947545 73.8345164681 0.0011738317 0.0036084949 
22.1511831697 1.6677258269 1.4820104381 220419.2176655114 94.1736428648 0.0024449853 0.0040044161 
22.5374371404 1.6188120252 1.3733753474 999961.0476552728 311.5342100470 0.0013321649 0.0034153304 
22.8350593461 1.6064904248 1.4679090968 999990.6590398108 339.5692795015 0.0019919812 0.0039107565 
16.9223938893 1.6950900194 1.5544034475 86154.6416079534 50.1278510862 0.0022682703 0.0046742455 
20.5000336421 1.6185908157 1.5544035834 107693.3020099418 50.1278510862 0.0022682703 0.0046742455 
17.0106390197 1.7734517019 1.5544034339 86154.6416079534 62.6598138578 0.0022682703 0.0046742455 
19.2066954942 1.7078495488 1.5528376813 86154.6416079534 50.1278510862 0.0028353379 0.0046742455 
20.5000336421 1.6185908157 1.5544035834 107693.3020099417 50.1278510862 0.0022682703 0.0046742455 
18.1715413431 1.7508124137 1.6500247780 67308.3137562136 54.8273371256 0.0024809207 0.0055506665 
19.0376404674 1.7026818535 1.6574842273 80096.8933698942 58.3519516551 0.0026404084 0.0056237016 
21.7081377527 1.7105791556 1.7076112748 77068.0192508646 62.4640019395 0.0028264775 0.0060984296 
20.6912618335 1.8294212306 1.6514459081 60156.8054196159 57.2260331248 0.0032982954 0.0056328310 
17.0106390197 1.7734517019 1.5544034339 86154.6416079534 62.6598138578 0.0022682703 0.0046742455 
19.7022893054 1.6514923740 1.5922489694 103823.0739689594 57.4707980227 0.0026005365 0.0050211621 
21.5581064917 1.6310502630 1.5631255828 122080.4540753324 58.7925284713 0.0026603444 0.0047564099 
21.5581064917 1.6310502630 1.5631255828 122080.4540753324 58.7925284713 0.0026603444 0.0047564099 
19.2868886932 1.8255809754 1.6105425691 60827.2593261720 55.6304719468 0.0025172623 0.0051869175 
17.7262278349 1.6564632918 1.5454746820 85239.6692178298 44.7124277206 0.0020232240 0.0046228927 
16.9660797313 1.7495483174 1.5745497940 54956.1864895460 38.1129541615 0.0025752012 0.0048574038 
17.5753687254 1.7249474028 1.5836179854 39356.9589303423 25.8395243133 0.0027286666 0.0049489829 
18.6067977718 1.7706673229 1.6461089533 90418.1142817195 74.5993870146 0.0030018006 0.0055481824 
19.6643194571 1.6502158507 1.6291642829 117571.9956132692 73.7359782397 0.0021777528 0.0053747570 
23.2799017139 1.7208281278 1.6725937792 116434.8236756335 99.5275617086 0.0019241688 0.0058435857 
19.8138847768 1.7273668363 1.5162518907 121391.7979113710 85.5718302355 0.0014466347 0.0046728992 
21.3768789286 1.6239961206 1.6393921484 165557.3459086366 99.0071645402 0.0022311614 0.0054635693 
23.6819422927 1.5830574072 1.6282137491 217575.0534053557 115.2387774190 0.0021430039 0.0053708511 
20.5689048981 1.7161934198 1.3862959475 198171.4269187525 108.9537761875 0.0011856024 0.0037764265 
19.0375059746 1.7903435924 1.5323056753 112519.4092444623 81.1436533232 0.0024753422 0.0044666044 
18.6899970263 1.7176847791 1.4626167320 116337.8617901573 60.1452711942 0.0018504411 0.0038981454 
23.2799017139 1.7208281278 1.6725937792 116434.8236756335 99.5275617086 0.0019241688 0.0058435857 
22.7082577959 1.8088369720 1.5046906075 110783.6589238455 93.5806250547 0.0015052060 0.0044986858 
23.5222106973 1.8751525015 1.5951228582 24530.0935374495 24.6937292673 0.0028556867 0.0050647234 
19.3602867057 1.8071715752 1.6532097854 27992.0207677925 25.6538507739 0.0029126808 0.0056045151 
21.2065356930 1.7544383946 1.6110239962 26905.9074236462 19.7474902768 0.0036726002 0.0053096348 
19.3602867057 1.8071715752 1.6532097854 27992.0207677925 25.6538507739 0.0029126808 0.0056045151 
19.9121003778 1.7607641589 1.6764550731 28881.7093445892 25.4356943688 0.0024389999 0.0057954231 
21.8007018973 1.7108781745 1.5605705211 38493.6547433637 22.8026816728 0.0033462403 0.0048002319 
22.8156053907 1.8001741335 1.7085930500 20514.9768581343 19.8081946094 0.0035916958 0.0062016013 
23.4638786143 1.7153083303 1.6672208154 60076.7594895380 44.5820926318 0.0038313306 0.0058531186 
21.5584734942 1.7434109623 1.6382297863 84667.5040093773 63.5964560613 0.0037133550 0.0055673953 
19.0113174097 1.7593376461 1.6624743252 79629.3215264599 65.9683786903 0.0029622678 0.0056947920 
19.5752630508 1.7635248542 1.6725032421 106899.7493497080 93.7541580685 0.0024767710 0.0057584851 
19.0113174097 1.7593376461 1.6624743252 79629.3215264599 65.9683786903 0.0029622678 0.0056947920 
19.5752630508 1.7635248542 1.6725032421 106899.7493497080 93.7541580685 0.0024767710 0.0057584851 
19.0113174097 1.7593376461 1.6624743252 79629.3215264598 65.9683786903 0.0029622678 0.0056947920 
23.4174233978 1.7222665804 1.7219698645 110074.2598682411 96.9298476450 0.0024159878 0.0062186173 
20.7695133887 1.7638398694 1.6833365548 88901.7170944997 76.3334503363 0.0033364363 0.0059322386 
22.0299456670 1.7391444955 1.6964380150 44035.8845049323 36.5130961761 0.0034501302 0.0060688975 
22.5236507191 1.6933733901 1.6398606054 67257.9367205403 45.0781418729 0.0035514773 0.0055598937 
22.5236507191 1.6933733901 1.6398606053 67257.9367205403 45.0781418729 0.0035514773 0.0055598937 
17.4245778765 1.6657376949 1.5562568135 404843.9282092744 230.0365470323 0.0019004686 0.0047554132 
19.0201206461 1.6586008887 1.5730982237 167691.9008414939 90.5779626619 0.0025097812 0.0048421467 
18.7948098745 1.7044219075 1.6158927597 75002.3937831117 49.6983047850 0.0029161972 0.0052613422 
18.7948098744 1.7044219075 1.6158927597 75002.3937831117 49.6983047850 0.0029161972 0.0052613422 
20.0291365983 1.7004895969 1.6769165515 71728.5905268229 54.6742101804 0.0024833998 0.0057993135 
21.5766030822 1.8260297653 1.6443566019 74273.9415909745 68.6214783877 0.0036940684 0.0056214509 
22.2789724702 1.7375095497 1.6662539187 76671.0272776321 59.7581538777 0.0037457343 0.0058317575 
20.0291365983 1.7004895969 1.6769165515 71728.5905268229 54.6742101804 0.0024833998 0.0057993135 
21.6584480111 1.7693137141 1.7108083258 85406.1954918442 78.7209751691 0.0030175673 0.0061463960 
23.0154071090 1.7788167107 1.7129054014 128392.9918577062 119.0125382348 0.0036260856 0.0062465651 
23.1690661669 1.8175936720 1.7039394772 135237.6302319417 134.3625413714 0.0037113933 0.0061760580 
20.5769884562 1.6637247443 1.5055102869 120624.0629638422 54.8513697214 0.0024316183 0.0042201159 
22.9716240097 1.7588019730 1.6729834509 183304.2367321620 151.3130125423 0.0039668355 0.0059263803 
21.5766031153 1.8260297657 1.6443566019 74273.9415909745 68.6214783877 0.0036940684 0.0056214509 
22.9716240097 1.7588019730 1.6729834509 183304.2367321620 151.3130125423 0.0039668355 0.0059263803 
22.7113698475 1.8195584761 1.6101940446 182722.8066637612 157.0089981726 0.0039541344 0.0053408053 
22.9313004019 1.6685389374 1.4053431219 148977.4617636478 83.2537376589 0.0010981083 0.0041733038 
22.9313004019 1.6685389374 1.4053431219 148977.4617636478 83.2537376589 0.0010981083 0.0041733038 
22.9313004019 1.6685389374 1.4053431219 148977.4617636478 83.2537376589 0.0010981083 0.0041733038 
22.9313004019 1.6685389374 1.4053431219 148977.4617636478 83.2537376589 0.0010981083 0.0041733038 
19.0647996012 1.7636292553 1.4680016045 18000.0089021621 11.3568587520 0.0017225222 0.0039991126 
21.7149433269 1.7945272994 1.4723090554 33039.2573150427 22.5597482011 0.0019339206 0.0039644360 
19.6777860132 1.6533948892 1.4376257466 36039.0573573119 17.5370623975 0.0013041864 0.0040852992 
17.6578883470 1.6562717751 1.5194675484 41143.6641631773 20.8045984321 0.0018265181 0.0044369235 
23.5807782606 1.5966557079 1.3926794142 67974.9775646514 19.3239726798 0.0014418739 0.0034804689 
20.6545959906 1.6111839368 1.5433703590 106630.2475445851 53.9791411103 0.0016425426 0.0047590772 
21.7680839122 1.6358849287 1.6461222091 118496.7055957790 76.7212246894 0.0020066689 0.0055668653 
20.0606969733 1.6338523802 1.5936999592 129035.5809504874 69.1018866062 0.0024335433 0.0050311122 
21.4163952937 1.6477892716 1.6448069199 61649.9121239282 41.2157669304 0.0019738366 0.0055639235 
21.7680839118 1.6358849287 1.6461222091 118496.7055957790 76.7212246894 0.0020066689 0.0055668653 
17.3361765343 1.7522266199 1.5660887438 119926.9971814882 82.0817446758 0.0026334589 0.0047822036 
22.0342690652 1.7877933051 1.5208229254 149065.5397102682 102.5147335485 0.0029632701 0.0043913436 
19.1383663935 1.7826828826 1.6649078982 75681.2235530689 67.3692592155 0.0027191682 0.0056965491 
17.4693462676 1.6940942769 1.5966260291 115642.4749597308 77.1584198379 0.0019937808 0.0051062323 
20.8413680198 1.6840093868 1.4300373965 104652.9692207424 59.5475624276 0.0012031555 0.0041859763 
20.4931681712 1.6733599012 1.5763344701 115642.4749597308 77.1584198379 0.0016028155 0.0051062323 
18.5411811488 1.7045646681 1.6470586121 124888.9350150655 91.6663182534 0.0023229167 0.0055273422 
21.9542639209 1.7014259626 1.4410801420 145096.8988535734 91.3627103396 0.0011887324 0.0043290568 
18.9048289747 1.7397169226 1.5209921950 172324.1496922561 122.8276810526 0.0015247115 0.0046382788 
23.0254541467 1.6330589516 1.4522684965 148205.0551261608 78.9227175865 0.0011984192 0.0044235974 
19.2731177139 1.7211614354 1.5730020579 135703.3655279196 99.7363913487 0.0016540352 0.0050352065 
20.1981405041 1.8175989409 1.5536563560 125698.5871387496 108.7937969948 0.0019006812 0.0047310103 
19.9455317427 1.7499995451 1.4249259275 194274.8397062285 116.8660754246 0.0013975165 0.0038375840 
19.2656180480 1.6753685512 1.4906690851 247589.6033070520 143.7598390069 0.0014020136 0.0044749072 
18.7969179204 1.7120606420 1.4540611130 265248.0039049218 157.2804449724 0.0013605598 0.0041678300 
17.9206818807 1.6593297586 1.5743209355 301074.3341263055 174.8771442737 0.0019442155 0.0049110866 
21.6672009753 1.6303415951 1.6514281165 365642.6221554015 223.1118554731 0.0024833008 0.0055636394 
18.7524135939 1.6675073460 1.4345616668 242038.6014815866 114.4500680536 0.0013902023 0.0039397658 
19.8899228750 1.6301896679 1.4393544847 265920.4823692657 113.2420643681 0.0013865452 0.0039908567 
21.8728219832 1.6459404902 1.6747121225 306192.9787882289 203.8864390864 0.0025206061 0.0057791302 
20.6205917405 1.6258686980 1.6212051566 273598.4493621508 156.7560065872 0.0022511312 0.0052929221 
22.6627586711 1.6076597484 1.6427141148 259860.5069800735 147.6954377439 0.0024045890 0.0054838399 
20.4725054346 1.8076055717 1.5021074861 145791.1466982657 111.4550472341 0.0018645996 0.0042612066 
19.3711483519 1.7847880843 1.4872075515 185409.6203183497 131.0859655839 0.0017244111 0.0041786022 
22.5769829902 1.7281224846 1.7236071678 226646.8664503890 197.1401338159 0.0027927799 0.0062435973 
20.4725053635 1.8076055722 1.5021074861 145791.1466982657 111.4550472341 0.0018645996 0.0042612066 
21.8728219832 1.6459404902 1.6747121225 306192.9787882289 203.8864390864 0.0025206061 0.0057791302 
21.1926735108 1.6282429540 1.6328744887 399753.2559056685 232.2233199358 0.0024782975 0.0053923178 
20.3902053907 1.8384905439 1.6342354472 160614.6977338433 156.2572477541 0.0026987434 0.0054126611 
20.4725053635 1.8076055722 1.5021074861 145791.1466982657 111.4550472341 0.0018645996 0.0042612066 
20.5627663002 1.6601293086 1.6564648312 213980.5119183703 146.0627161778 0.0021995563 0.0056260382 
18.5989371896 1.6731767305 1.4401934610 281228.2925119940 138.4469232998 0.0013885031 0.0039966919 
22.5070595433 1.6927629543 1.3104972844 252219.3217022989 107.4345390499 0.0010670749 0.0032661690 
22.5070595433 1.6927629543 1.3104972844 252219.3217022989 107.4345390499 0.0010670749 0.0032661690 
22.5070595492 1.6927629543 1.3104972844 252219.3217022989 107.4345390499 0.0010670749 0.0032661690 
18.1395446120 1.7606649845 1.6157762323 286460.1016428547 218.0512194072 0.0030000925 0.0052687337 
23.3722972715 1.8173178333 1.5634253300 320697.7562300408 255.6225612593 0.0036696534 0.0048679784 
18.3749935590 1.7387285449 1.6460970294 326704.1770552089 250.8912905472 0.0028617749 0.0055342873 
19.0041721951 1.7627093028 1.6372301190 383066.0096236283 303.3055777318 0.0031928842 0.0054884119 
22.0283926898 1.6811551099 1.3961345556 152072.6608502108 84.2869254186 0.0011077767 0.0040517626 
22.5070595492 1.6927629543 1.3104972844 252219.3217022989 107.4345390499 0.0010670749 0.0032661690 
22.5070595492 1.6927629543 1.3104972844 252219.3217022989 107.4345390499 0.0010670749 0.0032661690 
18.1749680786 1.6984552099 1.5987169332 241583.2764714694 167.5764782516 0.0018778900 0.0051621211 
21.2434082084 1.7340847170 1.7054267545 308075.4434515962 261.5121520447 0.0028755349 0.0060824799 
19.3099615926 1.7108317827 1.4091911330 233038.7553336738 121.7974313694 0.0013249106 0.0037746755 
19.3099615926 1.7108317827 1.4091911330 233038.7553336738 121.7974313694 0.0013249106 0.0037746755 
19.3099615926 1.7108317827 1.4091911330 233038.7553336738 121.7974313694 0.0013249106 0.0037746755 
17.6089305882 1.6945462391 1.6181777232 370950.7747552992 249.4282849868 0.0023227624 0.0052599817 
17.9633636845 1.7723794883 1.6073764943 379232.7629558300 293.3889929216 0.0029362375 0.0051849341 
17.6089305882 1.6945462391 1.6181777232 370950.7747552992 249.4282849868 0.0023227624 0.0052599817 
18.4905353277 1.7627507550 1.5431914373 412446.3716848048 276.8520198029 0.0026876192 0.0045748710 
18.4905353277 1.7627507550 1.5431914373 412446.3716848048 276.8520198029 0.0026876192 0.0045748710 
18.4905353277 1.7627507550 1.5431914373 412446.3716848048 276.8520198029 0.0026876192 0.0045748710 
18.4905353277 1.7627507550 1.5431914374 412446.3716848048 276.8520198029 0.0026876192 0.0045748710 
19.2739987038 1.6879241370 1.6557020568 405396.8340366525 286.0271602575 0.0025330142 0.0056036680 
16.6554549930 1.7001859197 1.5703987960 359848.5358385426 229.6843872563 0.0019775906 0.0048653732 
19.2739987038 1.6879241370 1.6557020568 405396.8340366525 286.0271602575 0.0025330142 0.0056036680 
16.6554549930 1.7001859197 1.5703987960 359848.5358385426 229.6843872563 0.0019775906 0.0048653732 
23.1736208556 1.7687281211 1.4692707286 476498.0111157153 283.7417752530 0.0023718608 0.0038876781 
18.9666312931 1.6702878159 1.6076960814 383428.9675654401 251.3076650576 0.0019082800 0.0052357187 
17.3177773472 1.6866815917 1.5925207464 461404.0649764410 296.3557572236 0.0020476562 0.0050554923 
22.5763528150 1.6386713974 1.3837427844 418656.1049942555 197.9072488878 0.0010908811 0.0039656401 
20.0034626992 1.6601733876 1.6491642003 485522.1267566750 317.4586825237 0.0024647264 0.0055427103 
23.1736208556 1.7687281211 1.4692707286 476498.0111157153 283.7417752530 0.0023718608 0.0038876781 
16.2836455820 1.7243462493 1.5542517021 502284.2078269215 320.2069508216 0.0021852766 0.0046796545 
20.2101188115 1.6969018440 1.6474903217 659945.8000482171 456.4121851917 0.0030819377 0.0055697850 
20.8176365652 1.7543035269 1.4302109788 515115.4807210374 293.3435556036 0.0016189509 0.0037001086 
23.0058751941 1.8583633597 1.5632822212 365154.6579237557 336.1426183791 0.0027541837 0.0047638856 
20.8176365652 1.7543035269 1.4302109788 515115.4807210374 293.3435556036 0.0016189509 0.0037001086 
23.0058751941 1.8583633597 1.5632822212 365154.6579237555 336.1426183791 0.0027541837 0.0047638856 
19.3019537462 1.7135406205 1.6467459187 546118.5769435387 393.3871963843 0.0029955210 0.0055533801 
20.0602625575 1.7246927434 1.5724972237 640919.2200144214 405.5338678699 0.0031883812 0.0048912670 
22.1228512763 1.7154857705 1.5395421219 855926.9451952667 489.9498738784 0.0032518831 0.0045947532 
18.8823882700 1.7054900329 1.5309937450 644230.3896861140 355.9956678126 0.0025995975 0.0044582164 
23.6669948855 1.7796157670 1.5483537822 690464.5742867340 482.7271162635 0.0036988308 0.0047318945 
18.6546230134 1.7381609055 1.5896022983 497213.7968214331 338.9433853256 0.0030427890 0.0050323880 
20.9175523884 1.6337371236 1.5388073685 584168.5027873220 266.6665431472 0.0024701499 0.0045262763 
23.1806410575 1.6600130197 1.5605915594 573797.7260636931 294.7182859863 0.0031974893 0.0047825798 
20.5017142264 1.7014641075 1.4683239349 327300.8648992623 154.7820813030 0.0021749383 0.0038886907 
20.8201524158 1.6666959257 1.4811500340 681170.8924959982 293.6552307339 0.0022528528 0.0040008983 
17.9664509333 1.7025822285 1.4842250299 680643.6298528188 348.4809664573 0.0019642321 0.0040676260 
16.3735759044 1.7075123623 1.5331234342 817483.0486142518 484.5017500319 0.0019827774 0.0045170040 
21.3219466363 1.7112913787 1.4320061567 910166.9043839560 418.7988064593 0.0018480991 0.0036146961 
21.3219466363 1.7112913787 1.4320061567 910166.9043839560 418.7988064593 0.0018480991 0.0036146961 
21.2849178491 1.7299198097 1.6745725499 999999.5646084802 781.2721182221 0.0034225221 0.0058629772 
23.4897252667 1.8429662581 1.6026511069 930849.7758883802 938.9085762999 0.0019652617 0.0051703266 
22.5033336835 1.7776389745 1.5762454778 979203.1757535986 715.3790463082 0.0037743715 0.0050008242 
17.9204936858 1.7105817400 1.6360934961 982500.2442001745 703.0636075537 0.0025257216 0.0054225831 
21.0203744260 1.7047887300 1.4762361504 982244.9576267516 640.0786314455 0.0012887616 0.0044964554 
18.5912901641 1.7440271675 1.6487710240 986418.0574001188 768.7993870967 0.0029398850 0.0055663021 
19.1264407266 1.6377968533 1.5488707766 983814.2640651693 480.6108675726 0.0022033973 0.0046281944 
22.4744304199 1.7983566865 1.4961107214 989247.7715161006 684.8591166435 0.0024777363 0.0041342413 
22.4744304199 1.7983566865 1.4961107214 989247.7715161006 684.8591166435 0.0024777363 0.0041342413 
19.7743212099 1.6922308068 1.6027407507 987844.0665039781 702.5375816964 0.0017530371 0.0052579145 
19.7743212281 1.6922308076 1.6027407507 987844.0665039781 702.5375816964 0.0017530371 0.0052579145 
18.7642207578 1.7406999088 1.5696638390 990611.1432455583 750.2499156397 0.0016969285 0.0049749721 
20.1675182626 1.7173193713 1.6065102685 990784.5760934295 759.1783603272 0.0017435385 0.0052992998 
16.7131682651 1.7179508077 1.5199214144 987944.7437319460 577.2390706890 0.0020582015 0.0043794698 
21.6750168874 1.6318465801 1.6556882719 991802.7561747385 615.8728172536 0.0024343354 0.0056032713 
21.6524426157 1.7293155701 1.5901955386 990580.9400771679 787.8394689419 0.0016053792 0.0052385055 
23.5816818559 1.6417790438 1.6737190153 989093.8881934753 694.2640576170 0.0019932768 0.0058307452 
21.6524426158 1.7293155701 1.5901955386 990580.9400771679 787.8394689419 0.0016053792 0.0052385055 
22.4599946930 1.7981474969 1.4961107214 989954.3791780734 684.8591166435 0.0024777363 0.0041342413 
19.1420621735 1.8214677835 1.5918551282 994046.4931622465 884.8519812344 0.0023149569 0.0050171676 
23.3418668627 1.7959674922 1.4524938322 989483.2539396981 661.6228540578 0.0018390983 0.0038077412 
23.3379400728 1.7959269165 1.4524938243 989632.9786495030 661.6228540578 0.0018390983 0.0038077412 
23.3379400728 1.7959269165 1.4524938243 989632.9786495030 661.6228540578 0.0018390983 0.0038077412 
20.1778084777 1.7658978464 1.5482856321 999108.2279789441 798.6473074193 0.0015869800 0.0048480089 
20.1761316334 1.7658622004 1.5482856325 999205.9149653694 798.6473074193 0.0015869800 0.0048480089 
23.5152357697 1.7345018374 1.3178203593 999664.2308568265 538.0884397017 0.0010359614 0.0034238331 
19.3970652218 1.8005662330 1.5263548351 999820.5032114501 794.4837703459 0.0017976391 0.0045131300 
19.3970652218 1.8005662330 1.5263548351 999820.5032114501 794.4837703459 0.0017976391 0.0045131300 
19.3945992260 1.8005329198 1.5263548354 999921.5111159185 794.4837703459 0.0017976391 0.0045131300 
23.5984858084 1.5958032043 1.6493523497 999882.3272890581 565.9597459750 0.0023101289 0.0055493969 
23.1402147091 1.8174178303 1.5692696009 999794.4715638617 804.1619619358 0.0036955819 0.0049256040 
23.5984858084 1.5958032043 1.6493523497 999882.3272890581 565.9597459750 0.0023101289 0.0055493969 
23.5984858084 1.5958032043 1.6493523497 999882.3272890581 565.9597459750 0.0023101289 0.0055493969 
19.2378061801 1.6624370195 1.5380274420 999779.2986855307 498.3785375625 0.0024439576 0.0045188892 
22.7616494478 1.6076375481 1.4854178646 999763.3275493893 357.9479703617 0.0021306971 0.0040506201 
17.6665343175 1.7317530149 1.6064160951 999918.0691022886 751.7016003383 0.0019925194 0.0051981520 
22.7616494478 1.6076375481 1.4854178646 999763.3275493893 357.9479703617 0.0021306971 0.0040506201 
16.6679424574 1.7395603751 1.5910456795 999905.0363838082 702.1499504079 0.0024951479 0.0050070103 
22.8834188250 1.8024944315 1.5546142869 999820.4230464266 754.6980650865 0.0035491402 0.0047706881 
18.9831506937 1.7550408882 1.6537450380 999933.7049112003 844.9107708575 0.0022776958 0.0055925589 
19.7330256170 1.6462305875 1.5083365597 999718.8510246498 442.5029359756 0.0021914398 0.0042555200 
16.9973270577 1.7105378462 1.4990677075 312086.7726651672 185.1953582591 0.0016345224 0.0043419181 
18.6565947766 1.6371646146 1.4990676131 390108.4658314590 185.1953582591 0.0016345224 0.0043419181 
19.3280508559 1.7843239850 1.4990675996 312086.7726651672 231.4941978238 0.0016345224 0.0043419181 
16.8067684044 1.7259454893 1.5155793309 312086.7726651672 185.1953582591 0.0020431530 0.0043419181 
17.8882456926 1.6652422964 1.5676570996 351097.6192483131 208.3447780415 0.0018388377 0.0048846578 
19.5134928383 1.6413992980 1.6003599083 370603.0425398861 219.9194879327 0.0019409953 0.0051560277 
19.3520198807 1.7880554388 1.6003599383 253570.5027904484 219.9194879327 0.0019409953 0.0051560277 
19.4849173538 1.7977801430 1.5509444907 243817.7911446618 202.5574230959 0.0017877589 0.0047489729 
17.2643214477 1.6861190360 1.4901295610 336468.5517796334 182.3016807863 0.0016089830 0.0042740756 
19.0844661041 1.6570267908 1.4295010327 377917.5762742260 163.4927772131 0.0014429768 0.0038330995 
19.3520198805 1.7880554388 1.6003599383 253570.5027904484 219.9194879327 0.0019409953 0.0051560277 
17.8882456926 1.6652422964 1.5676570996 351097.6192483131 208.3447780415 0.0018388377 0.0048846578 
20.4876080769 1.6120051676 1.5759190772 404737.5333001388 211.2384555143 0.0018643771 0.0049525003 
16.8067684044 1.7259454893 1.5155793309 312086.7726651672 185.1953582591 0.0020431530 0.0043419181 
23.6738123685 1.7331105244 1.4521327792 316963.1284880604 159.1522610039 0.0023240865 0.0037313358 
19.3520198805 1.7880554388 1.6003599383 253570.5027904484 219.9194879327 0.0019409953 0.0051560277 
18.2849968679 1.7577890350 1.4952391416 315858.3291219362 197.6065217948 0.0020313809 0.0041558813 
18.5952925009 1.6395276268 1.5636483542 308067.5887642668 161.4468568124 0.0020474428 0.0047868693 
23.5908146267 1.6814083195 1.4445397514 362045.6095186564 145.9865936740 0.0022246474 0.0036662097 
23.5908146267 1.6814083195 1.4445397514 362045.6095186564 145.9865936740 0.0022246474 0.0036662097 
23.0988635949 1.6759927630 1.4041663053 442809.0623187673 163.5584783862 0.0017318727 0.0033983678 
19.3278676428 1.7989212493 1.5132236300 260341.0448649192 197.8653967798 0.0018652528 0.0043647037 
17.0483765691 1.7301110588 1.4919985340 326353.2328969336 196.3517949433 0.0017241733 0.0042237901 
20.0196131977 1.7033205273 1.4787814512 327441.0333087917 207.6406314379 0.0013322599 0.0044527106 
17.5315065979 1.6978780677 1.4771019447 344743.3214137240 176.8136125560 0.0017784537 0.0040594602 
19.3373616963 1.6263886982 1.5443478441 313481.4907159750 149.1060140636 0.0020555660 0.0046061908 
19.3373616963 1.6263886982 1.5443478441 313481.4907159749 149.1060140636 0.0020555660 0.0046061908 
19.9652414946 1.6532195847 1.4276257821 441392.9454628703 173.2347966669 0.0015843737 0.0036979106 
20.8484636445 1.6298516306 1.3939541775 481066.6134349771 186.8588981634 0.0012642368 0.0037137611 
22.1836124334 1.5853432001 1.5246817982 372991.9926741352 169.5421663082 0.0015753606 0.0046299665 
22.3951415453 1.5774744900 1.4821126341 385273.3297878258 140.9893478946 0.0016306122 0.0041834536 
21.1538732100 1.6618629853 1.4957664943 328971.9839472951 144.2821642617 0.0024154443 0.0041306281 
21.0592540108 1.7750861842 1.5270772430 219979.9829106568 147.1978526785 0.0029513998 0.0044477662 
22.3180068229 1.6962408962 1.4328565869 466434.9628907656 198.3348638451 0.0019664677 0.0035922437 
20.7803935501 1.6979351038 1.4484396706 489509.9665405892 220.3241562447 0.0019773405 0.0037338656 
23.2105178741 1.7402474670 1.4974333062 278877.5585848680 156.9817758502 0.0029583228 0.0041755796 
23.2105178741 1.7402474670 1.4974333062 278877.5585848680 156.9817758502 0.0029583228 0.0041755796 
21.6193924482 1.7357892841 1.4610116197 350489.4199095060 183.6868073028 0.0021954787 0.0038196988 
22.1254479197 1.8354674069 1.5320350986 205824.5269919045 171.3611472356 0.0024324138 0.0044637857 
23.3621931211 1.6121433691 1.6155717631 177775.2427626294 93.1421471815 0.0028121464 0.0052490969 
20.5727720463 1.7689678902 1.4959976948 314108.7535635368 197.5349730152 0.0024153679 0.0041327513 
21.7745152894 1.7194898154 1.6054896965 224934.7903917601 177.8397300076 0.0016530242 0.0053490656 
20.5572160177 1.6352643228 1.6346754653 241614.3861485770 146.4817419839 0.0022570545 0.0054173144 
17.3538462185 1.7597043698 1.5659902257 257185.8025596703 194.6075556373 0.0018767100 0.0048546879 
17.2985637294 1.7448866714 1.4966528794 315133.0689974157 202.2300781194 0.0016990048 0.0042806885 
20.5572160177 1.6352643228 1.6346754663 241614.3861485770 146.4817419839 0.0022570545 0.0054173144 
21.5218589884 1.6791404279 1.6844045120 184979.4753774834 139.0571151022 0.0022728627 0.0058781664 
20.5572160177 1.6352643228 1.6346754663 241614.3861485770 146.4817419839 0.0022570545 0.0054173144 
19.1270716479 1.7341209139 1.6638493631 181890.8912421352 147.8092412160 0.0023596832 0.0056810714 
20.5572160177 1.6352643228 1.6346754657 241614.3861485769 146.4817419839 0.0022570545 0.0054173144 
21.5172157110 1.8489724070 1.6503332136 133174.9561503135 135.9923211342 0.0027799725 0.0055665133 
19.8590487586 1.7683276262 1.5403312993 248413.5075876444 167.2601785919 0.0029213889 0.0045668702 
23.4711851280 1.8760771782 1.6176693813 207958.9357873952 218.6985638467 0.0026968941 0.0052600618 
21.5172157110 1.8489724070 1.6503332136 133174.9561503135 135.9923211342 0.0027799725 0.0055665133 
19.4608998879 1.7819802520 1.6449882464 90203.7594214168 75.6876083547 0.0032842029 0.0055714306 
18.0673649502 1.7898348498 1.5953844405 190794.2318689789 151.6262498631 0.0028506807 0.0050666917 
18.2001889017 1.7557197485 1.5407912875 268440.2584784863 176.1481883073 0.0026177787 0.0045490298 
23.2214939992 1.6210610265 1.6558814077 139218.3206848314 82.5250315428 0.0027660428 0.0056165843 
23.4263809589 1.8768124660 1.6276620703 152515.9228443688 161.9052780043 0.0028117117 0.0053603036 
20.3753869557 1.8275109564 1.6283879087 176307.4878776046 169.6510681005 0.0023427870 0.0053534425 
20.3866408180 1.8106359614 1.5983476920 210651.1521679732 192.5033039413 0.0019674332 0.0051293877 
20.2643620765 1.8241639666 1.5536707922 286395.3053296183 248.8019032688 0.0020013794 0.0047037899 
19.8345559065 1.8350919384 1.6021606081 222255.7833671246 205.1404496197 0.0025587523 0.0051108052 
20.3052539830 1.8398437889 1.5884462599 245229.9311118847 222.8851403793 0.0026667350 0.0049894865 
19.1371052855 1.8002368267 1.5397731283 262157.1955268024 197.4783881559 0.0024820898 0.0045353099 
20.2643620765 1.8241639666 1.5536707922 286395.3053296183 248.8019032688 0.0020013794 0.0047037899 
18.7204513024 1.7385078337 1.5657099516 286430.4791872071 214.7158249199 0.0016808777 0.0049472822 
19.1591434857 1.7156003345 1.6665835600 139231.5108814272 106.4837890233 0.0026458546 0.0057078939 
19.1371052855 1.8002368267 1.5397731283 262157.1955268024 197.4783881559 0.0024820898 0.0045353099 
20.5398872327 1.6120183835 1.5754130123 272824.8050819440 134.2303145652 0.0021731524 0.0048766718 
19.2071961787 1.7994992133 1.5165914018 317359.4365491274 240.1959860881 0.0019453017 0.0043725167 
19.1591434857 1.7156003345 1.6665835600 139231.5108814272 106.4837890233 0.0026458546 0.0057078939 
23.3335757805 1.8622316085 1.6058198722 195078.1755686184 200.9568343816 0.0022535810 0.0051502209 
20.4030425242 1.6277246942 1.5754470826 278579.4673742874 139.6227379845 0.0024253715 0.0048630556 
21.6714466043 1.6795232474 1.3299283535 491688.6380920959 210.7201855946 0.0010904692 0.0034088216 
22.8694352653 1.5961670826 1.5921337833 273053.0249344845 148.9763280748 0.0017250779 0.0051726476 
22.8694352653 1.5961670826 1.5921337833 273053.0249344845 148.9763280748 0.0017250779 0.0051726476 
20.4030425242 1.6277246942 1.5754470826 278579.4673742874 139.6227379845 0.0024253715 0.0048630556 
18.2993763505 1.7809740064 1.5440122049 291802.5942555247 208.4272339663 0.0025431959 0.0045756758 
17.4094947958 1.7716645432 1.6032716054 293488.1029402466 237.1059184546 0.0021628870 0.0051361534 
21.3911353070 1.8221886890 1.6621205736 258271.2091738556 257.9085875711 0.0024264898 0.0056629149 
22.4054548920 1.6334307309 1.3299283049 491688.6380920959 175.8944762864 0.0010904692 0.0034088216 
22.8694352647 1.5961670826 1.5921337833 273053.0249344846 148.9763280748 0.0017250779 0.0051726476 
22.4054548879 1.6334307309 1.3299283049 491688.6380920959 175.8944762864 0.0010904692 0.0034088216 
22.8694349137 1.5961670791 1.5921337833 273053.0249344846 148.9763280748 0.0017250779 0.0051726476 
22.8694349137 1.5961670791 1.5921337833 273053.0249344846 148.9763280748 0.0017250779 0.0051726476 
23.2179296408 1.8748192041 1.6380765511 243968.9006074332 259.8044327706 0.0029250359 0.0054663665 
17.8673439046 1.7586086392 1.6398168415 243968.9006074333 195.4336481033 0.0027343576 0.0054663665 
18.2872925741 1.6782810046 1.5257988041 389070.8321238875 198.8923216456 0.0023040790 0.0044089449 
22.0387711984 1.7128002756 1.4840694491 447079.7357185889 223.8503184310 0.0025935796 0.0040270936 
21.1606513632 1.6769242326 1.5895290363 437718.0197179282 303.2646539579 0.0016162638 0.0052231183 
17.0540436407 1.7197890947 1.5299103680 420027.1445681948 247.3491606925 0.0022584106 0.0044491666 
22.7304678683 1.7349212511 1.4239242913 505605.3817733135 249.9376770116 0.0018356168 0.0035436661 
18.0795026718 1.7393802724 1.6482458116 273619.1609942244 216.3293140490 0.0024627595 0.0055342296 
19.0988290947 1.7725621323 1.5982278688 207867.0019117603 157.0031525083 0.0032148395 0.0051315839 
18.6463139465 1.6717725786 1.6052415865 201313.4985113940 121.5916446522 0.0025730767 0.0051396372 
18.3543124160 1.7101043319 1.6381352828 282195.3710620402 209.0932930036 0.0021898663 0.0054566315 
22.8351570104 1.6526004856 1.5788980297 381286.6534835198 252.0874274701 0.0015173690 0.0052106021 
19.1609580444 1.6618714696 1.5142795369 284851.5796940916 134.1756633343 0.0022627947 0.0043050131 
23.2163925998 1.7015046249 1.4859528325 302422.7327433871 145.5255001160 0.0027601036 0.0040537775 
21.1315180579 1.8454261652 1.6440856118 74496.2243110073 73.2221656993 0.0031803816 0.0055500746 
22.7911443854 1.6516730158 1.5392468852 206123.5992728819 97.7383752669 0.0029354168 0.0045582083 
20.0469484163 1.8188439446 1.6297415534 170431.6365232929 152.5477123563 0.0032998213 0.0054327804 
21.8800020141 1.8339574907 1.6846913171 198714.1839819198 202.9579709939 0.0031058074 0.0059154801 
22.7911444669 1.6516730176 1.5392468852 206123.5992728819 97.7383752669 0.0029354168 0.0045582083 
22.7911444670 1.6516730176 1.5392468852 206123.5992728819 97.7383752669 0.0029354168 0.0045582083 
20.3323040513 1.7612470208 1.6885493775 149833.4775144259 133.4855649638 0.0025888527 0.0059085290 
21.8907171593 1.6172652539 1.5724737320 206732.6389174741 98.6586835034 0.0025783939 0.0048384393 
20.9818126613 1.8116251623 1.6846913657 198714.1839819198 192.4249321550 0.0031058074 0.0059154801 
23.4477184579 1.7028964747 1.7014151754 342792.0928791468 286.9021143705 0.0021402889 0.0060557864 
19.2496325104 1.6722711032 1.5975482272 573287.7985909689 377.9364717112 0.0017994193 0.0051845243 
23.5409166150 1.6402465270 1.6299137462 345094.2705196356 233.5702799883 0.0017117688 0.0055435693 
23.5409166158 1.6402465270 1.6299137462 345094.2705196356 233.5702799883 0.0017117688 0.0055435693 
20.9728848114 1.6633184966 1.4957710762 545931.4408154357 240.9476489938 0.0023983766 0.0041307390 
20.9728848113 1.6633184966 1.4957710762 545931.4408154358 240.9476489938 0.0023983766 0.0041307390 
20.2710100160 1.7022643824 1.5515841920 289325.2668745435 164.5578984926 0.0029837412 0.0046763950 
23.5992820595 1.7765512304 1.5801966723 225166.8540254573 165.0173503133 0.0040103613 0.0050692205 
22.9743544613 1.6250551844 1.4957710815 545931.4408154358 210.4443823093 0.0023983766 0.0041307390 
22.9743544613 1.6250551844 1.4957710815 545931.4408154358 210.4443823093 0.0023983766 0.0041307390 
20.2710100240 1.7022643840 1.5515841920 289325.2668745429 164.5578984926 0.0029837412 0.0046763950 
16.8175605607 1.7289414786 1.5510736394 319251.9381414269 201.0268099967 0.0023814043 0.0046392165 
16.2528059421 1.7364027794 1.5463648612 334215.2737748688 219.2612657487 0.0020802358 0.0046206272 
16.2528059421 1.7364027794 1.5463648612 334215.2737748688 219.2612657487 0.0020802358 0.0046206272 
23.3295815186 1.7751763641 1.7126934810 339827.8037164152 311.7674569770 0.0037263441 0.0062594264 
17.6415424138 1.7866627288 1.5710857653 354082.0222995049 270.3579278104 0.0025676847 0.0048252838 
19.8832156707 1.6627185805 1.6380085549 477880.9610604924 320.2352300438 0.0020773163 0.0054739978 
21.3318831605 1.7976957430 1.5777417395 631751.7404179542 489.3410817709 0.0035134732 0.0049801892 
23.3295815131 1.7751763641 1.7126934810 339827.8037164152 311.7674569770 0.0037263441 0.0062594264 
23.6745334885 1.7505685160 1.6933561635 527119.0225324023 442.4828098742 0.0039464836 0.0061127174 
23.4402385845 1.8710665931 1.6212819306 334355.1687215273 353.1494828930 0.0025153549 0.0052858334 
21.1043909279 1.8453224314 1.6103843994 309037.8910374193 288.4187503619 0.0031903841 0.0052406786 
23.0264859445 1.8345709399 1.5190688785 312597.1834361475 275.3409416838 0.0017440609 0.0044689695 
22.2643903419 1.8381642325 1.5550417413 211556.5738993793 179.3872252114 0.0029791458 0.0047077472 
21.6518486610 1.8190615215 1.6461770887 212294.6887258154 209.6046731531 0.0021999040 0.0055301994 
23.0264859376 1.8345709398 1.5190688785 312597.1834361475 275.3409416838 0.0017440609 0.0044689695 
22.1166556065 1.8097770743 1.6040832738 269002.0776509904 253.9554887113 0.0018461635 0.0052254388 
20.1977577251 1.8158776715 1.6238186592 313160.0039768196 275.0083686129 0.0033805107 0.0053885890 
21.5521813489 1.8019090590 1.5610405380 319639.8663689854 244.0629648006 0.0033610106 0.0048063971 
23.4379262616 1.7519913862 1.6905903133 450054.7284162135 377.2828923566 0.0039224496 0.0060834563 
23.2339998641 1.7996280530 1.5773775002 419953.7246561571 325.5747631108 0.0038924332 0.0050271512 
19.3483051639 1.8111731361 1.6487919119 198348.7916861540 182.3421949264 0.0028984724 0.0055624744 
22.5732967892 1.8138620831 1.7093992835 226713.7159901619 230.9409928759 0.0030077684 0.0061323221 
21.4531349212 1.7868891608 1.6112242403 333730.3610412725 265.2929142102 0.0037691905 0.0053247824 
23.6490977049 1.8798784329 1.6157128126 191501.8534184782 200.3666555718 0.0029233741 0.0052603787 
23.6263882729 1.7637342100 1.7265159098 357148.5109143652 328.3367542472 0.0035435915 0.0063605380 
22.5732967892 1.8138620831 1.7093992835 226713.7159901619 230.9409928759 0.0030077684 0.0061323221 
22.2365385726 1.8110752717 1.7024923778 295162.3572309609 298.5476331853 0.0028100645 0.0060498383 
23.5345180326 1.7869993139 1.5229045393 289867.9988461736 247.6100233702 0.0014266803 0.0047621526 
22.3861015751 1.7622471021 1.5078694903 332999.3584906841 262.7496423890 0.0013753493 0.0046803232 
23.0164345126 1.8182535873 1.5508046661 204311.6837062594 160.7059945045 0.0033974896 0.0047163217 
19.5932159814 1.8317174574 1.5993822821 211653.4517113149 192.7107149649 0.0025537432 0.0050850800 
22.5732967892 1.8138620831 1.7093992835 226713.7159901618 230.9409928759 0.0030077684 0.0061323221 
19.6245292224 1.8255396803 1.5699884682 245354.3163009903 208.7815170161 0.0025762405 0.0048155115 
23.0164345126 1.8182535873 1.5508046660 204311.6837062594 160.7059945045 0.0033974896 0.0047163217 
19.5932159814 1.8317174574 1.5993822821 211653.4517113149 192.7107149649 0.0025537432 0.0050850800 
19.7035492534 1.7711657369 1.6158379816 163473.4035996521 126.5923685179 0.0033985738 0.0053172674 
18.2766066490 1.7642747317 1.6206610407 163473.4035996521 126.5923685179 0.0030333822 0.0053172674 
19.0273172037 1.7551467031 1.6050370471 135675.6393318886 99.2626216323 0.0032093942 0.0051936903 
21.0475191284 1.7638538046 1.5073905900 183541.5941196731 114.7531693613 0.0027059838 0.0042471701 
18.7066314190 1.7791524590 1.5068515939 233567.3416728009 159.4067941479 0.0020949679 0.0042529243 
21.8078252015 1.8575728879 1.6135994691 146458.0179905517 142.1717842986 0.0031467609 0.0052651068 
17.4677212743 1.7802559641 1.6164129049 331769.2561003894 274.0538944758 0.0024200597 0.0052406364 
18.1641096792 1.7285197109 1.5643148903 375175.2935862008 270.9832490344 0.0017051040 0.0049189745 
19.7965557166 1.7045909758 1.6044820664 221013.4667644912 142.2026029672 0.0031329919 0.0051795097 
18.1641096780 1.7285197109 1.5643148903 375175.2935862008 270.9832490344 0.0017051040 0.0049189745 
21.0005077123 1.7162616910 1.5327455997 96882.5487441960 54.8669208849 0.0030109761 0.0045057536 
22.3425449338 1.8433597977 1.6453250059 198093.7263380311 190.9758958666 0.0037474082 0.0056379785 
21.3237620886 1.8447736740 1.5680777726 215263.7103187351 192.3601941493 0.0026628250 0.0048020495 
18.8282276373 1.8082011832 1.5580532356 318926.6874541802 264.7919030270 0.0020461679 0.0047351380 
18.8282276373 1.8082011832 1.5580532356 318926.6874541802 264.7919030270 0.0020461679 0.0047351380 
17.7059827981 1.7752272893 1.5710920011 292542.6988689235 231.2072369164 0.0019302189 0.0048850000 
21.4448795026 1.7746043018 1.5244032120 387909.5000366769 313.3911999438 0.0014794812 0.0047164337 
18.8282276373 1.8082011832 1.5580532356 318926.6874541801 264.7919030270 0.0020461679 0.0047351380 
18.2174512343 1.7490416547 1.6486172744 136474.3641055428 108.3399370627 0.0027837332 0.0055509971 
17.5300083135 1.6839055237 1.4719251583 93679.7123306384 48.0182132473 0.0015874844 0.0041159279 
17.8090328231 1.6901194918 1.5283378763 223624.4935413913 137.2438890833 0.0016025638 0.0046438554 
22.6868606928 1.6099691146 1.5388769109 256829.4861758380 139.3407223534 0.0014622354 0.0048773916 
22.0165748314 1.5984133827 1.4119100602 119838.1160810277 41.2331070487 0.0013549781 0.0037618495 
22.9885132289 1.7017621957 1.3640396646 193229.3352169675 78.6051666888 0.0013972281 0.0032505410 
20.5013061422 1.6815960423 1.3666154980 156365.5673282342 69.7984949346 0.0011971197 0.0035561854 
20.6811044469 1.6372402706 1.4190392197 228836.2811119092 104.2880480137 0.0012395434 0.0040057541 
20.4476098034 1.6797211237 1.4134299181 61281.6168092552 32.7112260763 0.0011951745 0.0040327716 
16.8079953731 1.7414141164 1.5314572966 28161.7147861008 17.8708233854 0.0021943116 0.0044683652 
20.9044846163 1.7113384030 1.5044970425 87150.7588255828 59.7580716299 0.0013603387 0.0046679782 
22.1028224194 1.7323871148 1.4117980759 121278.7643076211 59.5758550901 0.0016593208 0.0035041097 
21.5426128272 1.8257432266 1.5894804663 31747.8601053311 29.9329390477 0.0019329544 0.0050564368 
18.5280743287 1.6570499953 1.5998600396 112064.9322723481 65.6310643917 0.0023037896 0.0050916831 
23.2535643229 1.6259217095 1.6555631914 137456.5900038946 82.0909835493 0.0028580972 0.0056211388 
18.3667441551 1.7203054823 1.6491491878 44528.1019855399 33.2133687063 0.0026699738 0.0055483675 
21.2829983102 1.6373727844 1.5883647248 148295.3530739007 77.6520917931 0.0027491658 0.0049940543 
21.2829983102 1.6373727844 1.5883647248 148295.3530739008 77.6520917931 0.0027491658 0.0049940543 
19.5048073008 1.7612968547 1.6474969468 52631.4824409825 42.2209178761 0.0032815679 0.0055942349 
18.5280743287 1.6570499953 1.5998600396 112064.9322723481 65.6310643917 0.0023037896 0.0050916831 
17.1925531574 1.6748212991 1.5200854975 140248.3471399750 77.3204531934 0.0017209978 0.0044902847 
21.3307709004 1.6305141964 1.6233645913 171095.0554011202 96.7235247171 0.0026287009 0.0053087541 
21.0696416130 1.6306693109 1.6104506210 234378.5321089104 128.4786027224 0.0026080645 0.0051889473 
22.7656560624 1.6928349172 1.7176284561 73646.9159212620 58.6962106616 0.0027567636 0.0061857544 
22.4000437314 1.6693174876 1.6896842406 100568.8685798023 75.1882509397 0.0022225258 0.0059330011 
20.7544216860 1.7207139370 1.6962029170 139508.1641197581 113.7118171192 0.0027431407 0.0059868830 
20.7544216860 1.7207139370 1.6962029170 139508.1641197581 113.7118171192 0.0027431407 0.0059868830 
23.3660305744 1.6389903858 1.6931186456 106510.7204405133 71.9166969304 0.0026668729 0.0059539147 
20.0480494632 1.6143185061 1.5680367288 119744.4071387322 59.5885405475 0.0020069758 0.0048362446 
18.1607006187 1.7888975614 1.6327322166 91452.1610768196 79.2502778426 0.0024797818 0.0053910118 
16.9057022361 1.7179146778 1.5488650345 169911.7885539689 103.2584785656 0.0023633845 0.0046192549 
21.5260670732 1.7725532394 1.4388153718 168950.1775120469 118.6335258373 0.0013195421 0.0040742813 
18.4266043342 1.6894295299 1.6047543020 109675.6483484212 75.0203261494 0.0019025467 0.0052100208 
23.0210708564 1.8336765370 1.5983808525 120108.9745269305 118.3313413597 0.0019068138 0.0051485525 
18.4266043342 1.6894295299 1.6047543020 109675.6483484212 75.0203261494 0.0019025467 0.0052100208 
19.4548888495 1.7832282208 1.6622198982 162107.0090294038 146.5121954835 0.0024578433 0.0056634349 
18.4266043342 1.6894295299 1.6047543020 109675.6483484212 75.0203261494 0.0019025467 0.0052100208 
19.4548888495 1.7832282208 1.6622198982 162107.0090294038 146.5121954835 0.0024578433 0.0056634349 
20.5792487281 1.7434437062 1.6910884698 211312.3371613808 182.7801178754 0.0024970986 0.0059305304 
21.9496095705 1.8163533397 1.5022144913 156347.1406416169 128.9927367508 0.0016367490 0.0043703812 
21.0761545723 1.8414453559 1.5722280635 26718.4173422075 23.6463844476 0.0027874720 0.0048485940 
21.0761545723 1.8414453559 1.5722280635 26718.4173422075 23.6463844476 0.0027874720 0.0048485940 
19.3627483823 1.7731609501 1.4885063327 18250.1720600912 11.8398621798 0.0020254305 0.0040947219 
21.2786501715 1.7904358053 1.4740672757 23968.8712723045 16.1658015694 0.0019450192 0.0039780231 
20.4544145502 1.8177014432 1.5328844225 22484.2947011494 17.7431233137 0.0024064513 0.0044716580 
20.8566043392 1.8187939047 1.5264803380 25343.6443072560 19.9060930085 0.0023662456 0.0044133085 
16.6330319773 1.7453379520 1.5364362350 18336.9173803953 11.9445503898 0.0021651410 0.0045172591 
21.0761545723 1.8414453559 1.5722280635 26718.4173422075 23.6463844476 0.0027874720 0.0048485940 
23.0917056259 1.8708407017 1.6113614876 34739.3701064576 34.7175688955 0.0032624291 0.0052585203 
23.5200672217 1.8727386866 1.5862947557 41827.1113246003 41.4486345164 0.0027879113 0.0049779277 
22.3932020370 1.8613570359 1.6529189331 48703.1775141405 51.1879427346 0.0029119401 0.0056017652 
17.4137720385 1.6756207386 1.5455292303 65508.8465925271 38.5058713986 0.0017554077 0.0047132117 
21.0177467268 1.5973330661 1.5455291498 81886.0582406588 38.5058713986 0.0017554077 0.0047132117 
17.5675169315 1.7559321051 1.5455292265 65508.8465925271 48.1323392482 0.0017554077 0.0047132117 
16.7567424057 1.6927354599 1.5579824692 65508.8465925271 38.5058713986 0.0021942597 0.0047132117 
18.2529074948 1.7177506424 1.4577305676 77791.7553286259 45.7257222858 0.0014262688 0.0041240602 
23.0339216839 1.7181326349 1.3580880520 83933.2096966753 49.3356477294 0.0010422733 0.0038294845 
19.4769681784 1.6704800860 1.4200051170 87003.9368807000 36.7009086768 0.0015085535 0.0036821966 
19.3841384707 1.7580106691 1.4818775714 79806.9200431421 48.2639511134 0.0020614041 0.0040274026 
21.0434234900 1.8239958640 1.5313665865 70834.6390523199 56.9033299745 0.0023995430 0.0044577593 
18.5739363182 1.7210798782 1.5746022652 62030.2884543741 39.2814413181 0.0029003227 0.0048800612 
21.6472841826 1.7757082077 1.6630988775 42730.2883016563 36.1157059193 0.0037684910 0.0058057885 
22.8936895662 1.7302825290 1.5124063558 77609.8307363432 43.6916139060 0.0031151952 0.0043291701 
18.5739363182 1.7210798782 1.5746022652 62030.2884543740 39.2814413181 0.0029003227 0.0048800612 
18.5739363182 1.7210798782 1.5746022652 62030.2884543740 39.2814413181 0.0029003227 0.0048800612 
21.1293411678 1.8398284664 1.6250785055 94080.2997421920 92.9125285551 0.0023584522 0.0053221916 
21.2789453771 1.7991305681 1.4742527864 118255.0721830856 84.3741803190 0.0017790424 0.0040325782 
23.0993625864 1.6069232066 1.5013805795 84564.5477720754 43.5929783393 0.0013429037 0.0046625561 
21.3455311628 1.8185867538 1.5311068085 86927.5669084427 67.7629992166 0.0026289608 0.0044606286 
21.2789453771 1.7991305681 1.4742527864 118255.0721830856 84.3741803190 0.0017790424 0.0040325782 
19.6791956229 1.7199811450 1.5381654548 88713.6053839198 63.0096238226 0.0015090846 0.0048202908 
17.0896169759 1.7233374922 1.4868673203 114335.5963619279 67.0555993321 0.0016897069 0.0041933944 
17.3636383157 1.6717997750 1.5692381954 96154.1104634685 55.0070678736 0.0021725386 0.0048195936 
22.6877304152 1.7351837367 1.4715744167 53702.2121928910 38.7170539448 0.0012498392 0.0045186369 
18.3053975408 1.8104391377 1.5923300553 151185.8253935441 128.8431997360 0.0024848046 0.0050186939 
22.1323302507 1.8216856604 1.6913623870 178723.1890932756 176.8216279757 0.0034756551 0.0060255523 
21.2110553059 1.8409891940 1.5615357988 165155.1233913710 149.5569579822 0.0021911756 0.0047463557 
22.8709768406 1.8655364478 1.5928042773 190564.8869060926 190.8076373073 0.0024419099 0.0050228364 
22.2380625751 1.8132773855 1.4788763999 141857.7802234847 110.0987391154 0.0016524360 0.0041392463 
21.2110553059 1.8409891940 1.5615357988 165155.1233913710 149.5569579822 0.0021911756 0.0047463557 
19.8606093287 1.8056612548 1.6670343736 167074.5175093325 157.0925185423 0.0028005970 0.0057219976 
19.8606093287 1.8056612548 1.6670343736 167074.5175093325 157.0925185423 0.0028005970 0.0057219976 
17.1395573654 1.7663091614 1.5445242392 131808.6037378426 96.6492634821 0.0018909174 0.0046487265 
16.5270939114 1.7369946823 1.5753297466 126784.0154950216 89.9245256655 0.0020101582 0.0049034666 
21.8232696414 1.8160580602 1.5076557170 189445.7928623619 143.7423664190 0.0022787780 0.0042432161 
21.0021186158 1.8072082479 1.5268348987 210727.5050603900 157.2018111625 0.0026515693 0.0044225710 
22.9066829501 1.8724108192 1.6132810932 189400.7975680742 192.9813658847 0.0029617413 0.0052418073 
22.9128625418 1.8193148783 1.4791248574 128410.0704312033 102.1260003547 0.0016379397 0.0041504854 
21.1180116579 1.7846315300 1.6985424570 154356.8040342758 145.9047559581 0.0027909254 0.0060118847 
21.3474887848 1.6861687391 1.3472054798 130004.8768683027 61.6871634450 0.0010902815 0.0035872284 
21.8232696414 1.8160580602 1.5076557170 189445.7928623619 143.7423664190 0.0022787780 0.0042432161 
19.3512225615 1.7524876157 1.6647859744 186591.9089064865 152.2056196225 0.0030617490 0.0057268564 
18.1985306121 1.7583344809 1.4971557554 118581.5002865061 81.8673990540 0.0015956294 0.0043505587 
16.4448763345 1.7049970131 1.5244364654 157747.9879691538 92.7579330993 0.0018642836 0.0044697775 
23.5028610191 1.7554538078 1.7003199030 258592.7635533905 222.1924851915 0.0038665133 0.0061655073 
16.4448763346 1.7049970131 1.5244364654 157747.9879691538 92.7579330993 0.0018642836 0.0044697775 
23.1384035322 1.7879371393 1.4567406035 191829.8036442488 123.3445901483 0.0019765932 0.0038106945 
18.7304841587 1.7810562308 1.6364388159 204656.5974816198 169.6813053933 0.0030952400 0.0054695000 
19.8567770798 1.7498522694 1.5808326192 91321.4028029870 72.9221776155 0.0016865651 0.0050883710 
20.1613197468 1.6439207623 1.5365718885 97436.0010820860 55.7426049218 0.0015238523 0.0047903333 
20.8256582296 1.7275409648 1.4914174408 77284.8998968054 53.9905205649 0.0013440333 0.0045612798 
20.3511345843 1.8205148017 1.5308556032 151358.2515978744 124.4404309488 0.0020198979 0.0044878912 
19.0488140156 1.6988599923 1.6556437159 145950.8542073439 107.3228242486 0.0023486935 0.0056055262 
17.2377381862 1.7429804308 1.6259633362 186121.4689442670 141.4241094820 0.0025184301 0.0053290394 
21.2282972022 1.7289261686 1.6957765559 196264.2199145098 160.1340013042 0.0031407651 0.0060219370 
23.3023546637 1.6825179020 1.7148660801 189456.6708171868 145.1359486437 0.0030112089 0.0061831638 
19.1138496623 1.7115911989 1.6542623152 250150.5556975928 183.0283202517 0.0028497529 0.0056084213 
22.5470555175 1.6950719341 1.6750332068 329565.1321448957 238.0813915698 0.0034313467 0.0058684464 
21.7229238988 1.7667008596 1.5192957908 27229.8508621963 21.6829602931 0.0014360777 0.0047151869 
21.7229238988 1.7667008596 1.5192957908 27229.8508621963 21.6829602931 0.0014360777 0.0047151869 
17.9428048839 1.7868463600 1.5650146775 172861.1895596273 130.1869434989 0.0026210652 0.0047717243 
20.7525299268 1.7671878013 1.5971321067 248778.1051350939 183.9715403146 0.0035633500 0.0051661980 
19.2478261531 1.7005092985 1.6259453345 207734.9990703235 139.0184485662 0.0029704683 0.0053592506 
21.7229238996 1.7667008596 1.5192957908 27229.8508621963 21.6829602931 0.0014360777 0.0047151869 
20.4604146357 1.7164313170 1.5082947561 71332.1779961622 49.2538009921 0.0013894509 0.0046653320 
19.6646008687 1.7952134144 1.5245241868 163091.3108303327 117.8746461099 0.0024466417 0.0043948288 
20.2300583494 1.7728571215 1.4530440499 130001.4063761160 83.5092223027 0.0016319060 0.0039075665 
22.9277046056 1.6746684174 1.6735156797 217743.8445601823 149.9616478756 0.0033159975 0.0058388384 
16.7995335693 1.6991102715 1.5420624328 134855.4329342527 77.5309952740 0.0021932552 0.0045663072 
20.8661480503 1.6480805655 1.5788530592 184989.5024379524 97.2215100952 0.0027759043 0.0049085982 
16.7995335693 1.6991102715 1.5420624328 134855.4329342527 77.5309952740 0.0021932552 0.0045663072 
20.8661480503 1.6480805655 1.5788530592 184989.5024379524 97.2215100952 0.0027759043 0.0049085982 
17.8684233830 1.7734385907 1.5134087972 120376.8523934329 82.8146069269 0.0019969506 0.0043308573 
19.6646008687 1.7952134144 1.5245241868 163091.3108303327 117.8746461099 0.0024466417 0.0043948288 
19.3213986206 1.6850086196 1.6416007661 169782.1191158065 114.0073947996 0.0027500737 0.0054838882 
20.9006089390 1.6910184273 1.6157122233 213607.0786239757 135.7801523744 0.0032469819 0.0052967173 
21.4579520009 1.6643885685 1.6772645575 57108.1759770426 40.8408223337 0.0022761344 0.0058113702 
17.9608975733 1.7301123535 1.6410769202 137470.6506214128 103.2569728958 0.0026810609 0.0054746151 
17.9920078687 1.8025654426 1.5998156006 122556.2004660662 104.2529216117 0.0024034553 0.0050877805 
18.2150624311 1.7598572259 1.5094371900 148928.0128943939 95.0107992314 0.0022091710 0.0042641456 
18.2150624311 1.7598572259 1.5094371900 148928.0128943939 95.0107992314 0.0022091710 0.0042641456 
20.2339991453 1.7373463179 1.6356122632 85354.9871878496 70.2644382803 0.0019198574 0.0054949386 
21.3747294041 1.7567775901 1.6103123328 99478.3927932531 84.9762462536 0.0017417188 0.0053367228 
22.8786150992 1.7342584031 1.6366035715 60921.3965739601 51.9110227551 0.0017551921 0.0055808210 
23.0768483548 1.7428717097 1.6858703203 76286.6508607573 68.7282762498 0.0020645547 0.0059259268 
22.1875895956 1.7825505580 1.5727447806 69581.6453621511 60.9266335896 0.0016137864 0.0050627011 
20.0686983274 1.7088533147 1.6576026235 71231.5815824461 55.5526303070 0.0020979959 0.0056531544 
21.4579520009 1.6643885685 1.6772645575 57108.1759770426 40.8408223337 0.0022761344 0.0058113702 
17.5030671377 1.7255298171 1.5700510857 91895.7888757862 65.2127773394 0.0017918807 0.0049275642 
17.0447992630 1.7268548284 1.5095812823 99700.3578833007 63.4550278842 0.0016555436 0.0044283829 
19.6433334974 1.6599937331 1.6408057844 113660.1506349672 74.2786171468 0.0022635276 0.0054736308 
23.4961955963 1.6123362471 1.6637157534 135699.4032713753 80.9546089254 0.0025883982 0.0056790957 
16.7511598898 1.7083693348 1.5795944369 148689.7764536618 94.4780251771 0.0023762896 0.0049019158 
18.5012105796 1.7261604270 1.5418459647 192573.9663935126 115.7615263881 0.0026868383 0.0045624632 
18.3797872443 1.6438025158 1.5645858043 82010.6773226581 44.3903297310 0.0019507821 0.0048182365 
16.9059797827 1.6963799280 1.4967217172 74001.1513280981 40.8840167040 0.0017029995 0.0042791968 
19.2968941729 1.6815659054 1.4116737390 54171.6516746636 24.1867164826 0.0014227354 0.0036819797 
21.1797095213 1.6044259557 1.5837267685 65196.5909754462 32.0734502657 0.0021945793 0.0049512430 
19.8660618388 1.7567569225 1.4572955591 116952.2413372279 79.1458166935 0.0013860258 0.0041669529 
19.8660618388 1.7567569225 1.4572955591 116952.2413372279 79.1458166935 0.0013860258 0.0041669529 
19.1849515179 1.6932705808 1.4725673595 151765.0895511949 71.9456242988 0.0020265786 0.0039472669 
19.7230392777 1.7097288553 1.6317870860 107074.7888499523 81.6350470665 0.0019222511 0.0054579768 
16.7511598898 1.7083693348 1.5795944369 148689.7764536618 94.4780251771 0.0023762896 0.0049019158 
19.1261247961 1.7800919399 1.5090028620 196259.3530163580 133.1362070512 0.0022355316 0.0042581738 
18.2857130820 1.6608745747 1.5590854028 91546.1871713532 48.6338714884 0.0023237902 0.0047145838 
20.1205883432 1.7527100463 1.4777507557 110543.9690928951 64.3699765181 0.0021567825 0.0039771758 
17.1939990839 1.7150550732 1.5558190655 30858.2958872604 20.7368690481 0.0017599981 0.0048082748 
18.6923320707 1.7845510172 1.5076256676 101886.0413976896 74.6505764296 0.0017623568 0.0043525988 
17.9099688394 1.7938767913 1.6169190559 107549.9980013894 92.0168182967 0.0024348975 0.0052451583 
20.2538586470 1.8257519136 1.6549217341 133474.5529987230 129.6054352784 0.0027507338 0.0056066365 
22.6925448176 1.6477527215 1.6820160440 64196.8229122719 42.8889471338 0.0028120360 0.0058610412 
18.6923329685 1.7845510344 1.5076256676 101886.0413976896 74.6505764296 0.0017623568 0.0043525988 
17.5555130287 1.7449777569 1.6077604405 170738.4411779157 123.7595082060 0.0028155741 0.0051775272 
19.7531458668 1.7417182064 1.6214793531 240678.5138232433 175.2708277849 0.0033433620 0.0053621534 
17.1939990839 1.7150550732 1.5558190655 30858.2958872604 20.7368690481 0.0017599981 0.0048082748 
17.5115370847 1.6956818502 1.5702817231 144813.8861805821 86.1708912243 0.0024997378 0.0048160491 
19.1585593289 1.6996490518 1.5683658672 201791.6813272430 118.8879023123 0.0028696076 0.0048199362 
20.3701211475 1.8177309467 1.5345704917 66953.2379290050 56.1417321409 0.0018761840 0.0045604989 
17.0045065519 1.7138202650 1.5867953151 48018.8450687686 33.1318335986 0.0019641701 0.0050221454 
23.4429563034 1.7156610572 1.7091349349 13471.6214280511 11.6507851974 0.0022249054 0.0061145699 
22.0262202304 1.7060669541 1.7104500288 112820.0203258246 90.8578164331 0.0028613306 0.0061275994 
18.8436443979 1.7959983063 1.5344673726 148082.7893039385 109.8782171623 0.0023641569 0.0044867910 
23.4492761399 1.8179541165 1.5051085253 198114.7614215235 148.2514089441 0.0025641502 0.0042191138 
22.0262202304 1.7060669541 1.7104500288 112820.0203258245 90.8578164331 0.0028613306 0.0061275994 
20.3701211475 1.8177309467 1.5345704916 66953.2379290050 56.1417321409 0.0018761840 0.0045604989 
20.1205883429 1.7527100463 1.4777507557 110543.9690928951 64.3699765181 0.0021567825 0.0039771758 
22.2263040120 1.7109647774 1.6920312098 139052.7119197075 107.6620870509 0.0033525979 0.0060147214 
18.6923329685 1.7845510344 1.5076256676 101886.0413976896 74.6505764296 0.0017623568 0.0043525988 
19.9047354390 1.7032563614 1.6667840174 45560.9142683484 35.0084809454 0.0022534684 0.0057159901 
18.4429163358 1.7567732818 1.5337633323 91825.4936589331 59.6297965989 0.0025903624 0.0044832587 
19.9047354390 1.7032563614 1.6667840174 45560.9142683484 35.0084809454 0.0022534684 0.0057159901 
20.3701211475 1.8177309467 1.5345704917 66953.2379290050 56.1417321409 0.0018761840 0.0045604989 
19.7123085998 1.7380281527 1.6392290715 142888.9176223826 106.7776587877 0.0032885831 0.0055188629 
22.7288578667 1.7719292057 1.5865427150 203119.0641470459 148.8175766221 0.0038903639 0.0051121165 
18.8216938711 1.7628135432 1.5438218097 86705.4762851540 66.5717072309 0.0016518135 0.0047570888 
18.3959966726 1.7325229006 1.5814559680 54152.0876301591 40.4761885448 0.0017651880 0.0050487419 
20.1205883429 1.7527100463 1.4777507557 110543.9690928951 64.3699765181 0.0021567825 0.0039771758 
21.5774756999 1.6265599675 1.6348822872 126680.0702934884 73.2247244760 0.0025590397 0.0054122088 
20.9823579104 1.7197591184 1.6184537603 54909.3614137144 43.3770541684 0.0017536767 0.0054077322 
17.6308840081 1.7894453416 1.5688621055 179418.2231213870 143.3321638459 0.0020900129 0.0048276129 
19.9483923871 1.6572122790 1.5639513041 229051.5030879223 119.3316146126 0.0026546884 0.0047636823 
19.2804119011 1.7070363005 1.4194901136 213168.7003766556 116.8221248535 0.0012897306 0.0039272981 
21.5774756999 1.6265599675 1.6348822872 126680.0702934884 73.2247244760 0.0025590397 0.0054122088 
18.5183865949 1.7112412346 1.5708481394 171236.0334851304 120.4652233845 0.0016933647 0.0049884987 
21.9925729588 1.6739731770 1.6192581306 190772.5142448142 117.0222567105 0.0032939777 0.0053353242 
22.9947585066 1.6917656154 1.6455461690 171633.0198232603 115.8675777595 0.0036136223 0.0056211452 
23.2442493433 1.7202441658 1.4852624213 252820.7443888920 129.5453872065 0.0027849243 0.0040491929 
23.2162493766 1.7012346761 1.3381246886 157842.9192991281 86.4483196987 0.0010007838 0.0037433778 
23.2442490891 1.7202441708 1.4852624213 252820.7443888919 129.5453872065 0.0027849243 0.0040491929 
21.3451030877 1.7825823164 1.5261487683 141138.8621952754 96.4692235284 0.0029521524 0.0044392946 
20.2193749643 1.8075328029 1.6067174712 159423.6359344646 133.2283682523 0.0034033515 0.0052336624 
21.6576898031 1.6014333092 1.5658900781 127077.0387523370 65.8944073536 0.0016904327 0.0049429577 
22.7901921925 1.6718325939 1.5871866391 166283.2023611719 116.9217223104 0.0015353503 0.0052735058 
21.3451030877 1.7825823164 1.5261487683 141138.8621952754 96.4692235284 0.0029521524 0.0044392946 
19.0768597212 1.8035726273 1.5323774083 60115.8570885005 47.6392384879 0.0019307639 0.0045233280 
19.0768597212 1.8035726273 1.5323774083 60115.8570885005 47.6392384879 0.0019307639 0.0045233280 
21.5754701486 1.6423829283 1.4726556038 14495.6953798333 7.8690255003 0.0012823612 0.0044712281 
21.1891558903 1.7806720914 1.5521542840 5270.7306310723 4.4258230060 0.0015876357 0.0048848240 
22.0225093399 1.8158250672 1.5762194804 7435.1340566217 6.8701661363 0.0017714216 0.0049958708 
17.8742744984 1.6638650560 1.5359436632 8208.6702702365 4.2020233530 0.0021517849 0.0045142213 
21.6761415563 1.6057686387 1.4606695050 15793.7295878778 7.0491488519 0.0013332600 0.0042710105 
21.9571536410 1.5912869962 1.4489447848 24383.4201914056 9.5088769535 0.0013805815 0.0040918969 
18.9583087805 1.6610342436 1.6173146138 9539.7203407166 5.8171721777 0.0024454917 0.0052487492 
21.9571536410 1.5912869962 1.4489447848 24383.4201914056 9.5088769535 0.0013805815 0.0040918969 
20.0276721027 1.8127609955 1.5228498150 5788.5014279074 4.5391037755 0.0020897780 0.0044014942 
22.7392991300 1.6212288331 1.6569989564 15198.5272275644 9.6149360369 0.0020847434 0.0056502123 
19.2117206987 1.7487087041 1.6614016663 9948.0045205791 8.3677401673 0.0023167317 0.0056607588 
19.2117206987 1.7487087041 1.6614016663 9948.0045205791 8.3677401673 0.0023167317 0.0056607588 
18.9883457967 1.6594452535 1.5257833386 6766.7182789354 3.2647479165 0.0022941892 0.0044092395 
23.3977492806 1.5778496490 1.4833199534 15261.9386348028 5.1047419478 0.0018826325 0.0040806252 
19.3557638652 1.8157404423 1.5611228392 3456.9408962482 2.8120216639 0.0026050203 0.0047352202 
17.4087912235 1.7165540215 1.5438278308 5111.8295875918 3.0383847902 0.0024496047 0.0045722299 
22.4593159491 1.6262127957 1.4807568595 5926.5062935972 2.2088233968 0.0022110052 0.0040000600 
16.9920862353 1.7386341295 1.6102733059 6372.1475655991 4.6222715698 0.0025743808 0.0051859991 
17.9979148922 1.7070826331 1.6347932414 7829.7509002746 5.5273965228 0.0025590610 0.0054113885 
19.6713464256 1.7377406847 1.6745949825 5982.4393316111 4.8170752105 0.0029709013 0.0058073801 
19.3838871925 1.7548551612 1.4905565644 3781.7355485328 2.2749147642 0.0022074164 0.0040904877 
19.3440724096 1.6601234600 1.5480872288 5420.6473864675 2.7504522431 0.0024989151 0.0046120009 
16.9920862354 1.7386341295 1.6102733059 6372.1475655991 4.6222715698 0.0025743808 0.0051859991 
19.3113463562 1.6802012968 1.6475434467 8812.7269025532 5.9725672409 0.0025974060 0.0055302108 
20.8411085267 1.8253372561 1.5369690901 3381.6418426390 2.7499055757 0.0024184812 0.0045091446 
22.6080150903 1.8635073123 1.6393329935 4951.3662111874 5.2030068348 0.0026707357 0.0054579679 
20.9501104107 1.8392032694 1.6463676174 5796.0768218860 5.7888761053 0.0026313309 0.0055207866 
17.1773237681 1.7643236100 1.6147773918 5897.1375196492 4.5987318141 0.0026134759 0.0052290062 
19.1544957113 1.6541800556 1.5908820121 7924.0622659251 4.4292573086 0.0025024964 0.0050056227 
21.3077292847 1.7881387308 1.6992516487 7230.1344745914 6.9136967125 0.0027558403 0.0060158883 
19.1544957113 1.6541800556 1.5908820121 7924.0622659251 4.4292573086 0.0025024964 0.0050056227 
17.4486875024 1.7571654795 1.6294715080 6428.2108118799 5.0598318547 0.0026292627 0.0053650170 
19.1544957113 1.6541800556 1.5908820121 7924.0622659251 4.4292573086 0.0025024964 0.0050056227 
20.7099214946 1.7094601078 1.6909407786 8219.5608565023 6.4433493448 0.0028069516 0.0059429666 
17.4486875024 1.7571654795 1.6294715080 6428.2108118799 5.0598318547 0.0026292627 0.0053650170 
17.1143630093 1.7597179924 1.5481057236 4947.6808601475 3.3793376607 0.0023935252 0.0046117379 
17.4581395136 1.7903677306 1.5990181768 5987.0677636768 4.9082986414 0.0024372285 0.0050801001 
19.5762162378 1.6405590822 1.5361432819 7664.3570218355 3.6009007206 0.0022842757 0.0045050891 
17.1143630093 1.7597179924 1.5481057236 4947.6808601475 3.3793376607 0.0023935252 0.0046117379 
19.4515033038 1.6808889762 1.6524095953 9036.0058132523 6.2012801573 0.0025903033 0.0055748336 
17.1143630093 1.7597179924 1.5481057236 4947.6808601475 3.3793376607 0.0023935252 0.0046117379 
16.7633484941 1.7210515488 1.5270883546 6079.6187572753 3.6082697075 0.0021520697 0.0044324262 
19.4198936154 1.7079050499 1.6678369709 6914.4677105690 5.2870645286 0.0024327668 0.0057157181 
17.1143630093 1.7597179924 1.5481057236 4947.6808601475 3.3793376607 0.0023935252 0.0046117379 
23.0440476992 1.6062965439 1.6416900194 9817.4705547372 5.4915370172 0.0025323889 0.0054743369 
18.0806676534 1.7970050936 1.5491129244 7473.0947282713 5.7866943147 0.0022200194 0.0046289656 
21.8519878399 1.8518190263 1.5978617051 7967.0765173813 7.8250493773 0.0022957542 0.0050736808 
22.4592654231 1.8104220840 1.7066443297 3072.3565387929 3.1189463272 0.0028403725 0.0060906548 
21.1169008269 1.8074381035 1.4981932635 4652.2021137482 3.4351417553 0.0020678900 0.0041770169 
16.7633484939 1.7210515488 1.5270883546 6079.6187572753 3.6082697075 0.0021520697 0.0044324262 
16.8194040025 1.7487565926 1.5911094024 8281.6653636613 6.2071438000 0.0020826437 0.0050355767 
23.1084106431 1.6708109377 1.7127678639 9930.3281382135 7.4956004488 0.0026843363 0.0061364480 
23.3327159024 1.8196829000 1.7143320612 5800.5973037859 6.0724785415 0.0029070306 0.0061676150 
16.8194040025 1.7487565926 1.5911094024 8281.6653636613 6.2071438000 0.0020826437 0.0050355767 
17.1367551672 1.7355915650 1.5148832233 9522.1993935989 6.2744764292 0.0016704503 0.0044695575 
20.8842551564 1.6462315452 1.4429036762 10379.5778615897 3.8960713688 0.0017998552 0.0037321492 
22.4278767654 1.7182048390 1.7201072074 6628.2918297101 5.6102178539 0.0027716584 0.0062097029 
23.6563494181 1.8373369699 1.5045577448 4327.5320142685 3.5881672575 0.0020377186 0.0042409149 
23.6563494181 1.8373369699 1.5045577448 4327.5320142685 3.5881672575 0.0020377186 0.0042409149 
22.4278767654 1.7182048390 1.7201072074 6628.2918297101 5.6102178539 0.0027716584 0.0062097029 
23.6563494181 1.8373369699 1.5045577448 4327.5320142685 3.5881672575 0.0020377186 0.0042409149 
20.4357838089 1.8266004638 1.6589903474 5247.1297493272 5.1307580871 0.0027832419 0.0056465171 
22.1347694992 1.6004921606 1.4801147703 6874.1923082936 2.4401189172 0.0019292945 0.0040379520 
23.6240738605 1.7174525375 1.7314550476 5858.2142589173 4.9707315452 0.0031477928 0.0063522546 
21.4445378549 1.7129179416 1.7005718558 6138.8402034723 4.9037083077 0.0029742057 0.0060472882 
19.0072032661 1.6958256508 1.5119017608 6807.7924868907 3.5088278010 0.0024100915 0.0042788341 
20.5850663744 1.7174387862 1.6846425791 7416.3194662209 6.0395651572 0.0023593674 0.0058740643 
22.5367808979 1.7255281618 1.4084884407 3721.6794639950 1.7486353734 0.0016828800 0.0034611002 
19.6269210552 1.7092081071 1.6737028972 6581.5995725056 5.0628781479 0.0025457350 0.0057702014 
22.3119421470 1.5973022116 1.5980049461 6907.2667540345 3.4090154005 0.0023533902 0.0050723260 
18.3756076475 1.7468618622 1.6383134007 3232.8161073701 2.4848232330 0.0029644266 0.0054724882 
18.7437259822 1.7017844650 1.6507145507 5278.4752801348 3.7922577890 0.0026044533 0.0055597237 
20.4528443807 1.6458208365 1.6192502480 5070.0414307023 2.9469193167 0.0026589084 0.0052724071 
17.4287039381 1.7832004246 1.6126532391 5016.2047329713 4.1077856996 0.0025452743 0.0052070089 
18.3630657711 1.7464086024 1.6492129512 4866.4997419785 3.8323688057 0.0028453670 0.0055615359 
18.5695156062 1.7694350421 1.6480666637 4660.5119729004 3.8524243141 0.0029658238 0.0055624421 
17.0403814699 1.7093289541 1.5600396131 3433.6902796955 2.0815072106 0.0024256027 0.0047212691 
22.8976518470 1.5986663498 1.5335584192 2642.4330530576 1.0683679661 0.0023657669 0.0044783992 
22.5974593930 1.7067011782 1.7172408550 5776.3822605074 4.6959212337 0.0029689397 0.0062006119 
22.1325071559 1.8267225785 1.6933097832 5066.8341285835 5.2048573532 0.0029210458 0.0059749329 
20.4528443807 1.6458208365 1.6192502480 5070.0414307023 2.9469193167 0.0026589084 0.0052724071 
21.5379456741 1.6172082394 1.6040347637 4221.5372692142 2.2077052099 0.0025167664 0.0051269749 
17.9208013083 1.7015856902 1.6174521647 3109.3523110570 2.0761237350 0.0026420483 0.0052549762 
17.3752454766 1.7650226117 1.5533667990 1262.8619041211 0.8793938260 0.0024991846 0.0046605282 
21.7595875171 1.6228494805 1.5426833753 1512.9539595151 0.6737022320 0.0025130704 0.0045626509 
17.4807335317 1.7667958992 1.5836619052 1279.9014667828 0.9397308043 0.0027423776 0.0049503387 
19.4275436062 1.7131094637 1.5067981015 664.0272908686 0.3554268062 0.0024784076 0.0042323782 
21.7595875170 1.6228494805 1.5426833753 1512.9539595151 0.6737022320 0.0025130704 0.0045626509 
22.0541395662 1.8480952584 1.5579911443 844.9437677019 0.7531341605 0.0026168187 0.0047069869 
21.4577138596 1.6532143837 1.6408017998 2164.0877436457 1.3334909136 0.0029160013 0.0054905776 
22.0541395662 1.8480952584 1.5579911443 844.9437677019 0.7531341605 0.0026168187 0.0047069869 
21.4319590418 1.6330073000 1.6177441675 2627.0609282079 1.4680859635 0.0027103467 0.0052615976 
19.3883079188 1.6457037957 1.5473341578 2563.2327656493 1.2561983056 0.0023574936 0.0046053085 
21.7595875170 1.6228494805 1.5426833753 1512.9539595151 0.6737022320 0.0025130704 0.0045626509 
22.2475006816 1.5892349296 1.5640887490 4619.0320582128 2.0478111226 0.0021927697 0.0047697892 
20.1234126611 1.6099494147 1.5141077893 5383.8087307509 2.3009163058 0.0018482466 0.0043787991 
23.3762406728 1.5692270108 1.4482356957 7289.1562333576 2.4186110730 0.0014822453 0.0039754408 
22.7794470125 1.6030181716 1.5991094083 3321.7360564661 1.6430922929 0.0025698164 0.0050830908 
22.5228295463 1.6047969435 1.5411712522 2814.7206035420 1.1860898954 0.0024178192 0.0045477763 
22.2475006816 1.5892349296 1.5640887490 4619.0320582128 2.0478111226 0.0021927697 0.0047697892 
20.6230499033 1.6106732103 1.4587078570 5860.3904707031 2.2109578616 0.0016074634 0.0039766765 
21.6816826843 1.6596792154 1.5036474023 978.4460926854 0.4332271021 0.0025499522 0.0042052059 
20.9673021180 1.7423096751 1.4909763051 667.4819577963 0.3775386301 0.0025189267 0.0040879636 
22.1831043024 1.8325797260 1.6867525472 1261.8419135588 1.2736749553 0.0034149506 0.0059744799 
21.5512913907 1.7355091401 1.6822716519 1344.2851392890 1.0779027742 0.0034566502 0.0059388500 
23.3102780218 1.6426455287 1.6675105511 2686.2048588851 1.7053600748 0.0030427465 0.0057498285 
23.3492935111 1.6247709688 1.6594839248 3357.1647186832 2.0190887251 0.0028357947 0.0056553178 
18.6449457952 1.7557381067 1.5982700238 825.8856860882 0.5987006130 0.0031067771 0.0051192833 
23.2525794824 1.8513375365 1.6880495011 967.5835965249 1.0189245396 0.0035392763 0.0060039203 
22.6148882286 1.7541430754 1.7076773733 1460.4927637047 1.2740743291 0.0035343429 0.0061848223 
20.0705462900 1.7252929442 1.6162237983 5100.6359744639 4.0096390587 0.0018049141 0.0053593379 
23.2684458577 1.7964134252 1.7234930578 1934.8195594350 1.9084653717 0.0033968025 0.0063115908 
22.1061525457 1.8139773147 1.6976687345 2850.7188460610 2.8875254184 0.0027673312 0.0060020788 
18.7296702978 1.7905001123 1.5251303737 1994.6910710667 1.4418763580 0.0022525897 0.0044055160 
23.4522551192 1.8061941044 1.5226279533 4281.7167091693 3.7536508603 0.0014910669 0.0046870123 
19.4173944680 1.7371873950 1.6762611190 3451.0967920493 2.8348559465 0.0026151969 0.0057958948 
22.2807556110 1.7956599345 1.6900311422 3742.1275741590 3.6918151929 0.0023898519 0.0059227124 
22.7732838980 1.8412078743 1.5429350831 3070.6574505515 2.8159573259 0.0018678223 0.0046416415 
23.4522551192 1.8061941044 1.5226279533 4281.7167091693 3.7536508603 0.0014910669 0.0046870123 
20.6421264039 1.8225219615 1.6336207722 3111.6990271783 3.0050604251 0.0022706037 0.0054063921 
19.1049014214 1.7772621014 1.6577155895 3233.5003557653 2.8626906696 0.0024314617 0.0056220674 
19.7314300864 1.7654002121 1.4690653295 2451.7110722185 1.5147064855 0.0018738551 0.0039507856 
19.7314300864 1.7654002121 1.4690653295 2451.7110722185 1.5147064855 0.0018738551 0.0039507856 
18.1149993637 1.7458690331 1.5626315778 4173.1426667363 3.1226468628 0.0017306896 0.0048882758 
16.9941779423 1.6766828687 1.5197693083 3542.7144651082 1.8986980647 0.0018442558 0.0044331647 
22.0918070501 1.6870196699 1.4341379966 1522.7670903361 0.6278721371 0.0019536587 0.0036068023 
23.3232236245 1.6066418597 1.3359957386 3156.4301403091 1.0317405431 0.0010994609 0.0034497601 
23.3232236245 1.6066418597 1.3359957386 3156.4301403091 1.0317405431 0.0010994609 0.0034497601 
20.5390645565 1.6526321842 1.4023350942 1345.0138652023 0.5078983411 0.0014515786 0.0035637098 
17.6774935682 1.7687817521 1.5105823780 999993.0101760414 692.5616101615 0.0018313659 0.0043519358 
16.7106000377 1.6953819872 1.5105822396 1249991.2627200517 692.5616101615 0.0018313659 0.0043519358 
23.4511527923 1.8389336847 1.5105823558 999993.0101760414 865.7020127018 0.0018313659 0.0043519358 
18.7113228420 1.7812824566 1.5195301165 999993.0101760414 692.5616101615 0.0022892074 0.0043519358 
20.8380451706 1.6675648547 1.6260156828 999993.0101760414 692.5616101615 0.0018313659 0.0054399197 
19.5341146119 1.6249987980 1.5756475678 999999.2087397286 519.4212076211 0.0020602867 0.0048959278 
17.4259923813 1.7695174930 1.6068584250 749997.8569138749 605.9914088913 0.0021747471 0.0051679237 
20.7412735387 1.6460489486 1.6524369020 874998.5328268018 562.7063082562 0.0023464376 0.0055759177 
18.0464499021 1.7315763664 1.5416121304 812501.2941521818 497.7786573036 0.0026039734 0.0045559328 
20.8380451706 1.6675648547 1.6260156828 999993.0101760414 692.5616101615 0.0018313659 0.0054399197 
22.7207847197 1.8104628539 1.6504872596 812495.2514664076 806.1849993286 0.0020674405 0.0055929175 
20.7412735388 1.6460489486 1.6524369020 874998.5328268015 562.7063082562 0.0023464376 0.0055759177 
17.4259923813 1.7695174930 1.6068584250 749997.8569138749 605.9914088913 0.0021747471 0.0051679237 
21.1554523982 1.8162629276 1.5233199740 648434.2449617395 499.8076463958 0.0024528500 0.0043838103 
20.1323150945 1.6136421289 1.5581686995 999999.7538569627 476.4742718347 0.0020732529 0.0047312427 
20.7412735387 1.6460489486 1.6524369020 874998.5328268015 562.7063082562 0.0023464376 0.0055759177 
21.6033522695 1.6677343835 1.5248891054 855709.4236135078 410.9918191772 0.0027771940 0.0044128128 
20.8913290406 1.6855487879 1.6753603026 861936.4102927240 648.3122113250 0.0022339019 0.0057979686 
20.8913290406 1.6855487879 1.6753603026 861936.4102927240 648.3122113250 0.0022339019 0.0057979686 
20.8913290407 1.6855487879 1.6753603026 861936.4102927240 648.3122113250 0.0022339019 0.0057979686 
23.5535230260 1.5997776706 1.6083225877 999999.2121313382 575.9383289185 0.0017264014 0.0053267859 
22.8838079190 1.8262604439 1.5231885423 935448.5129794484 827.3813966084 0.0016500018 0.0045613749 
20.8913290407 1.6855487879 1.6753603026 861936.4102927240 648.3122113250 0.0022339019 0.0057979686 
21.6033522695 1.6677343835 1.5248891054 855709.4236135078 410.9918191772 0.0027771940 0.0044128128 
19.0614246076 1.8158647085 1.6096946506 810299.3570873600 732.6496200965 0.0023216731 0.0051816140 
17.1013886576 1.7675341632 1.6096946596 920698.9350408221 732.6496200965 0.0023216731 0.0051816140 
22.0803268430 1.6464615730 1.6363877950 892316.9889355870 534.3142382438 0.0029810075 0.0054564718 
22.0844165664 1.7763383268 1.7135570766 941433.4285688156 879.1985416001 0.0032039777 0.0061939473 
22.4465826823 1.6884757661 1.4488554382 982944.1883019123 416.5230358683 0.0021627756 0.0037107684 
23.3715839665 1.8225115672 1.5694087464 999999.0276772192 815.7584105169 0.0037074630 0.0049284653 
23.3715839665 1.8225115672 1.5694087464 999999.0276772192 815.7584105169 0.0037074630 0.0049284653 
17.7608801671 1.6674055433 1.4776631964 999238.3998989034 485.2351668962 0.0016381944 0.0041364835 
19.7038373361 1.7000397299 1.5258519697 999261.4222020349 534.2779353435 0.0026726193 0.0044147200 
18.6528278511 1.6532853502 1.4895354088 999227.2523124553 446.3793857121 0.0019016838 0.0041328431 
19.5951932159 1.6447336353 1.4925900539 999221.6785192313 426.9514951200 0.0020334285 0.0041310228 
23.5062780997 1.7574325553 1.4275170074 999470.0235400971 544.7665250309 0.0018467252 0.0035735001 
20.8988755537 1.6897822104 1.3764028419 999337.5198125788 514.0382855692 0.0011305939 0.0037924471 
17.8538839494 1.7592957421 1.5010348921 999497.9626265694 640.6539549854 0.0019865953 0.0042183926 
21.0432075785 1.8029395540 1.6579464300 999522.3952663396 960.9612388622 0.0022551528 0.0056336154 
18.1534357834 1.7046110093 1.5075589824 999300.6955900086 530.4904677597 0.0022467796 0.0042441413 
17.8589868316 1.7037582547 1.6173501140 999162.5027596129 670.6433854378 0.0026427550 0.0052540728 
18.2640868549 1.7193809005 1.5207383868 999375.2624392163 566.8949566440 0.0024319692 0.0043599884 
19.8772106036 1.7615908855 1.5612952610 999444.4953666227 684.3677698720 0.0031522338 0.0047838624 
22.1423836498 1.6053430198 1.4363343462 999270.1289440629 433.0504722800 0.0012572789 0.0041485535 
19.8772106036 1.7615908855 1.5612952610 999444.4953666227 684.3677698720 0.0031522338 0.0047838624 
23.2881330979 1.7595767954 1.7135728032 999300.1252767979 888.7084017071 0.0036625682 0.0062581236 
18.5628240053 1.6443295164 1.5693522701 999279.6666084855 556.4706881168 0.0018866982 0.0048827445 
23.2593963470 1.5876547650 1.5464525462 999213.8834393129 408.8338933196 0.0023344078 0.0045978674 
22.0364527370 1.7034939890 1.6846844418 999290.4586537891 810.8916626156 0.0021268113 0.0059013184 
17.6099389725 1.6609012683 1.5368662234 999291.3139779994 517.7145780811 0.0020274517 0.0045421345 
21.1623113444 1.6787583340 1.3520529744 999432.8182221972 412.2954424104 0.0012009725 0.0034035629 
21.0249929313 1.6447212309 1.5904429294 999200.4040134762 625.8032335414 0.0016759989 0.0051876207 
22.5381835596 1.6513980206 1.6623689734 999131.4645757133 701.7589173360 0.0019739686 0.0057295209 
19.1044028208 1.6601572333 1.5650962635 999455.2072348647 608.3952212552 0.0016785954 0.0049428828 
19.1044028208 1.6601572333 1.5650962635 999455.2072348647 608.3952212552 0.0016785954 0.0049428828 
19.1044028208 1.6601572333 1.5650962635 999455.2072348647 608.3952212552 0.0016785954 0.0049428828 
19.1044028260 1.6601572334 1.5650962635 999455.2072348645 608.3952212552 0.0016785954 0.0049428828 
16.7011507294 1.7270816081 1.5066474504 999913.8003922568 611.3517729803 0.0017763708 0.0043371718 
19.6485161458 1.6724687524 1.4430851947 999976.6415253500 422.3972031532 0.0017457169 0.0037553456 
21.7853931629 1.6772757133 1.5635570643 999804.2733441812 683.8373938825 0.0014924805 0.0050863992 
17.0356102260 1.6750829172 1.5299593166 999909.9687130055 553.6355534117 0.0018111096 0.0045413955 
18.0913861813 1.6639969413 1.5167821654 999909.9687130055 553.6355534117 0.0015915226 0.0045413955 
18.7722826355 1.6978568840 1.4409743492 999853.2454666146 551.1153966028 0.0013410958 0.0040651574 
17.7319807360 1.6664781379 1.4842788823 999882.4098331444 503.0184699003 0.0015958135 0.0042276116 
22.2319099532 1.6709297218 1.3630720626 999797.2343461207 505.2553337915 0.0010562457 0.0038422541 
23.0113754519 1.6964294662 1.3446932470 999895.0507308068 396.4709011445 0.0012847197 0.0031989597 
23.0585184762 1.6020955437 1.4472166616 999829.4161158893 458.6582647079 0.0012350456 0.0042987394 
20.3127351005 1.6595225150 1.3901001624 999841.4878963209 453.3142083101 0.0012016327 0.0037838737 
23.0113754213 1.6964294664 1.3446932470 999895.0507308077 396.4709011445 0.0012847197 0.0031989597 
22.7314236112 1.6443908079 1.4279763992 999952.8900948912 343.9083940195 0.0018554577 0.0035751007 
23.6060893281 1.6606038333 1.4163121371 999952.1906984648 349.5242883242 0.0018695830 0.0034629813 
18.6229516746 1.7374267212 1.4554440446 999899.3730280001 617.3538657926 0.0014379994 0.0040891125 
21.2635871672 1.7946910314 1.5340949939 999945.1428452637 840.5107154285 0.0015826691 0.0047146882 
17.7613262282 1.7278209957 1.4651792341 999943.6283878178 581.2468337759 0.0015742408 0.0040613170 
23.2842853615 1.6642922887 1.4319512842 999967.7147127765 368.3198380424 0.0020102344 0.0035754774 
23.3395814879 1.5956430508 1.4935921578 999955.1680073760 352.7482508770 0.0021517095 0.0041235853 
20.0611683414 1.7762208595 1.5340949985 999945.1428452637 797.3669141251 0.0015826691 0.0047146882 
19.7139411718 1.7399339242 1.4783446538 999924.7561689797 682.9008090862 0.0013813062 0.0043798783 
20.5678654255 1.7289884377 1.6032262981 999931.6571014575 790.1666375428 0.0017127704 0.0052863370 
22.6543847961 1.5754265916 1.5376691414 999917.7085416834 406.1073340988 0.0019429951 0.0045692819 
22.3314677836 1.7506096478 1.4014977707 999943.2680860967 537.8110480442 0.0015056904 0.0035084095 
23.1589603728 1.8652331311 1.5841474373 999974.5500231194 995.0639552202 0.0023503761 0.0049446012 
23.1589603727 1.8652331311 1.5841474373 999974.5500231194 995.0639552202 0.0023503761 0.0049446012 
22.7606020015 1.5849273249 1.5442460839 999909.6081689578 483.3540784216 0.0015828376 0.0048124095 
23.2989639604 1.7038846205 1.3344002607 999931.9898275994 409.3535992100 0.0012338521 0.0031734563 
22.1715168428 1.6837707566 1.4332558648 999926.7160148951 405.9253038358 0.0019488854 0.0035997057 
21.9413066199 1.7493007530 1.4971266102 999944.1526252734 582.3666238690 0.0027448802 0.0041554194 
21.5775322858 1.5891919034 1.5113573473 999885.1406848702 395.6456936816 0.0018431341 0.0043549060 
20.4713764812 1.6650752117 1.5020654352 999885.2038199299 453.0884271808 0.0023936158 0.0041885834 
20.0429895545 1.8206715463 1.5435649697 999835.2757778778 842.5198730621 0.0020119534 0.0046075168 
22.9210607297 1.7253501980 1.4978295401 999852.6188445655 536.5147780069 0.0029191678 0.0041756737 
17.5562052947 1.6646651128 1.5682428454 999877.6341148985 563.2713962472 0.0021189075 0.0048173581 
16.8218954618 1.7279062821 1.5346730612 999778.7096063560 610.8200159357 0.0022479915 0.0044937141 
18.0636034312 1.6911268522 1.6285453517 999734.1358903064 676.5731901285 0.0024127144 0.0053527439 
21.1670492058 1.7226099494 1.4426323368 999916.8638418703 489.0046984543 0.0019345179 0.0036896302 
20.0429895545 1.8206715463 1.5435649697 999835.2757778780 842.5198730621 0.0020119534 0.0046075168 
22.2139559786 1.8361756903 1.6055059386 999697.6278448193 893.4954324047 0.0036731538 0.0052585778 
21.4151312602 1.6344426935 1.3741284934 999773.9856513568 352.6189775946 0.0012808599 0.0034926380 
20.6906172533 1.6851912492 1.5180304198 999906.7163858479 499.4333936294 0.0026871868 0.0043437421 
21.4223744551 1.6762861364 1.6124519744 999999.2655257499 608.3782432924 0.0032115850 0.0052623021 
16.7776349670 1.7389219722 1.5875710027 999734.6346861576 729.7338004871 0.0020336352 0.0050123285 
16.7776349670 1.7389219722 1.5875710027 999734.6346861576 729.7338004871 0.0020336352 0.0050123285 
19.9993497063 1.6434758069 1.4555668564 999875.4850771368 493.9565988583 0.0013288907 0.0042267184 
20.9348550296 1.7456197659 1.6305507992 999689.7699395521 843.7261154251 0.0018500787 0.0054746036 
21.3905263420 1.6877538906 1.6788914719 999891.8823375519 721.9159475276 0.0030395512 0.0058543840 
19.9993718763 1.6434761403 1.4555668564 999875.4850771368 493.9565988583 0.0013288907 0.0042267184 
20.1243802482 1.7815582332 1.6145914172 999767.6078734628 881.2265604316 0.0019176500 0.0052974257 
21.3905263420 1.6877538906 1.6788914719 999891.8823375519 721.9159475276 0.0030395512 0.0058543840 
21.3905263420 1.6877538906 1.6788914719 999891.8823375519 721.9159475276 0.0030395512 0.0058543840 
19.9993900467 1.6434763767 1.4555668564 999875.4850771368 493.9565988583 0.0013288907 0.0042267184 
17.8199464437 1.7302320530 1.5740175511 999993.1168147915 651.2160284876 0.0027706877 0.0048637583 
22.9331927924 1.8078674911 1.6415721493 999883.8708590441 983.7446160013 0.0019795421 0.0055317564 
17.2095238788 1.7392492046 1.6240280448 999972.2931527904 748.9446169498 0.0025357825 0.0053115617 
23.2370917101 1.7029835989 1.7273507937 999979.0374957944 829.9649928415 0.0027625795 0.0062760635 
21.2393808095 1.8165008702 1.5698271247 999995.2875014462 808.2153685059 0.0032792140 0.0048774805 
23.2293959568 1.6212858725 1.5006302295 999984.1306043942 385.8893082283 0.0024399094 0.0041753363 
19.2591520648 1.7648857092 1.6395489901 999985.8277561177 798.0658198522 0.0032566159 0.0055177381 
17.2095356013 1.7392464748 1.6240280448 999979.1392638256 748.9446169498 0.0025357825 0.0053115617 
22.6557502839 1.7323317502 1.7170174624 999969.1950941274 886.3188667795 0.0024883492 0.0061710080 
19.2591520648 1.7648857092 1.6395489901 999985.8277561177 798.0658198522 0.0032566159 0.0055177381 
21.2752344686 1.7217819048 1.6945730750 999987.9649989433 801.5784299216 0.0031239392 0.0060087994 
21.8082872180 1.6777902232 1.6683449301 999986.0807680059 688.9881868022 0.0031339100 0.0057680879 
17.4741222090 1.6703705493 1.4910846113 999997.4801036287 507.2568632212 0.0016644067 0.0042476122 
17.6644954470 1.6808762053 1.6032347897 999991.5958532906 626.7486491841 0.0023323876 0.0051214295 
17.6644954470 1.6808762053 1.6032347897 999991.5958532906 626.7486491841 0.0023323876 0.0051214295 
21.8082872180 1.6777902232 1.6683449301 999986.0807680059 688.9881868022 0.0031339100 0.0057680879 
20.4858057285 1.7190759823 1.3817984353 999999.2805147541 530.8785333822 0.0012176039 0.0036711222 
21.8430781832 1.5894290589 1.5751342338 999990.3301566022 481.9162885499 0.0019236971 0.0049248389 
18.9468484190 1.8194969226 1.5836088348 999999.1559645362 854.6259880381 0.0025974643 0.0049415761 
21.3317720213 1.6862076425 1.5052873882 999993.8671606448 483.9129536972 0.0026646463 0.0042254047 
19.5715312152 1.8242511667 1.5850961832 999995.7391357592 858.2454480529 0.0028287795 0.0049702210 
22.2944855515 1.8039910327 1.7093115985 999994.2341780365 999.9803350132 0.0029193570 0.0061224398 
21.3317720213 1.6862076425 1.5052873882 999993.8671606448 483.9129536972 0.0026646463 0.0042254047 
18.7189252644 1.7199383144 1.5854231707 999996.4461446456 733.8498512665 0.0017461991 0.0050965799 
18.7189252622 1.7199383144 1.5854231708 999996.4461446453 733.8498512665 0.0017461991 0.0050965799 
18.7189193424 1.7199374617 1.5854231708 999998.6516307656 733.8498512665 0.0017461991 0.0050965799 
18.7189176329 1.7199372151 1.5854231708 999999.2892477415 733.8498512665 0.0017461991 0.0050965799 
17.1335737860 1.7646248391 1.5695706729 999999.2816940822 716.2978856128 0.0025585544 0.0048110409 
20.6810280125 1.7125002121 1.6796301217 999999.8527456558 805.5764521021 0.0022610028 0.0058348468 
21.0964826935 1.8205638698 1.6811646615 999999.3183207969 985.6204661712 0.0030540473 0.0058769720 
22.8139024517 1.7330819640 1.5714360464 999999.3640714327 643.3326101003 0.0036960927 0.0049457735 
17.8293413930 1.7643278909 1.5797988732 90693.8529074790 71.3588884833 0.0018944080 0.0049781605 
17.5955570481 1.6802279097 1.5797986651 113367.3161343487 71.3588884833 0.0018944080 0.0049781605 
23.4355250731 1.8440988493 1.5797985106 90693.8529074790 89.1986106041 0.0018944080 0.0049781605 
17.0659679220 1.7809549852 1.5878445851 90693.8529074790 71.3588884833 0.0023680100 0.0049781605 
19.8380276432 1.7481864096 1.4859000080 107698.9503276313 62.4390274228 0.0022496095 0.0040447554 
17.0659679220 1.7809549852 1.5878445851 90693.8529074790 71.3588884833 0.0023680100 0.0049781605 
22.0315889257 1.6105568929 1.6268794056 87505.3971412004 50.7317097811 0.0020054085 0.0053865252 
16.8105068491 1.7226763715 1.6074213674 95343.6842333019 67.2473900257 0.0023245348 0.0051604661 
19.9182346369 1.6494205896 1.6349293418 108562.4904309985 67.2822332330 0.0023971476 0.0054120480 
21.7903115062 1.7930835902 1.4680274323 90670.6729447684 69.0989798369 0.0014324047 0.0042174710 
17.8293413946 1.7643278909 1.5797988731 90693.8529074790 71.3588884833 0.0018944080 0.0049781605 
23.2526407234 1.5777083312 1.5624874505 140568.1104223529 59.7268291068 0.0022087272 0.0047534405 
20.3528883245 1.6456503120 1.5285895053 153037.0140134454 70.4719391602 0.0024319487 0.0044321222 
22.9207071634 1.6193917094 1.5652380722 109315.1667491429 50.9637981671 0.0027607091 0.0047823354 
21.1743524295 1.7378801208 1.5355637727 91032.7917620274 55.2495772915 0.0031223605 0.0045434119 
23.0945660864 1.8241477318 1.5286243477 113078.7500745147 88.4415510480 0.0029146841 0.0044585826 
21.9873973750 1.7955940076 1.6497284822 63139.8203117994 60.4457077926 0.0020450242 0.0055909488 
16.5290549723 1.7387300547 1.5960534026 102476.8783628251 73.2624199834 0.0023678805 0.0050538659 
23.0945660362 1.8241477317 1.5286243461 113078.7500745147 88.4415510480 0.0029146841 0.0044585826 
19.9140305619 1.6763957269 1.5708589789 85731.8559061826 47.6600117592 0.0028489587 0.0048410536 
21.3753712325 1.7563841224 1.7053571191 122410.3969807760 110.7477999662 0.0026478631 0.0060661514 
23.4310688645 1.8450024088 1.5325909010 66128.8762015451 56.3669701515 0.0025804711 0.0044720873 
20.5782772157 1.6691769420 1.5970339177 66177.8638236329 38.3164142137 0.0029748020 0.0050936369 
21.4465214177 1.7782163408 1.4944093354 66830.3867032183 52.1430164093 0.0014206240 0.0044889351 
22.5837309349 1.8347626807 1.5784586618 46811.9220495019 44.8455751496 0.0018757333 0.0049721818 
21.2550688797 1.8237612411 1.6406639931 48129.4238884693 47.3391522238 0.0022494555 0.0054735805 
22.1791276950 1.7666576872 1.4397653516 82139.4705960371 48.1088286066 0.0018076465 0.0037001500 
20.0865457948 1.7132269734 1.6075333777 76862.3191711439 58.2897388508 0.0017521291 0.0053041887 
22.5434506229 1.6611415913 1.6919190392 79176.6033010071 57.9144944256 0.0022867192 0.0059468958 
17.7004179860 1.7006139646 1.5281290432 105541.9530236868 58.0217703029 0.0023293938 0.0044294301 
20.0441045292 1.6987214692 1.4572321710 136807.1396837787 63.4378980222 0.0019857796 0.0038133569 
21.9289762424 1.8258958187 1.6885395953 48757.1668875440 49.8573502698 0.0028288121 0.0059225897 
21.9289762424 1.8258958187 1.6885395953 48757.1668875440 49.8573502698 0.0028288121 0.0059225897 
17.0418783736 1.7171324221 1.6139285017 84025.9749300553 59.1485990817 0.0023446702 0.0052196890 
16.6036861894 1.7616105894 1.5532503877 94457.9035094180 67.5158935947 0.0020925904 0.0046824309 
16.6036861894 1.7616105894 1.5532503877 94457.9035094180 67.5158935947 0.0020925904 0.0046824309 
19.6685442880 1.6757860111 1.5936852649 107335.8506978206 72.0360568541 0.0017331822 0.0051827208 
17.6106729255 1.6971925986 1.6085156362 97851.3919753794 63.7742987036 0.0025277866 0.0051684719 
17.9772957142 1.6893450748 1.4542614725 109497.4496035539 57.1029595253 0.0014624357 0.0040525298 
22.0112129718 1.5822952507 1.4993473491 97432.3747259034 40.0637750738 0.0015706304 0.0043904418 
16.4273758193 1.7364368479 1.5288515757 109726.0044669044 70.0359724143 0.0019845210 0.0044769098 
17.6106729255 1.6971925986 1.6085156362 97851.3919753794 63.7742987036 0.0025277866 0.0051684719 
18.8907134211 1.8105876516 1.5661394858 56097.8478180396 45.3329979855 0.0026092280 0.0047815084 
17.6106729255 1.6971925986 1.6085156362 97851.3919753794 63.7742987036 0.0025277866 0.0051684719 
17.7276252141 1.7636830240 1.6371646980 59681.8268063370 48.8684454081 0.0025020852 0.0054321002 
22.7330045623 1.7329207085 1.7063519862 14257.6692390417 11.8609569237 0.0034773267 0.0061644097 
19.5596699723 1.7012209177 1.5321925467 65491.3630079119 35.6700957016 0.0027089087 0.0044751698 
19.9647464912 1.7423459379 1.5226677632 11141.7833551357 6.7121409051 0.0027737683 0.0043921470 
22.7330045623 1.7329207085 1.7063519862 14257.6692390417 11.8609569237 0.0034773267 0.0061644097 
20.8609958769 1.6475975933 1.5316839660 42473.0658544035 19.7130206580 0.0025527988 0.0044627446 
20.1231905016 1.7382325247 1.4336757053 90306.5252706985 48.3617023887 0.0016612371 0.0037082707 
21.1784820873 1.6662052513 1.4720448934 61022.4729990396 25.5872459542 0.0022058363 0.0039203335 
22.0017466647 1.6284412844 1.5412471222 76000.4939737943 34.1045948425 0.0026056054 0.0045526531 
23.0038638851 1.7480538042 1.4438892066 97305.6743175792 51.7582117479 0.0020673250 0.0036763197 
22.3174258652 1.7688943920 1.4535076978 115483.2645277361 68.5239660934 0.0019989407 0.0037763866 
16.9850590540 1.6841782756 1.5189001822 107925.3156220301 60.9770042247 0.0017193702 0.0044799401 
20.8676568419 1.6805081154 1.4688748052 123887.7264461479 74.4132089157 0.0012762526 0.0044435836 
17.4075978824 1.7372718083 1.4878955985 143636.7336001102 85.5566717983 0.0018172319 0.0041451471 
23.2811258859 1.7759489256 1.4236265246 122448.1464171890 73.7835377380 0.0016524221 0.0036187475 
20.8676568417 1.6805081154 1.4688748052 123887.7264461479 74.4132089157 0.0012762526 0.0044435836 
18.7114869514 1.7180495773 1.4340203759 176145.8689238177 98.7590149192 0.0013814954 0.0039448956 
17.7935318672 1.6522517237 1.5276613971 104991.8060264668 53.8444204799 0.0018217262 0.0045155806 
17.7311499957 1.6763826528 1.5722716124 56878.6358332956 32.5142784828 0.0023824548 0.0048343268 
22.6352746915 1.6224410383 1.6612279481 30966.8459671111 18.8811254852 0.0025427041 0.0056548859 
19.6886147595 1.7300159025 1.4159990317 98159.3669173379 52.4283146371 0.0014432111 0.0037028880 
18.3154072644 1.6475185493 1.5456427541 65367.4552038130 35.4761556138 0.0017600010 0.0047120203 
17.8618217464 1.6960343964 1.5583137959 59514.3479953772 34.3523459430 0.0025371411 0.0047069069 
19.9973097006 1.6926411778 1.6082822994 40191.8385343969 25.3143615960 0.0030841061 0.0052089163 
18.5152958559 1.7399012748 1.5723347162 5360.7520252913 3.5523560292 0.0029391107 0.0048628836 
20.4942576944 1.7830061539 1.5122226336 40544.9364508365 27.3822547710 0.0025589518 0.0042842451 
18.1874278551 1.6611784393 1.5626979441 44468.4413840995 23.9057916152 0.0023107138 0.0047484260 
18.3154077728 1.6475185574 1.5456427541 65367.4552038130 35.4761556138 0.0017600010 0.0047120203 
18.1874278551 1.6611784393 1.5626979441 44468.4413840995 23.9057916152 0.0023107138 0.0047484260 
18.3154077728 1.6475185574 1.5456427541 65367.4552038130 35.4761556138 0.0017600010 0.0047120203 
19.9285934033 1.7737317643 1.5211661776 35974.1004847853 23.9102532454 0.0026552570 0.0043707100 
20.5924951860 1.7865144820 1.4970130101 52625.9438548417 35.4828480590 0.0022768158 0.0041454463 
19.8774146004 1.6445328288 1.5080453165 26393.9289408980 11.5945826375 0.0021992783 0.0042521514 
23.4607984881 1.5633376903 1.4830835138 34992.6855507139 12.3785195697 0.0016064069 0.0042088002 
16.4987321296 1.7177727049 1.5612324775 19276.6541705793 12.1247402027 0.0022976702 0.0047355430 
16.9565858099 1.7338066432 1.5998372729 17644.9701668883 12.9585066397 0.0020832278 0.0051166938 
17.9605239340 1.7264248408 1.4615463898 42598.0333940477 23.7326668072 0.0016571731 0.0039728060 
23.4075691617 1.7293228749 1.3223204387 61216.6740784259 33.8228221962 0.0010162043 0.0035277672 
23.4075691617 1.7293228749 1.3223204387 61216.6740784259 33.8228221962 0.0010162043 0.0035277672 
16.9565858113 1.7338066436 1.5998372729 17644.9701668883 12.9585066397 0.0020832278 0.0051166938 
23.4607984881 1.5633376903 1.4830835138 34992.6855507139 12.3785195697 0.0016064069 0.0042088002 
19.0731792561 1.7168743647 1.5859949189 17644.9701668883 12.9585066397 0.0017205162 0.0051166938 
19.0731792473 1.7168743647 1.5859949189 17644.9701668883 12.9585066397 0.0017205162 0.0051166938 
16.4181651063 1.7252001104 1.5656756755 3349.2684514688 2.2674015002 0.0019646453 0.0048246587 
20.1795473032 1.6806843241 1.3926979567 27971.0346664160 13.9225463763 0.0011906629 0.0038312768 
18.9540572217 1.6539943594 1.5765496730 16031.6784576686 9.6085876393 0.0017760899 0.0049966794 
17.2796277768 1.7481262407 1.4980846730 18757.8921361726 11.9093986721 0.0017996960 0.0042471698 
21.1550786473 1.6584830122 1.5252679033 32770.5593297185 20.0095124568 0.0014137811 0.0048017372 
18.9913521442 1.6408584019 1.4894866194 26037.6521957142 12.8439102258 0.0015045427 0.0043522239 
19.8157340638 1.6314009650 1.4384301784 30233.9932101272 12.7866120189 0.0013965559 0.0039699889 
17.4235093924 1.7324025369 1.4809139297 29091.9467651983 17.0797204307 0.0017325106 0.0041155387 
22.8448669937 1.7769416287 1.4448010961 33735.3627469748 20.5809131646 0.0018684905 0.0037271835 
21.6916038090 1.7030323703 1.4419998626 16608.9039457531 7.4332432906 0.0020066350 0.0036687735 
20.4915974092 1.7283529780 1.4448010831 33735.3627469748 17.1575449800 0.0018684905 0.0037271835 
18.9540572217 1.6539943594 1.5765496730 16031.6784576686 9.6085876393 0.0017760899 0.0049966794 
18.1243342082 1.7806496787 1.5141840151 10647.9698038499 7.6349686210 0.0018846007 0.0043674035 
19.6247509188 1.7033505512 1.6143206229 29226.3522611418 21.5642045173 0.0018222197 0.0053330252 
23.3981875667 1.5652148404 1.4703139699 18069.1097116433 6.3749669422 0.0015239131 0.0041503394 
17.1259033909 1.7457172464 1.5934624922 26841.0938966735 20.2567399586 0.0020170069 0.0050710133 
19.0132221471 1.7720413132 1.6470237278 31227.0859891887 27.1976264668 0.0022635538 0.0055313502 
18.1429631240 1.6821708258 1.5087142765 46587.8773875887 23.2947777597 0.0021630697 0.0042617439 
21.6947452030 1.5998115570 1.6016017380 58998.8532808703 30.9680471834 0.0020244295 0.0051452920 
16.6657456847 1.7361695711 1.5132932213 4479.5170108248 2.8133350731 0.0018565820 0.0043682882 
18.4742419114 1.7188165060 1.4762540361 18671.2439128472 9.8585690858 0.0019722608 0.0039920451 
21.3903514866 1.7743400488 1.4818505621 13587.0056330300 8.5230444246 0.0022778039 0.0040060287 
16.5124188353 1.7552860887 1.5779326149 22548.2177650420 16.5993158147 0.0021383657 0.0049044091 
18.7167716273 1.7607649049 1.6466792816 27977.1976044466 23.6772217014 0.0022649433 0.0055280301 
16.5538517568 1.7348106228 1.5909496008 17505.7188645249 12.5546241346 0.0021343679 0.0050257130 
18.7790944048 1.7454732724 1.6477034503 16922.9563403638 13.9026516590 0.0022154215 0.0055425469 
17.6311896040 1.6946617725 1.6159862750 37919.1654313169 25.1445164401 0.0024294664 0.0052365992 
20.9068020789 1.6616589696 1.6621327005 54638.9896415629 36.3101071237 0.0027159086 0.0056707547 
18.4011751457 1.6388727043 1.5265325274 51216.9832525522 25.3958364335 0.0017859440 0.0045198309 
19.8968468387 1.7017284787 1.6550998800 27103.0480155644 20.6430282370 0.0021064185 0.0056280832 
17.6311896040 1.6946617725 1.6159862750 37919.1654313169 25.1445164401 0.0024294664 0.0052365992 
18.0282728876 1.7346431798 1.6243008261 41729.8507554321 30.3777608863 0.0028825830 0.0053355449 
19.2727393324 1.6286554536 1.5682278025 44279.9138304860 22.6582419365 0.0020853495 0.0048225075 
22.9496352652 1.6545084900 1.4141589552 50385.3311662486 17.4104446510 0.0017786840 0.0034726674 
18.3299905147 1.6446656518 1.5014056642 33208.4653513271 15.3952309515 0.0017997530 0.0042782431 
17.6079741477 1.6676451917 1.5081434679 33685.9956707922 16.6634528403 0.0019252853 0.0042992649 
19.3932225830 1.7860735978 1.6063829223 10745.9624122651 9.3522391198 0.0019598290 0.0052068918 
23.4747770900 1.5637924898 1.5031861239 77631.8684920289 27.9762527755 0.0017629922 0.0043105948 
21.8393977513 1.8443473948 1.6437845624 9826.8066185019 10.0469552433 0.0024553741 0.0054930414 
22.9395888318 1.8292572456 1.6789583734 13160.8791809738 13.7515911643 0.0024474713 0.0058184831 
23.6373024311 1.6655107955 1.7028208105 22066.3393912882 16.8428484144 0.0022085462 0.0060577150 
21.5817298583 1.6271640425 1.6485088569 26198.3705837977 16.1019719514 0.0022521654 0.0055461854 
21.9322101919 1.6076497482 1.5383483659 34462.4329688167 14.6202190254 0.0023394039 0.0045231263 
17.1450872252 1.7084729358 1.5958114740 19358.9259697380 12.6402764699 0.0025129001 0.0050511887 
22.4395529927 1.7103705499 1.4938317584 17791.4199838644 9.0146537722 0.0027737982 0.0041271619 
22.1650011803 1.5985684981 1.5229984079 29265.4944719933 11.6306286177 0.0021854413 0.0043911948 
21.9322101919 1.6076497482 1.5383483659 34462.4329688167 14.6202190254 0.0023394039 0.0045231263 
21.3840237640 1.6013574800 1.5418814934 26289.4881114928 11.3073419294 0.0021558811 0.0045685936 
21.9322101919 1.6076497482 1.5383483659 34462.4329688167 14.6202190254 0.0023394039 0.0045231263 
23.4790665812 1.7736586494 1.7290593009 18790.9714002387 18.3677304509 0.0027147455 0.0062888635 
21.0909038002 1.7406581475 1.5134385807 22211.1909356852 13.0108452110 0.0028496379 0.0043132741 
19.5626305886 1.6519942647 1.6162218303 28173.1294764366 16.6588342843 0.0025138150 0.0052391768 
21.9322101919 1.6076497482 1.5383483659 34462.4329688167 14.6202190254 0.0023394039 0.0045231263 
22.0151643316 1.6930555070 1.5271779648 35297.7332325018 18.3692805789 0.0030150275 0.0044549054 
23.4790665812 1.7736586494 1.7290593009 18790.9714002387 18.3677304509 0.0027147455 0.0062888635 
21.3298378885 1.8527769725 1.5961839405 10602.2373557634 10.0267588500 0.0028398376 0.0050731066 
20.2820695223 1.6902717284 1.5685103887 29493.2564425409 16.8772373985 0.0030101274 0.0048348217 
22.8369779796 1.6542906624 1.5728061182 41366.1211548815 21.5912740685 0.0031487688 0.0048895285 
20.3816269721 1.6881080474 1.6779614227 19466.4142914953 14.4207695136 0.0025064648 0.0058090512 
23.1042506453 1.8400010478 1.7009579635 19096.1011501370 20.1739831080 0.0032562110 0.0060843313 
19.7994354255 1.8214680337 1.6486609659 16950.3536105123 15.9413954264 0.0029573150 0.0055670453 
23.4790665812 1.7736586494 1.7290593009 18790.9714002387 18.3677304509 0.0027147455 0.0062888635 
20.1848790183 1.7247373665 1.6851340270 21935.5257804053 17.5551257358 0.0028730542 0.0058950182 
22.6338743392 1.7079327585 1.4911839208 15431.8853896844 7.7021757960 0.0027621797 0.0041020029 
21.0045835433 1.6217829334 1.6204858823 23092.8022239644 12.9225366671 0.0023583950 0.0052797465 
20.0701367400 1.6940997151 1.6519158953 33491.5160136686 23.2759488148 0.0029921866 0.0056006461 
21.0045835433 1.6217829334 1.6204858823 23092.8022239644 12.9225366671 0.0023583950 0.0052797465 
21.1418992967 1.8334942182 1.6542893021 11991.1786291575 12.0287207702 0.0025520293 0.0055910353 
19.0016926685 1.8224230690 1.5991847080 13294.3563791177 11.7337686004 0.0026356106 0.0050865750 
20.8569253367 1.7773374087 1.5079119489 15007.3123523865 9.8495276916 0.0026026930 0.0042464012 
21.1484922779 1.8053421436 1.6694201411 11246.6790236144 10.9501069626 0.0023852957 0.0057316576 
23.5477776734 1.6765365764 1.7219545502 22100.4717063471 17.1942454515 0.0026936654 0.0062219367 
23.5477776734 1.6765365764 1.7219545502 22100.4717063471 17.1942454515 0.0026936654 0.0062219367 
18.1799881134 1.6624354864 1.5780282572 19305.9440259811 10.8127594250 0.0023431002 0.0048884321 
21.6854986073 1.6153453848 1.5012844500 22552.0163704158 8.7896731994 0.0021666536 0.0041929073 
20.4508585005 1.6607798870 1.4718069860 10245.0439887801 4.2751597235 0.0020819224 0.0039314625 
20.8569253368 1.7773374087 1.5079119489 15007.3123523865 9.8495276916 0.0026026930 0.0042464012 
20.8569253368 1.7773374087 1.5079119489 15007.3123523865 9.8495276916 0.0026026930 0.0042464012 
21.5074513678 1.7070248362 1.6111104009 31257.9063126620 20.4283184283 0.0034796428 0.0052843105 
23.6825705602 1.7345865018 1.5835634363 33286.9307366813 22.0271038341 0.0039264496 0.0050892756 
23.0481561864 1.8046043370 1.4735345848 9395.4086101209 6.5903340531 0.0020336694 0.0039549574 
23.4120678690 1.6331754040 1.6645678935 30936.8810801475 19.1310400911 0.0029484333 0.0057126732 
21.8275644488 1.8321259189 1.5492286372 15414.5801319885 12.7728231210 0.0028636117 0.0046434813 
23.1261431091 1.7112562423 1.5852874077 33975.2427174105 21.2389185071 0.0037095561 0.0050760595 
23.1261431091 1.7112562423 1.5852874077 33975.2427174105 21.2389185071 0.0037095561 0.0050760595 
22.6484381004 1.6240536441 1.5488576818 33961.3729053588 15.3236086558 0.0027001762 0.0046276965 
22.3026731131 1.8122665024 1.5559533400 20925.9561790264 16.3144818492 0.0033772292 0.0047614013 
22.6117167050 1.7714440569 1.5306807350 25019.3341123741 16.5801598419 0.0032954337 0.0045180350 
23.2382808340 1.7534901965 1.5044874973 24458.5700400857 14.5833275227 0.0030528331 0.0042497137 
23.1846480048 1.7015024286 1.5166405199 32488.1967226780 16.8711643887 0.0031251397 0.0043692732 
22.2717216767 1.6944918234 1.5220809477 29911.5568967259 15.4302173330 0.0030127362 0.0044077482 
22.9903047312 1.6611714029 1.5175170616 32357.6682889018 14.8552460786 0.0028713874 0.0043526048 
21.5471595555 1.7286349214 1.6375530553 26936.0693170876 19.5276933436 0.0036314556 0.0055496493 
23.0178682492 1.6397977897 1.5547600835 33437.5203699320 15.9846991441 0.0029512377 0.0047024119 
22.9566943341 1.5973489492 1.5511513545 25860.3927611831 10.9844391084 0.0024358217 0.0046395101 
18.6097959201 1.6737118799 1.6288606503 21397.9463327849 13.9941085381 0.0023191734 0.0053590056 
22.1166812807 1.5876929023 1.4980228166 22904.4466872357 10.0392051495 0.0014788783 0.0044599417 
23.4396138143 1.6249981089 1.5032588805 64650.0786471400 25.3817460956 0.0025229134 0.0042008308 
21.4371294845 1.8222370098 1.5681063890 19063.5364334455 15.6286004255 0.0032415683 0.0048570723 
17.8451897945 1.7132950361 1.4798622953 19982.3962923433 10.5933510734 0.0018991247 0.0040437056 
21.4371294845 1.8222370098 1.5681063890 19063.5364334455 15.6286004255 0.0032415683 0.0048570723 
23.6411772322 1.6094863131 1.4470795524 60588.9451259309 19.1657583647 0.0019382601 0.0037298702 
17.1949378950 1.7807571449 1.5975376508 12460.0372117681 10.0322210215 0.0023135225 0.0050697105 
17.1949378950 1.7807571449 1.5975376508 12460.0372117681 10.0322210215 0.0023135225 0.0050697105 
20.0744917941 1.6558350696 1.6030763815 31700.4646202512 18.1203778764 0.0027343130 0.0051282746 
20.0335887758 1.7782815442 1.5586094055 22105.0143909668 15.7877624447 0.0031282581 0.0047564137 
16.3429230819 1.7319430694 1.5398967335 16221.2167520557 10.3127860475 0.0021063236 0.0045567081 
17.1949378943 1.7807571449 1.5975376508 12460.0372117681 10.0322210215 0.0023135225 0.0050697105 
18.6092475753 1.7378013452 1.5208772005 18016.6008521590 10.7748107389 0.0025097051 0.0043622732 
20.4161202695 1.6168845606 1.5487188648 21146.2639217252 10.9996690130 0.0016567320 0.0048006145 
18.9868185896 1.6289923333 1.5510187156 17991.8373772018 9.0633477432 0.0019053647 0.0047048520 
17.5946003470 1.7900348185 1.5552383552 12872.7488250151 9.8875473275 0.0022149483 0.0046859351 
17.5946003470 1.7900348185 1.5552383552 12872.7488250151 9.8875473275 0.0022149483 0.0046859351 
17.0191160183 1.7109789137 1.5592270890 8646.2422883484 5.7350681464 0.0018009047 0.0048212128 
22.3259840255 1.8616933017 1.5925643964 10648.7386233141 10.4897022577 0.0025004483 0.0050210738 
17.0733411727 1.7804988504 1.5909187646 16233.8714502457 12.7942770498 0.0024057141 0.0050057364 
17.8202639586 1.7938475119 1.5999743225 20027.6860311944 16.3238815015 0.0027081188 0.0050979982 
17.5295528909 1.7328264927 1.6269156140 15584.8335166686 11.8599649556 0.0022382558 0.0053470456 
19.6792444149 1.7011754026 1.6626198741 16940.8758624953 12.8461737696 0.0022499096 0.0056776009 
23.1603329617 1.6095888766 1.6342315361 29264.0432343853 16.0639336816 0.0026784349 0.0054114175 
20.7395539234 1.8073622022 1.6602777009 23349.9311747049 21.2497209617 0.0034900854 0.0057401920 
22.6877124735 1.6285638551 1.6089083632 19262.8327728955 12.1029612412 0.0016887677 0.0053565896 
19.8178600869 1.6355993079 1.6015611473 20998.1018633951 11.5999422628 0.0023649744 0.0051047666 
21.2202278505 1.6347297127 1.5870515464 21865.7364086449 11.3484327736 0.0027030778 0.0049788552 
19.1185900583 1.6433804184 1.6019395327 23110.7041336898 13.4807297562 0.0020894736 0.0051351286 
17.8202639586 1.7938475119 1.5999743225 20027.6860311943 16.3238815015 0.0027081188 0.0050979982 
22.9567620112 1.5795823070 1.5611493073 25353.9246689082 10.8419947776 0.0021722310 0.0047448105 
23.4759943436 1.6514937576 1.6637862804 32057.9749430404 20.5377122104 0.0032165769 0.0057362151 
22.7408880854 1.7385963059 1.7203786664 26470.5777248526 22.9812422335 0.0032515484 0.0062631090 
16.9697233785 1.7634717796 1.5733565166 19841.5771885369 14.3006735921 0.0025282325 0.0048449484 
22.7408880854 1.7385963059 1.7203786664 26470.5777248526 22.9812422335 0.0032515484 0.0062631090 
19.4670031657 1.7498375918 1.6779997281 25601.0154714589 21.5890294500 0.0027220947 0.0058174810 
21.1218265645 1.6479094462 1.4870562311 36444.0306117231 15.0042627665 0.0022421755 0.0040558395 
22.3063919877 1.6249947960 1.6008009946 62776.7826709174 32.7772892280 0.0027955032 0.0051119017 
18.7743868944 1.6502431507 1.5286149164 60174.7144332623 33.0969192967 0.0015986650 0.0046494671 
18.1240640569 1.7293896796 1.5759961703 9381.0927509840 6.1052446931 0.0028448954 0.0048879278 
18.1240640569 1.7293896796 1.5759961702 9381.0927509840 6.1052446931 0.0028448954 0.0048879278 
22.9050985840 1.6498383719 1.6584973546 23220.4882568790 14.6832837753 0.0031044159 0.0056738155 
23.2903955779 1.7141205305 1.6070463104 20514.8595962421 13.5123177497 0.0038346634 0.0052950406 
20.2219793098 1.8363017029 1.6334792977 6694.2528045404 6.4660050565 0.0027015793 0.0054058736 
18.1240640569 1.7293896796 1.5759961703 9381.0927509840 6.1052446931 0.0028448954 0.0048879278 
17.5761467293 1.7701643302 1.6280940756 8592.6777389971 6.9517220879 0.0026725650 0.0053545721 
23.3858023410 1.6781299136 1.6615610111 22499.1757548187 15.2091781990 0.0035074986 0.0057544716 
23.2903955834 1.7141205304 1.6070463275 20514.8595962421 13.5123177497 0.0038346634 0.0052950406 
17.5761467293 1.7701643302 1.6280940756 8592.6777389971 6.9517220879 0.0026725650 0.0053545721 
19.6121642844 1.8174511842 1.6228713174 8993.0961518299 8.3680117645 0.0023128267 0.0053039363 
20.3286698443 1.6575272555 1.6489148656 18659.9220041243 12.0102238613 0.0025904495 0.0055426054 
22.6704954123 1.7385312190 1.4445457621 9667.7339922191 4.9580682267 0.0020801324 0.0036805683 
21.2654800401 1.7057477602 1.3705726612 12300.4000685791 5.5033823424 0.0013184218 0.0034057529 
19.6579917242 1.8152215885 1.5636215512 7134.4006321769 5.7735011164 0.0027727166 0.0047683706 
21.9123607331 1.7547247730 1.4570847450 8988.2617969678 5.0493312437 0.0020956450 0.0037939610 
18.4239808455 1.7635849564 1.4878688269 6633.5669964152 4.2465245859 0.0018872264 0.0041215511 
18.4102872015 1.7107149301 1.4506011983 7112.2887319445 4.0721468064 0.0013944054 0.0040912421 
17.5947800737 1.7945583584 1.5915185656 8782.8807994578 7.1472288332 0.0025039091 0.0050115047 
19.2068566719 1.7481945416 1.6680756538 11132.4843267774 9.3610416299 0.0024428537 0.0057177722 
20.7781700069 1.7734638021 1.5610075144 11813.2294032943 8.3355920955 0.0033126447 0.0048001518 
21.2470830308 1.7740146453 1.5393644567 13281.3341596850 9.0329148888 0.0031574090 0.0045823142 
23.1956955177 1.7686055756 1.5268739916 16354.8009234391 10.6626217750 0.0033497551 0.0044892859 
21.5398151668 1.6949496577 1.4154429188 10057.2450233779 5.8997836833 0.0011552884 0.0041384288 
18.6958849835 1.7026860230 1.5816184523 17943.2432869266 10.9978640917 0.0028508629 0.0049401334 
21.2591021059 1.7056604475 1.6189404725 20373.5836086094 13.4927322528 0.0034306537 0.0053501526 
17.1955584826 1.7573422933 1.5849253320 9253.1186650951 7.1013633139 0.0019900201 0.0049978370 
21.7994007318 1.7676293715 1.4576174535 14657.5655563056 8.7325126326 0.0020033788 0.0038134844 
22.2676426405 1.7579450683 1.3808565818 14922.0981964692 8.9463574335 0.0012327683 0.0036352862 
23.4882642370 1.6609239759 1.6956618675 19083.8078062504 13.3876134276 0.0030813501 0.0060138148 
18.0027666915 1.7741849992 1.5164207118 8915.0329310621 6.1025239345 0.0021080591 0.0043394614 
21.6993743295 1.6396250989 1.6188512306 20639.5607551138 13.2652496194 0.0017866439 0.0053935660 
21.2060917019 1.7664927389 1.4920437222 15973.3881758645 9.8483958841 0.0024751624 0.0040968641 
18.6958849834 1.7026860230 1.5816184523 17943.2432869266 10.9978640917 0.0028508629 0.0049401334 
18.2842648766 1.7391122924 1.4954699730 76358.6327953873 44.4281828869 0.0021348427 0.0041427715 
18.9608288753 1.6715392704 1.4954698135 95448.2909942341 44.4281828869 0.0021348427 0.0041427715 
21.5044416758 1.8063703276 1.4954699807 76358.6327953873 55.5352286087 0.0021348427 0.0041427715 
21.5306918368 1.7488765052 1.4962664325 76358.6327953873 44.4281828869 0.0026685533 0.0041427715 
19.4345754788 1.6396157075 1.6074021204 76358.6327953873 44.4281828869 0.0021348427 0.0051784644 
21.4275564802 1.6236648608 1.5952698130 64427.5964211080 33.3211371652 0.0026018395 0.0050490028 
23.4654276021 1.6171391597 1.6428540474 48917.2491345450 27.7676143043 0.0028353379 0.0055021184 
19.4345754788 1.6396157075 1.6074021204 76358.6327953873 44.4281828869 0.0021348427 0.0051784644 
20.7580850029 1.7003845341 1.4417398971 110958.6382807972 49.9817057478 0.0019013443 0.0036896559 
16.4179196349 1.7198370288 1.5417417233 90452.1695125047 55.4448577003 0.0021536059 0.0045675674 
21.9572403851 1.6205359539 1.6456798668 88103.2467263184 53.6087452314 0.0021504787 0.0055324610 
16.3097649217 1.7293714300 1.5687616179 72192.0911865569 49.2310335724 0.0020339901 0.0048371105 
18.5559778600 1.7736596802 1.6404674804 46364.4268009467 38.1092283736 0.0030265213 0.0054988945 
23.4514913288 1.6443434717 1.5934067102 44827.0242134602 23.9782617579 0.0032107172 0.0050866465 
22.8378960944 1.6661035210 1.5441818488 79058.4084456560 39.6121909032 0.0030959592 0.0046199478 
23.0559225872 1.6825198331 1.5195018687 96174.1005617539 47.4291554759 0.0030385802 0.0043865985 
16.2237593438 1.7251025120 1.5422959123 89307.7833026548 57.0479981451 0.0019766111 0.0046037612 
16.8352969937 1.7617190799 1.5779617189 56237.9761484359 40.7725799735 0.0025052950 0.0048867886 
18.6340407175 1.6545226152 1.6007732662 66256.6657123894 39.9014345582 0.0020529719 0.0051313187 
17.5474932070 1.7672948121 1.5728224948 33726.2886444006 24.3216917207 0.0026999391 0.0048478721 
21.5978896271 1.7785059069 1.4822989978 56927.8407288974 36.2541106390 0.0022825863 0.0040099270 
22.8977956173 1.6024975263 1.5192267532 60673.2950640270 23.6865855186 0.0023324331 0.0043474636 
17.4173067366 1.6776528954 1.5804133282 40942.2435706033 24.1812469828 0.0022857231 0.0049131314 
18.6241703362 1.7264711633 1.5821919220 12979.6600261712 8.4626798144 0.0029662509 0.0049562289 
17.0973009669 1.7539821884 1.6178386379 27761.9808106753 21.2747843095 0.0025651508 0.0052553517 
17.4173067366 1.6776528954 1.5804133282 40942.2435706033 24.1812469828 0.0022857231 0.0049131314 
19.5816934935 1.7769923496 1.5262991226 42767.1571893510 29.0268351721 0.0026381428 0.0044169415 
19.5816934935 1.7769923496 1.5262991226 42767.1571893510 29.0268351721 0.0026381428 0.0044169415 
16.6091908938 1.7241442260 1.5902502575 54804.7747613054 37.1109428317 0.0024088893 0.0049995350 
16.6218520975 1.7144725766 1.5903967395 75717.3321288725 51.4350743403 0.0021302085 0.0050211880 
22.5340273132 1.8396580977 1.6098434987 60890.1590305904 60.7208601758 0.0020571707 0.0052150564 
19.5816934935 1.7769923496 1.5262991226 42767.1571893510 29.0268351721 0.0026381428 0.0044169415 
22.6639822402 1.8657680962 1.6212333041 59757.1677375288 61.8562862164 0.0025792205 0.0052870885 
17.3099500474 1.6846000662 1.5808111818 34114.7565452460 20.4426573921 0.0023428084 0.0049140995 
18.6725039062 1.7553785583 1.4797613045 57410.5800781500 34.9660584666 0.0019081411 0.0040402612 
22.5340273131 1.8396580977 1.6098434987 60890.1590305904 60.7208601758 0.0020571707 0.0052150564 
18.9162323866 1.8065544773 1.5666849124 50620.4408254724 42.7801307034 0.0020038638 0.0048243687 
20.1894219641 1.8384397501 1.5882900624 56985.9656922451 51.6266857629 0.0026486862 0.0049870588 
20.3118945349 1.7930521452 1.5275633725 69959.3580811523 49.9354160219 0.0026804582 0.0044308948 
18.9162323866 1.8065544773 1.5666849124 50620.4408254724 42.7801307034 0.0020038638 0.0048243687 
20.0343997981 1.6826758410 1.4231199036 55636.9271309138 30.0306671380 0.0012296078 0.0040648419 
19.4969930402 1.7961748383 1.6652326317 69019.3832105553 62.8648721629 0.0029123331 0.0057152377 
19.8414635167 1.7535260310 1.6605435544 86755.3627822573 69.9800615132 0.0032694926 0.0057130447 
19.1488398569 1.7117078757 1.6628334306 112908.2272676597 86.5698596533 0.0023885458 0.0056705028 
20.1958668612 1.6803534346 1.6560057252 158350.2537677643 114.4086411247 0.0021306361 0.0056321272 
20.0343997981 1.6826758410 1.4231199036 55636.9271309138 30.0306671380 0.0012296078 0.0040648419 
19.8414635167 1.7535260310 1.6605435544 86755.3627822573 69.9800615132 0.0032694926 0.0057130447 
23.5643606937 1.7609316105 1.6494209611 88145.8020505827 70.1218999418 0.0041772438 0.0057374405 
20.0343997982 1.6826758410 1.4231199036 55636.9271309138 30.0306671380 0.0012296078 0.0040648419 
22.4818723242 1.6860592393 1.6337910818 196481.0134964568 127.8558773371 0.0034871118 0.0054949578 
21.5357564106 1.5963388961 1.5202537724 136859.6175246046 64.0652700365 0.0015512033 0.0046074530 
20.1934855188 1.6589112317 1.4768718841 200014.7831368498 110.7926513849 0.0013353744 0.0044290366 
21.8802769101 1.7621136754 1.6255853006 182878.5504689505 140.2129719644 0.0038535005 0.0054698160 
21.8802769101 1.7621136754 1.6255853006 182878.5504689505 140.2129719644 0.0038535005 0.0054698160 
17.7446987876 1.6574039262 1.5609069935 401078.6699522970 219.0569648646 0.0020571474 0.0047595550 
19.4735697245 1.7284171451 1.4452547782 558643.1649036967 292.1359555444 0.0017434119 0.0037766079 
17.1366073933 1.7354978421 1.5126944310 341305.7689517224 205.7591650171 0.0020933178 0.0043071208 
20.9803599707 1.7368654998 1.5458092353 329626.6558686253 203.7556511609 0.0031898487 0.0046454014 
20.1934855188 1.6589112317 1.4768718841 200014.7831368498 110.7926513849 0.0013353744 0.0044290366 
19.6577709750 1.7957092188 1.5865243983 182102.8548069922 143.1593131364 0.0032151030 0.0050237307 
21.1275045078 1.6137212657 1.5151513782 510566.5775249493 257.0057907287 0.0014781696 0.0046274672 
20.6861426208 1.7311001066 1.5448979250 343312.6443152068 208.4992543939 0.0031174765 0.0046288904 
21.1275045078 1.6137212657 1.5151513782 510566.5775249493 257.0057907287 0.0014781696 0.0046274672 
23.4487974422 1.7957383072 1.5104253479 204069.6793683604 141.2804221919 0.0029742832 0.0042966905 
19.4141989311 1.6675063110 1.4125256663 601110.8549477285 281.3527487219 0.0012918650 0.0038550196 
21.2766671354 1.7667341246 1.4236275212 833083.9920732031 553.0226762080 0.0013130064 0.0039335586 
22.1974826248 1.6956135913 1.6543232785 664363.9920601842 461.1976478597 0.0034699293 0.0056823759 
16.8960135926 1.7636318998 1.5840733767 738317.2137171587 566.2729979510 0.0020954531 0.0049679404 
22.1974826248 1.6956135913 1.6543232785 664363.9920601842 461.1976478597 0.0034699293 0.0056823759 
18.9008485582 1.8185164100 1.6094373656 806156.1163942419 724.7180877022 0.0024660197 0.0051761277 
23.6328069340 1.8678137878 1.6200679891 964607.4212785622 1019.6687281732 0.0023803027 0.0052751745 
21.5070446864 1.7942228129 1.4942625854 676532.0476924625 464.6376830024 0.0023105707 0.0041187227 
21.7800036209 1.7361743864 1.5629900571 505668.4833433016 322.6718569418 0.0034709369 0.0048382323 
21.5070446864 1.7942228129 1.4942625854 676532.0476924622 464.6376830024 0.0023105707 0.0041187227 
21.2957607644 1.7312212550 1.5872713264 711745.0008695961 563.5878359752 0.0016118441 0.0052048168 
20.2832421233 1.6334437815 1.6240614028 565076.0778054167 335.3020992858 0.0021822013 0.0053267462 
22.6632177987 1.5921011263 1.6148205120 505760.6622878746 261.6509051216 0.0022233995 0.0052363217 
18.2644590291 1.6969363767 1.4811916640 443727.6126631149 220.4589284734 0.0019764622 0.0040368272 
22.0574480731 1.7548193068 1.7157903852 693106.8281388154 621.3180559468 0.0031202285 0.0062041993 
20.5252561056 1.6241168856 1.6144504874 657187.1823486392 368.8079658223 0.0022417618 0.0052311572 
21.9306806650 1.7397274946 1.3653332551 605933.7927356976 344.4238528176 0.0011583996 0.0036189541 
22.4929673213 1.7514948988 1.3898853776 604276.2216063393 327.2979654137 0.0014137631 0.0034815642 
22.6798770571 1.7563605814 1.4005361540 657054.8623545554 439.0418385062 0.0011659032 0.0039618366 
21.6177180990 1.7772027433 1.4503608300 698550.7062840313 506.4729016440 0.0013423986 0.0041559787 
21.6177181009 1.7772027406 1.4503608300 698550.7062840315 506.4729016440 0.0013423986 0.0041559787 
20.2192608737 1.8065536793 1.5126917814 765152.6671047509 607.4854355409 0.0017568853 0.0044027646 
20.3943179574 1.7748009277 1.4817265447 643120.6966780868 475.5792096414 0.0014473705 0.0043344901 
19.1113778511 1.7910972553 1.5335492808 630230.0024168259 500.3407332543 0.0017420906 0.0046066427 
21.2744328304 1.7602584833 1.4077268754 618401.5478018107 385.5843256601 0.0013064066 0.0037862027 
17.8136923990 1.7667636187 1.5391338052 729915.6688987645 544.8604536143 0.0017563620 0.0046523008 
18.7569586384 1.7392588816 1.4443774255 649112.4623031948 383.0363625155 0.0014809950 0.0039395160 
16.8450119176 1.7198806054 1.5471952709 779382.3724598961 517.2334211753 0.0017770870 0.0047185101 
20.5259432581 1.6898697894 1.6308983629 781261.5689518626 574.6107218613 0.0018556246 0.0054754935 
19.8395152467 1.7247358309 1.4364658214 521191.5477614517 320.5609297132 0.0012830751 0.0041067512 
22.8251985414 1.7092392704 1.3536755854 392096.1354122295 222.2246839821 0.0010360692 0.0038008717 
20.4318200342 1.6950817611 1.6140916649 732850.7893209043 537.7346297122 0.0017629974 0.0053607887 
19.7486876618 1.6860752145 1.6034132522 833984.6421743443 583.1826895418 0.0017637931 0.0052584402 
20.3244253185 1.6956907300 1.6740681164 999999.6510348733 761.9602359566 0.0023043360 0.0057792891 
19.7486876642 1.6860752145 1.6034132522 833984.6421743443 583.1826895418 0.0017637931 0.0052584402 
20.3244281022 1.6956905827 1.6740681164 999999.9963242775 761.9602359566 0.0023043360 0.0057792891 
21.8103206540 1.7038052870 1.3337437582 634286.0013900402 296.2774263607 0.0011079295 0.0034070845 
20.4247897523 1.6673082387 1.6505714431 997826.6030486015 694.7291903636 0.0020879501 0.0055893582 
19.7486876642 1.6860752145 1.6034132522 833984.6421743443 583.1826895418 0.0017637931 0.0052584402 
21.9872406590 1.6938740619 1.7026949044 999999.4755459768 793.6402679589 0.0024389387 0.0060387645 
19.1074460279 1.7593077972 1.4571425268 910268.4101960454 579.7217735906 0.0015447371 0.0040071786 
20.0253311952 1.8112219278 1.5613434821 999999.3681508013 867.4101939322 0.0018679198 0.0048142172 
18.9019474690 1.7217174555 1.5235761188 898094.1308440807 617.0412637867 0.0015092122 0.0046781077 
17.7709674629 1.7831552346 1.5404538129 958503.1271346764 727.9888071688 0.0019183683 0.0046021958 
16.2862271114 1.7156462375 1.5409688384 937754.9131609041 587.2212376896 0.0019175609 0.0046072408 
19.5719100775 1.7055978664 1.4757914822 941645.1832626201 463.9415089814 0.0021373308 0.0039611991 
19.5719100775 1.7055978664 1.4757914822 941645.1832626201 463.9415089814 0.0021373308 0.0039611991 
22.8163824059 1.7008712628 1.4354149447 901650.5884040229 389.3811692380 0.0020463658 0.0036013992 
19.6697715630 1.6414293264 1.6098568702 854296.1586407988 488.6647242338 0.0023846509 0.0051807833 
21.4207985414 1.6917234857 1.6938523547 863828.4115927948 671.0746070463 0.0024247939 0.0059570324 
20.0893687906 1.6340886173 1.6098568732 854296.1586407985 479.3426204276 0.0023846509 0.0051807833 
23.2596792502 1.6930798300 1.3698132581 894572.5383482471 345.7061494978 0.0014608683 0.0032449163 
22.6788601808 1.6359006934 1.6430815201 961513.2134567935 570.2094458311 0.0029420117 0.0055141229 
19.7116838768 1.7739496338 1.6656418831 999999.9148342870 855.2720427769 0.0032030414 0.0057516315 
19.6585904394 1.7546879194 1.6807586655 955822.1292973298 814.7324720345 0.0028276213 0.0058507226 
18.2380815972 1.7453632353 1.5910864152 946586.5296329083 732.9079182805 0.0018487103 0.0051015647 
22.6788601808 1.6359006934 1.6430815201 961513.2134567935 570.2094458311 0.0029420117 0.0055141229 
21.2379634548 1.6670603467 1.6159489656 976564.3302912180 586.2224220101 0.0030865252 0.0052797876 
21.8627304304 1.6390881289 1.3572622097 986721.1188933143 410.8681428837 0.0010970583 0.0036745294 
16.9319422531 1.7093838942 1.5800184518 999446.1012981760 674.1245890820 0.0019373352 0.0049664332 
20.3089206606 1.7353902756 1.5168692694 999999.0176622529 726.0821607075 0.0014349970 0.0046925883 
21.1646843595 1.6382563346 1.5183351412 957623.5943623139 540.0327136136 0.0014197556 0.0047256043 
19.4880016802 1.6855064782 1.6570215049 968888.2267606768 678.4246883329 0.0026027672 0.0056178309 
21.6136147907 1.7249294749 1.6898473162 995997.6546919751 845.4907311359 0.0022376286 0.0059326769 
20.8216109155 1.6751974798 1.6758557027 966980.9547024767 701.2972852280 0.0023539330 0.0057927474 
21.5797382981 1.6446268916 1.6685519713 952472.6047077277 629.2005622740 0.0024120852 0.0057227826 
19.9648189939 1.6519790033 1.5483747833 972387.8556193314 480.7908237069 0.0025376914 0.0046155917 
19.4880016802 1.6855064782 1.6570215049 968888.2267606771 678.4246883329 0.0026027672 0.0056178309 
21.5797382982 1.6446268916 1.6685519713 952472.6047077279 629.2005622740 0.0024120852 0.0057227826 
18.2508639074 1.7254164701 1.5386352002 999999.0411106637 695.4750234415 0.0016014725 0.0047435749 
16.6560569590 1.7117426059 1.5051523467 980174.4902541896 566.4875251798 0.0017998426 0.0043133001 
17.7815490347 1.7119860191 1.4671145841 970538.6847321964 512.6689932287 0.0017310962 0.0039867336 
19.7864925372 1.7179813327 1.6773808708 991065.6208852481 788.3087210261 0.0024728918 0.0058036410 
23.3091464047 1.7668602766 1.7210552066 999999.9493410055 916.8895361296 0.0035557320 0.0063117487 
19.2025798196 1.7094230398 1.6611479839 997730.6131424791 739.4786964542 0.0027555871 0.0056643566 
22.2673408736 1.8597404279 1.5811845120 999940.8592317400 958.6798662594 0.0025616688 0.0049179254 
23.3091463568 1.7668602758 1.7210552066 999999.9493410058 916.8895361296 0.0035557320 0.0063117487 
18.8028354900 1.7968219216 1.5889976868 999999.1232642765 796.4925400671 0.0029960612 0.0050218809 
18.0634506366 1.6925798011 1.6295735097 999999.3166212796 688.3403160372 0.0022931323 0.0053672138 
18.2036021696 1.6491215707 1.4927260156 999999.4056643439 485.3396054047 0.0016191458 0.0042918292 
20.3918105107 1.6508191798 1.6491658329 999999.2033887382 649.3035428964 0.0022927549 0.0055488743 
18.8028354900 1.7968219216 1.5889976868 999999.1232642763 796.4925400671 0.0029960612 0.0050218809 
19.2284749574 1.7169366890 1.5696831014 999999.2005472968 618.0099747095 0.0029846433 0.0048430038 
22.4512057288 1.7186283329 1.6930063736 999998.9805084199 850.4037756717 0.0021625971 0.0059729100 
18.8028354900 1.7968219216 1.5889976868 999999.1232642763 796.4925400671 0.0029960612 0.0050218809 
21.6886010507 1.8015272752 1.4756205492 999998.8782024153 770.3132786585 0.0015198888 0.0042047785 
19.3628762887 1.6781046547 1.5451676964 999999.1950172996 527.1913291632 0.0026334130 0.0045899936 
18.8608217057 1.6450859599 1.4997162069 999999.6686283331 445.2935553003 0.0019500811 0.0042145833 
19.0964614962 1.7524695546 1.5050701671 999999.6419514181 609.2315752332 0.0023711213 0.0042164593 
16.7768637258 1.7615483941 1.5621026013 999999.8790881920 738.1909560992 0.0019979439 0.0047830644 
19.0964614963 1.7524695546 1.5050701671 999999.6419514177 609.2315752332 0.0023711213 0.0042164593 
22.4867622570 1.6714410452 1.6693228524 999999.2642421608 679.1107977985 0.0032112240 0.0057866101 
22.0368231448 1.7297136586 1.6816596216 999999.4880855505 789.4389091429 0.0035450458 0.0059456279 
19.0964614963 1.7524695546 1.5050701671 999999.6419514177 609.2315752332 0.0023711213 0.0042164593 
22.3735139021 1.8634054016 1.6262899539 999999.6733889289 1032.1395034852 0.0026348751 0.0053359864 
21.9920346996 1.7905074086 1.4520443752 999999.8725262654 738.7040340627 0.0013979715 0.0041010863 
20.7721529456 1.7316037868 1.5853183228 999999.3650021418 660.2827049038 0.0034131738 0.0050372622 
18.3199084422 1.7944474638 1.6188050108 999999.4497367123 871.1452365048 0.0022916843 0.0052676046 
22.5525008108 1.7434450657 1.7170820381 999999.5306238523 871.4962499229 0.0032852651 0.0062371009 
20.6532178088 1.6957767876 1.6440140055 999999.5073049706 683.1720504602 0.0031890698 0.0055504790 
19.8466346939 1.7388355069 1.6445039404 999999.5934212252 825.9013591486 0.0020217005 0.0055476911 
19.8466346940 1.7388355069 1.6445039406 999999.5934212252 825.9013591486 0.0020217005 0.0055476911 
22.2305582009 1.7216008527 1.6180263808 999999.5999691726 686.0038417455 0.0037176420 0.0053807351 
22.5525008108 1.7434450657 1.7170820381 999999.5306238523 871.4962499229 0.0032852651 0.0062371009 
22.4639933387 1.8502600267 1.6577486352 999999.5510156811 1001.3557907061 0.0036307250 0.0057365150 
20.9115630782 1.7384370154 1.5066996467 999999.4439444146 730.8137737931 0.0013886874 0.0046505342 
22.4639933387 1.8502600267 1.6577486352 999999.5510156809 1001.3557907061 0.0036307250 0.0057365150 
18.8496959227 1.7819950876 1.6584795397 95201.4095426579 83.1940979698 0.0028165858 0.0056444565 
19.9114507138 1.6882111865 1.6584794573 119001.7619283224 83.1940979698 0.0028165858 0.0056444565 
23.5723447102 1.8705621952 1.6584795775 95201.4095426579 103.9926224622 0.0028165858 0.0056444565 
20.4848258127 1.7980069029 1.6494636966 95201.4095426579 83.1940979698 0.0035207322 0.0056444565 
23.5723447102 1.8705621952 1.6584795775 95201.4095426579 103.9926224622 0.0028165858 0.0056444565 
20.4034374178 1.7112951663 1.6702964858 122755.4307860224 97.6454165014 0.0021867048 0.0057567669 
19.9114507138 1.6882111865 1.6584794573 119001.7619283224 83.1940979698 0.0028165858 0.0056444565 
21.1526313706 1.8331564558 1.5403169074 144818.4039325966 124.8266913081 0.0020945606 0.0045623497 
16.5416713182 1.6939106170 1.5545999429 150505.7424722649 89.6271498912 0.0020547203 0.0047014565 
20.4034374178 1.7112951663 1.6702964858 122755.4307860224 97.6454165014 0.0021867048 0.0057567669 
20.6916686670 1.7856135012 1.5511704068 116254.7713902379 83.5984933998 0.0031514223 0.0046904643 
17.9753871840 1.7633582876 1.6410599456 111268.3620164199 92.2715472515 0.0024265696 0.0054681399 
21.7371759034 1.8386760725 1.6766591976 85212.7428626820 86.7799155113 0.0031421532 0.0058457459 
18.5755790508 1.7745010091 1.5630461075 120468.6133462219 86.4314305182 0.0028633351 0.0047704783 
21.9175116358 1.7800360880 1.4752251455 136445.4605085017 86.6661550860 0.0021962267 0.0039503401 
17.9753871838 1.7633582876 1.6410599456 111268.3620164199 92.2715472515 0.0024265696 0.0054681399 
22.9374086529 1.8676393943 1.5865641119 99489.8347354503 97.3793395770 0.0027404241 0.0049768790 
18.3051739433 1.6503447652 1.5522105510 127862.3357158148 65.7607126644 0.0021657995 0.0046629013 
18.5755790508 1.7745010091 1.5630461075 120468.6133462219 86.4314305182 0.0028633351 0.0047704783 
18.2938173151 1.7186252470 1.4594225138 161354.7122689988 85.0072235056 0.0017408761 0.0039102060 
20.4579185527 1.7281107127 1.5157323872 142442.4668585403 80.7983222140 0.0027696653 0.0043281219 
20.4579185527 1.7281107127 1.5157323872 142442.4668585403 80.7983222140 0.0027696653 0.0043281219 
23.0310413187 1.6909028511 1.5576299880 110847.7839716096 61.6439059857 0.0034009786 0.0047798508 
21.9498825382 1.7764658840 1.5811673315 95141.7709311005 69.9331139982 0.0037077814 0.0050376041 
19.5109950848 1.6187996790 1.5437353188 141561.0576942447 68.2540061704 0.0018698129 0.0046484438 
20.2679323105 1.6370425413 1.4737465026 138946.5670418135 55.0738422648 0.0019277739 0.0039792979 
18.1940271794 1.6500602748 1.5599926762 138896.2379329444 73.3036509999 0.0021308042 0.0047392496 
19.9473654607 1.6320642780 1.6020651706 137922.9829856024 79.8963553630 0.0019619028 0.0051657974 
20.9692375547 1.5954288394 1.5202831471 151913.1606831967 63.9680238769 0.0018136381 0.0044495845 
20.2534995244 1.7557688991 1.5770317475 111989.2616719639 77.6000117412 0.0033413602 0.0049516316 
20.9692375547 1.5954288394 1.5202831471 151913.1606831967 63.9680238769 0.0018136381 0.0044495845 
19.4050344543 1.6626750098 1.4252275621 177447.8026705355 73.8747732227 0.0015174164 0.0037247069 
23.5318087156 1.6548281730 1.5027630550 114395.9415150182 49.2487321503 0.0027661904 0.0042086986 
16.8190411938 1.7273548783 1.5898365623 141540.0209074443 95.8116282645 0.0025223410 0.0049963989 
19.1024410879 1.7449009559 1.4687815107 195550.9509050552 129.5378509093 0.0014174761 0.0042416920 
19.6167489244 1.7110658764 1.6714883234 127439.8943846605 96.7613062511 0.0027608026 0.0057600517 
19.6404841441 1.6687243891 1.4073483835 193920.3841356291 91.9213366490 0.0012588680 0.0038556410 
18.0471299489 1.7536835827 1.5435552465 149627.4524259404 98.1745138057 0.0026165519 0.0045743589 
22.9330450748 1.8622719048 1.6248708993 123200.7417607434 121.3988825661 0.0035913146 0.0054266991 
23.2266452913 1.6482033171 1.4752236494 132684.3526680347 51.6377078177 0.0024058901 0.0039420380 
18.0471299489 1.7536835827 1.5435552465 149627.4524259404 98.1745138057 0.0026165519 0.0045743589 
22.9403984606 1.8486760980 1.5951984186 129704.2456299818 118.1903190786 0.0036100308 0.0051545498 
20.5423329479 1.8390122171 1.6027573060 129704.2456299818 118.1903190786 0.0030526208 0.0051545498 
18.2504298239 1.7216480880 1.4501879879 184709.6371511386 106.3356292798 0.0014469061 0.0040288639 
20.8792126618 1.8420749573 1.5835447426 114847.8927521078 103.1828731621 0.0028794818 0.0049603810 
23.2945736091 1.6166183696 1.6323160965 139357.3200095338 86.8668955305 0.0018142204 0.0055080273 
18.2504298302 1.7216480879 1.4501879879 184709.6371511386 106.3356292798 0.0014469061 0.0040288639 
22.5960485097 1.7856180816 1.4377785662 227227.8759088555 146.5862266964 0.0016557699 0.0037498300 
23.3670867949 1.7532887305 1.3700427038 292407.5759105971 187.0820935067 0.0011013695 0.0037962672 
21.8063007776 1.7735149132 1.4770250746 177325.5613990430 109.8761239222 0.0022686437 0.0039621342 
23.1598698463 1.7077903697 1.7266635085 103938.3813984754 87.5559103451 0.0026729801 0.0062644875 
23.1598698463 1.7077903697 1.7266635085 103938.3813984754 87.5559103451 0.0026729801 0.0062644875 
22.9798636259 1.6482130517 1.5995205027 199226.4676014166 132.9987272034 0.0015930424 0.0053397509 
21.3564061228 1.6737237578 1.6561650397 200441.0689340249 146.0634363992 0.0019856209 0.0056674081 
21.8318981216 1.8077832357 1.4804538707 259601.9240554320 190.9441622434 0.0018484428 0.0040647618 
22.9798636118 1.6482130517 1.5995205027 199226.4676014166 132.9987272034 0.0015930424 0.0053397509 
21.8063007776 1.7735149132 1.4770250746 177325.5613990430 109.8761239222 0.0022686437 0.0039621342 
19.5234306278 1.8257930571 1.6267525641 100057.6789717560 91.9626917011 0.0029137763 0.0053610425 
20.0056835913 1.6749750733 1.4006271422 184557.1730530705 76.7954133169 0.0014257989 0.0035725174 
23.5272536363 1.7233793581 1.7333508500 40261.1162481596 34.8046024380 0.0030806151 0.0063617264 
20.2848323726 1.7923205534 1.6831440298 111378.6240604109 104.0278946389 0.0028462087 0.0058742956 
23.4866594330 1.7492631746 1.7365018768 81480.3426986127 75.4488500073 0.0029296281 0.0063746375 
20.6503502964 1.8073160516 1.6758397974 146239.0185711424 141.6090864600 0.0026399879 0.0057930493 
18.5428988712 1.8088175825 1.6075595253 179918.8726070122 158.6861071567 0.0023428992 0.0051609264 
21.1585617885 1.8409872882 1.6442955357 81985.3846280386 79.2872055742 0.0033355652 0.0055717106 
16.9307658005 1.7349140841 1.5917870357 141242.4909047719 103.1647996676 0.0020214585 0.0050543511 
17.1791371339 1.7688035881 1.6102205726 78394.9733498815 61.2760023247 0.0026212234 0.0051874159 
18.5428988708 1.8088175825 1.6075595253 179918.8726070122 158.6861071567 0.0023428992 0.0051609264 
20.8736557620 1.6266266605 1.5707986139 102239.8580766239 50.1290259231 0.0025025209 0.0048208538 
18.8277264727 1.7004929879 1.5961153005 80729.7658911091 50.7560154686 0.0028952229 0.0050774246 
16.9427340688 1.7706635417 1.5478222192 206547.2793110069 150.5917397391 0.0020508094 0.0046392903 
18.3150387153 1.7787131558 1.5091258828 270623.4322915697 195.2496084462 0.0017656023 0.0043652275 
18.3433869076 1.7809690091 1.6453334303 155730.3099019042 132.7030342122 0.0027989285 0.0055219436 
20.2298536115 1.6557587756 1.5986695849 151272.0747606214 97.1092908445 0.0017538456 0.0052186236 
18.5428988708 1.8088175825 1.6075595253 179918.8726070122 158.6861071567 0.0023428992 0.0051609264 
18.5428988712 1.8088175825 1.6075595253 179918.8726070123 158.6861071567 0.0023428992 0.0051609264 
22.5723354648 1.8060791727 1.6037135867 403003.5507654657 380.5835441400 0.0017983370 0.0052435951 
23.5767977398 1.8247507871 1.6440060993 667272.1773039730 609.4460894230 0.0042262399 0.0056938901 
23.5767977377 1.8247507870 1.6440060993 667272.1773039730 609.4460894230 0.0042262399 0.0056938901 
22.7425635408 1.7406409216 1.6239391054 760960.1883330320 552.3146882948 0.0039283943 0.0054650248 
22.7425635408 1.7406409216 1.6239391054 760960.1883330320 552.3146882948 0.0039283943 0.0054650248 
22.5640718586 1.6782094877 1.6785260982 998161.5304296053 764.3612098086 0.0020410322 0.0058626701 
21.7197013502 1.8528978989 1.6232278344 849432.9695234876 820.9952317268 0.0033214587 0.0053754617 
21.7197013502 1.8528978989 1.6232278344 849432.9695234876 820.9952317268 0.0033214587 0.0053754617 
18.8847132117 1.8109281325 1.6209160499 891952.7770927047 806.6123653265 0.0023945744 0.0052826478 
20.5302545530 1.8012425519 1.5564982500 801913.9758938906 690.1878063594 0.0017291398 0.0048308599 
21.4305861316 1.6130346014 1.5819079939 777153.4261028586 380.0791877226 0.0024383946 0.0049224947 
21.4305861316 1.6130346014 1.5819079939 777153.4261028589 380.0791877226 0.0024383946 0.0049224947 
22.1025676855 1.8444606638 1.6777562775 989384.8496760263 1026.8041005927 0.0030754469 0.0058479851 
22.0638215556 1.8384025383 1.6801317815 989384.8496760260 1026.8041005927 0.0028629347 0.0058479851 
21.3925705558 1.8131802719 1.5879634909 750540.7844349323 616.0249967141 0.0035326636 0.0050772793 
22.1691625998 1.6269096794 1.6484184734 741322.3320972447 440.8974934526 0.0026378625 0.0055399952 
22.0601944629 1.6225170392 1.6488664498 741322.3320972449 440.8974934526 0.0024872792 0.0055399952 
23.4434800911 1.5748227861 1.4744259768 661535.4657990095 274.0157550195 0.0013713572 0.0043542910 
20.4735972834 1.6628069833 1.6186013970 746128.6703270732 501.9329805678 0.0018293529 0.0053704016 
22.0601944628 1.6225170392 1.6488664498 741322.3320972449 440.8974934526 0.0024872792 0.0055399952 
22.8090597592 1.7928487682 1.4355060731 714347.4462896879 521.3865033291 0.0013548450 0.0039929510 
22.0290603605 1.7274176033 1.3909325202 655849.2858533347 402.9479472466 0.0011265624 0.0039516732 
17.3266748476 1.7012655019 1.5048243700 693012.2253909502 413.9373652934 0.0015849234 0.0044318533 
18.5892617896 1.6515625129 1.5686474303 795295.5522986792 460.4663063674 0.0018006323 0.0049102816 
22.8303528470 1.6419360695 1.6827542273 999862.2061141373 690.2635358925 0.0022320502 0.0058671382 
21.4465760356 1.6182364288 1.3929623675 520735.1260102454 199.8973429502 0.0012314893 0.0037583692 
18.9174495686 1.6392634607 1.5629126600 824586.2736217738 421.7397062625 0.0021971541 0.0047584790 
19.7886460016 1.7226361131 1.5237062065 999999.0163465872 568.8990999995 0.0027383120 0.0043991664 
23.5801805094 1.7224636180 1.4552871131 730634.1515564688 353.9133730423 0.0023829750 0.0037591723 
20.5143932329 1.7352292665 1.5095851156 878274.3873269295 503.2297840761 0.0027077731 0.0042674401 
19.4586620052 1.6530489207 1.5347978298 732796.4642349025 353.2605965310 0.0023815247 0.0044895154 
23.4005038558 1.5977464171 1.6284268600 808418.5093521611 427.3748216218 0.0025427151 0.0053522686 
21.1816377469 1.6392131466 1.6204323986 952096.8082020794 543.6444595778 0.0027357487 0.0052880307 
22.3814817242 1.5875561885 1.5842060248 620451.8397163635 292.1724189311 0.0021737416 0.0049580193 
19.4586620052 1.6530489207 1.5347978298 732796.4642349025 353.2605965310 0.0023815247 0.0044895154 
17.8147906159 1.7526028350 1.5865822163 819992.7204523056 635.2251861572 0.0018893185 0.0050436900 
19.5338687529 1.8107143334 1.5304577584 883453.9985024421 696.5480512663 0.0021084999 0.0044691043 
20.8075341728 1.8263109024 1.6003118641 999999.0009141834 869.5390914047 0.0033590632 0.0051687917 
21.7811331798 1.8456550011 1.6003118540 949547.8985509208 869.5390914047 0.0033590632 0.0051687917 
18.1843654867 1.7900530773 1.5304578548 941513.1877007674 696.5480512663 0.0021084999 0.0044691043 
22.3972065908 1.8274758350 1.6952228474 912270.2656368788 945.1232683371 0.0028598604 0.0059869097 
20.8780405544 1.8486702492 1.6058104042 868405.5881322599 822.8333962293 0.0028633258 0.0051636918 
22.3303023324 1.7815845140 1.5517176001 922777.1227474005 653.5971101342 0.0034906992 0.0047364330 
21.5603863712 1.8138251722 1.5670915642 911174.7284051480 726.7714599250 0.0033469625 0.0048605455 
19.9140330211 1.8020845025 1.6693510443 924638.5782577153 856.1878263715 0.0030196008 0.0057642367 
22.8170920378 1.7352811344 1.3446465181 999616.4055163125 571.1593695383 0.0010705078 0.0036107668 
17.5582141823 1.7561301735 1.6319746866 965816.7249596962 760.0836899453 0.0026716842 0.0053902533 
19.5248636156 1.7777733434 1.6017090394 974524.3625530837 833.9644539895 0.0018838978 0.0051880798 
18.1517018366 1.6770104109 1.5831321662 997922.4311433169 636.9395882226 0.0018329703 0.0050329825 
22.4861196437 1.5962057415 1.5578557839 986859.1069362004 511.0182218621 0.0015964472 0.0049327200 
20.9099365397 1.7050157969 1.6841963984 945330.7279348937 718.1239914471 0.0030083070 0.0058998633 
21.3193402500 1.7338347953 1.6098424211 951472.1614692779 662.4246765810 0.0036067768 0.0052896937 
21.7637974005 1.8006473057 1.5033045133 932864.7226764066 660.0458650329 0.0024522815 0.0041999801 
23.1557297967 1.6258014374 1.6442641835 999999.6543709419 647.6080736912 0.0018687582 0.0055967871 
19.4554197166 1.7762247840 1.6017090405 978500.1210073199 833.9644539895 0.0018838978 0.0051880798 
20.7800536456 1.6759186471 1.5743013281 983744.0196270831 548.6168652626 0.0030109139 0.0048881923 
17.3040336091 1.6961682362 1.6089568319 991660.1599809432 659.1126750498 0.0022716723 0.0051778563 
17.3040336091 1.6961682362 1.6089568319 991660.1599809432 659.1126750498 0.0022716723 0.0051778563 
19.1489978601 1.6941905543 1.6563533711 987286.7056020459 716.9657532938 0.0023784686 0.0056108311 
17.8127819203 1.7770585788 1.6224872531 990770.6875492055 830.5171364429 0.0022965070 0.0053013724 
19.1489978599 1.6941905543 1.6563533711 987286.7056020459 716.9657532938 0.0023784686 0.0056108311 
18.4401328519 1.6502437668 1.5868413822 990128.7864008362 569.8069535402 0.0020424201 0.0050036633 
18.2660469115 1.6542333732 1.5868412954 979614.2569165868 569.8069535402 0.0020424201 0.0050036633 
18.6113564844 1.7315974975 1.6581398611 971340.5876960806 769.6991880049 0.0024458947 0.0056258034 
16.2529917477 1.7163491608 1.5390707769 981417.6542238349 606.7443535079 0.0019741973 0.0045743390 
18.6113564844 1.7315974975 1.6581398611 971340.5876960810 769.6991880049 0.0024458947 0.0056258034 
18.6113564844 1.7315974975 1.6581398611 971340.5876960810 769.6991880049 0.0024458947 0.0056258034 
22.9553594969 1.8067866170 1.6867157789 963563.8597569177 905.6397686265 0.0039293488 0.0060484835 
22.2042614224 1.6834646132 1.6430849090 975201.3310582004 734.5024842757 0.0018099310 0.0056129212 
19.7109309747 1.7523870028 1.6770608594 967518.7343232762 808.6489776314 0.0030005815 0.0058332425 
20.0541298848 1.7400341649 1.4317695030 976121.5808636129 529.2910761642 0.0016221934 0.0037128195 
18.6394285658 1.7068805131 1.5611089298 975649.9492886043 578.3845465571 0.0027751293 0.0047454628 
18.4402805094 1.7367870002 1.6319772991 977277.4914487517 723.6121953963 0.0029819028 0.0054159601 
20.0541298848 1.7400341649 1.4317696063 976121.5808636129 529.2910761642 0.0016221934 0.0037128195 
22.9561978660 1.8273123962 1.6866745933 956145.8657554798 1000.3519389172 0.0025241974 0.0058898307 
20.6631828392 1.6650095923 1.6365516592 961709.1898255872 604.6132558261 0.0028993762 0.0054498631 
23.3835781221 1.7738628477 1.7325654948 950669.5527502692 923.3982629621 0.0029259845 0.0063378943 
22.2169087376 1.6724308413 1.5571918092 969144.0849070990 655.3202623603 0.0014572060 0.0050639953 
22.4957477654 1.6208108771 1.6594668715 959173.8379906784 597.3472197474 0.0022296234 0.0056504043 
22.2169087376 1.6724308413 1.5571918092 969144.0849070990 655.3202623603 0.0014572060 0.0050639953 
23.5254472623 1.6886370257 1.7252833217 952504.2294623186 771.0379028194 0.0025974918 0.0062488519 
21.9241666473 1.7849355843 1.7114372465 947294.1137299498 909.6166091485 0.0029251098 0.0061426230 
22.5494660359 1.8411514052 1.6901616708 941428.9338328498 986.9349058017 0.0031063779 0.0059660061 
22.2169087376 1.6724308413 1.5571918092 969144.0849070990 655.3202623603 0.0014572060 0.0050639953 
19.7278160264 1.7361762107 1.5188238012 969712.1878644850 697.8813774345 0.0014678863 0.0046743344 
19.1081760057 1.6932334269 1.4325747356 189955.9451100733 103.0824166610 0.0013029529 0.0040370085 
20.6629271523 1.6239582872 1.4325745526 237444.9313875916 103.0824166610 0.0013029529 0.0040370085 
21.1591870510 1.7639044321 1.4325746355 189955.9451100733 128.8530208263 0.0013029529 0.0040370085 
17.5366697686 1.7113326061 1.4665263791 189955.9451100733 103.0824166610 0.0016286911 0.0040370085 
21.8857399819 1.7909817920 1.5050136019 142466.9588325550 115.9677187436 0.0014658220 0.0045416345 
20.6174744572 1.6615608042 1.4986765876 184019.8218253835 107.9144049420 0.0013640288 0.0046047128 
22.0351846339 1.5993388013 1.5391792786 166211.4519713141 83.7544635371 0.0015472566 0.0047939475 
17.5366697686 1.7113326061 1.4665263791 189955.9451100733 103.0824166610 0.0016286911 0.0040370085 
20.7186270437 1.7850460672 1.5673540464 129945.4487789125 110.9092310120 0.0016786334 0.0049644560 
21.0410624746 1.7858350000 1.4844748448 182412.6048520631 139.7647105080 0.0014583018 0.0043495507 
18.2715265776 1.7421386451 1.4613571078 241201.8914284893 143.3348070848 0.0016158704 0.0039962662 
17.3737625244 1.6651414622 1.5139791050 251859.1737060383 129.4600394712 0.0018024816 0.0043949616 
17.0557743170 1.6872441744 1.5420835271 196972.0721394180 118.2426814679 0.0017628579 0.0046770037 
22.3035186760 1.5838599458 1.5768740036 191149.8545821232 91.5574772668 0.0019051937 0.0049470670 
20.5364130772 1.7017374963 1.3788681638 253204.2937342568 131.5731010196 0.0011662335 0.0037401869 
17.9499771610 1.7298324145 1.4800358245 179570.7284897133 112.7382444205 0.0015008479 0.0042644294 
17.1379900648 1.6866549505 1.5029325687 160627.6637316718 89.4806351017 0.0016425002 0.0043734824 
19.3421998035 1.6338956316 1.4560944647 292939.9921365700 122.4090357131 0.0015465928 0.0039957182 
19.7854023960 1.6189447303 1.4757762570 286211.6041609021 122.9972013253 0.0015417165 0.0041877943 
22.1277913325 1.5872496637 1.5736867273 240497.1991734247 110.8677351945 0.0020954884 0.0048714855 
22.6399013343 1.6136392956 1.4274276454 290698.3458504875 92.2642615473 0.0016951299 0.0036322099 
21.7062435499 1.6394693626 1.4032464135 260950.8034479904 88.9793988436 0.0015365611 0.0035010573 
23.4073215058 1.6261340890 1.6845052194 191226.0246752481 125.5494142246 0.0023894784 0.0058714269 
21.3038986111 1.7349119406 1.4746744084 230374.9675041399 123.1941718282 0.0023502839 0.0039376649 
19.0064448202 1.7613017286 1.6650342762 196513.2477735488 164.7333398085 0.0029016760 0.0057123915 
22.2741009794 1.8287575456 1.6932520469 151053.7747863431 156.1651570897 0.0028928677 0.0059717156 
23.1080747025 1.5940400455 1.3980850218 338669.6738497530 101.1888155980 0.0014080978 0.0035663877 
19.2982695057 1.6891024431 1.4144490421 243200.0651886833 110.4994050793 0.0014590384 0.0036727560 
19.2982687820 1.6891024512 1.4144490421 243200.0651886835 110.4994050793 0.0014590384 0.0036727560 
23.2607674033 1.7744262867 1.4452728397 184997.0258784192 110.7746697723 0.0019447548 0.0037116629 
23.2160106947 1.5835208967 1.6107747416 258766.7993598683 134.7460476859 0.0019737000 0.0052441023 
19.2982687820 1.6891024512 1.4144490421 243200.0651886835 110.4994050793 0.0014590384 0.0036727560 
21.9749979742 1.8120373617 1.5206406635 163765.7689075742 139.8517337796 0.0016024705 0.0045701343 
20.1102912842 1.6633971797 1.3852753137 253062.0831248744 108.6315593208 0.0012485265 0.0036529327 
17.0542380226 1.7434946265 1.5183617399 185646.6749448295 124.4785021245 0.0017216302 0.0044736651 
20.1102912842 1.6633971797 1.3852753137 253062.0831248744 108.6315593208 0.0012485265 0.0036529327 
19.2396719415 1.7289921844 1.4539266907 229604.2586882575 144.1377116760 0.0013511476 0.0041791503 
20.4956430465 1.6985136016 1.6245495067 245117.3586423612 183.3222543536 0.0018143342 0.0054339957 
20.5145065142 1.6359583955 1.6337653552 294104.0236594134 176.8283042301 0.0023308348 0.0054037782 
16.6899815277 1.7313087375 1.5483070871 245850.1543551792 155.5726933258 0.0023246661 0.0046152853 
18.0649710994 1.7981603050 1.6212800456 202174.7697853609 174.0907291813 0.0026126401 0.0052888346 
22.4350187267 1.7685951864 1.5814110842 265303.6835211001 191.0155763234 0.0037968296 0.0050518080 
22.4350187268 1.7685951864 1.5814110842 265303.6835211001 191.0155763234 0.0037968296 0.0050518080 
21.2652728067 1.8142191031 1.6417121202 225644.7265962578 201.7866965618 0.0036907048 0.0055964770 
22.5039230590 1.7797531990 1.7209082752 213430.1411104131 204.6645057775 0.0030473697 0.0062429656 
20.9961851040 1.6166099147 1.6007800621 261990.7517577532 137.2556980325 0.0023636876 0.0050975984 
17.4843373883 1.7927012881 1.5830139045 249480.1162414135 200.2304555914 0.0024060446 0.0049329007 
22.3680414067 1.8579999331 1.5740897111 243224.7984832437 231.7178343708 0.0024272231 0.0048505519 
22.1437896022 1.5788031723 1.5220489900 348674.5254889381 141.4567102569 0.0017821991 0.0044793131 
18.1408915656 1.6963210873 1.6018398933 283781.3383534558 196.0006920878 0.0019071649 0.0051809766 
20.4260917980 1.6266891900 1.6018402146 283781.3383534558 163.8859496223 0.0019071649 0.0051809766 
20.4260917981 1.6266891900 1.6018402146 283781.3383534556 163.8859496223 0.0019071649 0.0051809766 
20.0913865027 1.7966314622 1.5794473362 261840.9910844052 203.6682322967 0.0032586363 0.0049637279 
18.6251456553 1.7017423510 1.5220096570 195539.4020344180 126.4001795596 0.0015128877 0.0046593271 
17.4363206273 1.6752578823 1.5403736052 245513.4628390968 131.2963446067 0.0021738511 0.0045526739 
17.0631894955 1.7479448239 1.5164827326 223767.0968276944 150.3826064059 0.0017459738 0.0044436612 
18.3340115976 1.7088796721 1.5575072034 268612.8081736916 159.2116808765 0.0027045802 0.0047074402 
23.0481234588 1.8140543362 1.5670896133 263046.2456700550 208.9641880222 0.0036725617 0.0049023480 
18.3340115976 1.7088796721 1.5575072034 268612.8081736916 159.2116808765 0.0027045802 0.0047074402 
22.8267297911 1.6133252666 1.6165898552 300613.4786082094 158.9965087915 0.0027207978 0.0052516619 
19.4422464301 1.6434972873 1.6028983067 267603.8366834194 160.0613640878 0.0019613032 0.0051737808 
21.2678020716 1.6132444050 1.4544283241 243196.5627245801 86.3212980549 0.0017285935 0.0038690428 
21.2678074294 1.6132443094 1.4544283241 243196.5627245801 86.3212980549 0.0017285935 0.0038690428 
22.9329541802 1.6889436181 1.4438958721 251992.0207136510 105.2671609826 0.0021567565 0.0036657380 
20.2361059268 1.7177649073 1.6341451466 225843.9779769599 159.1337059286 0.0033011366 0.0054735752 
21.2014815130 1.7925321253 1.6144523324 226063.4005410614 183.3329545831 0.0037195888 0.0053478711 
22.1324662857 1.6768517583 1.6500823187 156163.5361109951 116.0552422298 0.0018639156 0.0056541823 
18.6002214961 1.8092000523 1.5585957299 179194.3962375643 146.3006771654 0.0022270140 0.0047159003 
21.8293306842 1.6422655595 1.5203661981 245211.4440222683 107.8711500106 0.0025772678 0.0043596998 
21.8293306842 1.6422655595 1.5203661981 245211.4440222683 107.8711500106 0.0025772678 0.0043596998 
20.4549889372 1.6095020276 1.5448535159 294311.5721305424 132.8272052055 0.0020724025 0.0046079310 
21.6130708871 1.6270826757 1.4896522159 363385.5901403159 141.2131866934 0.0021766459 0.0040848053 
21.8293306842 1.6422655595 1.5203661981 245211.4440222683 107.8711500106 0.0025772678 0.0043596998 
20.4549889372 1.6095020276 1.5448535159 294311.5721305424 132.8272052055 0.0020724025 0.0046079310 
19.3588852912 1.6326784624 1.5872136549 318846.2314445766 176.7013963791 0.0019942818 0.0050181417 
22.2115973944 1.6851618913 1.4511941223 371775.4233176019 156.8082947005 0.0021587490 0.0037326544 
22.7911115934 1.6929634173 1.4646562426 335173.8608259147 148.9972425337 0.0024081610 0.0038450200 
23.0468781881 1.7024324670 1.5652167206 318687.0954350335 186.2255202565 0.0035293323 0.0048663231 
19.2631935020 1.7117549035 1.4363031459 355714.0184825199 174.5120181089 0.0016563754 0.0037356257 
19.9920818584 1.6519797503 1.4363031620 444642.5231031498 174.5120181089 0.0016563754 0.0037356257 
21.7165450473 1.7728775140 1.4363032099 355714.0184825199 218.1400226362 0.0016563754 0.0037356257 
21.5126319590 1.7224660056 1.4503773919 355714.0184825199 174.5120181089 0.0020704693 0.0037356257 
20.3230881830 1.6114751751 1.5349692759 355714.0184825199 174.5120181089 0.0016563754 0.0046695321 
19.5531320970 1.7102709531 1.4041239896 478663.7552175366 238.2817600778 0.0013699672 0.0036676803 
22.7049952355 1.7673183908 1.4588125849 338079.2094302478 198.9329427622 0.0021424251 0.0038043690 
17.7806029013 1.7111690336 1.4598525057 415415.3645792282 232.0567010212 0.0015015767 0.0040694527 
17.7806029014 1.7111690336 1.4598525057 415415.3645792282 232.0567010212 0.0015015767 0.0040694527 
22.6864070351 1.7177770413 1.5870533641 329534.2108688124 258.9186197175 0.0015437959 0.0052637617 
22.8273768224 1.6227349995 1.4823110848 352005.1586916518 129.7281736943 0.0022453089 0.0040120170 
19.5382080155 1.6760506012 1.5864792660 201344.3466753942 116.2834066026 0.0028222121 0.0049823861 
23.3727992139 1.7905259030 1.4190759730 376817.2845696408 251.2718091082 0.0014551262 0.0037208636 
21.8074799893 1.7690718606 1.4492226935 354594.7140635457 212.0443010755 0.0018716894 0.0037672475 
22.4429286213 1.6633369896 1.4921741855 356239.9145024428 218.7439274323 0.0012805089 0.0046720690 
19.9536255944 1.7273608366 1.4166076764 387217.3847375470 228.7648109598 0.0012644504 0.0039388135 
18.3966056187 1.6867095045 1.4390035526 403889.4584218850 192.2604669119 0.0015253053 0.0038496380 
21.5896095945 1.6697602147 1.3962566164 400545.3704605038 210.1207374724 0.0011245392 0.0040116642 
21.4162919597 1.6489982998 1.3643584676 437206.8150352692 189.9510099041 0.0011147846 0.0037051905 
22.9830303386 1.6130179489 1.3420980195 609458.6509542065 217.9803866165 0.0010830685 0.0035523135 
21.3308174141 1.6125834061 1.6010019116 291683.4577063052 163.4090435438 0.0018697612 0.0051867833 
19.6681397149 1.8231218028 1.6367031562 193719.4204242224 183.2003528751 0.0025813913 0.0054296976 
21.0362746115 1.6762969407 1.5834192580 425149.6228478157 291.5278010508 0.0015987217 0.0051783011 
20.7818556722 1.6000905326 1.5279163327 578048.8019412211 265.6245156638 0.0016780296 0.0045887661 
21.0396145084 1.6097521463 1.4405994571 787052.5250233172 282.7589224962 0.0015426174 0.0038511390 
19.6681397150 1.8231218028 1.6367031562 193719.4204242224 183.2003528751 0.0025813913 0.0054296976 
22.1587069765 1.7010911382 1.3402968824 732502.1590713609 313.4269131302 0.0012022195 0.0032843209 
21.0396145084 1.6097521463 1.4405994571 787052.5250233172 282.7589224962 0.0015426174 0.0038511390 
19.2061883676 1.7992298553 1.5469042808 378910.4316844502 310.9509358540 0.0018261496 0.0046945049 
18.6019556207 1.7498315152 1.4832345734 665721.9031418490 448.8007316513 0.0014957431 0.0043000955 
20.0075485978 1.7801947234 1.5484758328 632331.7751770928 516.4876409119 0.0016425050 0.0048079828 
18.0020779817 1.7290019438 1.4832345728 708769.0185143901 448.8007316513 0.0014957431 0.0043000955 
19.1652765604 1.7547492042 1.6159312565 563153.6484507811 464.1749731689 0.0019223899 0.0053084324 
22.3788101637 1.7334890725 1.3838346130 826743.3011222356 405.5789981611 0.0014323677 0.0034049425 
16.7405614011 1.6962332479 1.5818337855 563154.3211604863 355.5125976217 0.0021683833 0.0049366858 
21.8152594037 1.7258256407 1.7101006426 344731.8266564941 288.0219802754 0.0030133478 0.0061394023 
18.4000088647 1.7886224158 1.6130440921 544689.3905755628 469.2172271596 0.0021595572 0.0052273533 
16.7805337550 1.7320901381 1.6037783608 542043.2595258455 383.9122291540 0.0024756848 0.0051240381 
19.4837758376 1.7999152159 1.6398090536 465368.3075009105 427.2394304431 0.0022988582 0.0054616680 
21.0936457721 1.7694865408 1.4416820892 782108.1076133312 478.0916510701 0.0016720641 0.0037776213 
17.6781476911 1.6560811446 1.5160198784 727757.2227428800 366.9458640306 0.0017946957 0.0044173209 
19.2672996670 1.6863398728 1.6446247404 558842.4211406608 398.3241716442 0.0021514753 0.0055224680 
18.6975727170 1.8067509485 1.5817111700 568124.1806542338 487.6185277292 0.0021027879 0.0049447906 
23.0926986904 1.7552056197 1.7166192680 406781.3323042339 381.2361790193 0.0024407814 0.0061680748 
23.5565363971 1.6005407323 1.6547219760 540093.8350883313 318.5181280052 0.0021790544 0.0056125477 
18.6975727170 1.8067509485 1.5817111700 568124.1806542338 487.6185277292 0.0021027879 0.0049447906 
17.1536229541 1.6810033048 1.5676194997 595678.3656885118 362.7355246685 0.0019143867 0.0048573644 
20.2285036459 1.7356861706 1.4024220275 739465.6389709327 419.1435258382 0.0012981694 0.0037458425 
17.8252868063 1.7280162129 1.4984406196 702629.6944230817 454.7321728140 0.0015352579 0.0044109461 
19.0503000773 1.7067733328 1.4306715038 804112.9083347027 391.4918276711 0.0015736098 0.0037341032 
20.2187996353 1.6728515361 1.3917826998 777741.7993590788 319.2320469370 0.0013784980 0.0035381041 
19.4150010323 1.7313853389 1.4964154155 571222.6269646774 318.4136535726 0.0023632162 0.0041370867 
22.8377876626 1.7957664477 1.5308425820 391373.6254860419 279.4227923321 0.0032265086 0.0045115275 
21.0802390286 1.7493287626 1.5325776313 447551.8872455718 279.4227923321 0.0030817531 0.0045115275 
19.1239691703 1.7586071431 1.5050273620 585663.7330814193 364.4951504795 0.0023476344 0.0042165318 
21.0802390281 1.7493287625 1.5325776314 447551.8872455717 279.4227923321 0.0030817531 0.0045115275 
19.5580052298 1.7752654170 1.6664485776 417848.7253904860 359.8176024466 0.0031285410 0.0057499610 
16.6470169894 1.7167871235 1.5467367876 700809.6398304147 456.7677950532 0.0018113230 0.0046990186 
22.3352529260 1.6523929266 1.4087374038 900067.8306255322 468.3856981492 0.0011266837 0.0041361756 
22.7765628580 1.7231714738 1.5394580157 768595.0348637580 584.3751299617 0.0013974778 0.0049645048 
16.6470169894 1.7167871235 1.5467367876 700809.6398304147 456.7677950532 0.0018113230 0.0046990186 
21.6960961913 1.7395293621 1.3845521609 816381.6360185274 427.0802885988 0.0013581799 0.0034918219 
21.5776085512 1.6133692396 1.4390284027 901908.2657102980 399.1104573202 0.0012734914 0.0041480626 
22.4795436309 1.7946999647 1.6892103319 712532.7890544843 703.6820018921 0.0023448182 0.0059173299 
19.0105761270 1.8133939867 1.5801816492 732288.2673046169 606.0405964945 0.0027791904 0.0049210595 
23.2977032840 1.8415126064 1.5696084022 714134.8835250463 616.8733297609 0.0034700467 0.0048993369 
22.7765628580 1.7231714738 1.5394580157 768595.0348637580 584.3751299617 0.0013974778 0.0049645048 
18.9646897067 1.7064785458 1.4376469291 963881.9155226717 545.7544910827 0.0013254399 0.0040542227 
20.6201137442 1.7281643514 1.3862254653 999999.7307613024 526.4441716433 0.0012894209 0.0035990816 
21.8117428380 1.7244124090 1.6873957536 827887.2164546078 703.6820018921 0.0021815611 0.0059173299 
21.8117431157 1.7244124106 1.6873957536 827887.2164546078 703.6820018921 0.0021815611 0.0059173299 
18.9646897068 1.7064785458 1.4376469291 963881.9155226717 545.7544910827 0.0013254399 0.0040542227 
21.2388686327 1.7124841566 1.6772508702 946508.5362751838 770.5656141034 0.0021430667 0.0058286837 
21.7286158886 1.6136465928 1.6212645452 999999.3746948820 579.9968618818 0.0019689708 0.0053439161 
16.6219109592 1.6966562295 1.5384852075 955201.5631341622 547.8082845330 0.0020813829 0.0045474585 
19.3518410408 1.6962805609 1.6029586410 932805.7709726002 587.5469507239 0.0029800006 0.0051486836 
16.6219109592 1.6966562295 1.5384852075 955201.5631341622 547.8082845330 0.0020813829 0.0045474585 
23.4854955959 1.5829574581 1.3962822017 971689.6539318316 291.4713137093 0.0013442707 0.0036229573 
22.2363463518 1.5922402797 1.5101492016 970211.4043981286 368.2281829172 0.0020413973 0.0042919825 
22.2363463516 1.5922402797 1.5101492016 970211.4043981284 368.2281829172 0.0020413973 0.0042919825 
20.8994287102 1.5957640256 1.5215738649 959959.2329264111 414.7310790489 0.0017509574 0.0044892320 
17.7464427141 1.6548297074 1.5125037464 960303.4578100052 479.4614010352 0.0017768472 0.0043919590 
19.8872662276 1.6320708946 1.5915007154 954717.8736680361 509.2332469826 0.0023545189 0.0050122799 
18.1896707739 1.6912777146 1.5911074379 956374.9054434707 585.1745595256 0.0026719296 0.0050142505 
20.5183626209 1.6507324597 1.4193362116 975456.2546891689 367.4126262523 0.0015764291 0.0036249280 
20.4998838662 1.6983331030 1.5445468325 954243.4735163575 527.8331323763 0.0029496820 0.0046083155 
22.8036536950 1.6220720718 1.6680286324 943476.8247675106 597.3689106771 0.0022849944 0.0057246758 
18.1719118421 1.6678645847 1.4627277422 970696.5058598854 482.0837604005 0.0014783392 0.0041187112 
19.3933984316 1.6285564531 1.5243423335 960833.1752357560 433.6073207735 0.0020294037 0.0044256293 
19.8005375516 1.6747982415 1.4956344055 960224.5492822919 444.6695235918 0.0022873282 0.0041322749 
17.0456608799 1.7540675906 1.5141754343 959576.3650717078 631.0724820465 0.0019128799 0.0043588417 
22.8486187535 1.8313319754 1.5118658295 956823.2745617514 771.3383727094 0.0022476556 0.0042837192 
21.6061952059 1.6545075511 1.5689860487 955081.8145462361 495.6690614084 0.0029364243 0.0048318259 
17.6002304399 1.7596667422 1.5138735816 948960.2737358706 617.4550940178 0.0021072136 0.0043160542 
19.8005375517 1.6747982415 1.4956344055 960224.5492822919 444.6695235918 0.0022873282 0.0041322749 
20.8178354219 1.6458148710 1.6358782733 938920.7609725334 567.2377407004 0.0026741605 0.0054263402 
21.0534710266 1.7260168575 1.6032402579 937524.4762485831 741.9648394070 0.0016837741 0.0053054151 
18.2305974811 1.8015175385 1.6128684745 938775.2684742821 795.6854978066 0.0027901750 0.0052224667 
21.6743552911 1.7890884066 1.6678654685 921649.3051773170 879.6215433408 0.0021873785 0.0057339806 
22.4369765436 1.7874661930 1.6157845955 920843.0504400521 737.3164401513 0.0039887955 0.0053976250 
18.9359535477 1.7898894887 1.6463927452 938481.1071613564 840.6221009849 0.0024153638 0.0055176260 
16.9325887766 1.7724534314 1.5819448025 949028.7361165320 735.8472915157 0.0021641219 0.0049382339 
23.2160358935 1.7920394949 1.6749621928 920392.7166644139 819.7275847829 0.0040959576 0.0059636644 
23.2160358935 1.7920394949 1.6749621928 920392.7166644139 819.7275847829 0.0040959576 0.0059636644 
23.6710914311 1.8755543264 1.6130844626 937776.4040346412 947.7680524932 0.0033852918 0.0052901045 
22.8082744785 1.8157265928 1.7105684100 913506.4968755173 939.7665470899 0.0029402790 0.0061360963 
18.4772991412 1.7336134577 1.6262982886 932084.7887600822 729.9697510260 0.0020328399 0.0053742559 
20.1097037944 1.8320830015 1.6388401565 937765.3796625305 904.2822069378 0.0026925907 0.0054546916 
20.1097037944 1.8320830015 1.6388401565 937765.3796625305 904.2822069378 0.0026925907 0.0054546916 
19.0583071834 1.7953915879 1.6342486640 945615.9604543443 807.7543666757 0.0031500023 0.0054557455 
22.6736026565 1.7174340926 1.6949515237 914999.7806978980 779.6101405134 0.0021573783 0.0059920338 
22.8082744785 1.8157265928 1.7105684100 913506.4968755173 939.7665470899 0.0029402790 0.0061360963 
20.2396012557 1.8080716625 1.6643350469 930281.9311344782 859.3909773095 0.0032463085 0.0057450472 
19.7386674279 1.7999204491 1.6683960689 930281.9311344782 859.3909773095 0.0029191550 0.0057450472 
19.7386674279 1.7999204491 1.6683960689 930281.9311344782 859.3909773095 0.0029191550 0.0057450472 
22.1981817019 1.7577382338 1.6573451661 945640.0425521033 758.7656291048 0.0038647037 0.0057662824 
22.1981817019 1.7577382338 1.6573451661 945640.0425521033 758.7656291048 0.0038647037 0.0057662824 
19.4280100462 1.6968139640 1.5092892536 956128.1262848144 612.6461883608 0.0014314141 0.0046222828 
22.5663594272 1.5805480671 1.5654684917 991804.8311875116 437.9510451645 0.0020780036 0.0047981548 
19.0203763332 1.7550559995 1.6392691473 978143.2807139527 819.9715251797 0.0021127294 0.0054789603 
23.1824033968 1.5852031937 1.6033126421 987983.8856552423 480.6724938209 0.0023129711 0.0051230866 
21.8208296187 1.6070009032 1.5676565706 987789.0883082228 531.9388489905 0.0016443545 0.0049907068 
18.1889301825 1.6802439676 1.6216778736 983063.5831845975 650.3220095003 0.0022128503 0.0053010235 
21.2503459456 1.6825678439 1.3515469048 989071.4280911312 409.9872122348 0.0012085120 0.0033852122 
23.2747961590 1.6396763587 1.4889918387 992860.2184297052 391.1639931513 0.0024927845 0.0040691501 
21.2503459236 1.6825678438 1.3515469048 989071.4280911309 409.9872122348 0.0012085120 0.0033852122 
17.9458714681 1.7633630137 1.6080635799 982407.4487333698 743.3394032081 0.0029462079 0.0051922402 
23.2953000773 1.8101038190 1.6157778608 982082.8987033642 830.0229659363 0.0041453112 0.0054192784 
21.8817761515 1.8568465511 1.6021174493 974821.8144160986 930.4148904422 0.0031003332 0.0051539829 
23.2953000773 1.8101038190 1.6157778608 982082.8987033640 830.0229659363 0.0041453112 0.0054192784 
18.7372727118 1.7594673079 1.5162546400 988493.1749849357 629.1377424408 0.0024219998 0.0043187925 
20.9916949819 1.6469846215 1.3804124093 994998.9118830138 434.5785028115 0.0011604199 0.0037680170 
16.7816825716 1.7488637014 1.5234579375 994455.7438142120 646.6007552252 0.0020239156 0.0044184991 
23.0079031371 1.6495178062 1.6871278412 994157.4208800929 672.3786305001 0.0028741885 0.0059135088 
23.0079031371 1.6495178062 1.6871278412 994157.4208800929 672.3786305001 0.0028741885 0.0059135088 
18.1887128349 1.7246909069 1.6479192759 993311.2868547725 760.5592688669 0.0024117212 0.0055318172 
23.6016422282 1.7529638996 1.6248080871 992681.3769650685 742.6166279504 0.0041492926 0.0055040340 
18.8017529187 1.7763320990 1.6189383198 992675.9997546128 786.7296543440 0.0031738229 0.0053175159 
19.4862739924 1.6312557283 1.4995490847 206036.9199799846 101.6161488698 0.0015145671 0.0044401515 
17.8475858231 1.7072925776 1.4995493735 206036.9199799846 127.0201860872 0.0015145671 0.0044401515 
17.9406354458 1.6504596857 1.5222722239 206036.9199799846 101.6161488698 0.0018932089 0.0044401515 
18.6182939358 1.7303228505 1.5722248389 154527.6899849885 114.3181674785 0.0017038880 0.0049951704 
18.6182939358 1.7303228505 1.5722248389 154527.6899849885 114.3181674785 0.0017038880 0.0049951704 
22.6034363744 1.6472600534 1.3924912370 238632.6045861931 79.0899127434 0.0015545020 0.0033864827 
21.9120273141 1.8492646496 1.5952632469 117774.2321446257 115.2975651143 0.0022159754 0.0050558587 
19.7967905794 1.8256994779 1.5952632522 117774.2321446257 107.8036106994 0.0022159754 0.0050558587 
22.7867391375 1.6128092768 1.5069753718 228431.5688687527 120.5288335344 0.0013590617 0.0046945646 
22.6198870860 1.5766341447 1.5614987105 257018.2447309819 116.9158402925 0.0018359752 0.0048278330 
21.1032962591 1.8429922243 1.5804891431 140169.1190450265 131.2037979294 0.0022334756 0.0049175920 
20.6824237147 1.7146936766 1.4728069362 172773.1641426370 86.1131924548 0.0022611557 0.0039237617 
19.7967905807 1.8256994779 1.5952632522 117774.2321446257 107.8036106994 0.0022159754 0.0050558587 
18.1045335224 1.6512768638 1.5693292826 218068.5361689968 121.6784928382 0.0019684753 0.0048577526 
16.5374366058 1.7290562462 1.5952632730 117774.2321446257 83.1688134642 0.0022159754 0.0050558587 
20.1330800534 1.6130477974 1.5693292037 218068.5361689968 109.3610942205 0.0019684753 0.0048577526 
20.2212044074 1.6777803138 1.4130013637 247489.7862628822 102.0579162170 0.0015562974 0.0035790372 
19.3146585492 1.6245399748 1.5509827416 224813.8935505500 114.0313116578 0.0018247060 0.0047334369 
16.5374366062 1.7290562462 1.5952632730 117774.2321446257 83.1688134642 0.0022159754 0.0050558587 
17.1787508463 1.6960534745 1.5031625153 272725.7304920449 144.4095954176 0.0019627024 0.0042435209 
19.8059585721 1.7453303064 1.6114485670 255259.4165392640 207.8585285455 0.0018237390 0.0053050634 
22.8347340837 1.6474652806 1.3158926550 451049.5118026879 186.5865119836 0.0009983965 0.0035137156 
18.0873015269 1.6587726438 1.4824664725 452176.5891112109 225.1540483705 0.0015499693 0.0042451655 
17.9145390645 1.6767627910 1.5827381720 506785.2244756618 320.1790273693 0.0018696115 0.0050147084 
20.1409587045 1.6904129256 1.4936482434 334355.5643836138 209.9272109637 0.0013591559 0.0045615821 
17.9145390644 1.6767627910 1.5827381720 506785.2244756618 320.1790273693 0.0018696115 0.0050147084 
17.0852395779 1.6719695316 1.5465502157 676594.3515513011 376.2524395370 0.0019636951 0.0046465805 
19.0738583429 1.6677790457 1.5918386945 629360.2457667993 404.5496573534 0.0017972949 0.0051313678 
18.9403273583 1.6597423196 1.5820084051 816410.6603805670 502.8952217574 0.0017840729 0.0050445200 
23.6789453945 1.6090762507 1.3304688583 737488.9676375515 267.8420319811 0.0010319979 0.0035676295 
17.8935874019 1.6943458499 1.4611452876 711590.3450328130 353.1229810404 0.0016778630 0.0039574748 
23.4638933560 1.7345054387 1.4354378881 867777.6163005612 428.7119496959 0.0020530062 0.0036005969 
19.0738583428 1.6677790457 1.5918386945 629360.2457667995 404.5496573534 0.0017972949 0.0051313678 
17.6931212796 1.7149344799 1.5398723992 999999.5743532754 584.9183311862 0.0024770949 0.0045361508 
21.8217312044 1.7635633227 1.6930650900 999999.5725770972 868.6784377256 0.0035347757 0.0060496801 
21.9423925870 1.6410719759 1.6708479420 855531.2680716829 558.1756638289 0.0025258194 0.0057434714 
18.1370947908 1.7185605268 1.6461494686 851400.0849808557 636.1450388077 0.0024856778 0.0055148961 
21.6677406632 1.8045090502 1.5503440222 999999.0090947247 757.3621338671 0.0032249260 0.0046912750 
23.4608578441 1.7344149736 1.4354378880 868091.5319963447 428.7119496959 0.0020530062 0.0036005969 
21.5133904439 1.7890131501 1.6253341516 999999.3964455327 817.9278091948 0.0038149944 0.0054620870 
18.6464371027 1.7760005548 1.5078128521 860314.7472219471 579.7100382944 0.0021392004 0.0042560672 
21.3467699927 1.7333964536 1.5490636638 982280.3580993101 604.8370556716 0.0032733633 0.0046851666 
22.5852855184 1.6225771314 1.5686585945 877709.4566415024 417.2842120070 0.0027550250 0.0048133540 
19.3983551865 1.7037656730 1.5374757581 923231.4604587825 512.9769224715 0.0027364435 0.0045255324 
18.7291001432 1.7381030983 1.6029653344 942360.3670654007 659.0862843826 0.0030924974 0.0051609028 
22.1076448325 1.8450638720 1.6706365410 999999.8420044016 1014.2500949452 0.0034192358 0.0058261616 
18.3369907967 1.7691164871 1.5142610662 999999.8886238312 729.1877160513 0.0016555037 0.0044728826 
18.3369907856 1.7691164866 1.5142610662 999999.8886238312 729.1877160513 0.0016555037 0.0044728826 
19.7747844970 1.6635760441 1.4770946184 999999.9575112396 431.4136798558 0.0020508729 0.0039849393 
19.1711698039 1.7434527197 1.5266673505 999999.9912653079 611.9126980373 0.0026771006 0.0044224689 
22.5261568900 1.6377427490 1.4744553118 999999.9538908539 378.4539784101 0.0022450693 0.0039398195 
22.3792606529 1.6947933749 1.5407545033 999999.9744864393 540.3410312897 0.0031989329 0.0045998231 
20.8699704197 1.6231940213 1.5897445993 999999.9814926191 513.1191180426 0.0024709043 0.0049947561 
19.1191372484 1.7052034998 1.6305690889 999999.9977132558 683.7362121423 0.0029633203 0.0054010800 
23.1292377351 1.6122580811 1.3391355789 999999.8879615739 358.6175907468 0.0010706688 0.0035530759 
19.8011620784 1.6358480253 1.4282389623 999999.1260829581 405.6907349085 0.0014177510 0.0038472493 
22.1016913853 1.6912270620 1.3448693771 999998.6983781278 405.4670179055 0.0012358080 0.0032734958 
22.7102753629 1.8024536505 1.5136737258 999998.1092505262 714.0615374326 0.0028281029 0.0043136796 
22.8247879063 1.8376630559 1.6800481762 999997.7800548566 1001.6387687796 0.0037523632 0.0059606008 
18.6388462178 1.7218794339 1.6421991047 999997.7111708252 730.8717867363 0.0028923032 0.0055011899 
19.5976428906 1.6499630475 1.6197816754 999997.6767288093 595.4882957146 0.0024622732 0.0052714844 
16.2700621717 1.7190161976 1.5350833854 999998.6478108221 618.2595616097 0.0019606685 0.0045405911 
19.5145748273 1.6735320600 1.5336547522 999998.9937396827 619.6197959315 0.0015076245 0.0047777724 
19.5145748273 1.6735320600 1.5336547522 999998.9937396827 619.6197959315 0.0015076245 0.0047777724 
16.9161912797 1.7271937293 1.5331849263 999999.1372269493 662.8593712369 0.0017265530 0.0046112424 
21.9897295164 1.7054161790 1.6055346932 999999.3786977308 767.9005386843 0.0016365821 0.0053620870 
17.9092492756 1.7008403968 1.4586968782 999999.0003734741 506.1998620977 0.0016605908 0.0039439924 
19.0406817286 1.6985070257 1.4741346609 999998.6388088251 484.8481482214 0.0020312586 0.0039609149 
19.5145757276 1.6735320055 1.5336547522 999999.1412725188 619.6197959315 0.0015076245 0.0047777724 
17.6578841801 1.6909685112 1.5753504753 999998.7711112341 651.6255844469 0.0018183800 0.0049657370 
16.9161912797 1.7271937293 1.5331849246 999999.1372269496 662.8593712369 0.0017265530 0.0046112424 
17.9335459526 1.7884990605 1.5400207211 999998.8545490245 740.9131817553 0.0022332803 0.0045440533 
18.5075371097 1.7130792903 1.4812689095 999998.5233592924 520.0252570896 0.0020382983 0.0040255738 
23.6069665129 1.7281165465 1.7324043896 999997.6905534533 868.0019774162 0.0032086494 0.0063686771 
23.6069665129 1.7281165465 1.7324043896 999997.6905534535 868.0019774162 0.0032086494 0.0063686771 
21.9998061234 1.7496355936 1.3990250885 999999.5059092117 643.4024249844 0.0011791875 0.0039185632 
17.3367435176 1.6836066096 1.5825948939 999998.6073529141 631.0627231311 0.0019615651 0.0049835721 
23.1412285241 1.7479162799 1.7318123610 999998.0999492533 919.4091307058 0.0028506866 0.0063240893 
19.0029785054 1.7705889018 1.5745577976 999999.2142685326 812.3122468138 0.0017744735 0.0049785943 
22.0986674597 1.8082754297 1.6883523051 999998.9207974095 1003.2383981491 0.0025018416 0.0059052016 
18.3188791898 1.7811906459 1.6457452919 999998.7649985667 855.4588174459 0.0027481727 0.0055219239 
18.8229709285 1.8037749373 1.6411248415 999998.6252089231 893.4062766284 0.0028360671 0.0054862604 
22.2348244642 1.7349134101 1.7065189959 999998.3359820732 838.3960766435 0.0033378340 0.0061465671 
20.3163545757 1.6901260346 1.6497339250 999998.4053215666 684.5958960950 0.0030293534 0.0055845530 
23.2281706852 1.8345376917 1.6330914358 999997.8492444103 921.5188001412 0.0040763836 0.0055709963 
21.9670798626 1.7242471022 1.7087113909 999998.4886077658 827.3860795276 0.0031164655 0.0061383884 
19.6527783849 1.6825634166 1.6137111105 999999.0294169947 697.2755890294 0.0018356072 0.0053211850 
21.9670798626 1.7242471022 1.7087113909 999998.4886077658 827.3860795276 0.0031164655 0.0061383884 
20.5021719827 1.6090886676 1.4606424341 999999.4367101446 397.4501583320 0.0015141082 0.0040659972 
18.7730583528 1.7392274949 1.5859367049 999998.9012184134 678.2809361755 0.0030575482 0.0050002463 
18.7730583528 1.7392274949 1.5859367049 999998.9012184134 678.2809361755 0.0030575482 0.0050002463 
22.7783481963 1.6459080133 1.6888868736 999999.6201017359 697.7515626577 0.0023372635 0.0059147897 
18.2534889078 1.7028824152 1.5956793215 999999.8512965306 701.7939321624 0.0018445819 0.0051466424 
23.1369108868 1.8152379996 1.5303119652 999999.7306720137 759.1550612904 0.0030909795 0.0044916339 
23.1369078630 1.8152379778 1.5303119652 999999.7306720137 759.1550612904 0.0030909795 0.0044916339 
21.8228307867 1.7692883953 1.4978168420 999999.9857063713 625.1040336394 0.0026569085 0.0041563714 
18.2534889078 1.7028824152 1.5956793215 999999.8512965306 701.7939321624 0.0018445819 0.0051466424 
17.4302725533 1.6976234109 1.4840518224 999999.0364705990 516.7140572282 0.0018310699 0.0041042560 
23.0591308517 1.7280037264 1.5151671342 999999.8163813134 562.2171846789 0.0031720394 0.0043607694 
17.6805360230 1.7563450369 1.5988619792 999999.9009544542 732.1380589059 0.0028630227 0.0050997578 
19.7481685833 1.6716725538 1.4253695494 999999.9233165756 513.3990121370 0.0012561265 0.0040404282 
16.9748192629 1.7380065212 1.5986295311 999999.9531215078 741.5342359487 0.0020736653 0.0051072356 
19.7481600168 1.6716728181 1.4253695494 999999.9233165756 513.3990121370 0.0012561265 0.0040404282 
19.7481760540 1.6716723255 1.4253695494 999999.9233165754 513.3990121370 0.0012561265 0.0040404282 
19.7574950975 1.7549314250 1.6379949391 999999.8657536438 775.2121896826 0.0033681761 0.0055178435 
21.0012772716 1.7775280537 1.6977034408 999999.6156201798 932.3688999992 0.0027210621 0.0059993095 
19.6392713250 1.7373329338 1.4777976425 999999.7241180062 552.8413424675 0.0021442198 0.0039789174 
23.4145510972 1.5960568850 1.6446231226 999999.8507640847 570.9283714867 0.0021508685 0.0055225463 
22.0633082948 1.6030476755 1.5629429159 999999.8294828705 450.6869973029 0.0023886068 0.0047483304 
22.4694675403 1.7251152394 1.5730515329 999999.7045332053 632.0112281521 0.0036120178 0.0049496607 
21.4785144041 1.7362317504 1.5776277555 999999.5894899960 657.4662072466 0.0035177775 0.0049796929 
18.4772582419 1.6404173293 1.5214911165 999999.7634681077 473.7856987140 0.0019239075 0.0044238390 
18.5375259032 1.7382522130 1.4540523067 999999.7256647714 572.1159089393 0.0016316006 0.0039172745 
19.5196862494 1.7976189496 1.5460349952 999999.6500040911 825.2195704210 0.0017703697 0.0047107211 
23.0139685296 1.6894174182 1.5917715397 999999.5556385181 599.1134488961 0.0035586481 0.0051159588 
23.1692490981 1.7387517096 1.7246158453 999999.4996737298 873.2533408701 0.0033182149 0.0063111554 
23.1692490981 1.7387517096 1.7246158453 999999.4996737298 873.2533408701 0.0033182149 0.0063111554 
22.9791731562 1.6610971607 1.3979106055 999999.4863198192 539.5012663164 0.0010866777 0.0041256327 
23.4773796616 1.7497070517 1.3732539767 999999.5930445699 523.3431146591 0.0013655795 0.0033738198 
17.4621724474 1.7077130455 1.5493956836 999999.5865828276 658.8495023411 0.0017018654 0.0047788119 
21.7067483883 1.6031045852 1.6041887942 999999.6372482816 515.2297267776 0.0022605725 0.0051345712 
17.5822837181 1.6632060529 1.5063328657 999999.6969984015 494.5259257872 0.0018385514 0.0043095890 
21.8784450354 1.6545272788 1.5839223799 999999.5961835993 538.3260881857 0.0030329954 0.0049790591 
22.4140648529 1.6508726729 1.6740219600 999999.6296096428 659.7722737054 0.0028811703 0.0057933058 
21.7067483883 1.6031045852 1.6041887942 999999.6372482816 515.2297267776 0.0022605725 0.0051345712 
20.7908213600 1.7531624068 1.5740035253 999999.6098274770 683.4572276323 0.0034186015 0.0049334013 
18.2889484618 1.7590068371 1.5609844140 999999.6327237580 769.8547655090 0.0017436683 0.0048656226 
22.4140648529 1.6508726729 1.6740219600 999999.6296096428 659.7722737054 0.0028811703 0.0057933058 
17.4117845603 1.7346250570 1.4816562407 999999.6370823085 604.7445430355 0.0016580505 0.0041621877 
17.4117845603 1.7346250570 1.4816562407 999999.6370823083 604.7445430355 0.0016580505 0.0041621877 
18.7670585905 1.7601072235 1.6468144212 999999.7806173724 846.2967384389 0.0022530665 0.0055303591 
19.3947459008 1.8201413267 1.5586880016 999999.8388151801 831.3868499781 0.0023968141 0.0047090550 
20.2127439367 1.6853496567 1.6675588046 999999.7019796588 709.4500675898 0.0027569920 0.0057235490 
23.4793014545 1.6427051083 1.5772984139 999999.6966968728 649.0776727785 0.0014953118 0.0052186731 
22.0035312309 1.6126243724 1.4498756989 999999.5602322912 339.2486344459 0.0017905628 0.0038005301 
18.7670585905 1.7601072235 1.6468144212 999999.7806173724 846.2967384389 0.0022530665 0.0055303591 
20.7471074728 1.7251777303 1.4731976843 999999.6317888752 517.6174595095 0.0022688418 0.0039269552 
22.1762647170 1.8370299873 1.5693355563 999999.8411546820 856.8194059852 0.0032375794 0.0048679314 
22.0928077805 1.7034319952 1.7046079185 999999.8205863899 785.8924496163 0.0030480768 0.0060925551 
19.7507419722 1.7219115907 1.6742020473 999999.8259742582 778.0271178546 0.0028940422 0.0057961616 
21.0574727078 1.7729719017 1.6917395102 999999.9571986550 889.9734908243 0.0033112058 0.0060064607 
23.5473648197 1.7758771347 1.7092518488 999999.7667919310 911.8118670170 0.0038402754 0.0062445115 
19.5017423131 1.7857769689 1.6544261487 999999.5498440587 905.8427312627 0.0023464511 0.0055943523 
22.8755618067 1.8168782487 1.6762834364 999999.8102074636 945.4755255883 0.0039638056 0.0059566088 
22.8755618067 1.8168782487 1.6762834364 999999.8102074633 945.4755255883 0.0039638056 0.0059566088 
20.6781099306 1.7829107315 1.6675412318 999999.6236398239 869.8996296841 0.0034901449 0.0058073464 
22.7719266029 1.7157741036 1.6316239661 999999.6108985469 694.4849470484 0.0037828595 0.0055159355 
23.3617009395 1.7917303841 1.7289721568 999999.7302271033 992.5265110742 0.0031872159 0.0063342285 
16.2237593438 1.7251025120 1.5422959123 89307.7833026548 57.0479981451 0.0019766111 0.0046037612 
18.0490686338 1.6478550270 1.5422959430 111634.7291283185 57.0479981451 0.0019766111 0.0046037612 
18.7052732405 1.8019457768 1.5422958848 89307.7833026548 71.3099976814 0.0019766111 0.0046037612 
17.2268072008 1.7390533691 1.5472381274 89307.7833026548 57.0479981451 0.0024707639 0.0046037612 
20.6441614677 1.7760326317 1.4833591732 97680.3879872787 62.3962479712 0.0021619184 0.0040282910 
18.2078239512 1.6718005468 1.6055736830 92098.6515308628 58.8307480871 0.0020383802 0.0051792313 
19.2398119912 1.6329283202 1.5693851453 98726.9635728567 50.5855296052 0.0021850818 0.0048195625 
23.2450359985 1.5866530203 1.5664927160 106576.2804646916 54.7081388462 0.0016175782 0.0049993969 
17.2268072007 1.7390533691 1.5472381274 89307.7833026548 57.0479981451 0.0024707639 0.0046037612 
22.1027615601 1.8013561751 1.5230706031 80673.5347216364 58.2179277946 0.0028973567 0.0044059433 
16.4172747194 1.7516115828 1.5516498298 92447.5100593888 64.4018416560 0.0020461013 0.0046756949 
18.7052732405 1.8019457768 1.5422958848 89307.7833026548 71.3099976814 0.0019766111 0.0046037612 
19.2668823015 1.8230591870 1.5819888780 69946.1349694621 61.6162948716 0.0022893171 0.0049274631 
23.2741100762 1.8267659192 1.5060830537 78405.9542862175 61.2263183218 0.0023530165 0.0042261089 
18.2078239511 1.6718005468 1.6055736830 92098.6515308628 58.8307480871 0.0020383802 0.0051792313 
19.3609390093 1.7386811123 1.5821125433 82592.2566285295 63.9004432348 0.0017044410 0.0050893141 
17.2268072008 1.7390533691 1.5472381274 89307.7833026548 57.0479981451 0.0024707639 0.0046037612 
20.7394594270 1.7330619581 1.5185891336 92665.5466397175 53.6217756003 0.0028539253 0.0043609847 
18.0490686338 1.6478550270 1.5422959430 111634.7291283185 57.0479981451 0.0019766111 0.0046037612 
21.3036254372 1.5909237006 1.5197423869 132479.0262077467 54.7638497819 0.0018202581 0.0044419102 
19.2398119912 1.6329283202 1.5693851453 98726.9635728567 50.5855296052 0.0021850818 0.0048195625 
20.6792244961 1.6196366994 1.5901187695 106576.2804646915 54.7081388462 0.0023588074 0.0049993969 
18.7568106203 1.6460321259 1.5788868035 102259.1561741824 55.2931036709 0.0022632583 0.0049004880 
19.9219525220 1.6666665764 1.5125242694 108865.6645581434 51.1565666960 0.0024094773 0.0042845551 
18.3206451256 1.6949157994 1.5088480285 102008.4141068043 52.6259426248 0.0022577087 0.0042553320 
20.5517102660 1.7166265608 1.4737485459 101883.0430731153 51.2923621018 0.0022549340 0.0039327540 
16.6468740772 1.6956223991 1.5708982348 91973.2804971738 57.4971675641 0.0020356054 0.0048566533 
18.1606290861 1.7168515915 1.5954409591 83527.0884666890 60.6674679981 0.0018486694 0.0051427025 
21.0749115134 1.5952144301 1.5403803716 112863.9103499218 51.8303208245 0.0017567396 0.0046638933 
17.2268072007 1.7390533691 1.5472381274 89307.7833026548 57.0479981451 0.0024707639 0.0046037612 
20.8269036580 1.8111258027 1.5419657134 77529.7197790213 59.6568368054 0.0028277760 0.0045736951 
17.3831166111 1.7457918296 1.5174637878 98735.1399446190 61.5240236343 0.0021852628 0.0043401914 
20.8261973294 1.7894742022 1.4914438365 98739.2281305002 66.9932706489 0.0021853532 0.0041005058 
19.5835779533 1.7938965573 1.5276483470 79377.5797973075 57.2995678391 0.0024980593 0.0044242077 
16.6468740772 1.6956223991 1.5708982348 91973.2804971738 57.4971675641 0.0020356054 0.0048566533 
21.7090452705 1.6379399913 1.6057830266 91589.3317065011 57.8699520674 0.0017182621 0.0053074336 
18.0490686338 1.6478550270 1.5422959430 111634.7291283185 57.0479981451 0.0019766111 0.0046037612 
19.5835779533 1.7938965573 1.5276483469 79377.5797973075 57.2995678391 0.0024980593 0.0044242077 
16.7807875633 1.7259564957 1.5142500469 96739.4238702975 57.4253526861 0.0020175542 0.0043344310 
16.9642361518 1.7195827192 1.4926437381 100455.2441541188 57.6140299565 0.0017909494 0.0041997660 
16.6018059079 1.7021872351 1.5367637929 88172.1193330831 50.9943303579 0.0021058987 0.0045277882 
17.0778001103 1.6754747202 1.5462122872 82890.6090273151 45.7294837197 0.0020662166 0.0046215866 
20.2479131672 1.6105084185 1.5124301547 111926.9492482825 52.0661674126 0.0015970218 0.0044955620 
17.5997717986 1.6572882942 1.5236473760 103789.6068855387 53.3745175192 0.0018222812 0.0044777234 
18.7468414349 1.6492664254 1.5747345933 92516.4662571812 49.6319490765 0.0023197976 0.0048589825 
22.6124259270 1.6070109866 1.6105160721 88547.0773087124 45.6409086365 0.0025842217 0.0051885907 
19.5483911889 1.6589909208 1.5028929285 101270.0227941299 45.8162022252 0.0022172377 0.0042032597 
23.1883320097 1.6452282535 1.4678928850 105918.3939426079 39.9757195557 0.0023080538 0.0038765629 
17.7993247439 1.7170041405 1.6033947274 87324.9093486957 63.3376502336 0.0019447893 0.0051833502 
19.5305026788 1.6709630717 1.6083036143 83893.1368054451 56.0432809688 0.0018386746 0.0052685901 
19.5320355689 1.7107972881 1.5459240272 89073.4199292001 62.2429404633 0.0015360243 0.0048697434 
21.1840467944 1.7728458209 1.6293894932 70442.1858226733 62.9345834925 0.0018904122 0.0054470125 
17.5997717984 1.6572882942 1.5236473760 103789.6068855388 53.3745175192 0.0018222812 0.0044777234 
19.6805205461 1.6353354651 1.4704203087 120463.3174169715 48.5944845326 0.0017882157 0.0039930789 
18.7468414349 1.6492664254 1.5747345933 92516.4662571812 49.6319490765 0.0023197976 0.0048589825 
23.4866199253 1.6058945208 1.5733640330 94237.9894211718 43.3264533831 0.0027116842 0.0048536020 
19.5320355689 1.7107972881 1.5459240272 89073.4199292001 62.2429404633 0.0015360243 0.0048697434 
21.1840711671 1.7728462336 1.6293894932 70442.1858226733 62.9345834925 0.0018904122 0.0054470125 
17.5719808649 1.7080757666 1.5616192012 78465.5215965051 52.7699174077 0.0017407156 0.0048732170 
17.7167006406 1.7005199363 1.5388142552 74035.8277204098 47.4860509948 0.0016386788 0.0047181504 
18.0196859861 1.6498215809 1.5022848152 99359.9130094434 48.0906511063 0.0017202444 0.0043226568 
20.9357164076 1.6240679763 1.4376537557 113818.7766028285 40.6686849132 0.0016351604 0.0037604790 
21.1838968016 1.7728457201 1.6293894932 70442.1858226733 62.9345834925 0.0018904122 0.0054470125 
18.0196859861 1.6498215809 1.5022848152 99359.9130094434 48.0906511063 0.0017202444 0.0043226568 
20.9357164077 1.6240679763 1.4376537557 113818.7766028285 40.6686849132 0.0016351604 0.0037604790 
21.1838968016 1.7728457201 1.6293894932 70442.1858226733 62.9345834925 0.0018904122 0.0054470125 
17.0976450949 1.7079323841 1.6099459028 71413.0618496531 49.1281156502 0.0022518263 0.0051885604 
18.1040082965 1.6994284623 1.6277146716 62582.8828098797 42.5707032437 0.0026097273 0.0053479689 
19.4101009531 1.6291733343 1.5313648823 90529.7339696700 41.5332386998 0.0020781454 0.0044820653 
20.6361761151 1.6546563630 1.6203550934 73978.6077775535 48.7429460053 0.0018487823 0.0053784283 
21.0768269341 1.7232722757 1.6353992975 70141.5060260988 56.7399781621 0.0018409269 0.0055247658 
17.1530657558 1.7448112078 1.5903415681 77978.0053612975 58.5977000891 0.0019872894 0.0050491384 
17.4525661874 1.7818333755 1.5743407018 79977.7041531696 63.5250771310 0.0020565430 0.0048844934 
17.4525661874 1.7818333755 1.5743407018 79977.7041531696 63.5250771310 0.0020565430 0.0048844934 
21.8276349934 1.8404858343 1.5408777268 83977.1017369136 73.3798312148 0.0021950501 0.0045552035 
16.2975108477 1.7222640863 1.5426483959 86733.2061762876 53.9932174167 0.0021029529 0.0045826647 
18.8785155776 1.7288762781 1.4930629674 95029.0562513820 52.6198370440 0.0022339659 0.0041116142 
21.0768269341 1.7232722757 1.6353992975 70141.5060260988 56.7399781621 0.0018409269 0.0055247658 
18.6852961185 1.7382963951 1.6500056903 74247.1828206782 59.9483085484 0.0022532697 0.0055599879 
20.4161602690 1.7540397165 1.6881508815 72138.0134327648 63.5375041187 0.0025095468 0.0059033734 
20.0705574172 1.8223126656 1.6425840354 62942.0059253981 60.4220565622 0.0024907469 0.0054820064 
17.3779054913 1.7639303466 1.5400571449 70099.1255443950 51.3701096341 0.0018104747 0.0046365396 
19.8169962312 1.7647410605 1.4489895966 69079.6816002101 45.2864123918 0.0014609386 0.0040031227 
18.9484335726 1.6775096304 1.5171063584 82873.6928612602 49.9595837265 0.0014891386 0.0046351732 
19.6495165181 1.6827555117 1.6369301817 82103.8569006959 58.3062677008 0.0020087427 0.0054799568 
23.6306797739 1.6396405539 1.6843215381 88106.2225788463 61.7743467342 0.0021078766 0.0059016654 
17.3779054913 1.7639303466 1.5400571449 70099.1255443950 51.3701096341 0.0018104747 0.0046365396 
20.3198752045 1.7988893924 1.4903577318 64096.7598662445 47.9020306007 0.0017113407 0.0042148310 
20.0705574171 1.8223126656 1.6425840354 62942.0059253980 60.4220565622 0.0024907469 0.0054820064 
19.1342412718 1.8047107238 1.5436852714 72074.4427102090 55.4827013266 0.0024638685 0.0045710342 
18.3345732858 1.7929512350 1.6347718140 73104.4817748199 62.9088657010 0.0028210176 0.0054265076 
20.5398021590 1.8026223364 1.6714887586 74607.1598900324 68.6782437344 0.0033262891 0.0058214916 
23.0836772232 1.8694923733 1.5888937337 72636.2554321451 72.0412347102 0.0026642617 0.0049934604 
17.0976450949 1.7079323841 1.6099459028 71413.0618496531 49.1281156502 0.0022518263 0.0051885604 
22.8473818996 1.5901618261 1.6171868088 70801.4650584072 37.6715561202 0.0020456086 0.0052861105 
16.8418634804 1.7430235638 1.5414907455 85342.8393185278 55.1003233422 0.0023058809 0.0045532914 
18.9247736328 1.7245731679 1.4904383958 96543.2560150926 52.4394567322 0.0022134479 0.0040889340 
18.3126250130 1.7023248249 1.6387474926 82844.6008378762 59.8484895856 0.0022537653 0.0054553923 
17.8272816722 1.6779835571 1.5260662728 86684.6213047934 50.8921371535 0.0016129901 0.0046143612 
16.6619058712 1.7474810799 1.5345827573 96011.8209575303 65.5548979559 0.0018627634 0.0045652087 
18.2037526191 1.7651658782 1.4919481726 108311.2005114689 73.7682891087 0.0016682319 0.0042535329 
18.7809191779 1.6871553793 1.6445572464 59113.6822957145 40.9147244974 0.0024463577 0.0055002363 
18.2037526191 1.7651658782 1.4919481718 108311.2005114690 73.7682891087 0.0016682319 0.0042535329 
17.9708689249 1.8025409791 1.5857531628 91553.5511057278 75.2289524302 0.0025292204 0.0049589938 
20.9423797740 1.8464785647 1.6009884501 93988.0160061950 87.3973600686 0.0029873356 0.0051313101 
18.9961761463 1.7728003489 1.6077132297 96000.6889855935 81.0850807856 0.0019479995 0.0052229147 
16.8418634804 1.7430235638 1.5414907455 85342.8393185278 55.1003233422 0.0023058809 0.0045532914 
19.6204914696 1.7092277856 1.5052730063 80013.9144849949 42.1079446205 0.0024848216 0.0042184798 
17.8272816722 1.6779835571 1.5260662728 86684.6213047934 50.8921371535 0.0016129901 0.0046143612 
21.5529831887 1.7095802341 1.5596288785 93566.2240851263 68.9166731472 0.0014898843 0.0050505984 
16.8418634804 1.7430235638 1.5414907455 85342.8393185277 55.1003233422 0.0023058809 0.0045532914 
20.2716204866 1.7433357832 1.5135923196 81231.1469352285 48.1921484397 0.0027138791 0.0043046379 
16.9577283614 1.6761524837 1.5334052324 101613.9268331636 56.2795424640 0.0018638911 0.0045537955 
18.6598868503 1.6341003621 1.5116903721 112432.0381731606 52.6567751305 0.0017675652 0.0043884465 
17.4525661874 1.7818333755 1.5743407018 79977.7041531696 63.5250771310 0.0020565430 0.0048844934 
21.7599543202 1.8446962354 1.5938273765 69159.5928131726 67.1478444645 0.0021528689 0.0050498424 
17.9708689249 1.8025409791 1.5857531628 91553.5511057278 75.2289524302 0.0025292204 0.0049589938 
20.9423797740 1.8464785647 1.6009884501 93988.0160061949 87.3973600686 0.0029873356 0.0051313101 
17.8272816722 1.6779835571 1.5260662728 86684.6213047935 50.8921371535 0.0016129901 0.0046143612 
22.7564292773 1.7824058139 1.4263898267 97313.5818061037 61.7944237822 0.0015680576 0.0036974472 
18.3126250130 1.7023248249 1.6387474927 82844.6008378762 59.8484895856 0.0022537653 0.0054553923 
21.5529831887 1.7095802341 1.5596288785 93566.2240851263 68.9166731472 0.0014898843 0.0050505984 
23.0809362210 1.7616258127 1.3977697804 101425.2741894030 68.7025986847 0.0011600593 0.0039461007 
18.3126250130 1.7023248249 1.6387474925 82844.6008378762 59.8484895856 0.0022537653 0.0054553923 
16.8418634804 1.7430235638 1.5414907455 85342.8393185277 55.1003233422 0.0023058809 0.0045532914 
20.2716204866 1.7433357832 1.5135923107 81231.1469352284 48.1921484397 0.0027138791 0.0043046379 
16.9577283614 1.6761524837 1.5334052324 101613.9268331636 56.2795424640 0.0018638911 0.0045537955 
18.6598869264 1.6341003617 1.5116903721 112432.0381731606 52.6567751305 0.0017675652 0.0043884465 
21.8361579819 1.7477122857 1.4009599986 108131.6931461007 58.1716564487 0.0014717316 0.0035320982 
18.3126250130 1.7023248249 1.6387474926 82844.6008378762 59.8484895856 0.0022537653 0.0054553923 
22.0953034878 1.6566499757 1.5309721707 104384.3354251234 65.2939058137 0.0013935584 0.0048852494 
20.8703392843 1.6237149720 1.5998445601 86667.2063946242 50.2336335769 0.0018374609 0.0051890330 
16.8352049961 1.7256336438 1.5282295875 101096.5358058541 65.9234039315 0.0017246416 0.0045653662 
18.2037526191 1.7651658782 1.4919481718 108311.2005114690 73.7682891087 0.0016682319 0.0042535329 
20.8703392880 1.6237149720 1.5998445601 86667.2063946242 50.2336335769 0.0018374609 0.0051890330 
18.3048851930 1.6641964819 1.5925521993 74520.8422601054 43.3329955763 0.0023904954 0.0050210415 
21.5685856513 1.6438185689 1.5974300986 59589.0956775964 32.3525404576 0.0028889639 0.0050889375 
17.0763797347 1.7279642102 1.5541386861 78698.9159320906 49.4527212534 0.0024723443 0.0046672103 
20.2924646597 1.7694824513 1.5240773844 74714.7707008238 49.0622650916 0.0027897860 0.0044062989 
22.9501821511 1.6947506128 1.4680504452 115331.9367763655 75.8839047707 0.0012125316 0.0045564421 
17.6563991735 1.7028040043 1.5353145191 101396.2265016732 65.0010636924 0.0016316396 0.0046895659 
16.9239986385 1.7184101246 1.5977336371 95592.2137476084 64.3987713442 0.0024978301 0.0050686208 
18.2539982253 1.7300419917 1.6193770871 100046.0099690158 71.1520884395 0.0029402501 0.0052957505 
18.2432943506 1.7249244454 1.4809692544 105806.0406693917 57.7175597914 0.0019790873 0.0040342039 
18.3126250130 1.7023248249 1.6387474925 82844.6008378762 59.8484895856 0.0022537653 0.0054553923 
23.0424982482 1.7122714002 1.7162036585 71363.8809221184 60.9139544826 0.0023911044 0.0061659864 
18.2432943506 1.7249244454 1.4809690651 105806.0406693917 57.7175597914 0.0019790873 0.0040342039 
18.2178164094 1.6973646175 1.4401399196 98165.3412205512 49.8266722564 0.0014756511 0.0039037670 
23.0813801397 1.6774842869 1.2876746050 99451.9049570226 42.5406227126 0.0009645615 0.0033213402 
19.2886491285 1.7277524425 1.6571932967 94305.6500111370 71.6848208880 0.0030089196 0.0056510476 
19.9860603768 1.7091774192 1.5605370646 88816.0402212182 52.5662585060 0.0030304815 0.0047635627 
20.6138800002 1.7172470439 1.6690309539 75911.2258294130 57.2741117643 0.0032087310 0.0057836041 
21.3749135058 1.6788342018 1.6625542348 101624.5055153752 69.4496455578 0.0030836674 0.0057087947 
17.0763797347 1.7279642102 1.5541386861 78698.9159320906 49.4527212534 0.0024723443 0.0046672103 
18.4457479179 1.7421462927 1.4962383508 67236.1211404483 39.4542591012 0.0021666828 0.0041464180 
18.8729208999 1.7067992709 1.6503952610 86448.8190816839 64.7793396788 0.0022464615 0.0055642660 
19.9860603471 1.7091774200 1.5605370646 88816.0402212182 52.5662585060 0.0030304815 0.0047635627 
18.8729208999 1.7067992709 1.6503952609 86448.8190816839 64.7793396788 0.0022464615 0.0055642660 
17.3200483390 1.6651077171 1.5427401014 77030.7938270386 42.2080366922 0.0018867944 0.0046333903 
22.2931751296 1.5913593893 1.4447990134 68393.3657349894 27.4696445944 0.0013257317 0.0041245616 
23.2838819364 1.6608011293 1.3625656004 95985.0020075754 49.0857082799 0.0010260146 0.0039257269 
17.5028634367 1.6841951345 1.4994087399 90966.5579630348 51.1328091510 0.0015716937 0.0043901962 
16.5838388039 1.7411341300 1.5972851319 64958.6165687603 47.5069109238 0.0022247559 0.0050737359 
19.3223539815 1.8159948586 1.6264690227 46630.9614365587 43.1205951536 0.0024051882 0.0053337062 
16.9349305444 1.7531731338 1.6134477973 83505.6609457462 64.2278538113 0.0023708334 0.0052143139 
18.3416603838 1.7842976557 1.6447184507 86743.0945051000 75.2377623708 0.0026128528 0.0055047758 
17.3200483390 1.6651077171 1.5427401014 77030.7938270386 42.2080366922 0.0018867944 0.0046333903 
20.6074672835 1.6010540229 1.4998694416 73793.3602676847 31.1981281327 0.0016447749 0.0043429284 
19.2933482952 1.6598563645 1.5615682361 79213.2997393911 48.2550848307 0.0016467101 0.0049305673 
18.8878338442 1.6985030839 1.6510906275 61240.4898657252 44.7369226320 0.0023096575 0.0055655527 
21.9604645303 1.7454390023 1.7146134634 46377.4558170705 41.5389793725 0.0026786393 0.0061532309 
23.6058874988 1.7794256627 1.7226883065 72137.2523600956 71.4410008999 0.0025690176 0.0062241325 
20.6074672427 1.6010540237 1.4998694416 73793.3602676847 31.1981281327 0.0016447749 0.0043429284 
17.5028634367 1.6841951345 1.4994087399 90966.5579630348 51.1328091510 0.0015716937 0.0043901962 
20.0538730915 1.6941944299 1.3921515533 105829.5920116896 54.3307524105 0.0012027119 0.0038025180 
19.6525987720 1.7543657897 1.6575893532 87000.2864087503 74.6389441594 0.0022000357 0.0056364543 
23.3062385845 1.7763654558 1.7213702856 67843.9529362580 66.4573306453 0.0025872879 0.0062123156 
18.8177704198 1.7697184482 1.6261720301 63059.2587448960 53.6497956007 0.0020829332 0.0053622706 
20.8692886779 1.8110009799 1.6133967620 51364.4785765021 48.0850235617 0.0020011691 0.0052612728 
17.7726454298 1.6975236801 1.4815337207 79271.7777946409 45.5680371120 0.0014899296 0.0042891985 
23.3906974305 1.6649455861 1.2808733409 84985.6902238323 35.1233903453 0.0009412504 0.0033276399 
17.2063558238 1.6852317442 1.5306101997 92162.7315108753 54.3346929122 0.0016977824 0.0046027075 
18.0334069412 1.6678324063 1.4761463574 106714.4678938649 54.6771415679 0.0015052070 0.0042229259 
16.8147413935 1.7709172287 1.5745688106 82483.4064021223 62.7692077230 0.0021595417 0.0048704807 
18.5650099256 1.8125138475 1.5729836606 84118.4597334879 70.0262691691 0.0024159575 0.0048404374 
19.8338189138 1.8207096114 1.6260772851 64694.3120762617 60.9068570469 0.0023393490 0.0053322273 
18.1483905401 1.7432605888 1.6490394177 87675.1090802081 70.2221357634 0.0024387734 0.0055417335 
18.9158421407 1.7109262170 1.6603918400 99165.5075821813 74.8797751217 0.0024884856 0.0056464867 
17.8167659760 1.6766798276 1.4970672751 90762.1762966141 50.2256764703 0.0015396418 0.0043939516 
17.8167659317 1.6766798278 1.4970672751 90762.1762966141 50.2256764703 0.0015396418 0.0043939516 
17.0301729208 1.6948557000 1.5100902517 75939.3677651021 40.7230212808 0.0019813206 0.0043034966 
22.6958313268 1.6335102389 1.4351822539 70408.9084432779 23.7650598415 0.0018719630 0.0036370178 
16.4252941873 1.7224394382 1.5245210708 103471.4132032629 64.4631096950 0.0018348829 0.0044810953 
17.2557199220 1.7262728377 1.4828767072 122727.8115205142 72.9412090806 0.0016399464 0.0041847750 
16.5838388039 1.7411341300 1.5972851319 64958.6165687603 47.5069109238 0.0022247559 0.0050737359 
17.9913314496 1.7828948017 1.6304320112 45702.2182515090 39.0288115381 0.0024196923 0.0053700562 
18.2922163335 1.6447322201 1.5605821406 77184.2284532200 41.5696644962 0.0019327041 0.0047859781 
17.3049342573 1.6696451367 1.5146660635 100821.8242288117 53.8633380816 0.0017214641 0.0044388440 
18.4976263241 1.6566397363 1.4621470912 118753.4280588375 57.0415516605 0.0014698182 0.0041213981 
16.6021853929 1.7253286187 1.5129968377 109380.8121471609 67.5365280913 0.0017820729 0.0043943118 
17.6950524161 1.7522121613 1.4883700761 125479.1039941313 80.5199598889 0.0017067572 0.0041984787 
19.8645900553 1.6893158934 1.3878087602 110262.7240029028 50.5802606060 0.0012921900 0.0036106301 
16.4099697422 1.7174316388 1.5757974903 95204.3140544396 63.6748440443 0.0020565789 0.0048980324 
18.1483905401 1.7432605888 1.6490394177 87675.1090802081 70.2221357634 0.0024387734 0.0055417335 
18.0064320002 1.7997690071 1.5644778335 74939.0529963061 60.5301991816 0.0021723311 0.0047755816 
18.7169503171 1.7471126668 1.4569757149 88355.5364716372 52.3245843665 0.0016434464 0.0039377218 
23.2090833446 1.7576699920 1.3897867210 84931.1476802360 46.6494545277 0.0014368802 0.0034575666 
20.9446518884 1.8047046382 1.5039841279 91594.3543169743 66.8232058887 0.0022122859 0.0042136877 
17.8167659317 1.6766798278 1.4970672751 90762.1762966141 50.2256764703 0.0015396418 0.0043939516 
16.4099697422 1.7174316388 1.5757974903 95204.3140544396 63.6748440443 0.0020565789 0.0048980324 
17.9874200940 1.6990386094 1.6305134347 98628.7028458409 69.3499738831 0.0022631452 0.0053781877 
17.8593032914 1.7381551404 1.5881594176 118965.1503013441 89.5898834312 0.0018596170 0.0050696031 
20.9768885044 1.7290624612 1.6256996766 140478.0415694651 114.0233145064 0.0017987652 0.0054526564 
18.4915104510 1.7786011302 1.6454335375 129000.2744062576 111.9860472598 0.0024308576 0.0055085005 
21.5557109674 1.7916289507 1.7036078761 148119.3234610794 142.8662326545 0.0028764655 0.0060657750 
17.8167659317 1.6766798278 1.4970672751 90762.1762966141 50.2256764703 0.0015396418 0.0043939516 
20.9319618861 1.7423311620 1.6750074015 76924.8828599818 66.5446221318 0.0021801844 0.0058017100 
21.3429937458 1.7972831474 1.6970477930 56059.6309344328 54.3914510810 0.0028057737 0.0059992356 
19.8065211312 1.7948582764 1.6532264119 104278.9326418591 96.4482428898 0.0023423835 0.0055834386 
21.4473490823 1.8412494938 1.6250888166 120328.9447796437 119.7788549861 0.0023186371 0.0053241292 
22.2675998228 1.7046989036 1.6219687401 144507.8609274294 112.8722064104 0.0016947908 0.0054783619 
21.3429937458 1.7972831474 1.6970477930 56059.6309344328 54.3914510810 0.0028057737 0.0059992356 
18.5849999600 1.8140559662 1.6106226531 46643.6092650146 41.1826689147 0.0025803273 0.0051894272 
19.8065211311 1.7948582764 1.6532264119 104278.9326418591 96.4482428898 0.0023423835 0.0055834386 
23.2372564825 1.7185064511 1.7062955011 124250.9976146024 107.6586145280 0.0022174150 0.0060890051 
19.5718417503 1.8126323318 1.6372655925 91344.3679169278 85.3689186210 0.0024028689 0.0054335089 
23.6846984546 1.8724504799 1.5957503669 93722.6822701412 96.2516718359 0.0024391082 0.0050499833 
17.4074077747 1.7800747319 1.6135306028 37227.7946639893 30.1688683305 0.0026085711 0.0052173160 
17.9881924475 1.7362445387 1.6439121650 82008.9359698369 64.2342194621 0.0023812473 0.0054955651 
17.9874200940 1.6990386094 1.6305134347 98628.7028458409 69.3499738831 0.0022631452 0.0053781877 
23.5772544176 1.7355199988 1.7133307506 115941.1141766004 105.1007373174 0.0022764661 0.0061476938 
17.4074077747 1.7800747319 1.6135306028 37227.7946639893 30.1688683305 0.0026085711 0.0052173160 
23.1796078079 1.6276508008 1.6793528023 34766.2542971926 22.3006618818 0.0025850194 0.0058234044 
19.5718417503 1.8126323318 1.6372655925 91344.3679169278 85.3689186210 0.0024028689 0.0054335089 
19.2956470214 1.8223549251 1.6169237964 56395.4818826116 50.5371066155 0.0029190462 0.0052711029 
22.9129590640 1.8560211163 1.5836121406 46130.7813939266 42.5333488574 0.0032884770 0.0050057993 
18.0751856350 1.7993175147 1.5586325721 77428.6592822500 60.7631054335 0.0023500930 0.0047095109 
22.5900022503 1.8098790241 1.4868312861 88113.1734561586 63.9489326097 0.0021222526 0.0040646485 
18.0250177551 1.7967294430 1.6160732416 116360.9278618239 100.2828067355 0.0024180566 0.0052375279 
18.2076104741 1.7956357967 1.6168426837 155927.4944607413 135.3397759380 0.0023227993 0.0052476338 
17.0538144811 1.7503153804 1.5814565005 74752.6345813334 52.5397005024 0.0026313527 0.0049233445 
19.5283420832 1.6831935589 1.5529420511 66456.7679135362 36.1250914431 0.0027455946 0.0046682622 
19.1332481366 1.7546803476 1.6703216612 87330.3308655530 73.0338112243 0.0028247584 0.0057542593 
22.7508843519 1.6351819044 1.6396772160 33882.7637878435 19.8896121666 0.0029601457 0.0054846080 
18.5561114430 1.6803447710 1.5716875002 36189.5772452598 20.5665081490 0.0026211376 0.0048330509 
18.3340665430 1.8071078089 1.5658167251 90790.5510516774 74.0491551979 0.0023162462 0.0047769237 
21.9669362791 1.8333613113 1.5232896397 119244.4446835943 101.1289267136 0.0019942964 0.0044230816 
22.2022068485 1.8068840829 1.5234755553 47055.1864106042 34.6120157703 0.0028626439 0.0044066458 
17.9881924480 1.7362445387 1.6439121650 82008.9359698369 64.2342194621 0.0023812473 0.0054955651 
23.5021363868 1.6817003842 1.6997419924 99485.8107494533 79.0453213080 0.0021405491 0.0060400248 
23.5021363868 1.6817003842 1.6997419925 99485.8107494533 79.0453213080 0.0021405491 0.0060400248 
17.2334086814 1.6986388013 1.5852076353 94213.8049312503 62.5632359632 0.0019355966 0.0050155691 
21.5329105823 1.6486494093 1.5377482957 113122.9664555696 68.5763006370 0.0014438718 0.0048878022 
19.2304904537 1.7626017436 1.5153112076 61237.0575538437 39.1218142757 0.0024938503 0.0043108207 
18.1131109586 1.7213008333 1.6396784224 86736.2263509168 65.7374856306 0.0022583161 0.0054636234 
23.5021363868 1.6817003842 1.6997419925 99485.8107494533 79.0453213080 0.0021405491 0.0060400248 
18.3340665430 1.8071078089 1.5658167251 90790.5510516774 74.0491551979 0.0023162462 0.0047769237 
17.5880499503 1.7321050567 1.5964320813 79212.4452082187 58.9184919680 0.0019342955 0.0051212391 
21.5228874379 1.7131868576 1.5865874333 81442.3505216613 62.1078877007 0.0015857670 0.0052201864 
22.5749044241 1.7151571241 1.6018684673 139286.9365257717 110.0676762308 0.0016010897 0.0053556267 
18.5561114430 1.6803447710 1.5716875002 36189.5772452598 20.5665081490 0.0026211376 0.0048330509 
17.2915445725 1.7612400985 1.5245489016 63466.9628672863 42.3112100085 0.0021453218 0.0044097680 
21.1387016767 1.7620249401 1.4666351300 51832.3311254710 30.5980721974 0.0020888246 0.0038828403 
20.0415874864 1.7515992143 1.5425141855 127652.3047839565 98.3545384197 0.0015445925 0.0048286990 
18.5561114430 1.6803447710 1.5716875002 36189.5772452598 20.5665081490 0.0026211376 0.0048330509 
17.9075605737 1.6568384520 1.5742122760 57010.7708186669 32.1102146843 0.0020805087 0.0048788983 
21.1793286063 1.7018729124 1.5347959025 110762.4146674513 77.3850681629 0.0014267237 0.0048796863 
16.7867827853 1.7511705959 1.5412318382 61012.4918495613 42.7992564486 0.0018578283 0.0046292268 
18.3109066565 1.7840746842 1.5190629000 44411.8353087168 32.9172666914 0.0018189442 0.0044360556 
16.7282324357 1.7134926365 1.5022109141 66913.8748932642 38.3843826842 0.0018208957 0.0042775506 
18.7470634840 1.6876490779 1.4546684942 60764.5897357870 28.1173280423 0.0017641958 0.0038557063 
17.9172885205 1.6852510341 1.5227217421 37770.3303270664 19.6593648531 0.0022508461 0.0043834482 
16.4177248906 1.7476871715 1.5763791385 42716.4030380262 30.0556403131 0.0023463567 0.0048731201 
17.9401808011 1.7999088185 1.6084855098 30617.6671104072 25.8912691275 0.0026090872 0.0051709048 
20.3513472634 1.6452040352 1.5513460870 39469.7416759616 19.2689584808 0.0025536883 0.0046433905 
18.7048717810 1.6635211131 1.5112616009 56142.4998064644 26.6192337003 0.0021688257 0.0042846325 
20.8970021585 1.6402518379 1.4781692842 62855.5481906835 24.9010303939 0.0020800602 0.0039903887 
16.4177248906 1.7476871715 1.5763791385 42716.4030380262 30.0556403131 0.0023463567 0.0048731201 
18.5259482414 1.8113772098 1.6084840129 36003.3546538072 31.7738436195 0.0024351222 0.0051673638 
20.7079401010 1.7850285971 1.5112868474 34700.9481355033 23.5373721435 0.0025675977 0.0042759651 
20.4859423662 1.8128700472 1.5150532737 49857.5805079795 38.5128351782 0.0021013728 0.0043277602 
20.3513472634 1.6452040352 1.5513460870 39469.7416759616 19.2689584808 0.0025536883 0.0046433905 
17.9075605737 1.6568384520 1.5742122760 57010.7708186669 32.1102146843 0.0020805087 0.0048788983 
16.7867827853 1.7511705959 1.5412318382 61012.4918495613 42.7992564486 0.0018578283 0.0046292268 
19.8900341945 1.7631181567 1.5178841371 71783.8669363612 54.5644054325 0.0015098983 0.0046221449 
16.9891829365 1.7341901601 1.5857169796 74332.9839597040 53.9787958741 0.0019641617 0.0050120583 
19.6111926417 1.7200181463 1.6135508754 92614.3107760228 71.1385113846 0.0018208195 0.0053263634 
17.9172885205 1.6852510341 1.5227217421 37770.3303270664 19.6593648531 0.0022508461 0.0043834482 
16.9891829365 1.7341901601 1.5857169796 74332.9839597040 53.9787958741 0.0019641617 0.0050120583 
19.6111926417 1.7200181463 1.6135508754 92614.3107760228 71.1385113846 0.0018208195 0.0053263634 
17.0030483677 1.7013915168 1.5857110221 57751.0684922804 36.4286739913 0.0024103461 0.0049576956 
19.1935159876 1.6689101094 1.6027225330 56120.3568136400 33.2433827627 0.0026866050 0.0051219300 
18.8801240911 1.7685073082 1.5080149056 62643.2035282018 45.9845476773 0.0015815694 0.0044649924 
18.6453793003 1.6993996581 1.6016662230 54884.7178050132 38.7533892659 0.0018409765 0.0052047666 
17.0516846646 1.6738070793 1.5520701122 34294.5636352501 19.4731000962 0.0019605440 0.0046988303 
16.9891829365 1.7341901601 1.5857169796 74332.9839597040 53.9787958741 0.0019641617 0.0050120583 
17.6785050255 1.7349375287 1.6024960436 94352.1941219309 71.2316437630 0.0019659705 0.0051686724 
17.0516846646 1.6738070793 1.5520701122 34294.5636352501 19.4731000962 0.0019605440 0.0046988303 
16.9891829365 1.7341901601 1.5857169796 74332.9839597040 53.9787958741 0.0019641617 0.0050120583 
17.6785050255 1.7349375287 1.6024960436 94352.1941219309 71.2316437630 0.0019659705 0.0051686724 
17.0516846647 1.6738070793 1.5520701122 34294.5636352501 19.4731000962 0.0019605440 0.0046988303 
19.7239213582 1.6353785286 1.6048542698 39518.3189722578 22.1548552961 0.0022948600 0.0051383595 
17.3722792665 1.7743530662 1.5967515603 28696.2309066067 23.1082778014 0.0021408599 0.0050786399 
20.4476789615 1.6393253649 1.5564633637 17728.0404710572 8.6425474875 0.0025303338 0.0046897083 
21.7542690527 1.6131395198 1.5491775468 38432.4321516890 17.0547937951 0.0024251874 0.0046213692 
17.3722792665 1.7743530662 1.5967515603 28696.2309066067 23.1082778014 0.0021408599 0.0050786399 
21.7542690527 1.6131395198 1.5491775468 38432.4321516890 17.0547937951 0.0024251874 0.0046213692 
17.8305548003 1.6649801485 1.5824145123 59752.8184275543 35.7266472627 0.0019831402 0.0049761312 
20.3592355193 1.6438724624 1.5855803328 80765.2074058028 49.2686971504 0.0017095434 0.0051193426 
16.3076480320 1.7155759456 1.5316578646 58585.9841431263 35.7712603812 0.0019259558 0.0045179716 
17.3648253564 1.7443863965 1.4911874643 68119.8167285605 42.5794629237 0.0017415036 0.0042077776 
20.1763099787 1.7115994891 1.5585522568 69748.6469594138 50.2295551754 0.0015460126 0.0049832631 
22.2635141241 1.8368999009 1.5257649904 21907.5914821054 18.4960808325 0.0021798911 0.0044172499 
20.3592355196 1.6438724624 1.5855803328 80765.2074058028 49.2686971504 0.0017095434 0.0051193426 
17.9893657504 1.7037440835 1.5833441896 91613.5571379344 63.1894764138 0.0018033903 0.0050480184 
19.7945809620 1.6918589270 1.5973428570 120273.0538892766 85.0476645726 0.0017248134 0.0052226124 
18.7947886274 1.8063914063 1.5436138074 50567.0882334475 40.3542689914 0.0021013142 0.0045918439 
20.3592355196 1.6438724624 1.5855803328 80765.2074058028 49.2686971504 0.0017095434 0.0051193426 
18.7947886258 1.8063914063 1.5436138074 50567.0882334475 40.3542689914 0.0021013142 0.0045918439 
20.3592355196 1.6438724624 1.5855803328 80765.2074058028 49.2686971504 0.0017095434 0.0051193426 
18.7947886258 1.8063914063 1.5436138074 50567.0882334475 40.3542689914 0.0021013142 0.0045918439 
17.9851422039 1.7588782013 1.5392833752 51992.8693168535 34.4557678744 0.0025424959 0.0045322139 
22.6453584365 1.7595954171 1.5108032924 43114.9804955733 26.5688742239 0.0030407376 0.0043066893 
17.4324368072 1.7907372539 1.5908166602 59858.9747200045 48.2563164151 0.0024708228 0.0050046265 
19.0701850937 1.8217614813 1.6160193865 60495.4700084437 54.4988444321 0.0027432563 0.0052479540 
16.3076480320 1.7155759456 1.5316578646 58585.9841431263 35.7712603812 0.0019259558 0.0045179716 
17.5179298242 1.6683930176 1.4932470507 57949.4888546872 29.5287323643 0.0016535222 0.0042746441 
20.1763099787 1.7115994891 1.5585522568 69748.6469594138 50.2295551754 0.0015460126 0.0049832631 
20.3592355192 1.6438724624 1.5855803328 80765.2074058028 49.2686971504 0.0017095434 0.0051193426 
17.0516845234 1.6738070769 1.5520701122 34294.5636352501 19.4731000962 0.0019605440 0.0046988303 
22.2635141246 1.8368999009 1.5257649904 21907.5914821054 18.4960808325 0.0021798911 0.0044172499 
20.3592355196 1.6438724624 1.5855803328 80765.2074058028 49.2686971504 0.0017095434 0.0051193426 
21.7542690527 1.6131395198 1.5491775468 38432.4321516890 17.0547937951 0.0024251874 0.0046213692 
20.1763099787 1.7115994891 1.5585522568 69748.6469594138 50.2295551754 0.0015460126 0.0049832631 
17.9893657584 1.7037440835 1.5833441896 91613.5571379344 63.1894764138 0.0018033903 0.0050480184 
19.7945809620 1.6918589270 1.5973428570 120273.0538892766 85.0476645726 0.0017248134 0.0052226124 
17.3489404419 1.6843841361 1.5680072809 67091.9289030311 38.9129819539 0.0023466105 0.0047959632 
20.7660577328 1.6550693028 1.5566379276 65763.5698748398 33.2546953431 0.0027469095 0.0047023133 
20.0599230444 1.6529569610 1.5466837057 106311.9357569211 63.5155676366 0.0015463933 0.0048675279 
16.4177248906 1.7476871715 1.5763791385 42716.4030380262 30.0556403131 0.0023463567 0.0048731201 
22.7967460361 1.5950223497 1.5473290014 32966.2046070588 13.8148134854 0.0023608430 0.0046051804 
17.5823170498 1.6693687347 1.5585443156 47628.0427397777 26.1584792175 0.0022214798 0.0047158899 
20.0210147169 1.7414608449 1.5166077603 27245.9720061778 16.1804837825 0.0027106579 0.0043321297 
17.6790320776 1.7663078470 1.5407275426 50192.1013054031 34.3017039978 0.0024433107 0.0045437024 
17.5823170498 1.6693687347 1.5585443156 47628.0427397777 26.1584792175 0.0022214798 0.0047158899 
20.6762782299 1.6071058948 1.5664500900 46346.0134569650 22.0868668274 0.0021105643 0.0048019836 
20.0668710512 1.8031797402 1.5311194667 51474.1305882157 38.3733163879 0.0025542261 0.0044576087 
20.0670946162 1.7872240256 1.5546172203 35678.2331245991 25.9899508375 0.0030529699 0.0047114393 
16.6611979918 1.7345842108 1.5997609108 71234.3758207583 50.4854609637 0.0024394237 0.0050869359 
18.2322605475 1.7050476417 1.6401330005 93228.5777280485 67.6379495543 0.0023038066 0.0054643390 
17.7812041490 1.7501556102 1.5715043719 81020.0321339210 55.4014590537 0.0027824498 0.0048415550 
18.8717293485 1.7531750078 1.5676347364 100171.8466818684 68.0743684240 0.0030004964 0.0048257725 
19.9458508481 1.6713883740 1.6365684199 96611.1626305578 61.9343089969 0.0027977156 0.0054411483 
20.8599493383 1.6436834764 1.6481277935 142873.5248471538 92.2898536271 0.0021713446 0.0055521723 
20.0670946115 1.7872240256 1.5546172203 35678.2331245991 25.9899508375 0.0030529699 0.0047114393 
19.4218738225 1.6554970834 1.6306585687 46133.1045112499 29.1632272473 0.0022500549 0.0053806724 
21.3155044635 1.6362562364 1.6468362449 95810.1736025332 61.1231999884 0.0021103354 0.0055500764 
17.4550434570 1.7327842578 1.5881111832 55722.2132839105 37.7010338878 0.0027387584 0.0049909850 
20.0670956792 1.7872240282 1.5546172203 35678.2331245991 25.9899508375 0.0030529699 0.0047114393 
21.3155044634 1.6362562364 1.6468362449 95810.1736025332 61.1231999884 0.0021103354 0.0055500764 
17.8682547931 1.6934452447 1.6168304860 130237.8169208354 85.6409929995 0.0025291791 0.0052450911 
17.7815922163 1.7055063661 1.6088555932 172290.1731256282 113.8798758755 0.0026687413 0.0051773005 
23.3446802751 1.6460518197 1.7006358484 161878.1146403527 113.3746852537 0.0025936889 0.0060204689 
17.3489404419 1.6843841361 1.5680072809 67091.9289030311 38.9129819539 0.0023466105 0.0047959632 
18.4463027256 1.7440543082 1.5751114609 118800.7475910997 80.0593582019 0.0029481016 0.0048892991 
22.9135652913 1.7816295803 1.5341812302 130296.0345853829 89.5274373087 0.0033669847 0.0045589104 
17.3832563251 1.7537163677 1.5839655505 21323.6787978820 15.1264630313 0.0027388174 0.0049528800 
21.0688874706 1.6310006303 1.6383081435 39197.7382296283 24.0906701718 0.0021366139 0.0054659187 
20.1493020729 1.7110341170 1.6837501348 58088.6497900272 45.4817139233 0.0026418662 0.0058661798 
20.2154407149 1.6590016479 1.6343834504 34093.6721790115 21.1684587691 0.0027162266 0.0054151280 
19.6649875701 1.7386509510 1.6229751177 65860.8434691109 47.7648021885 0.0033106990 0.0053717493 
22.2229082424 1.7665128521 1.6092971919 79192.3960888522 59.6018681968 0.0038977415 0.0053246646 
21.0688874567 1.6310006302 1.6383081435 39197.7382296283 24.0906701718 0.0021366139 0.0054659187 
19.6649875826 1.7386509512 1.6229751176 65860.8434691109 47.7648021885 0.0033106990 0.0053717493 
22.2229082466 1.7665128521 1.6092971919 79192.3960888522 59.6018681968 0.0038977415 0.0053246646 
18.5690210801 1.7370605287 1.6297990857 86848.4951647774 63.9851853009 0.0030283224 0.0054008506 
21.2022788487 1.7410811364 1.5522348518 77233.4402411369 48.9236658355 0.0032959110 0.0047171343 
20.1493020729 1.7110341170 1.6837501348 58088.6497900272 45.4817139233 0.0026418662 0.0058661798 
21.2022788487 1.7410811364 1.5522348518 77233.4402411369 48.9236658355 0.0032959110 0.0047171343 
20.1493020729 1.7110341170 1.6837501348 58088.6497900272 45.4817139233 0.0026418662 0.0058661798 
18.6274952052 1.6869429808 1.6394510835 65575.1497225113 45.4990334377 0.0022926618 0.0054587800 
22.1981259455 1.6497493542 1.6300740122 65432.3028492115 44.3661490623 0.0017836433 0.0055022954 
17.9625632854 1.7836069918 1.6343121235 38632.9087379203 32.8174938865 0.0026142677 0.0054089347 
18.8633439436 1.6923575361 1.6358952807 77285.0779996786 52.2287039601 0.0027365663 0.0054304105 
19.9458508481 1.6713883740 1.6365684199 96611.1626305578 61.9343089969 0.0027977156 0.0054411483 
20.4706341310 1.6407667980 1.6375880167 24287.7829902721 15.1827718753 0.0021766334 0.0054532745 
18.5690210801 1.7370605287 1.6297990857 86848.4951647774 63.9851853009 0.0030283224 0.0054008506 
20.0745235073 1.7535983840 1.6212520008 118128.8512520301 88.3863920137 0.0034541670 0.0053746387 
19.2403564763 1.7594898423 1.6228154475 56197.8011536713 42.9119996701 0.0032801243 0.0053663804 
21.5176481870 1.7938404184 1.6106585974 51509.1268692513 41.6184827863 0.0037738556 0.0053201805 
20.8527227233 1.7576028284 1.5519537568 62738.8767679775 41.6444620579 0.0032500490 0.0047090809 
20.8358946616 1.6734645623 1.5682209063 21924.2221948273 11.9706290588 0.0029744561 0.0048285252 
18.3946875858 1.7236160681 1.6528696060 25626.5133050521 19.4744358022 0.0026149330 0.0055800171 
20.6338561705 1.8394458404 1.5930187096 8259.5417944479 7.4419708559 0.0029848409 0.0050577208 
17.6756477473 1.7690049497 1.6232632842 16943.0275497500 13.4582033291 0.0027998870 0.0053188689 
17.3112520879 1.7405742950 1.6184938864 23475.0960514670 17.3004494168 0.0026768752 0.0052664485 
18.2209409844 1.7061945093 1.6108516090 23775.3677499397 15.7225324305 0.0027946945 0.0052042712 
18.5396925765 1.7311468864 1.6443344340 30153.4368655847 22.6237452322 0.0029016464 0.0055217294 
19.3528858925 1.7251217680 1.6569512038 33492.6072726435 25.2853931399 0.0030140320 0.0056493699 
17.3112520879 1.7405742950 1.6184938864 23475.0960514670 17.3004494168 0.0026768752 0.0052664485 
16.8907780783 1.7433085259 1.6051830257 20135.9256444082 14.6388015091 0.0025644896 0.0051388081 
17.4906027177 1.7090051527 1.6149874527 11974.2342287504 8.1386310335 0.0025664872 0.0052291376 
17.9765377322 1.6873114019 1.6182350475 23812.9929143252 15.5289970586 0.0024704152 0.0052572480 
18.8145490195 1.6576898538 1.6144493992 27247.9755966128 16.5643939234 0.0023056794 0.0052264376 
19.6786049491 1.8279882378 1.6249704970 13508.0448674624 12.4228064643 0.0029646228 0.0053496794 
18.0241139346 1.7559102772 1.6318861895 29548.6915546808 22.9906570696 0.0029028828 0.0054072502 
18.6453580223 1.7603397412 1.6396484847 38335.9202176460 30.4166700876 0.0030710806 0.0054963066 
18.5628114882 1.7788185704 1.5833314815 17857.5016031935 13.4129629345 0.0029984119 0.0049699873 
21.4706094407 1.7991272957 1.5479279706 13972.9957522641 10.3822265006 0.0031901513 0.0046649725 
19.1573054730 1.7781369529 1.6187180286 22208.8772432300 17.6356779404 0.0032658164 0.0053267860 
20.6561760552 1.7916068929 1.6238569400 23245.3530426409 19.1341161560 0.0036164798 0.0054207749 
18.5986920693 1.7287022528 1.5977420384 33187.1742080595 22.4581087232 0.0030162800 0.0051044680 
19.1665038008 1.7178072463 1.5841209267 43026.7388783581 27.4757598526 0.0030421085 0.0049818623 
19.6786049491 1.8279882378 1.6249704970 13508.0448674624 12.4228064643 0.0029646228 0.0053496794 
18.5986920693 1.7287022528 1.5977420384 33187.1742080595 22.4581087232 0.0030162800 0.0051044680 
19.1665038008 1.7178072463 1.5841209267 43026.7388783581 27.4757598526 0.0030421085 0.0049818623 
19.6028858749 1.7004557211 1.6397723076 41422.3361099108 28.4993507121 0.0030043392 0.0054900975 
18.5628114882 1.7788185704 1.5833314474 17857.5016031935 13.4129629345 0.0029984119 0.0049699873 
17.4084082505 1.7092237092 1.5850309885 34895.2726498560 22.1652782032 0.0026032325 0.0049548995 
16.9091364434 1.6924658458 1.5646981648 41238.4703531690 24.4300783347 0.0022719405 0.0047689563 
17.3667596369 1.7815479039 1.6113080972 13183.2767521334 10.8023555320 0.0024418563 0.0051933702 
16.8204936237 1.7633683396 1.5865020129 27138.6023816487 20.0954945048 0.0025128512 0.0049655109 
17.2212308689 1.7847594409 1.5735286089 28820.2196975032 22.2819755420 0.0023719295 0.0048461307 
16.9777561432 1.6956816948 1.5395535774 20160.2339903915 11.3797885834 0.0022096472 0.0045416621 
22.0066722028 1.5934553714 1.4857024156 15466.0052082468 5.5743543403 0.0018630293 0.0041088681 
19.2363980607 1.6507080175 1.5654970375 19081.1389677950 9.9170981875 0.0024480767 0.0047714771 
19.3005696636 1.6285845607 1.5368139618 28974.0584285510 14.8516973843 0.0016873485 0.0046677455 
16.8584195371 1.6991229635 1.5609470752 32696.8807943275 20.8148617297 0.0018573195 0.0048143900 
18.9918758022 1.6972437238 1.5448451436 39504.7517075937 26.2637435008 0.0015619409 0.0048358464 
18.4026287493 1.7456043012 1.5554044738 9672.6900861657 7.2187141656 0.0016784559 0.0048503559 
23.3772319042 1.6770921578 1.5763132090 25507.1544968304 18.1884667079 0.0014751536 0.0052319969 
20.1265579728 1.7788187846 1.6019763380 18463.4231767457 16.0016312728 0.0018403533 0.0052079658 
17.7941013639 1.7979986934 1.5694319118 14904.9163644888 11.9547555276 0.0022861496 0.0048117722 
23.3772319042 1.6770921578 1.5763132090 25507.1544968304 18.1884667079 0.0014751536 0.0052319969 
17.7941013639 1.7979986934 1.5694319118 14904.9163644888 11.9547555276 0.0022861496 0.0048117722 
16.4480903871 1.7061059028 1.5492021922 20169.3942784451 12.1181530903 0.0021438480 0.0046377066 
18.9324409015 1.6663436191 1.5196317542 21022.3798292948 10.1764139991 0.0022955954 0.0043525770 
16.3448080309 1.7474827556 1.5594416028 17537.1553214670 12.0364543090 0.0022149988 0.0047247394 
16.4215534342 1.7146539198 1.5554014572 14921.0421823054 9.6684336279 0.0019111520 0.0047440312 
16.3329627183 1.7337756882 1.5807190066 16676.3355152893 11.4602543111 0.0022928522 0.0049155384 
16.5660872413 1.7116407740 1.5242447236 24555.9968723292 15.0467403502 0.0017685945 0.0045060885 
17.6683314735 1.7064552091 1.4844026042 28495.8275508492 16.8399833698 0.0015064656 0.0043013635 
16.5120437059 1.7120943996 1.5421092190 8754.7213342540 5.2439423932 0.0021664022 0.0045695064 
16.6771048084 1.7502810005 1.5428541302 12715.0635767327 8.8796322499 0.0018867257 0.0046344761 
19.3373372788 1.7956826070 1.5371682826 8987.8982258764 7.2603718297 0.0017581645 0.0046328609 
16.4480903871 1.7061059028 1.5492021922 20169.3942784451 12.1181530903 0.0021438480 0.0046377066 
17.0089052105 1.6943535091 1.5506423566 23896.5596293014 13.7374135105 0.0022724092 0.0046393219 
16.8401923061 1.7333017336 1.5720626587 7998.7423613347 5.2963815700 0.0025138866 0.0048327109 
16.5660872413 1.7116407740 1.5242447236 24555.9968723292 15.0467403502 0.0017685945 0.0045060885 
18.7368915140 1.7041729376 1.4764673663 32834.6241278265 19.9219197404 0.0013959484 0.0043427773 
16.8401923061 1.7333017336 1.5720626587 7998.7423613347 5.2963815700 0.0025138866 0.0048327109 
16.5187025652 1.7119452942 1.5791137298 23422.0284129502 15.1253991156 0.0022898211 0.0049008954 
16.9760877827 1.7021570422 1.5973763333 30755.6819522984 20.0661274768 0.0023515306 0.0050665899 
16.5120437060 1.7120943996 1.5421092190 8754.7213342540 5.2439423932 0.0021664022 0.0045695064 
19.6296061516 1.6291698263 1.5533190718 10248.3774321307 4.9366312419 0.0022169262 0.0046680458 
17.3809073605 1.6785076590 1.5760480085 19777.6394682821 11.5754875820 0.0022907848 0.0048725485 
18.2320755202 1.6636926601 1.5927732437 25289.0985352962 14.7412601764 0.0023529762 0.0050240696 
16.3668091128 1.7216333163 1.5763624297 23048.6143884810 15.2022269034 0.0022771901 0.0048762605 
16.4121726735 1.7302575888 1.5878271405 29448.7328666562 20.3350247342 0.0023073221 0.0049803679 
18.7004300030 1.6937660542 1.5743420606 22439.7357413942 13.2373211550 0.0027659834 0.0048663897 
17.4600906074 1.7336232900 1.5609803100 18914.1865919735 12.1611839875 0.0026239499 0.0047347930 
18.4940751161 1.7589945601 1.5523241301 18482.4601538192 12.4540321902 0.0027905324 0.0046659152 
16.3389342937 1.7480435107 1.5522034963 14489.3157441511 9.9612818307 0.0020777345 0.0046751534 
19.1879996618 1.7918423472 1.5302231749 10514.1057455296 8.3232621685 0.0017336100 0.0045795353 
16.5157887067 1.7020872122 1.5600402278 15802.4294696606 9.9374679198 0.0019466604 0.0047769304 
18.5555627011 1.6778115493 1.5448167547 14246.5509085041 8.8256098860 0.0016080156 0.0047979991 
21.7012305289 1.8449097671 1.5818556798 6772.9913525124 6.4612656015 0.0021353266 0.0049412058 
16.6617532733 1.7658921500 1.5741870716 11053.8834217096 8.2803025787 0.0021695973 0.0048657348 
16.5665311918 1.7056598313 1.5585718014 19615.6675601041 11.9183765332 0.0022381386 0.0047147928 
17.0089052105 1.6943535091 1.5506423566 23896.5596293014 13.7374135105 0.0022724092 0.0046393219 
17.7982269703 1.6780034326 1.5780987564 20883.8571802377 12.1254631212 0.0024273387 0.0048874584 
16.3389342937 1.7480435107 1.5522034963 14489.3157441511 9.9612818307 0.0020777345 0.0046751534 
18.6359956352 1.7968235492 1.5363995064 11292.0450261078 8.8791911854 0.0019029324 0.0045690009 
16.7490622487 1.7044157527 1.5398567213 30619.7172544624 19.1228135122 0.0017731105 0.0046511222 
19.5099077574 1.6899346434 1.4994255502 41930.2047010263 26.0360294832 0.0014027224 0.0045603278 
16.8401923061 1.7333017336 1.5720626587 7998.7423613347 5.2963815700 0.0025138866 0.0048327109 
16.7490621781 1.7044157545 1.5398567213 30619.7172544624 19.1228135122 0.0017731105 0.0046511222 
19.5099077569 1.6899346434 1.4994255502 41930.2047010263 26.0360294832 0.0014027224 0.0045603278 
16.8926618293 1.6820734939 1.5648984034 32194.3446268016 19.0386790923 0.0020569506 0.0047966640 
17.5348106294 1.6649456433 1.5712193442 41046.8590681268 23.5773777231 0.0020465587 0.0048574193 
18.0429170987 1.6851738232 1.5692990904 31362.2504610641 20.1825295187 0.0017493506 0.0049415444 
17.7067512076 1.6737667023 1.5975342793 25010.3594392039 15.3269875204 0.0022367694 0.0050749552 
19.4114973563 1.6546304442 1.6214481655 22205.6805315746 13.4290745245 0.0024685988 0.0052868716 
18.3882179775 1.6713373940 1.5740988832 21091.8807216721 11.8395005146 0.0025042387 0.0048512383 
22.9209068701 1.6294788373 1.5667419121 15956.6958519761 7.6679860125 0.0028816827 0.0048060853 
16.5882849053 1.7010325139 1.5458581700 25484.5323847664 14.9512990101 0.0021505545 0.0046059692 
16.8885304789 1.7142778930 1.5198776289 25721.6188575477 14.7634547550 0.0021074471 0.0043714762 
18.0053241323 1.6859719706 1.5704383809 39533.5138118626 22.8477341557 0.0025426106 0.0048185133 
19.4764098241 1.6854503868 1.5707466876 51399.0559829636 29.3028672737 0.0028405858 0.0048393047 
17.7616929656 1.7421124817 1.5588132382 13532.4115852643 8.8430025688 0.0026907383 0.0047185713 
16.5904829874 1.7328344731 1.5529980975 29707.6553635151 19.0826308044 0.0023263081 0.0046584188 
16.7418026939 1.7518998325 1.5420012897 34015.5426844365 22.7041959494 0.0022373429 0.0045620090 
18.3767243760 1.7083399489 1.5383059313 31080.4421842231 17.6601063662 0.0025779157 0.0045244757 
16.6483386489 1.6952396037 1.5429927512 49370.6602869193 28.4278825994 0.0021079562 0.0045851172 
16.7533963689 1.6864307698 1.5277429502 67289.7846377468 38.2203226147 0.0018165651 0.0045183901 
16.7443564716 1.6894269137 1.5646316979 40967.7387393086 24.9946669187 0.0019857990 0.0048095334 
18.8249854280 1.6693461077 1.5667979473 45911.3870168513 28.6619471949 0.0016897407 0.0049520623 
16.6580019952 1.7186816713 1.5234540297 33231.7795753921 20.8805055106 0.0017426983 0.0045110060 
19.8432754319 1.7284680436 1.4707336178 30080.9124571568 19.8968911880 0.0013427421 0.0043572524 
16.3683736586 1.7063948917 1.5487569618 51154.3845978011 31.7415439064 0.0019308263 0.0046760685 
16.7090486283 1.7022600153 1.5484475072 63989.3107043185 40.1366663546 0.0018209622 0.0047111182 
17.1673841020 1.6919911614 1.5762520513 58785.9029716386 35.4404178280 0.0023778144 0.0048710878 
18.7631674920 1.6789865391 1.5949653302 71562.9646697619 42.7203739867 0.0026953725 0.0050511287 
16.6580019957 1.7186816713 1.5234540297 33231.7795753921 20.8805055106 0.0017426983 0.0045110060 
18.9665933364 1.7383016574 1.4788226828 20454.7178772688 13.6005493518 0.0014251402 0.0043309651 
18.7631674920 1.6789865391 1.5949653302 71562.9646697619 42.7203739867 0.0026953725 0.0050511287 
17.2737768240 1.7131502968 1.5569571545 66347.5567729488 40.1891099539 0.0024895004 0.0046933580 
18.5146189507 1.7229027601 1.5493834939 79037.4657897689 47.7863314715 0.0027413511 0.0046352702 
17.3449411204 1.7435536231 1.4945299374 33144.6268940889 21.1977708694 0.0016769909 0.0042728774 
18.3579590624 1.7165665972 1.5243701450 25295.9389544176 14.3120307590 0.0024794157 0.0043937674 
16.9297965673 1.7183554192 1.5127197606 57371.7360906723 32.9807662864 0.0020506235 0.0043141412 
17.3691545221 1.7218954006 1.4908549564 71203.7764542509 39.9298340274 0.0019127811 0.0041420024 
17.7047041836 1.6928053808 1.4609461235 23159.9445218895 11.7446491737 0.0015990715 0.0040035242 
18.9152834474 1.6884705842 1.5130035852 51370.5332146497 26.0094274103 0.0023726213 0.0042893282 
21.7715045818 1.6712430001 1.5127749251 60483.4863749302 28.4152556807 0.0027204365 0.0042975536 
19.5160772696 1.6948228372 1.5557937874 75460.5099332292 42.5949382243 0.0028373156 0.0047015834 
23.1997079812 1.6759245372 1.5861586288 101610.7926388991 58.0200827496 0.0034564377 0.0050506130 
17.7047041836 1.6928053808 1.4609461235 23159.9445218895 11.7446491737 0.0015990715 0.0040035242 
17.6372685138 1.6943754468 1.4661199173 72256.5182844371 38.7438658464 0.0015167994 0.0041162186 
23.2700756639 1.6685068974 1.3701165728 95736.8079494469 50.9597833901 0.0010354912 0.0039774441 
19.5691286824 1.7186357103 1.4274178623 59624.7259506943 29.7860056295 0.0015926805 0.0036904195 
19.3987150760 1.7135120667 1.4114750172 59156.5953469020 32.0719192987 0.0012966890 0.0038373977 
21.4805909368 1.6611468950 1.3562352744 35895.1155977106 16.2433859468 0.0010898391 0.0036817776 
17.3691545221 1.7218954006 1.4908549564 71203.7764542509 39.9298340274 0.0019127811 0.0041420024 
17.6375597303 1.7246457540 1.5218786792 88858.1068825210 51.7730580677 0.0023242521 0.0043721148 
17.7562313721 1.7016589195 1.4930284335 53965.8872587338 28.0302580398 0.0020139772 0.0041386847 
18.9152834474 1.6884705842 1.5130035852 51370.5332146497 26.0094274103 0.0023726213 0.0042893282 
16.4615031884 1.6994753888 1.5308612251 50668.3373089614 29.4382979141 0.0019286341 0.0045097954 
16.6997586280 1.6967137915 1.5788769919 46190.1429880949 29.2644440564 0.0020966109 0.0049194833 
19.5691286824 1.7186357103 1.4274178623 59624.7259506943 29.7860056295 0.0015926805 0.0036904195 
19.1697320054 1.6538136072 1.4300024271 33299.7615536265 14.2225553173 0.0014484832 0.0038324211 
21.7106358427 1.6744165876 1.3500256823 40204.5878965899 19.2182799437 0.0010645400 0.0036826070 
20.1927932031 1.6992283388 1.3794478708 79532.8523207844 39.2407041948 0.0012121800 0.0036573089 
22.4994949099 1.7014587628 1.3188977030 107719.3062202318 52.9887317053 0.0010187343 0.0034842012 
20.0049126632 1.7147158677 1.3934576273 92509.5806726263 49.2718724899 0.0012446168 0.0037408559 
21.2138372841 1.7198156631 1.3695337479 122114.4902321262 66.7965310762 0.0011426836 0.0036950733 
18.1964944846 1.7190876758 1.4593438821 111757.2507176812 59.3029441366 0.0017185983 0.0039197944 
18.4683209858 1.7220634322 1.4827909592 147533.5821282269 79.3452762331 0.0020456274 0.0040383882 
22.6780806348 1.7389400414 1.3749165446 99455.6865464560 50.0568973790 0.0013672384 0.0033879708 
20.7002458647 1.7133840380 1.3736759607 132002.9591780797 69.1502034706 0.0011786363 0.0036625455 
23.4776293309 1.6978131518 1.3203587933 168192.0757917723 88.8323023911 0.0009716142 0.0036486085 
19.5691286824 1.7186357103 1.4274178623 59624.7259506943 29.7860056295 0.0015926805 0.0036904195 
20.1273774032 1.6847891516 1.4399106998 23435.6093370016 10.1039067090 0.0017997026 0.0037043565 
17.6372685140 1.6943754468 1.4661199173 72256.5182844371 38.7438658464 0.0015167994 0.0041162186 
17.6561926152 1.6769841654 1.5104148119 58656.9341534277 33.0873500801 0.0015915798 0.0044803424 
19.7016861898 1.6738585130 1.4479157420 111603.5829815655 60.6654298212 0.0012908070 0.0042087313 
17.4347908390 1.6697272893 1.5061920059 88265.7294141031 46.8763416264 0.0016619658 0.0043922326 
18.2719973993 1.6439076468 1.5511812823 86143.8037848415 45.6785761947 0.0018706403 0.0047179210 
18.1964944846 1.7190876758 1.4593438821 111757.2507176812 59.3029441366 0.0017185983 0.0039197944 
22.7935192102 1.7473308848 1.4403279590 138999.7267178923 73.6384318426 0.0019980634 0.0036549351 
20.0049126636 1.7147158677 1.3934576273 92509.5806726263 49.2718724899 0.0012446168 0.0037408559 
23.4557096990 1.7328639009 1.3169860527 94631.5063018879 50.4696379216 0.0010359423 0.0034151675 
17.0149309535 1.6857895392 1.5223815019 107730.8219418660 61.9230940691 0.0017106209 0.0045175531 
17.6478271513 1.6690857136 1.5787053303 121829.8067524068 73.2642890063 0.0019598414 0.0049476753 
17.7570890364 1.6595086382 1.5637727035 102364.7142246439 58.2175365636 0.0019111862 0.0048223548 
20.8609832661 1.6258685740 1.6287097487 107292.2810006527 62.6903686005 0.0022444709 0.0053631042 
16.7674747609 1.6923451019 1.5521487726 78651.2775372439 45.6000326036 0.0021751856 0.0046612911 
17.7088448870 1.7021561880 1.5776386524 62175.1248150832 38.0673339948 0.0026173750 0.0048875710 
17.3387727083 1.6826556343 1.5390914943 59746.1900135520 32.4144883184 0.0022087487 0.0045374782 
19.4856632717 1.6568265359 1.5411244708 35753.8740493950 17.6601854431 0.0024578126 0.0045474407 
18.7259184509 1.6769269387 1.5010557217 131723.1379060230 76.6773969445 0.0014615570 0.0045075906 
17.0167825099 1.6968346539 1.5450438522 145353.1796782880 83.0452557396 0.0022627784 0.0045883130 
18.2164624962 1.7005325149 1.5510409408 188701.3024407181 108.0242085693 0.0025983777 0.0046422983 
18.8704857845 1.7360884632 1.4982421535 144813.6937151088 82.8184052590 0.0022867678 0.0041562724 
21.8999871574 1.6119027000 1.5902242825 81140.2244794114 45.9171022159 0.0017233954 0.0051553960 
18.8704857845 1.7360884632 1.4982421535 144813.6937151088 82.8184052590 0.0022867678 0.0041562724 
23.4888614791 1.7275734769 1.5083510362 122000.5479382726 67.4290490354 0.0031490023 0.0042953774 
20.0784102308 1.7219392302 1.5182653995 124431.1954302103 69.7411360127 0.0027271410 0.0043484307 
21.8307210235 1.6938678959 1.5920739372 148303.4074828789 90.0225977813 0.0033962325 0.0050974917 
19.4627680931 1.7435612723 1.5442752312 51160.4082809225 32.3005279545 0.0029153804 0.0046025846 
18.7360236882 1.7080746393 1.4636940303 42986.8036377835 21.4411038292 0.0018770996 0.0038999376 
17.2138939442 1.7622093421 1.5258455819 26136.8197942387 17.5725495061 0.0021211704 0.0044247521 
17.5992025357 1.7058975471 1.4641890567 86895.8127001846 47.6491683400 0.0015358260 0.0040816819 
23.0841886508 1.7479614315 1.3658254511 88241.4401085746 46.6732794723 0.0012930569 0.0033937511 
17.7088448870 1.7021561880 1.5776386524 62175.1248150832 38.0673339948 0.0026173750 0.0048875710 
21.3759086015 1.6921449634 1.6518877778 49141.9671683374 33.7643612560 0.0032795340 0.0056344809 
16.5524577816 1.7022763503 1.5193732911 9416.1134976793 5.3646057468 0.0019134177 0.0044070923 
16.5661205574 1.7123021520 1.5893031475 49325.1317658094 32.8857249646 0.0022167949 0.0050006110 
18.5769792728 1.7054217162 1.6499155205 52494.2958298224 38.6080355323 0.0023866425 0.0055509477 
19.5323587942 1.7070850872 1.4316261451 23711.8140638729 13.6686902840 0.0012762295 0.0040694977 
17.7088448870 1.7021561880 1.5776386524 62175.1248150832 38.0673339948 0.0026173750 0.0048875710 
21.6382278026 1.6801907878 1.6151438085 81406.7801906883 50.2666558502 0.0032879477 0.0052966076 
22.2902503484 1.8613799929 1.5878570348 11697.0398522117 11.3842461596 0.0025578712 0.0049791690 
16.5416761328 1.7065960048 1.5153491049 61829.5550841936 35.5608609465 0.0018765077 0.0043808443 
17.5992025357 1.7058975471 1.4641890567 86895.8127001846 47.6491683400 0.0015358260 0.0040816819 
19.3472436395 1.7581434261 1.4697730183 11178.6852558774 7.6245365872 0.0014465704 0.0042190789 
17.7679541498 1.6784697144 1.5218050290 39737.9230075411 23.1453146165 0.0016054750 0.0045790611 
21.8259832965 1.6358947252 1.5014540594 46538.4746141923 25.9316971717 0.0013476273 0.0046562156 
21.0734484727 1.8144805709 1.5193552460 19336.2681875875 14.7861669509 0.0023790180 0.0043475976 
16.3160475008 1.7380064909 1.5399296105 61418.7066490547 40.0640389778 0.0020460278 0.0045669736 
16.2387020407 1.7354953492 1.5497383210 87420.0032247424 57.4137555934 0.0021123329 0.0046469142 
16.5524577816 1.7022763503 1.5193732911 9416.1134976793 5.3646057468 0.0019134177 0.0044070923 
18.0086251409 1.7154114192 1.5726049864 58774.8490117576 36.6741427172 0.0027462988 0.0048489937 
21.6235582573 1.6959457521 1.5992705542 82572.9308896976 51.1989457821 0.0033961630 0.0051639512 
18.3242546473 1.6516395364 1.5822679248 70336.5564921324 40.4565002367 0.0019974915 0.0049711730 
23.0609185642 1.5957155328 1.6082827941 95836.7006444048 53.2916668796 0.0018067283 0.0052829607 
17.4757242036 1.6835295005 1.5115525227 50853.4052770720 26.1423298590 0.0020500630 0.0043034406 
19.3035541016 1.6705697292 1.4721019812 51617.5420327033 22.7706323061 0.0019666970 0.0039548554 
16.5661205574 1.7123021520 1.5893031475 49325.1317658094 32.8857249646 0.0022167949 0.0050006110 
17.4424369752 1.7272085063 1.6276782509 48560.9950101782 36.2574225175 0.0023001608 0.0053491962 
22.6992524853 1.8455540942 1.5383563020 18954.1998097719 16.4720157273 0.0024207010 0.0045218902 
18.3242546473 1.6516395364 1.5822679248 70336.5564921324 40.4565002367 0.0019974915 0.0049711730 
22.5956274307 1.5974664237 1.5980395638 96027.7348333127 52.4487424914 0.0017858868 0.0051958144 
19.3035541016 1.6705697292 1.4721019812 51617.5420327033 22.7706323061 0.0019666970 0.0039548554 
21.6920767815 1.7098107392 1.4619853774 20482.4733210345 9.7286206216 0.0022539691 0.0038247198 
20.5583652978 1.8374394315 1.5659860235 23633.9534246292 20.8934827099 0.0024283996 0.0047759696 
18.1052948500 1.6964001752 1.6305481295 56344.7621880954 39.5179254386 0.0022283428 0.0053817301 
22.1699979972 1.7921137123 1.5146557769 16837.3430855412 13.9942947037 0.0014770351 0.0046238244 
18.0086251409 1.7154114192 1.5726049864 58774.8490117576 36.6741427172 0.0027462988 0.0048489937 
21.6990378393 1.7029628194 1.5775705897 79743.6019748658 48.0140667239 0.0033809306 0.0049615784 
22.1699979972 1.7921137123 1.5146557769 16837.3430855412 13.9942947037 0.0014770351 0.0046238244 
18.0086251409 1.7154114192 1.5726049864 58774.8490117576 36.6741427172 0.0027462988 0.0048489937 
21.6990378393 1.7029628194 1.5775705897 79743.6019748658 48.0140667239 0.0033809306 0.0049615784 
17.8444293744 1.6532044578 1.5555835835 69548.6864662337 37.6652847146 0.0019538839 0.0047333606 
20.0250865211 1.6149776972 1.5432555563 92506.0529870360 46.0511857170 0.0017166260 0.0047120561 
17.7554550079 1.7032949435 1.6232653519 35212.6504976894 24.0501183620 0.0025444639 0.0053047441 
19.2351257014 1.7545429910 1.6711620403 21904.1982044372 18.2947470698 0.0028784419 0.0057666940 
16.5416761328 1.7065960048 1.5153491049 61829.5550841936 35.5608609465 0.0018765077 0.0043808443 
18.2401325283 1.7228053907 1.4477049575 75138.0073774458 41.3162322388 0.0015425297 0.0039188943 
19.2351257014 1.7545429910 1.6711620403 21904.1982044372 18.2947470698 0.0028784419 0.0057666940 
19.4189703403 1.8273301732 1.6204558040 20140.6278551217 18.6116405073 0.0026854960 0.0052850110 
17.6775319557 1.7536760498 1.4963948595 50433.9780718897 31.7894101351 0.0019083357 0.0041947196 
18.1093551670 1.7852766808 1.5612249100 21738.3810989160 17.3942718268 0.0019026977 0.0048012105 
16.7505205353 1.7261437283 1.5721809973 46429.3597074770 30.2475190871 0.0024650984 0.0048330660 
18.0086251409 1.7154114192 1.5726049864 58774.8490117576 36.6741427172 0.0027462988 0.0048489937 
20.2765835444 1.8089431330 1.6715185150 15731.4535522969 15.0814352547 0.0027378418 0.0057587302 
17.6775319557 1.7536760498 1.4963948595 50433.9780718897 31.7894101351 0.0019083357 0.0041947196 
17.4540120120 1.7155588924 1.4715174555 61171.4788774490 34.8480896965 0.0015721013 0.0041232930 
22.8400999388 1.7135538768 1.3234830105 81686.9043886127 42.9663142910 0.0010154039 0.0035424339 
17.8171521845 1.6782852630 1.6080154147 36246.8790634606 23.1996598493 0.0021811444 0.0051778711 
21.5825789863 1.6389180157 1.6623433906 29153.3295592461 18.9047847064 0.0023175487 0.0056694469 
17.6775319557 1.7536760498 1.4963948595 50433.9780718897 31.7894101351 0.0019083357 0.0041947196 
23.3049458621 1.7837746004 1.4386488412 57527.5275761043 36.0842852780 0.0017719314 0.0037031438 
16.3913700974 1.7103895936 1.5735424893 97773.6759247763 62.8368664318 0.0021735214 0.0048593120 
17.1396136847 1.6945401634 1.5991811494 141952.4571383248 91.5729967744 0.0023035733 0.0050854219 
16.5524577816 1.7022763503 1.5193732911 9416.1134976793 5.3646057468 0.0019134177 0.0044070923 
17.8171521845 1.6782852630 1.6080154147 36246.8790634606 23.1996598493 0.0021811444 0.0051778711 
21.5825789863 1.6389180157 1.6623433906 29153.3295592461 18.9047847064 0.0023175487 0.0056694469 
17.6775319557 1.7536760498 1.4963948595 50433.9780718897 31.7894101351 0.0019083357 0.0041947196 
23.3049458621 1.7837746004 1.4386488412 57527.5275761043 36.0842852780 0.0017719314 0.0037031438 
19.4189703403 1.8273301732 1.6204558039 20140.6278551216 18.6116405073 0.0026854960 0.0052850110 
17.4540120120 1.7155588924 1.4715174555 61171.4788774490 34.8480896965 0.0015721013 0.0041232930 
22.8400999388 1.7135538768 1.3234830105 81686.9043886127 42.9663142910 0.0010154039 0.0035424339 
19.0542802409 1.7116614661 1.4573808356 42253.8066100797 25.5124964214 0.0013460003 0.0042203515 
17.3685157538 1.7103087206 1.5197240032 95685.8993760776 60.4693550990 0.0016139724 0.0045529548 
19.0329567804 1.6949695586 1.5134658672 138820.7923152768 88.0217297751 0.0014642497 0.0046258860 
16.5616128990 1.7119865196 1.5798106076 89564.2526466762 57.7998937632 0.0023153758 0.0049059972 
18.5671751531 1.6972749680 1.6156480816 113219.4756649745 73.9435924341 0.0028000635 0.0052488201 
17.8637374393 1.7060340166 1.6331047383 84842.9672639204 59.9402025215 0.0024609121 0.0053944079 
22.1066571575 1.6844382592 1.6994382630 96678.7114571561 72.4862589340 0.0029053174 0.0060299653 
23.0959299432 1.6385043816 1.6900882608 112784.9626654951 77.0742782760 0.0024009658 0.0059228254 
19.2321675512 1.6729095506 1.6427831407 97197.2165170937 65.7530612408 0.0022778083 0.0054907990 
16.2187729698 1.7326210040 1.5460699018 66021.7242202911 43.1106271703 0.0020314932 0.0046267460 
17.6775319557 1.7536760498 1.4963948595 50433.9780718897 31.7894101351 0.0019083357 0.0041947196 
18.1308746022 1.7580973109 1.4911263389 103918.7864911866 65.4815053208 0.0019209552 0.0041423096 
18.1844511529 1.6800084313 1.6222680959 136571.9748170407 90.0560682171 0.0022472720 0.0053031152 
22.9460381169 1.6330242489 1.6830800592 179640.9731896162 119.1893972581 0.0024167401 0.0058573130 
17.6775319557 1.7536760498 1.4963948595 50433.9780718897 31.7894101351 0.0019083357 0.0041947196 
21.3617752000 1.6445503862 1.4304681425 7364.9796993142 2.6560810941 0.0017388676 0.0036405218 
17.8522327704 1.7529514884 1.4880845168 77876.5629548610 51.0403427750 0.0016367119 0.0042361987 
21.5422512303 1.7675769519 1.4180385188 72032.7181089534 47.6605672810 0.0012973799 0.0039012994 
20.9643111507 1.7598563203 1.4163419209 80546.7264532954 48.3226287380 0.0014245347 0.0037251145 
16.2323320126 1.7268919459 1.5704118719 83410.8869937121 56.0676779270 0.0021154529 0.0048379768 
17.8637374393 1.7060340166 1.6331047383 84842.9672639204 59.9402025215 0.0024609121 0.0053944079 
16.2873673802 1.7228733721 1.5481121292 88848.2125115720 55.8636314659 0.0021426462 0.0046277817 
16.8819957295 1.7058635107 1.5711276300 94334.0372899275 58.2752758114 0.0023956134 0.0048235732 
16.8796233287 1.7041212205 1.5807690509 55270.7019854391 36.6135319927 0.0019692485 0.0049644068 
18.8204012519 1.6960375872 1.6253579641 30946.6597325653 22.1795453287 0.0019933951 0.0053754554 
16.7802367192 1.7117087868 1.5022339690 61708.5089787771 36.3002864194 0.0017016485 0.0043319546 
17.8257663788 1.6871185183 1.4601965024 50857.3199713097 26.4165906656 0.0014947463 0.0040789436 
18.5956456505 1.6672830228 1.5830001577 100322.6833540432 62.8339923534 0.0018054221 0.0050438294 
16.9427549998 1.7196857796 1.4979657517 118011.9501247959 71.1201006762 0.0016625961 0.0043138534 
18.4138192897 1.7369234954 1.4521301885 149382.5741944743 88.3733850179 0.0015092699 0.0039885767 
19.8490672195 1.7596333229 1.4557251096 81804.6021415681 49.0426944768 0.0017550095 0.0038694429 
18.5956456505 1.6672830228 1.5830001577 100322.6833540432 62.8339923534 0.0018054221 0.0050438294 
17.2114165666 1.6888713239 1.5760184098 139725.8637044672 88.8432533779 0.0019106699 0.0049372550 
18.6581647278 1.6678727786 1.6114891043 178734.5410673123 115.1147368571 0.0020151806 0.0052399051 
16.8916112258 1.7431489680 1.5103359097 140317.6181858357 88.4499196957 0.0019117756 0.0043234181 
20.3175919026 1.7730655551 1.4729643706 160315.0856017320 101.2578833668 0.0019649524 0.0039632125 
18.9118800503 1.6959045296 1.5089442875 177526.7918654387 111.7134246980 0.0014591161 0.0045872841 
21.4360494848 1.7530585613 1.3940690263 87036.5887087617 50.7616632274 0.0013085495 0.0036488501 
19.4444681363 1.7395840245 1.4532293405 42999.2363322967 23.6870946511 0.0017893307 0.0038322541 
18.9118800503 1.6959045296 1.5089442875 177526.7918654387 111.7134246980 0.0014591161 0.0045872841 
18.6581647279 1.6678727786 1.6114891053 178734.5410673123 115.1147368571 0.0020151806 0.0052399051 
17.9448732428 1.6869028787 1.5838533269 178120.4751225363 116.7536174988 0.0018374263 0.0050379276 
20.0547210339 1.6633699908 1.6257328928 208174.7376214065 139.5703759101 0.0019248414 0.0053999647 
16.9427567598 1.7196857540 1.4979657518 118011.9501247959 71.1201006762 0.0016625961 0.0043138534 
18.0183036062 1.7207520662 1.4537396093 87957.6876259257 48.3033422649 0.0015751810 0.0039518163 
17.9448732428 1.6869028787 1.5838533269 178120.4751225363 116.7536174988 0.0018374263 0.0050379276 
20.0547210358 1.6633699908 1.6257328928 208174.7376214065 139.5703759101 0.0019248414 0.0053999647 
18.0183036062 1.7207520662 1.4537396093 87957.6876259257 48.3033422649 0.0015751810 0.0039518163 
20.0547210358 1.6633699908 1.6257328928 208174.7376214065 139.5703759101 0.0019248414 0.0053999647 
17.1612722373 1.7015768496 1.6082146798 133929.6062598774 90.0887690829 0.0022737689 0.0051708373 
18.3898147486 1.7063480259 1.6397738729 112131.0134570967 79.2764412753 0.0026810952 0.0054626140 
18.9118800503 1.6959045296 1.5089442875 177526.7918654387 111.7134246980 0.0014591161 0.0045872841 
18.0183036062 1.7207520662 1.4537396093 87957.6876259257 48.3033422649 0.0015751810 0.0039518163 
20.0547210358 1.6633699908 1.6257328928 208174.7376214065 139.5703759101 0.0019248414 0.0053999647 
18.0182645000 1.7207521424 1.4537396093 87957.6876259256 48.3033422649 0.0015751810 0.0039518163 
16.5815227775 1.7230982646 1.5278929011 73821.0812621369 44.4552522603 0.0020989387 0.0044467631 
19.2601066955 1.6724952405 1.5225358548 21968.2259604860 10.8261660414 0.0024188499 0.0043765026 
18.8848793799 1.7355959422 1.4513891192 59801.0868850848 33.0718325664 0.0016923601 0.0038581546 
22.0117442067 1.7505113128 1.4497663720 85262.8376034139 46.6708182946 0.0020251553 0.0037371213 
19.0947798900 1.6870485461 1.4546839930 44907.2009232926 20.4630071719 0.0018159753 0.0038359867 
17.4360990303 1.6861989010 1.4904966651 47980.6907448061 26.4758988371 0.0015660723 0.0043092390 
21.4277172636 1.6426443000 1.4936973086 29339.6173155022 16.3784391084 0.0013365307 0.0045952979 
22.0117442067 1.7505113128 1.4497663720 85262.8376034139 46.6708182946 0.0020251553 0.0037371213 
19.4114634797 1.7374507176 1.4625637597 75942.3008887620 41.6220884302 0.0019103845 0.0038801507 
17.3485232598 1.7101520180 1.4994398189 81513.0484649737 44.3500124973 0.0020078797 0.0041992039 
17.3288180382 1.6969134148 1.5204547072 92369.0292549182 49.9891024627 0.0021656395 0.0043697285 
16.7916487787 1.6919373755 1.5092392769 68157.2082494025 37.1637186669 0.0018386028 0.0043367342 
17.3321411059 1.6659193352 1.5321047704 64264.6619297228 34.9345337853 0.0018027120 0.0045650260 
17.3506015887 1.7128089449 1.4735437570 55908.5405654051 30.8426476847 0.0016564692 0.0040864463 
17.9678718297 1.7140920394 1.4537694331 43106.2866156208 24.0889652785 0.0014807640 0.0040300675 
17.7435338743 1.7084310028 1.5082654753 94315.3024147581 51.1036949035 0.0021835850 0.0042555826 
19.0276396797 1.7041536066 1.5214651220 119919.8103143267 64.6110597160 0.0025349954 0.0043683402 
19.8890225855 1.7343948575 1.4765778747 95145.6818134385 51.7526120396 0.0021739424 0.0039647189 
16.7916487787 1.6919373755 1.5092392769 68157.2082494025 37.1637186669 0.0018386028 0.0043367342 
17.6274880147 1.6658273737 1.5205144385 54662.9714673845 29.8692719806 0.0016709330 0.0045227419 
16.7361342921 1.6946476551 1.5584081942 130020.6928026033 76.8036792821 0.0022078836 0.0047158403 
18.3529885591 1.6681491657 1.6071881166 172577.4387422586 104.9740153372 0.0024038378 0.0051557671 
19.0819411859 1.6798440618 1.5869297463 108001.7086883091 63.2135126978 0.0027650293 0.0049820226 
18.0182645828 1.7207521424 1.4537396093 87957.6876259256 48.3033422649 0.0015751810 0.0039518163 
17.1876531129 1.6995754711 1.5031529613 129206.6182339921 68.9856477047 0.0019793928 0.0042396024 
17.4952009243 1.6981580500 1.4904108085 156899.3867199197 81.2508454269 0.0019196198 0.0041360220 
18.1721142453 1.7151575077 1.5083225184 179241.5804819852 98.3207446780 0.0022802371 0.0042492752 
19.6928034839 1.7236349991 1.5038300365 234783.7665982765 128.8992576835 0.0025010543 0.0042055456 
17.9153916224 1.6995247105 1.4645574048 157139.8635008901 87.7282461099 0.0014564654 0.0041581367 
17.6991396800 1.6795572386 1.5552110550 223693.0741267735 123.7484154836 0.0023569220 0.0046778208 
20.2972893547 1.6531072256 1.5934626089 291560.7673771975 161.4709520930 0.0027477925 0.0050408230 
16.7876701136 1.6935640093 1.5638980304 188148.2187362064 112.0496973499 0.0022311342 0.0047645144 
17.5137903608 1.6859139891 1.5988039636 203772.6347443498 127.4491233114 0.0023868914 0.0050787606 
20.9011406633 1.6756662752 1.5905740083 203411.9195728941 117.7330222869 0.0030816231 0.0050455886 
20.2029734479 1.6528846590 1.6279642275 193395.3721372534 116.8466625232 0.0026585443 0.0053526069 
18.1721142453 1.7151575077 1.5083225184 179241.5804819852 98.3207446780 0.0022802371 0.0042492752 
17.9153916224 1.6995247105 1.4645574048 157139.8635008901 87.7282461099 0.0014564654 0.0041581367 
16.9985090900 1.7336429166 1.4968454372 103582.1036340690 63.7027682264 0.0017309382 0.0042660625 
23.6040341444 1.8084679170 1.4502100953 43526.6183877168 33.6799445977 0.0014179463 0.0040601834 
17.6991396800 1.6795572386 1.5552110550 223693.0741267735 123.7484154836 0.0023569220 0.0046778208 
16.9985090900 1.7336429166 1.4968454372 103582.1036340690 63.7027682264 0.0017309382 0.0042660625 
23.6040341444 1.8084679170 1.4502100953 43526.6183877168 33.6799445977 0.0014179463 0.0040601834 
17.6991396800 1.6795572386 1.5552110550 223693.0741267735 123.7484154836 0.0023569220 0.0046778208 
19.7018948170 1.6593411139 1.5769185755 283748.5593731258 153.7712391122 0.0026699139 0.0048836999 
20.9011406639 1.6756662752 1.5905740083 203411.9195728941 117.7330222869 0.0030816231 0.0050455886 
17.3162265662 1.7217619462 1.5586069532 126718.1316700710 78.7051563149 0.0025435171 0.0047097885 
17.8022663363 1.7738033754 1.5599286348 78230.6604417198 56.1835267305 0.0026368146 0.0047257723 
19.4289201516 1.7155082391 1.5524226606 194495.4968137994 115.3398162406 0.0029070209 0.0046767350 
16.7361342921 1.6946476551 1.5584081942 130020.6928026033 76.8036792821 0.0022078836 0.0047158403 
17.0793894783 1.6785010184 1.5525724888 97783.2907970052 57.5356108029 0.0018583150 0.0047353929 
17.9767202109 1.7091647310 1.6318164145 104545.4642919275 73.4301839071 0.0026237063 0.0053863590 
20.4632299496 1.7719578566 1.6923315530 67197.4061968987 60.9849035216 0.0027954409 0.0059549009 
16.6294110760 1.7472107501 1.5664542442 74059.4030636250 53.3331209029 0.0019654273 0.0048317202 
17.7163158475 1.7492344389 1.6008614253 124708.5824697341 89.9626536423 0.0028702262 0.0051187900 
19.6154282446 1.7682186770 1.6154207874 138171.2283060986 106.1761750621 0.0033761818 0.0053104885 
20.5030630313 1.8445588591 1.6049239596 49004.9319820242 46.3162082686 0.0026704983 0.0051412333 
16.6040025605 1.7621325063 1.5659375116 76145.0317526724 54.7583238167 0.0023011209 0.0047787462 
16.5393326311 1.7500609014 1.5876253196 99383.9927666796 71.6478872726 0.0024178267 0.0049752551 
16.6366379699 1.7287904412 1.6016803788 89302.4336777763 63.3816524050 0.0022945668 0.0051090396 
17.0508827617 1.7244617482 1.5898691743 123908.2314848970 82.9065154075 0.0025904704 0.0049988589 
18.3740175500 1.7166910032 1.5965803659 148832.6456955329 97.6932126597 0.0029029919 0.0050824283 
18.2523372554 1.8061358589 1.6037927389 63266.0339410969 53.6557803245 0.0027037117 0.0051328326 
17.6105524669 1.7291629665 1.6251515623 111785.3141825525 81.0375938881 0.0027021668 0.0053292469 
17.5855005575 1.7324435715 1.6228511713 94747.0138764817 68.8428837399 0.0027276311 0.0053097339 
18.5214267064 1.7231184218 1.6396672526 92428.5244313828 67.4403819735 0.0028825333 0.0054769733 
18.4289117690 1.7514561589 1.6158031447 107550.8630647377 79.8397342749 0.0030674232 0.0052762966 
20.0176630963 1.7583644550 1.6196642208 116675.0777582185 88.0687752099 0.0034538514 0.0053599251 
19.7907291552 1.8127393753 1.6456181290 69328.4883942778 62.8960011737 0.0032032101 0.0055670103 
17.0508827617 1.7244617482 1.5898691743 123908.2314848969 82.9065154075 0.0025904704 0.0049988589 
16.5837081930 1.7109987996 1.5589018385 151198.1030302065 92.9117725243 0.0022841005 0.0047147832 
17.2656691756 1.7099019697 1.5853253677 80178.2189842956 55.1526114700 0.0019081386 0.0050254111 
16.3425052779 1.7433844234 1.5821200783 94821.8854199392 67.5333668051 0.0022246126 0.0049334408 
16.4802657568 1.7473467533 1.5574010133 94859.3211916680 66.8786083378 0.0019731034 0.0047452943 
18.9731093844 1.7659477255 1.6027521991 116712.5135299472 87.4140167425 0.0032023421 0.0051717785 
22.0419797266 1.7796181444 1.6014356866 134979.6608027730 103.5447193788 0.0038494439 0.0052449623 
19.2058235358 1.6603271304 1.5688139499 132947.2174583323 81.5939121427 0.0016854317 0.0049740544 
19.9533309970 1.7378267950 1.6002225397 169820.2525613907 117.5137852879 0.0033403039 0.0051655732 
21.5267313508 1.7915327504 1.6024145356 117220.6243660574 92.9017185516 0.0037433452 0.0052395055 
19.2058235358 1.6603271304 1.5688139499 132947.2174583323 81.5939121427 0.0016854317 0.0049740544 
17.0401956740 1.7151927252 1.6121906748 130779.1033262104 90.9328136545 0.0023857872 0.0052022987 
17.4669372836 1.7092095061 1.6226774796 134214.5392468671 94.9459627780 0.0022834456 0.0053040186 
20.5242016412 1.7859408210 1.6211527917 122373.7782470424 98.9214422368 0.0035898328 0.0053920854 
19.2058235360 1.6603271304 1.5688139499 132947.2174583323 81.5939121427 0.0016854317 0.0049740544 
19.7547043251 1.6838879962 1.5826736267 92753.2323346888 63.1596707113 0.0016657193 0.0051199987 
18.1479385215 1.7933502191 1.6291342555 83840.2681336915 71.7443849485 0.0027525405 0.0053692981 
17.3658229230 1.7875786313 1.5980730493 57385.8107885689 46.7915453985 0.0023890741 0.0050719737 
19.0428447069 1.7845646714 1.5700953154 52615.2841558917 43.5768900436 0.0018138065 0.0049181088 
19.7547043266 1.6838879962 1.5826736267 92753.2323346888 63.1596707113 0.0016657193 0.0051199987 
20.3227997825 1.8088225991 1.6202318996 48475.4122864813 45.1028787458 0.0020859576 0.0053062488 
23.2111727842 1.8712899698 1.6107250331 44492.1745943931 46.1260518205 0.0025576573 0.0051896117 
17.5620360550 1.7344547592 1.5996892645 76666.2130879236 57.4817977477 0.0019630320 0.0051432030 
19.7547043251 1.6838879962 1.5826736267 92753.2323346888 63.1596707113 0.0016657193 0.0051199987 
16.3425052779 1.7433844234 1.5821200783 94821.8854199392 67.5333668051 0.0022246126 0.0049334408 
16.3737734016 1.7378422896 1.5624584382 117995.1219866682 78.7486108348 0.0022939402 0.0047470369 
19.0843443711 1.8237483911 1.5953206582 61872.1020194398 54.5374848428 0.0026096530 0.0050498087 
17.2314646660 1.7297284254 1.5952231451 82459.5222296058 60.2856087551 0.0019803639 0.0050966020 
19.7547043251 1.6838879962 1.5826736267 92753.2323346888 63.1596707113 0.0016657193 0.0051199987 
19.0843443711 1.8237483911 1.5953206582 61872.1020194398 54.5374848428 0.0026096530 0.0050498087 
17.2314646566 1.7297284254 1.5952231452 82459.5222296058 60.2856087551 0.0019803639 0.0050966020 
19.7547043256 1.6838879962 1.5826736267 92753.2323346888 63.1596707113 0.0016657193 0.0051199987 
22.0870868007 1.8450712280 1.6213054199 43328.5572339397 43.6658477677 0.0022432798 0.0052945504 
20.7334291364 1.7349570986 1.5330001233 34054.3190703116 25.4155610340 0.0014607216 0.0048213193 
17.9889730796 1.6990785705 1.5280259270 69928.9108882493 44.3689548479 0.0015787032 0.0046594514 
21.2675990895 1.6507106470 1.4535578650 83229.0877154040 44.7205083880 0.0012464148 0.0043419020 
17.0286119223 1.6976807568 1.5720342841 69298.9973324761 44.8539449741 0.0018906249 0.0049065644 
17.7848748947 1.6629709370 1.5727409987 77640.8539207682 45.4924724393 0.0019290341 0.0049007923 
18.1107964476 1.7863447720 1.6210181580 51670.4138222319 44.3043752330 0.0022816891 0.0052887783 
22.0994303847 1.8493538670 1.6553236373 42541.1652892232 44.2720854255 0.0026331820 0.0056034417 
17.7541428937 1.7452200372 1.6277124583 96353.0530161297 72.7021761464 0.0028101544 0.0053606399 
20.7415795337 1.7367980253 1.6484669124 127502.4199890388 96.3454837025 0.0034848708 0.0056303001 
16.3609498461 1.7235086017 1.5819081702 101078.2778611583 68.0122624041 0.0022534196 0.0049291117 
16.3610693367 1.7182255922 1.5623178599 125782.2098806216 79.8662059896 0.0022392848 0.0047492784 
19.0350548136 1.6857174867 1.5030497327 71110.2170995065 43.1964764123 0.0014395195 0.0045515694 
16.3723819867 1.7059698345 1.5363243138 79329.0953209807 47.0684776321 0.0019988878 0.0045430910 
17.3355528821 1.6897181708 1.5066960018 77763.8818666681 40.4599120707 0.0020081497 0.0042663355 
17.8530564697 1.7336653861 1.5824511187 94005.2328346609 62.7893278041 0.0028240473 0.0049455066 
20.9074246496 1.7403466127 1.5952441172 105452.7407022381 72.5857535000 0.0035163112 0.0051424752 
16.7990843221 1.7722813350 1.5733020324 23444.7515305654 17.5811591341 0.0023166632 0.0048459116 
19.0513384938 1.7660279234 1.5506996510 57000.8411777556 38.9570272296 0.0028783422 0.0046582992 
16.5955896948 1.7475239239 1.5284130425 13792.4098471181 9.1054941123 0.0019720673 0.0044757534 
19.4869238376 1.6525249790 1.5143169662 35807.8012640058 16.3930745057 0.0022461713 0.0043063756 
19.7331020628 1.7120290470 1.4817507935 68737.7155472084 34.8765948251 0.0022357021 0.0040074702 
16.7990843221 1.7722813350 1.5733020324 23444.7515305654 17.5811591341 0.0023166632 0.0048459116 
19.4071395254 1.7337799992 1.5072057718 34798.3923633532 19.9135523311 0.0024945731 0.0042364073 
19.0726443598 1.7108069183 1.4935759430 60814.4868271586 31.6507470066 0.0022696853 0.0041142081 
21.9327892792 1.5994666463 1.4863321486 25954.4882742356 9.4200618686 0.0019292653 0.0040956295 
18.2544536972 1.7439558378 1.5325203077 46652.0568765822 29.1113721093 0.0025619832 0.0044707427 
19.0513384938 1.7660279234 1.5506996510 57000.8411777556 38.9570272296 0.0028783422 0.0046582992 
18.9926531830 1.7761034621 1.5187927721 42220.8716931003 28.4975082739 0.0024029831 0.0043421802 
21.2901469712 1.8139706567 1.5206993930 45427.4069076476 34.5497251580 0.0024813890 0.0043600824 
19.4869238376 1.6525249790 1.5143169662 35807.8012640058 16.3930745057 0.0022461713 0.0043063756 
21.9327892792 1.5994666463 1.4863321486 25954.4882742356 9.4200618686 0.0019292653 0.0040956295 
18.8034854328 1.6623922955 1.4998550987 31128.8804248222 14.3428894288 0.0020874448 0.0041894078 
18.2368365561 1.7510559561 1.5022081615 34459.2834672203 21.1132669336 0.0021657139 0.0042015127 
20.3431451953 1.7922511053 1.4960334932 33785.0245688276 23.4733631476 0.0021254852 0.0041490813 
23.1355994993 1.7305037653 1.4699053610 66808.1116941591 34.4047337378 0.0025366412 0.0038950146 
16.5955896948 1.7475239239 1.5284130425 13792.4098471181 9.1054941123 0.0019720673 0.0044757534 
17.1967282077 1.6787229758 1.4966748393 35299.1379198064 18.1926464095 0.0017528825 0.0042540337 
19.7458953046 1.6390299690 1.4665540150 35549.5106980330 17.3321934487 0.0013820373 0.0042628468 
16.5814001542 1.7279867693 1.5127576878 12597.6484585334 7.7074878283 0.0018569480 0.0043631613 
20.2756086058 1.8100546421 1.5199553897 16945.3594215168 13.7165582131 0.0017863611 0.0044578228 
18.8034854328 1.6623922955 1.4998550987 31128.8804248222 14.3428894288 0.0020874448 0.0041894078 
22.1402123486 1.6283218593 1.4869578084 38220.6409264749 14.6560550366 0.0022379866 0.0040552003 
20.2756086058 1.8100546421 1.5199553897 16945.3594215168 13.7165582131 0.0017863611 0.0044578228 
18.3568497930 1.7226633433 1.5137394640 4857.9943562671 3.2478263479 0.0015184156 0.0045738729 
19.2084646271 1.6235314854 1.5125993574 16482.5167573884 7.4867664052 0.0017694370 0.0043961466 
17.3302476245 1.7603239843 1.5175063765 16791.0785334740 11.6399609438 0.0017807197 0.0044372640 
20.2756086449 1.8100546441 1.5199553897 16945.3594215168 13.7165582131 0.0017863611 0.0044578228 
18.0408930719 1.7368722287 1.5010613590 34382.1430231989 20.0749682990 0.0021628932 0.0041912334 
21.9915899213 1.7553665999 1.4814652754 49144.2173566648 28.4885392745 0.0024851320 0.0039999136 
18.3568497930 1.7226633433 1.5137394640 4857.9943562671 3.2478263479 0.0015184156 0.0045738729 
18.0408930720 1.7368722287 1.5010613590 34382.1430231989 20.0749682990 0.0021628932 0.0041912334 
21.9915899214 1.7553665999 1.4814652754 49144.2173566648 28.4885392745 0.0024851320 0.0039999136 
20.0939874881 1.8147196318 1.5242683874 11436.6609884684 9.1016434890 0.0020382943 0.0044232627 
17.5826962612 1.7549421756 1.5014888738 23811.3556547193 15.1565361678 0.0019473603 0.0042317073 
18.4868448083 1.7613605181 1.4880052197 28820.8285585198 18.1820571955 0.0019350069 0.0041096843 
17.0135169067 1.7197362465 1.4971042284 18687.2340106942 11.3076622366 0.0016428694 0.0043178819 
18.1421479369 1.6863822764 1.4743608966 22312.5205218071 12.4106716104 0.0014451569 0.0042651915 
16.8972171641 1.7192657725 1.4971878155 28895.9509771117 16.5911970769 0.0018366494 0.0042248507 
17.3894310237 1.7147423076 1.4861730687 39820.0727898683 21.7294823597 0.0018663245 0.0041121978 
17.0149044895 1.7394729710 1.5076397878 17739.1562720841 11.4738115902 0.0017117946 0.0043775730 
16.9928822665 1.7393510564 1.5008372854 21249.2948327067 13.2320992022 0.0017951149 0.0042747946 
16.7135235307 1.7237620022 1.5057286181 15642.4412346138 9.5075750324 0.0017499087 0.0043405216 
21.8804418008 1.8207577101 1.5133259214 7405.4097747682 6.2420017326 0.0016952468 0.0044403457 
17.7883239348 1.7592816957 1.5039697063 16898.1062105129 11.6202123483 0.0016726041 0.0043647760 
18.6583323762 1.7732962235 1.5027072707 17525.9386984624 12.6765310063 0.0016339518 0.0043769032 
16.9579437249 1.7221854985 1.4919177277 29881.4858882308 17.5748909561 0.0017159446 0.0042271670 
17.2397753855 1.7199069653 1.4811324209 41119.5239449621 23.2413355678 0.0017262936 0.0041205777 
17.0007976548 1.7095170883 1.4894530564 32499.4983197107 18.0072419501 0.0017654321 0.0041806376 
17.4153995227 1.7039414744 1.4816209100 40300.1943743096 21.2007567509 0.0018118461 0.0040885684 
17.6696588895 1.7145405682 1.4731431615 42938.9673092522 23.0171152885 0.0017762674 0.0040233383 
18.9924821296 1.7218201009 1.4554958739 55538.8728278363 28.7887671377 0.0018085038 0.0038462210 
18.7370868232 1.7267856913 1.4686054233 54116.7562199211 29.0379911681 0.0019118915 0.0039357576 
21.6759400586 1.7406046378 1.4509679395 71831.5173245345 37.9031556339 0.0020464026 0.0037446954 
17.0135172037 1.7197362471 1.4971042284 18687.2340106942 11.3076622366 0.0016428694 0.0043178819 
17.5838906172 1.7496341389 1.4940985775 21697.3156744980 14.1983493966 0.0016584265 0.0042797279 
17.4153995227 1.7039414744 1.4816209100 40300.1943743096 21.2007567509 0.0018118461 0.0040885684 
18.1726288388 1.6992269882 1.4740762283 49601.6337242155 24.7019604281 0.0018885558 0.0039929887 
16.6845579874 1.7153227390 1.5045989831 22389.8759470371 13.2244134288 0.0017501494 0.0043297831 
17.2092966102 1.7518226759 1.5201903247 12115.3302659295 8.3280624989 0.0017370905 0.0044830055 
18.7512364536 1.7225131740 1.4572902112 53213.5129903598 27.9134662184 0.0017893263 0.0038701159 
22.5960944273 1.7413718101 1.4253667966 73762.6043525749 37.7061680782 0.0018154443 0.0035636712 
20.0107716559 1.7890818449 1.4911574907 17533.1491651459 13.1453211844 0.0015882463 0.0042986964 
18.1726288388 1.6992269882 1.4740762283 49601.6337242155 24.7019604281 0.0018885558 0.0039929887 
20.1183978126 1.6979091449 1.4611837269 65635.8760037503 30.4802800499 0.0020387106 0.0038401348 
20.0107716559 1.7890818449 1.4911574907 17533.1491651459 13.1453211844 0.0015882463 0.0042986964 
18.1726288388 1.6992269882 1.4740762283 49601.6337242155 24.7019604281 0.0018885558 0.0039929887 
20.1183978126 1.6979091449 1.4611837269 65635.8760037503 30.4802800499 0.0020387106 0.0038401348 
18.4173465036 1.7093621095 1.4551608766 60061.6575024090 30.3501130233 0.0017284077 0.0038759875 
19.9865969172 1.7178467083 1.4321644909 79467.8388372602 38.9091199338 0.0016950541 0.0036765839 
16.9928822665 1.7393510564 1.5008372854 21249.2948327067 13.2320992022 0.0017951149 0.0042747946 
20.0107716559 1.7890818449 1.4911574907 17533.1491651459 13.1453211844 0.0015882463 0.0042986964 
17.9484270816 1.7608666260 1.4934558968 14222.0715544913 9.5579388530 0.0016814849 0.0042601668 
16.9144494453 1.7301411909 1.4994248062 19968.2644217005 12.2698807194 0.0017189921 0.0042963383 
17.2542028174 1.7386597661 1.4953183878 16454.6527825928 10.4328005448 0.0016621771 0.0042890243 
17.9703059811 1.7554950772 1.4941987255 18110.1915879201 12.2264917105 0.0016155578 0.0043082892 
16.9836174586 1.7158550377 1.4893058571 29903.3789778282 17.2744989022 0.0016845815 0.0042192298 
17.0302118366 1.7125782815 1.4862545696 36627.7420754459 20.6953480809 0.0016957836 0.0041843325 
17.2913867320 1.7110114806 1.4777714557 35950.3735005270 19.6105642275 0.0017160979 0.0040939989 
18.3677249439 1.7145144828 1.4597964017 50233.4797515183 25.9514950629 0.0017666955 0.0039025631 
17.1579211638 1.6964599356 1.4867775128 34144.4338674549 18.0048113323 0.0017657126 0.0041554353 
17.7018755799 1.6878008956 1.4817061530 42161.5550072223 20.8939711432 0.0018407900 0.0040790084 
17.4954558806 1.7133588261 1.4785662267 41295.9913730610 22.2722153541 0.0017998226 0.0040646192 
18.5217437458 1.7208120824 1.4678301550 52600.3700542444 27.7544919129 0.0018782993 0.0039379879 
17.8403395997 1.7081611099 1.4761602815 41428.3419441352 21.5453751939 0.0018549695 0.0040226504 
18.8214277709 1.7093155006 1.4681471386 47190.8234272888 23.6808133397 0.0019401635 0.0039243607 
17.8630806431 1.7256556579 1.4745384248 40829.2410928487 22.5853446945 0.0018184668 0.0040200524 
18.5947102264 1.7375624623 1.4682503354 44171.6447055457 24.8756113756 0.0018448438 0.0039523610 
18.2563547687 1.7267360632 1.4772584026 43133.9370622859 23.6121153733 0.0019324545 0.0040106698 
19.1273088576 1.7333863819 1.4751848576 46725.7188431653 25.6128909463 0.0020406328 0.0039690053 
17.2768337521 1.7421352525 1.4932665490 21750.7240125892 13.3969994182 0.0017973307 0.0042030219 
18.2365411046 1.7693912035 1.4936202801 23083.9431569254 15.5319282494 0.0017918411 0.0042085451 
19.3350455013 1.7965082752 1.5140320960 9796.7896212048 7.5298505046 0.0017754654 0.0044069265 
18.5947102264 1.7375624623 1.4682503354 44171.6447055457 24.8756113756 0.0018448438 0.0039523610 
21.2243363097 1.7481488992 1.4449192555 61359.0722477161 33.5484918111 0.0018795331 0.0037250782 
17.8403395997 1.7081611099 1.4761602815 41428.3419441353 21.5453751939 0.0018549695 0.0040226504 
18.5983159369 1.6976947451 1.4671970640 50600.5413377402 24.5520986661 0.0018865336 0.0039297030 
18.2365411046 1.7693912035 1.4936202801 23083.9431569254 15.5319282494 0.0017918411 0.0042085451 
19.3350455021 1.7965082752 1.5140320960 9796.7896212048 7.5298505046 0.0017754654 0.0044069265 
18.5947102264 1.7375624623 1.4682503354 44171.6447055457 24.8756113756 0.0018448438 0.0039523610 
21.2243363097 1.7481488992 1.4449192555 61359.0722477161 33.5484918111 0.0018795331 0.0037250782 
19.3350455021 1.7965082752 1.5140320960 9796.7896212048 7.5298505046 0.0017754654 0.0044069265 
16.9856812910 1.6913638434 1.4992324319 24240.9144019648 12.8724947583 0.0018202802 0.0042499331 
18.2548747730 1.6479263248 1.5020069132 24819.4000244846 11.5427780128 0.0018344998 0.0042706272 
17.4564127719 1.7047189518 1.4926983148 29782.1609385818 15.7709909351 0.0019508830 0.0041492844 
18.3734813148 1.7006021264 1.4872084352 34689.1091970224 17.5215460429 0.0020668285 0.0040757575 
19.4557858643 1.7821404004 1.4872916374 27412.4057928463 18.6122001027 0.0018935670 0.0041143242 
19.7951117779 1.8014425995 1.5067579311 11711.3116058154 8.9352076735 0.0018152400 0.0043222490 
19.0014433318 1.7493303721 1.4752966010 35531.5115537115 20.8278485602 0.0019530450 0.0039875132 
17.5398319592 1.6735646552 1.4973372165 21975.4482625026 10.8533231908 0.0018646824 0.0042167101 
22.9082272329 1.5745434740 1.5023086968 19256.9694973308 6.9738847348 0.0018502401 0.0042679030 
17.6312920467 1.6576216526 1.5187777608 7078.3108560330 3.6504120486 0.0017610231 0.0044581195 
19.0014433318 1.7493303721 1.4752966010 35531.5115537115 20.8278485602 0.0019530450 0.0039875132 
23.0236114832 1.7703433654 1.4518286651 49758.1119025507 29.4165668160 0.0020490560 0.0037522100 
17.6424986376 1.7094790881 1.4921971846 27749.4921677164 14.7966857616 0.0019945945 0.0041348565 
18.3669681521 1.6982705218 1.4903394928 30748.8762452799 15.4965289334 0.0020932265 0.0041007737 
19.9736740969 1.7007758184 1.4694039184 47307.6868942225 22.5391381362 0.0021156784 0.0039048918 
19.7951117779 1.8014425995 1.5067579311 11711.3116058154 8.9352076735 0.0018152400 0.0043222490 
19.9736740969 1.7007758184 1.4694039184 47307.6868942225 22.5391381362 0.0021156784 0.0039048918 
23.3549502466 1.7072228131 1.4480630039 65105.8745384261 29.3411033675 0.0022658976 0.0036962132 
21.2274572123 1.6128041901 1.5003479756 29375.5746165820 11.5021420375 0.0020591901 0.0041983168 
17.8645873161 1.6519262379 1.5200739957 8633.3431372506 4.2723544122 0.0018683126 0.0044276508 
21.5552196629 1.5872025890 1.5129178042 14134.3872321785 5.7028763544 0.0017783076 0.0043952073 
18.3669681520 1.6982705218 1.4903394928 30748.8762452799 15.4965289334 0.0020932265 0.0041007737 
20.3558568947 1.7251283493 1.4759860313 39056.1207518307 20.3933552228 0.0022506859 0.0039535570 
19.2002909815 1.7897496571 1.4994808320 16194.3396752255 11.6944566982 0.0018293621 0.0042488927 
21.2274572123 1.6128041901 1.5003479756 29375.5746165820 11.5021420375 0.0020591901 0.0041983168 
20.3197489363 1.6166920821 1.5074714623 19133.8853788148 7.9111352476 0.0019815878 0.0042791520 
18.4417451137 1.7821064912 1.5070210258 10870.2018953420 7.7645288545 0.0018447145 0.0043138265 
21.2274572123 1.6128041901 1.5003479756 29375.5746165820 11.5021420375 0.0020591901 0.0041983168 
18.4417451137 1.7821064912 1.5070210257 10870.2018953420 7.7645288545 0.0018447145 0.0043138265 
17.3881795837 1.6643981188 1.5153293622 7355.3913800763 3.8022386727 0.0017881233 0.0044136154 
17.6115308406 1.6861419292 1.4997089511 22951.0479568787 11.5984321798 0.0019915254 0.0042050543 
18.3669681520 1.6982705218 1.4903394928 30748.8762452799 15.4965289334 0.0020932265 0.0041007737 
18.5072241934 1.7812030193 1.5041329245 13081.1352471722 9.3331840710 0.0018030296 0.0043024688 
18.5233885629 1.6468029977 1.5039652030 22450.2854065600 10.2641180724 0.0019190605 0.0042621154 
20.3638104423 1.6166158687 1.5022135045 28240.3271621691 11.5139126813 0.0019562335 0.0042362599 
17.9934001139 1.6488801174 1.5108489043 13014.0789476685 6.3879549978 0.0017546036 0.0043864905 
19.6581569213 1.6184491984 1.5133959459 8045.5944430634 3.7827164068 0.0016361427 0.0044772085 
17.6115308406 1.6861419292 1.4997089511 22951.0479568787 11.5984321798 0.0019915254 0.0042050543 
18.3335647647 1.7002491435 1.4920539896 27919.5324614839 14.2036707708 0.0021099863 0.0041143362 
23.6001659931 1.5770762884 1.5044915236 27818.9480122283 9.7858271610 0.0020373473 0.0042403688 
16.8862581124 1.6955923415 1.5091337340 12449.0665222611 6.7410557906 0.0019247004 0.0043086320 
18.2352518382 1.7785491041 1.5072383539 10843.8656984707 7.6565235095 0.0018497841 0.0043140833 
19.9129502349 1.8037049695 1.5156877053 3999.8138533638 3.1631962717 0.0017622143 0.0044284838 
17.3461211648 1.7455877212 1.4950376960 16000.7540310485 9.9346949691 0.0018323780 0.0042063038 
18.6903627933 1.7673742516 1.4824796715 19684.4594779475 12.7658652475 0.0018144107 0.0040956303 
18.1128669837 1.6518755172 1.5018034209 16368.6756361173 7.6896116016 0.0018422034 0.0042659815 
20.5059048503 1.6078453349 1.4990842135 19131.0806049405 7.7061556476 0.0018384131 0.0042419306 
16.9416253433 1.6946509860 1.4948932268 16723.2793692550 9.0793572260 0.0017260387 0.0042501076 
17.1650680440 1.6934173314 1.4857860188 18860.3857927519 10.2485079437 0.0016267079 0.0042208453 
17.8142436540 1.7597206237 1.4956418627 14049.5253337162 9.4102495860 0.0017007879 0.0042701900 
21.7162720939 1.8118051454 1.4914356173 12889.9501825156 10.2705685783 0.0016300801 0.0042722942 
20.4615731912 1.8013783645 1.4980168934 8853.7054978288 6.8570816935 0.0016634418 0.0043138286 
17.8860436972 1.7420925989 1.4721134967 24882.3714743090 15.0620708245 0.0016494435 0.0040771001 
19.0566205485 1.7495963692 1.4497453662 35323.6502847815 21.0115081009 0.0015930580 0.0039014082 
17.4093869349 1.7173644339 1.4768570122 28042.8128180839 15.4706799681 0.0017412168 0.0040733910 
18.0801038173 1.7152429626 1.4658010021 37637.3664782115 19.7774791054 0.0017801042 0.0039531723 
17.6021437652 1.7106111555 1.4668192864 26916.7936783820 15.1610591921 0.0015267000 0.0041144594 
18.4957637267 1.6984184358 1.4457022734 32374.8135020488 17.7742413036 0.0013738610 0.0040685372 
17.3461211649 1.7455877212 1.4950377998 16000.7540310485 9.9346949691 0.0018323780 0.0042063038 
18.6700960206 1.7818299865 1.5046533713 10542.7342073817 7.3215128575 0.0019852170 0.0042522260 
18.7787339682 1.7685462417 1.4829625785 22627.3460358268 14.6903397301 0.0018352052 0.0040926471 
21.0327696105 1.7936798804 1.4793747547 24510.8261573643 16.9112556234 0.0019394538 0.0040285480 
17.2732145507 1.7474332927 1.5016210049 15477.8476350288 9.6909113022 0.0019053505 0.0042441659 
17.3090846219 1.7564837177 1.5138488830 10775.5857153887 7.0053315410 0.0020333040 0.0043276988 
16.9773426167 1.6851244542 1.5021202298 14158.1238731119 7.5629281825 0.0017546614 0.0043043783 
21.8958159980 1.5818301623 1.5112446203 9923.5127917544 3.9992224087 0.0017143895 0.0044102438 
16.8852486833 1.7055894759 1.4933994966 19863.4007989219 11.1326895504 0.0017186302 0.0042397588 
17.1052284415 1.6883800547 1.4918556163 21794.7241828586 11.7316868410 0.0016617563 0.0042564862 
17.7082824035 1.7450851670 1.4820081132 25524.3311117319 15.5888356661 0.0017498943 0.0041177383 
18.7919518483 1.7611287084 1.4719375183 31207.4347310419 19.6017894079 0.0017475108 0.0040244183 
18.9202426984 1.7890481700 1.5098288738 10380.4013135837 7.7401617296 0.0017676777 0.0043708992 
17.4093869361 1.7173644339 1.4768570122 28042.8128180840 15.4706799681 0.0017412168 0.0040733910 
18.1479806292 1.7155066954 1.4603340513 36874.0185703341 19.3359390874 0.0017279863 0.0039246370 
17.2518180940 1.6784511041 1.4938787611 18573.7267492369 9.4955577422 0.0017480461 0.0042300012 
19.7315538438 1.6161530480 1.4998057231 15098.4245679895 6.4489187802 0.0017471220 0.0042861327 
17.9628192467 1.7426159191 1.4829314346 20692.8349612994 12.2346420178 0.0018793290 0.0040780108 
19.8071129279 1.7663971944 1.4762632833 20141.8903505198 12.4861196063 0.0019881154 0.0039887731 
17.6305577411 1.7038911553 1.4629830196 29617.2051722645 15.5472829145 0.0016227242 0.0040072536 
18.2540383161 1.6968711749 1.4391366938 36686.8839408824 18.4754687207 0.0014814111 0.0038887974 
18.9865105790 1.7486522978 1.4582409511 32043.0652695702 18.7684990607 0.0017173676 0.0039100444 
21.3816485840 1.7687665543 1.4403764920 38777.7345297368 23.4049697200 0.0017020283 0.0037500660 
18.9081743454 1.7687589901 1.4839380397 22212.5168951954 14.3273819615 0.0018900112 0.0040841875 
21.8063761664 1.8106867543 1.4914925233 18510.1727566608 13.7174314849 0.0020236547 0.0041226544 
20.2042695882 1.7975353500 1.4906894753 14937.2191372509 10.8598201911 0.0018313177 0.0041660938 
19.2722636514 1.7793174752 1.4809535407 20928.3283565669 14.4483333818 0.0016904131 0.0041372470 
20.6508006893 1.7946252626 1.4779096623 21046.0750542006 15.5551790638 0.0015959552 0.0041668651 
21.2339151029 1.7793904810 1.4609632842 31011.0394955755 19.7917677115 0.0018637669 0.0038785964 
19.2452159317 1.7809149136 1.5110150044 5568.7682527865 4.2194905233 0.0016192983 0.0044659867 
17.4421222551 1.7284876180 1.4765242516 25439.1202498086 15.0220322725 0.0016272274 0.0041326391 
17.5893617001 1.7070216182 1.4668370480 30690.0708060874 17.1031383133 0.0015251822 0.0041159117 
17.2182902133 1.6919953642 1.4821108112 24328.8822552528 12.7609215476 0.0016855165 0.0041508182 
18.3065791427 1.6491354316 1.4826874329 26029.1592045958 11.9172156305 0.0016830682 0.0041576037 
17.2327073495 1.6880750654 1.5160726529 9357.0538350909 5.4369671121 0.0016426365 0.0044984076 
19.2775093290 1.6402629518 1.4942153620 15123.0322333590 7.6565030803 0.0014822320 0.0044195779 
20.0612025108 1.7501112143 1.5090222762 6040.5803084091 4.4471279669 0.0014491580 0.0045991238 
17.2320544095 1.7261965529 1.5135547388 7462.9110439387 4.8282288177 0.0016309674 0.0044821972 
17.9004566237 1.7123961266 1.5136961425 7698.8170717500 4.9420475395 0.0015458973 0.0045487657 
18.2117431408 1.6594212400 1.5058091956 12240.0430342249 6.5467350962 0.0015624343 0.0044589927 
17.1429902399 1.6826144476 1.4991953264 16842.9680451719 9.0989443298 0.0016640765 0.0043246129 
17.1463099781 1.6857653246 1.4907494397 21415.0435318828 11.1773927250 0.0017231661 0.0042125365 
17.2450398343 1.6898548761 1.4856124494 21213.7261302269 11.4742375637 0.0016076021 0.0042320354 
17.4190737650 1.6985184112 1.4703246580 27142.0622777949 14.4928727895 0.0015900848 0.0040988493 
17.6881654376 1.7440607102 1.5312463331 3428.7176875229 2.4183318863 0.0016601538 0.0046315937 
16.6796280435 1.7151246825 1.5068822484 13925.0742577419 8.3002679746 0.0017366641 0.0043577508 
16.8399289625 1.7368950598 1.5054897711 14767.5898695004 9.1770344138 0.0018237790 0.0043071298 
16.8901643081 1.6980387805 1.4964874337 22354.5456608089 12.1931770512 0.0017645367 0.0042470127 
17.2663175250 1.7045627989 1.4867590820 29800.3629692441 15.8756511679 0.0018313213 0.0041294204 
18.6066778023 1.7296276728 1.4609913178 35851.6530038677 19.4904965650 0.0017875418 0.0039053256 
17.6881654376 1.7440607102 1.5312463331 3428.7176875229 2.4183318863 0.0016601538 0.0046315937 
18.6066778023 1.7296276728 1.4609913178 35851.6530038677 19.4904965650 0.0017875418 0.0039053256 
17.6881654376 1.7440607102 1.5312463331 3428.7176875229 2.4183318863 0.0016601538 0.0046315937 
18.8608919040 1.6406520680 1.4970846757 18843.3447309016 9.3524427738 0.0015421040 0.0043920215 
22.1301145450 1.5950612205 1.4864658446 20881.2221616022 9.4401469538 0.0014012665 0.0044344673 
19.9206746379 1.6115929659 1.5146672211 14016.2022003193 6.3444715954 0.0016906522 0.0044556454 
17.7164484874 1.7703071231 1.5147445429 9726.0323786648 6.6265396752 0.0020179879 0.0043389269 
18.2918945657 1.7127716752 1.4757671643 30327.1941983150 15.7524586371 0.0019380177 0.0039954670 
22.6848398568 1.7383539247 1.4441544623 43776.4324537110 22.4195220125 0.0020769496 0.0036774036 
18.3470034931 1.6540286095 1.4681907599 34330.4604169982 16.1072103292 0.0015401985 0.0041164039 
20.1475313557 1.6366240043 1.4291122429 46632.6744361649 20.8475456562 0.0013013037 0.0040051424 
18.2918945657 1.7127716752 1.4757671643 30327.1941983150 15.7524586371 0.0019380177 0.0039954670 
23.3388932003 1.7519951736 1.4550457283 34549.7719393360 18.8642705173 0.0022561207 0.0037608497 
19.1093713601 1.7194838820 1.4413878997 46348.5267132666 23.6408154393 0.0016728599 0.0037744339 
18.6664951152 1.7022162792 1.4403945279 51416.4269723949 25.0396056669 0.0016151929 0.0037984915 
20.5119946979 1.7121037910 1.4042314089 65007.8654992617 30.4470356486 0.0014991504 0.0035397547 
18.3481116615 1.6881022904 1.4450742746 42741.7034511092 20.3043220237 0.0015904730 0.0038589075 
18.3064678859 1.6795299493 1.4473570012 38404.3416904664 17.9366802021 0.0015781131 0.0038891155 
16.8754772619 1.6944692150 1.4991082944 18017.1839001661 9.8255352296 0.0017521768 0.0042772207 
20.5119946979 1.7121037910 1.4042314089 65007.8654992617 30.4470356486 0.0014991504 0.0035397547 
20.1475313557 1.6366240043 1.4291122429 46632.6744361649 20.8475456562 0.0013013037 0.0040051424 
16.8754772622 1.6944692150 1.4991082944 18017.1839001661 9.8255352296 0.0017521768 0.0042772207 
20.5539725584 1.6458220671 1.4112825243 46542.8500520384 21.5566505373 0.0012203890 0.0039623852 
18.7232412672 1.6648291704 1.4388852406 42488.9360886076 20.1056025622 0.0013997962 0.0039706557 
22.8513245721 1.5838395929 1.4639889356 28591.7222247573 11.9006872965 0.0013490149 0.0042815293 
17.0810842134 1.6938188696 1.4893357232 19287.0983961552 10.2205278998 0.0017444267 0.0041890141 
19.5800170143 1.6298061310 1.5074328543 11450.7668537339 5.7218544704 0.0015322343 0.0045003024 
18.3481116615 1.6881022904 1.4450742746 42741.7034511092 20.3043220237 0.0015904730 0.0038589075 
21.0861085700 1.7186573330 1.4130520497 58387.1717497969 27.5955558003 0.0016195924 0.0035382100 
19.6845178976 1.7446823055 1.4606107150 32675.7386932617 18.3273065611 0.0018944214 0.0038663697 
17.4534801142 1.7580776538 1.5031731348 13492.7750879861 8.9351641027 0.0018049375 0.0042927226 
18.3544418321 1.7191202244 1.4526632089 35955.0902328392 18.9687653334 0.0016696142 0.0038821604 
20.0805237726 1.7332935196 1.4291687022 44924.0433991757 23.5403803852 0.0016283329 0.0036846303 
20.5337186531 1.7192304555 1.4091019073 56195.1332006140 27.1617446015 0.0015285511 0.0035626123 
17.9443438573 1.6628152326 1.4759291582 30399.4097901435 14.3672104271 0.0016552648 0.0041096956 
20.3615180403 1.6048036573 1.4992362041 23137.0929856275 9.7806254480 0.0016687308 0.0043222283 
17.0994366371 1.7584169447 1.5264207954 6230.4582834700 4.3485791236 0.0018184035 0.0045052553 
20.5337186531 1.7192304555 1.4091019073 56195.1332006140 27.1617446015 0.0015285511 0.0035626123 
20.0805237721 1.7332935196 1.4291687022 44924.0433991757 23.5403803852 0.0016283329 0.0036846303 
23.6036405119 1.7567545073 1.4057184316 52186.3602036918 28.1269653643 0.0016148669 0.0034720976 
17.4534801142 1.7580776538 1.5031731348 13492.7750879861 8.9351641027 0.0018049375 0.0042927226 
16.6088641520 1.6973519943 1.5220808601 9048.2307338296 5.2539201777 0.0017934581 0.0044747508 
17.5837708286 1.6822979772 1.4702588111 30557.4484082079 15.3949161238 0.0016045536 0.0040881850 
18.7232412732 1.6648291704 1.4388852435 42488.9360886076 20.1056025622 0.0013997962 0.0039706557 
18.8243768101 1.6380215713 1.5027200140 15281.0207683361 7.5295522478 0.0015812712 0.0044144939 
18.4238038150 1.6519062631 1.4968747870 20868.3829432244 10.6915916454 0.0015453048 0.0043872973 
20.2048035702 1.6287474780 1.4971158074 21659.0252167590 10.9271235182 0.0014457439 0.0044864389 
18.7784467858 1.6678202119 1.4443959045 37017.3267102475 18.3770351014 0.0013721968 0.0040578339 
20.6116240845 1.6706460546 1.3886284717 51001.8746984564 24.9385925632 0.0011615662 0.0038493755 
16.9404654715 1.7187985531 1.5120721131 11252.8465218690 7.0222023804 0.0016639933 0.0044468026 
20.6501788915 1.8153241337 1.5297011384 4326.9711404071 3.6284238404 0.0017872167 0.0045490767 
17.9550499899 1.6701507827 1.4765070816 26120.5415203007 13.4608313477 0.0015105368 0.0042215815 
18.7784467880 1.6678202118 1.4443959045 37017.3267102475 18.3770351014 0.0013721968 0.0040578339 
20.6501788915 1.8153241337 1.5297011384 4326.9711404071 3.6284238404 0.0017872167 0.0045490767 
19.6763922882 1.8038228409 1.5177395129 9689.4670784072 7.6091387366 0.0018194549 0.0044234558 
17.0962714386 1.7133970100 1.4865359582 23324.7646753363 13.5006245921 0.0016296286 0.0042260625 
17.6475421292 1.7157996851 1.4636552396 32823.6614428009 18.4367249679 0.0015508346 0.0040645554 
18.2639940942 1.6667219044 1.4667088044 29529.3659195329 14.9337028116 0.0014630802 0.0041722332 
19.9981272739 1.6465159339 1.4307296544 39449.3153400958 18.5959848491 0.0012848928 0.0040466219 
17.8859657946 1.7472496461 1.4774136285 22680.9415428700 13.9723054859 0.0016961180 0.0041008595 
20.5095165556 1.7821297513 1.4659050498 23587.2208426928 15.6126624062 0.0017715246 0.0039576406 
18.4238038151 1.6519062631 1.4968747870 20868.3829432244 10.6915916454 0.0015453048 0.0043872973 
17.8859657946 1.7472496461 1.4774136285 22680.9415428700 13.9723054859 0.0016961180 0.0041008595 
20.5095165556 1.7821297513 1.4659050498 23587.2208426928 15.6126624062 0.0017715246 0.0039576406 
17.5978498816 1.7656363318 1.5171477692 5654.3030933281 3.9949624223 0.0017632299 0.0044417536 
20.1007886927 1.6122216380 1.5248151396 7283.7037684881 3.4707103726 0.0016515025 0.0045758965 
16.9591650932 1.7401088886 1.5080422607 12372.8108049275 7.9786832415 0.0017344654 0.0043697626 
16.9268396021 1.7360522177 1.5148035300 8453.5748075986 5.5085824014 0.0017136116 0.0044442781 
17.3503139383 1.6785028950 1.5184551113 9268.2751451785 5.2464563765 0.0016577479 0.0045113495 
19.2443812823 1.7953232672 1.5240602954 5309.7621194896 4.1694953519 0.0017569134 0.0045098134 
17.1302160495 1.6914361231 1.5022263093 15363.9915202972 8.7084668480 0.0016279956 0.0043762830 
17.5798746534 1.6778956715 1.4903175430 20391.1062207010 10.9779525960 0.0015635367 0.0043095179 
17.3796163943 1.6832189417 1.4997044353 18188.9445387394 10.1040648958 0.0015962601 0.0043744382 
17.8309972979 1.6729049071 1.4912253513 23056.6294043099 12.4018061431 0.0015375843 0.0043395182 
17.6075374214 1.6727206000 1.4927728035 21291.5642656895 11.2802467982 0.0015826739 0.0043182716 
17.9485592808 1.6648217419 1.4827085439 26310.9231375997 13.4092690070 0.0015420142 0.0042540060 
19.4163853454 1.7929938983 1.5213501415 6233.4876499588 4.8931801715 0.0017046530 0.0045110681 
20.9003017345 1.8155987805 1.5288293390 5074.4952814864 4.2821103703 0.0017536886 0.0045563313 
17.3729237631 1.6752207912 1.5029767949 18652.6176679924 10.0613478942 0.0016370901 0.0043774128 
17.8312044396 1.6613209318 1.4935444471 24862.1826770092 12.6454317555 0.0016033086 0.0043105851 
17.9815530933 1.6654897116 1.4804540992 26600.6712297178 13.5620364573 0.0015297553 0.0042426902 
18.6264607352 1.6617931173 1.4528325661 37363.7592038335 18.2019995009 0.0014177886 0.0040858697 
17.3080914419 1.6883598410 1.4973165841 16996.5756240745 9.5331432150 0.0015926864 0.0043542475 
17.3381255281 1.6956685252 1.4943479975 16168.5546021155 9.2690408754 0.0015704845 0.0043426649 
16.7611829265 1.7209532963 1.5091712643 9148.5264866598 5.6263023323 0.0017086422 0.0043937154 
22.6080744439 1.8307219450 1.5204130817 4308.9770247216 3.7641628310 0.0017368749 0.0044852145 
17.4447406353 1.6775223746 1.4945641427 19170.1064947191 10.2960785819 0.0015987951 0.0043235317 
17.9815530967 1.6654897116 1.4804540992 26600.6712297178 13.5620364573 0.0015297553 0.0042426902 
16.5354279736 1.7108333846 1.5194898914 8811.3048636270 5.3047193907 0.0017793408 0.0044565147 
16.4201403272 1.7344709284 1.5298026380 5132.6799943827 3.3225586483 0.0018837690 0.0045134396 
19.3741081897 1.6218243246 1.5194419689 8986.9832555425 4.2670147280 0.0016900117 0.0045012555 
16.8483753014 1.6875576501 1.5088052467 11950.8729704735 6.5095207688 0.0017828612 0.0043546215 
16.9061377712 1.6934089003 1.5030247086 13292.1718831210 7.1410529649 0.0018454178 0.0042762575 
16.9745253452 1.7406326237 1.5026922013 13714.1097175750 8.6102154377 0.0017970221 0.0042913986 
18.4280406233 1.7718999996 1.4935899193 16077.6729485913 10.7818157925 0.0018505272 0.0041864702 
17.8141447090 1.7776088768 1.5200844688 5394.7676910496 3.8776846542 0.0018902128 0.0044206748 
16.8993339752 1.6924757810 1.5044396893 14578.3268934959 8.1566139393 0.0016959344 0.0043559127 
17.4447455645 1.6775223809 1.4945641427 19170.1064947191 10.2960785819 0.0015987951 0.0043235317 
17.8141447089 1.7776088768 1.5200844688 5394.7676910496 3.8776846542 0.0018902128 0.0044206748 
18.1855362678 1.6431967119 1.5318894854 2099.3138537078 1.0578177641 0.0018357205 0.0045498270 
22.6984980387 1.8384983379 1.5301097095 2190.2965244382 1.9518758902 0.0018529486 0.0045268105 
16.9294200601 1.7572744962 1.5249464809 5263.7238427162 3.6001216513 0.0018869909 0.0044670572 
16.3915230947 1.7089960267 1.5308823316 3615.9969240453 2.1901882062 0.0018597448 0.0045316333 
17.3557222315 1.7697520487 1.5299703077 3661.4882594105 2.6372172693 0.0018683588 0.0045201251 
19.8340159964 1.8150993953 1.5372374890 1696.3412697561 1.4006123972 0.0019532261 0.0045625501 
16.3029896611 1.7234243371 1.5315021176 4192.8827560396 2.6195231822 0.0019235066 0.0045172150 
16.4209639417 1.7023739044 1.5321513727 4458.5800043542 2.6106761387 0.0019510804 0.0045157600 
16.4604535734 1.7431293820 1.5328852958 2384.6410260531 1.5782405484 0.0019417521 0.0045250607 
16.8726081457 1.7621073814 1.5343071592 1010.6215418883 0.7060814984 0.0019707437 0.0045308713 
16.4745248429 1.7029072922 1.5231742340 6165.1296288283 3.5890008751 0.0018665580 0.0044572055 
16.6951830083 1.6919089631 1.5158747893 8399.5238083645 4.6831951140 0.0018232240 0.0044045332 
19.9303650243 1.6125817566 1.5347513146 3048.4499489243 1.3839312329 0.0019225768 0.0045477726 
16.9294200601 1.7572744962 1.5249464809 5263.7238427162 3.6001216513 0.0018869909 0.0044670572 
18.2681006854 1.7855376571 1.5200039204 6371.3607896121 4.7082168604 0.0018691980 0.0044266995 
16.4646675897 1.7356626401 1.5255149886 5520.0403269307 3.4988314005 0.0019634460 0.0044509084 
16.7232110309 1.7449021928 1.5224146473 6472.0620283734 4.1531529976 0.0020152966 0.0044105460 
16.9538907973 1.7559187854 1.5211443372 5208.1874079099 3.5224210989 0.0018782931 0.0044343559 
17.8546350581 1.7751947500 1.5154542905 5582.9911096878 3.9782935790 0.0018418994 0.0043936539 
20.6787737675 1.8226505738 1.5289417783 3023.1666729766 2.5108064745 0.0019686830 0.0044814856 
16.4745248429 1.7029072922 1.5231742340 6165.1296288283 3.5890008751 0.0018665580 0.0044572055 
17.0998491601 1.6728030925 1.5198796371 7736.1111067542 4.1280980754 0.0018154955 0.0044450655 
16.5641681615 1.7258720949 1.5128616787 9479.3903161024 5.7964955646 0.0018303606 0.0043736328 
16.7861039028 1.7281548599 1.5023861615 13026.7649611270 7.9056230728 0.0017746648 0.0042979188 
16.5748103665 1.6967438315 1.5208062435 8791.4453883418 4.9893522470 0.0018698534 0.0044339760 
16.8985247422 1.6804473393 1.5206343623 10583.0743785577 5.7228178210 0.0018656336 0.0044337861 
16.9473055954 1.6807549265 1.5149056553 10499.7697263483 5.6062669925 0.0018525868 0.0043847342 
17.4408894707 1.6654543644 1.5098459473 13117.7926681644 6.6093396631 0.0018353848 0.0043435726 
17.1721800071 1.6750867913 1.5070964203 12733.3179418426 6.7612750393 0.0017207022 0.0043677958 
17.8095246161 1.6625795875 1.4948882856 16339.9567492986 8.3924968586 0.0015993303 0.0043262395 
16.6228994137 1.7072638459 1.5083672915 13015.8505795633 7.4485968463 0.0018212560 0.0043350039 
16.7261867805 1.7179671986 1.5025999553 15655.7203159679 9.1088462318 0.0018241363 0.0042799731 
18.6041368273 1.6344331997 1.5256245746 5096.2413703496 2.4678486899 0.0018126152 0.0045000963 
19.6378003476 1.6156352090 1.5217221580 9080.9968973388 4.1158759197 0.0017975182 0.0044696683 
16.5641681615 1.7258720949 1.5128616787 9479.3903161024 5.7964955646 0.0018303606 0.0043736328 
17.6982082201 1.7681536077 1.5083608226 9678.5870254841 6.6368053871 0.0018467818 0.0043256150 
17.2211896580 1.6720240262 1.5092383692 10112.9142889797 5.3265908962 0.0017382790 0.0043791535 
17.6527412328 1.6612977055 1.5025868161 10773.6487392987 5.4952102208 0.0016724918 0.0043517422 
16.8746843465 1.7070580416 1.4936671490 16646.8219914464 9.3617752187 0.0017254555 0.0042388562 
17.3354831951 1.7226242104 1.4773831376 22422.1123019948 12.8087384830 0.0016818756 0.0041082362 
16.6589167412 1.7146981476 1.5052794362 10966.4974447552 6.3685989590 0.0018197452 0.0043066869 
16.9095259387 1.7363123665 1.5038714695 10083.0871962115 6.1722609189 0.0018692667 0.0042761324 
17.1721800066 1.6750867913 1.5070964203 12733.3179418426 6.7612750393 0.0017207022 0.0043677958 
17.8089246249 1.6567206160 1.5074231887 13616.7281903863 6.9576130794 0.0016711807 0.0043983503 
16.6244340617 1.7227492612 1.5105012989 13906.0012485712 8.2676961868 0.0018920607 0.0043307672 
16.9827003570 1.7428993892 1.5123788565 15472.1775032074 9.6539391697 0.0020018452 0.0043202798 
17.2303638491 1.7501870673 1.5088120829 13315.7618267096 8.4479634335 0.0019844219 0.0042909557 
18.7949655278 1.7798482884 1.5071238423 13606.9837691430 9.2913076306 0.0021162817 0.0042525356 
17.7836109309 1.7611046833 1.5001836097 16957.3060923845 11.0238197008 0.0019184547 0.0042271280 
16.9473055954 1.6807549265 1.5149056553 10499.7697263483 5.6062669925 0.0018525868 0.0043847342 
22.3361081249 1.5770206200 1.5220246099 7271.0015433302 2.8974906384 0.0018196529 0.0044635372 
17.0010160511 1.7250194851 1.5029075474 18487.8752077535 10.7384768426 0.0019517941 0.0042437801 
17.4917888880 1.7290605510 1.4973394852 22992.1176535790 13.2094674815 0.0020125109 0.0041788538 
16.9973030939 1.6933680418 1.4952572004 16255.0580958343 8.6587973934 0.0017856423 0.0042264201 
17.6446725642 1.6675558255 1.4846797057 16646.4983921477 8.1612265052 0.0016775409 0.0041794903 
17.4528296658 1.6711292813 1.4908515904 19881.1219068944 9.9701901095 0.0017036759 0.0042234765 
18.6193762711 1.6430324296 1.4777774622 23163.8019469868 10.7313034475 0.0015633029 0.0041897369 
17.2303638491 1.7501870673 1.5088120829 13315.7618267096 8.4479634335 0.0019844219 0.0042909557 
20.3830051199 1.8110779993 1.5150608028 10033.0817866172 7.6868500955 0.0021247949 0.0043246952 
17.0952839018 1.7222649493 1.5120808443 14884.5316597892 8.5994724318 0.0020921255 0.0043016257 
17.6224453045 1.7292226994 1.5173982277 14003.3864939606 8.2183210384 0.0022754605 0.0043330104 
18.4622891211 1.7477654922 1.4916638930 23223.9648916077 13.8515833776 0.0020847634 0.0041141934 
20.8422638285 1.7656095289 1.4783731420 29586.0624742374 17.9742415701 0.0022008517 0.0039789231 
18.4972123558 1.7293407172 1.4845334801 28543.1231150104 15.7730260049 0.0020611433 0.0040519557 
19.7390836888 1.7320693288 1.4721744608 36156.8037591608 19.4355572906 0.0020995040 0.0039324557 
19.8958894728 1.6117199098 1.5133200675 11751.3527878690 5.1461400857 0.0017748593 0.0044005045 
20.8422638286 1.7656095289 1.4783731420 29586.0624742375 17.9742415701 0.0022008517 0.0039789231 
19.4300495749 1.7455165729 1.4672352244 33803.6490095414 19.2082937931 0.0019379486 0.0039164507 
21.5869156288 1.7573541687 1.4441974863 43263.2076844174 24.5127044738 0.0018608602 0.0037238632 
17.4604752932 1.6831560468 1.4763801255 25940.6908001831 13.1027561067 0.0016592266 0.0041116233 
20.4286084230 1.6188147209 1.4587212491 24118.0049631560 10.6670133750 0.0013884141 0.0041779734 
17.5080718316 1.6649133856 1.5126142669 13517.5172820188 6.7726653830 0.0018890161 0.0043513882 
18.8067142521 1.7370648045 1.4670373847 33347.9775502846 18.5993581102 0.0018702455 0.0039330382 
17.7399224344 1.7006669590 1.4636914197 29051.3071270772 14.8575013261 0.0016756180 0.0039826649 
18.2484588925 1.6898554366 1.4410791088 32080.9018638262 15.6815182483 0.0015071716 0.0038845705 
18.4803447428 1.6409376344 1.4949408948 16547.1120187679 7.5966823053 0.0017205696 0.0042532938 
17.0332193333 1.6850414166 1.5127706862 14591.6848878207 7.7081295790 0.0019376729 0.0043389816 
16.7458762984 1.6919798335 1.5349853463 7361.8737681925 4.1334437055 0.0020687004 0.0045171399 
19.8363966153 1.6129735993 1.5071941789 10517.7139486115 4.6728668141 0.0016822305 0.0043897011 
17.3250195062 1.7063832808 1.4939115943 22534.6533928774 12.0729729413 0.0019348390 0.0041645375 
18.4972123558 1.7293407172 1.4845334801 28543.1231150104 15.7730260049 0.0020611433 0.0040519557 
18.6278356186 1.7107319204 1.4358581601 36281.1182467054 18.4321871996 0.0015445905 0.0038045066 
21.6970571876 1.7304032566 1.3698520596 50740.7404859618 25.5815589466 0.0012825356 0.0034481899 
21.7873506789 1.6052423811 1.4421179330 18968.8664657349 8.1221854976 0.0012938713 0.0041459662 
18.4972123557 1.7293407172 1.4845334801 28543.1231150104 15.7730260049 0.0020611433 0.0040519557 
21.7583217527 1.7585029927 1.4820688257 33330.2514396481 19.5984462585 0.0024447793 0.0040049504 
16.8608855275 1.7330626543 1.5347528194 9755.4379305113 6.0461538324 0.0022605184 0.0044936372 
18.2812462001 1.7302932959 1.4951547651 25227.4130754861 14.2247718340 0.0021506343 0.0041380970 
16.5651462233 1.7106279219 1.5148218275 13939.3495680775 8.0458828534 0.0019132961 0.0043647417 
16.7985523652 1.7504744178 1.5233600341 12635.4683427324 8.2704831274 0.0020096594 0.0044204656 
18.8405531494 1.7588494898 1.5053972554 23271.5912374684 14.5616722451 0.0022951792 0.0042216829 
22.9721637862 1.7877556609 1.4949533209 30396.5186826215 20.1037968751 0.0026615966 0.0041303292 
17.6347255411 1.7485526675 1.5246242107 19546.5360596133 12.3317352624 0.0023266495 0.0043972844 
18.6547533926 1.7666106085 1.5336730384 21192.2750415029 14.1682041969 0.0025971530 0.0044827165 
18.0674651020 1.6458292147 1.5253708756 10667.4753290517 5.3138919194 0.0018328478 0.0044898224 
22.1478147117 1.5806616801 1.4948750577 9953.0001416259 4.0349072305 0.0015544766 0.0043604899 
17.8480360582 1.6528833275 1.5087079166 12351.3841211228 6.1091142385 0.0017475198 0.0043696885 
20.2288141901 1.6073149722 1.5022069251 16722.0257477021 7.0154749211 0.0017403969 0.0043119201 
18.4303833634 1.6403980397 1.5082381118 15700.3863964597 7.3292269726 0.0018077125 0.0043390565 
16.5168127909 1.7120212486 1.5187473779 13657.1076939748 7.9567310758 0.0019423438 0.0043933292 
16.7985523652 1.7504744178 1.5233600341 12635.4683427324 8.2704831274 0.0020096594 0.0044204656 
18.4303833634 1.6403980397 1.5082381118 15700.3863964597 7.3292269726 0.0018077125 0.0043390565 
20.2288139974 1.6073149762 1.5022069251 16722.0257477021 7.0154749211 0.0017403969 0.0043119201 
17.4853949521 1.6636751300 1.5410497944 5207.6610163380 2.7480170577 0.0020386111 0.0045787651 
17.1721518032 1.6882819631 1.5228428123 10839.9594031642 5.8023641312 0.0020943332 0.0044007513 
17.4464174032 1.7069774866 1.5195691995 10926.2014402204 6.0466002372 0.0022250759 0.0043562157 
17.4672415938 1.7181087804 1.5375133924 8443.4592706419 4.9758848115 0.0024184392 0.0045141488 
18.8249419659 1.7672173445 1.5439652597 6489.4968454015 4.4092700980 0.0027538988 0.0045863789 
17.3003977585 1.6777406595 1.5504614122 7650.2896541348 4.2197337432 0.0022052946 0.0046427031 
17.8018302885 1.6618346657 1.5658657132 6012.3337610920 3.3063004962 0.0021954039 0.0047859468 
17.6772011608 1.6647520320 1.5283750189 11488.0538790280 5.8425103277 0.0020611466 0.0044572138 
18.4303833634 1.6403980397 1.5082381118 15700.3863964597 7.3292269726 0.0018077125 0.0043390565 
17.6772011610 1.6647520320 1.5283750189 11488.0538790280 5.8425103277 0.0020611466 0.0044572138 
18.4303833636 1.6403980397 1.5082381118 15700.3863964597 7.3292269726 0.0018077125 0.0043390565 
21.6812923820 1.5963385527 1.5429183868 7768.4790256557 3.3069701034 0.0021422401 0.0045798145 
18.8931303338 1.6492312190 1.5236644349 9932.7219877926 4.6770083727 0.0021659368 0.0043993044 
19.5725039726 1.6428311827 1.5102362547 11073.9381546215 4.9056456874 0.0021462579 0.0042776050 
17.6105506959 1.7134107247 1.5147161662 11467.2621807547 6.3891098045 0.0022310001 0.0043110882 
18.8064447504 1.7466023612 1.5004070660 13316.6537583041 7.9301796550 0.0022753800 0.0041767251 
21.6812923820 1.5963385527 1.5429183868 7768.4790256557 3.3069701034 0.0021422401 0.0045798145 
17.7087743040 1.7094484501 1.5455712816 3602.1474425264 2.0991001186 0.0025015217 0.0045889331 
17.2136721361 1.7727297303 1.5616719480 3113.4500464099 2.2584361729 0.0024654730 0.0047364068 
22.9738979954 1.5749766791 1.5477670883 4139.6531513980 1.7000612458 0.0020534928 0.0046382804 
17.4899036330 1.7267678540 1.5471294924 5706.2156140670 3.5062004806 0.0025204302 0.0046036794 
18.8249419659 1.7672173445 1.5439652597 6489.4968454015 4.4092700980 0.0027538988 0.0045863789 
22.3326331272 1.8474439091 1.5512730964 3020.5437436756 2.6645737410 0.0025886942 0.0046440242 
18.8171141500 1.6510156986 1.5466187987 6185.8339316623 3.0928379826 0.0022910582 0.0046012177 
21.6812923820 1.5963385527 1.5429183868 7768.4790256557 3.3069701034 0.0021422401 0.0045798145 
22.3326331272 1.8474439091 1.5512730964 3020.5437436756 2.6645737410 0.0025886942 0.0046440242 
17.9765243616 1.7822999796 1.5503716016 3811.8662906723 2.7716398014 0.0025142852 0.0046333226 
17.6385657241 1.6863997240 1.5480729019 5394.5113846656 2.9857719222 0.0023654672 0.0046119194 
18.8171141500 1.6510156986 1.5466187987 6185.8339316623 3.0928379826 0.0022910582 0.0046012177 
16.6668888294 1.7085969652 1.5531554294 6896.0734773794 4.1551805370 0.0022729988 0.0046624512 
16.4538903987 1.7042014596 1.5560495799 8543.0364948059 5.1832207462 0.0021587374 0.0046992102 
18.2151978791 1.7565119029 1.5595607839 6958.2476428018 4.7238654421 0.0027959726 0.0047328418 
20.0742467842 1.7825557555 1.5638400250 7833.5409560337 5.7117896343 0.0031746533 0.0048098802 
18.4680578381 1.7265793856 1.5469754058 11412.5040675419 6.9401230576 0.0027237008 0.0046119367 
19.5162760208 1.7274596401 1.5391277268 15562.0310781079 9.2809664999 0.0028528147 0.0045497016 
17.2136721361 1.7727297303 1.5616719480 3113.4500464099 2.2584361729 0.0024654730 0.0047364068 
22.8431933604 1.5700165304 1.5175876435 4332.3677031061 1.7600928656 0.0016599304 0.0045017267 
20.0742466550 1.7825557566 1.5638400250 7833.5409560337 5.7117896343 0.0031746533 0.0048098802 
18.4680578381 1.7265793856 1.5469754058 11412.5040675419 6.9401230576 0.0027237008 0.0046119367 
19.5162760208 1.7274596401 1.5391277268 15562.0310781079 9.2809664999 0.0028528147 0.0045497016 
17.2136721361 1.7727297303 1.5616719480 3113.4500464099 2.2584361729 0.0024654730 0.0047364068 
22.8431933604 1.5700165304 1.5175876435 4332.3677031061 1.7600928656 0.0016599304 0.0045017267 
20.0742467839 1.7825557555 1.5638400250 7833.5409560337 5.7117896343 0.0031746533 0.0048098802 
22.8431933604 1.5700165304 1.5175876435 4332.3677031061 1.7600928656 0.0016599304 0.0045017267 
17.4547824230 1.6647895857 1.5263390724 9661.9174410781 4.9642746732 0.0019663394 0.0044578600 
17.9035508988 1.6529629077 1.5016639611 12936.1511384122 6.3171939234 0.0017167726 0.0043185865 
18.9226357904 1.7284854162 1.5451737134 12744.8915020349 7.7411685095 0.0028003031 0.0046009700 
22.0385814310 1.7470630579 1.5440528626 16951.1534014992 10.7317063315 0.0033704894 0.0046505917 
22.8431933604 1.5700165304 1.5175876435 4332.3677031061 1.7600928656 0.0016599304 0.0045017267 
20.9515099266 1.6103299218 1.5117314342 6428.8883144851 2.6064766886 0.0020520926 0.0043047447 
16.4538903987 1.7042014596 1.5560495799 8543.0364948059 5.1832207462 0.0021587374 0.0046992102 
16.2923372981 1.7258472019 1.5779936064 9600.1105849664 6.4715927750 0.0022120598 0.0048964430 
18.5621446111 1.7343344546 1.5556705196 13273.4285471151 8.3853545239 0.0028269643 0.0046995864 
21.3912651799 1.7504069459 1.5595206144 17743.9589691196 11.6979853531 0.0034104812 0.0047985162 
18.2857175044 1.6456607584 1.5418422834 14508.2652556765 7.7242195045 0.0017695286 0.0046715379 
16.5371707192 1.6936251462 1.5516260548 18973.1438314227 11.3563423807 0.0019716045 0.0046918592 
16.9709838235 1.6895449694 1.5508156335 25366.7987813029 15.4880945798 0.0018118777 0.0047371799 
17.2413002597 1.7469793903 1.5526608956 16079.9792702218 10.6068983966 0.0025143086 0.0046543600 
19.4741017733 1.7823526997 1.5492560199 16865.8362774945 12.0482378426 0.0028866986 0.0046457710 
18.2857175044 1.6456607584 1.5418422834 14508.2652556765 7.7242195045 0.0017695286 0.0046715379 
17.2413002597 1.7469793903 1.5526608956 16079.9792702218 10.6068983966 0.0025143086 0.0046543600 
19.4741017733 1.7823526997 1.5492560198 16865.8362774945 12.0482378426 0.0028866986 0.0046457710 
18.4702100476 1.7596357301 1.5448550218 7069.9230648441 4.7143448594 0.0027099969 0.0045915551 
16.3127829768 1.7098887975 1.5542278615 19267.8402091500 11.8968446730 0.0021112507 0.0046886383 
16.9709838235 1.6895449694 1.5508156335 25366.7987813029 15.4880945798 0.0018118777 0.0047371799 
19.6181129845 1.7901142397 1.5986986082 16567.4566709508 13.0838209839 0.0033017141 0.0051466328 
23.0582204663 1.8237578005 1.6317119955 18383.1094372201 16.4671345141 0.0040941848 0.0055606560 
17.3392998890 1.6882391915 1.5976829468 12488.5817285966 7.8705686353 0.0023392959 0.0050698793 
21.3855882001 1.6119604306 1.6171950280 10299.9544541476 5.7817340316 0.0020655945 0.0052819334 
20.5493840820 1.8327219836 1.6073784054 6696.9485566644 6.0088237860 0.0032287663 0.0052176324 
17.9740565083 1.6659683693 1.5773728659 7488.4226960280 4.2342169031 0.0023268003 0.0048830115 
17.6712176640 1.7551338876 1.6253739800 4863.6032360126 3.9072465258 0.0022264969 0.0053338967 
18.0527468367 1.8043881531 1.5997388551 4499.1160383285 3.7979206786 0.0025781483 0.0050891792 
16.9422523303 1.7093120404 1.5985932905 9825.4264985072 6.5130193164 0.0024189133 0.0050763126 
17.3392998890 1.6882391915 1.5976829468 12488.5817285966 7.8705686353 0.0023392959 0.0050698793 
18.0527468367 1.8043881531 1.5997388551 4499.1160383285 3.7979206786 0.0025781483 0.0050891792 
20.5493840820 1.8327219836 1.6073784054 6696.9485566644 6.0088237860 0.0032287663 0.0052176324 
20.5493840820 1.8327219836 1.6073784054 6696.9485566644 6.0088237860 0.0032287663 0.0052176324 
20.5493840820 1.8327219836 1.6073784054 6696.9485566644 6.0088237860 0.0032287663 0.0052176324 
20.5493840820 1.8327219836 1.6073784054 6696.9485566644 6.0088237860 0.0032287663 0.0052176324 
19.1246148577 1.7637510321 1.5555529499 9278.6957019810 6.3490305455 0.0029463905 0.0047092364 
22.2088397106 1.8560998384 1.5926564308 7549.0127449421 7.0794669894 0.0031558821 0.0050732340 
17.9740565083 1.6659683693 1.5773728659 7488.4226960280 4.2342169031 0.0023268003 0.0048830115 
18.3355817430 1.6405366028 1.5327822848 8736.2239539875 4.4175566651 0.0018029332 0.0045713026 
17.1739907516 1.6811414163 1.5266915324 13052.6104301530 6.9382777658 0.0020659436 0.0044408175 
17.6222575029 1.6800704510 1.4845459447 17329.3576260652 8.5084563094 0.0018098412 0.0041166367 
16.8833202608 1.7324445645 1.5267752650 12845.3976395159 7.8540119726 0.0021868632 0.0044258883 
18.1947951033 1.7551649744 1.5011485292 15523.8851112599 9.6639095074 0.0021168947 0.0041973267 
17.9846342819 1.6598288174 1.5173342332 11948.5306272430 6.4560244192 0.0016272297 0.0045208011 
16.5768981685 1.7315315356 1.5429865993 14987.1006869516 9.4423968012 0.0022431150 0.0045706723 
17.4056074661 1.7528486899 1.5436122952 18112.5390534337 11.9548168692 0.0024632059 0.0045703572 
18.2584696035 1.7569914700 1.5506727187 13294.0790435504 8.8971152381 0.0027267611 0.0046461095 
16.9258128207 1.7114236407 1.5504335080 9408.9981621412 5.6381020746 0.0023526989 0.0046339568 
17.6062735998 1.6889860396 1.5539767269 6619.9468997360 3.7359547113 0.0024074908 0.0046655991 
20.2342252534 1.6074201784 1.5276678419 7764.9537336352 3.6028033742 0.0017094176 0.0045682645 
23.0944109270 1.5727018373 1.5706402385 5673.4131847294 2.5203023405 0.0020105927 0.0048596738 
16.8833202608 1.7324445645 1.5267752650 12845.3976395159 7.8540119726 0.0021868632 0.0044258883 
19.0907151700 1.7664834671 1.5039141342 16431.3898669092 10.5208667886 0.0022749985 0.0042089955 
19.2625307372 1.7704029966 1.5385288312 15087.0751572470 10.2305426461 0.0027708287 0.0045376631 
19.6855841980 1.6417618804 1.5969760519 5748.4816691420 3.1673171605 0.0024531630 0.0050612658 
19.4454762176 1.8264837042 1.6032707527 5475.1967253927 4.8644258806 0.0028558276 0.0051396680 
17.3309502706 1.7644298586 1.6056162421 11335.4851686380 8.6309845198 0.0027384488 0.0051519209 
18.0571992005 1.7727105799 1.6305532511 13693.2543030891 11.0784994241 0.0029039277 0.0053950818 
19.3744317441 1.8082784003 1.5666904778 15000.4521489801 11.9314557503 0.0028354195 0.0048015817 
21.7143943098 1.8207608854 1.5728590385 13848.9940151626 11.3571116235 0.0033882025 0.0049189738 
16.2923372981 1.7258472019 1.5779936064 9600.1105849664 6.4715927750 0.0022120598 0.0048964430 
20.8861628537 1.6180196663 1.5551339449 7475.6688698682 4.0288333507 0.0016239885 0.0048851776 
19.6855841981 1.6417618804 1.5969760519 5748.4816691420 3.1673171605 0.0024531630 0.0050612658 
19.3744317441 1.8082784003 1.5666904778 15000.4521489801 11.9314557503 0.0028354195 0.0048015817 
17.5751514323 1.7669023041 1.5418643747 20036.3648045230 13.7678619650 0.0024225508 0.0045541364 
18.7239523513 1.7739419970 1.5091068944 27316.9488440882 18.2195800072 0.0022059124 0.0042613706 
21.0704500086 1.7865398253 1.4916835946 22166.8081990028 14.7956010695 0.0022736614 0.0040966083 
23.5583343065 1.8696467607 1.5778737183 3610.2742010099 3.4950161133 0.0028400723 0.0049047775 
18.3353466048 1.7897624901 1.5616337766 9536.9428617795 7.1761570868 0.0026815324 0.0047439257 
21.0704500085 1.7865398253 1.4916835946 22166.8081990028 14.7956010695 0.0022736614 0.0040966083 
18.2055278044 1.7992444121 1.5960968693 7375.8136828635 6.0308550621 0.0028006094 0.0050690509 
23.4824245497 1.8280424667 1.5477040315 13900.0313404687 11.2129124977 0.0033321352 0.0046796677 
16.2923372981 1.7258472019 1.5779936064 9600.1105849664 6.4715927750 0.0022120598 0.0048964430 
21.4665437408 1.6140177128 1.5696926927 7450.1502072152 4.1009329136 0.0016520221 0.0050048307 
23.4824245478 1.8280424667 1.5477040261 13900.0313404687 11.2129124977 0.0033321352 0.0046796677 
18.7643791907 1.8122816908 1.6099227141 5966.3454362423 5.3288952280 0.0023536552 0.0051823364 
16.3387073367 1.7273077653 1.5669343293 11120.2322051338 7.2885340113 0.0022815887 0.0047889975 
17.3486451154 1.6640951764 1.5425435974 12770.5758778013 6.9602272408 0.0018953734 0.0046287712 
22.5918477537 1.5888319990 1.5990886459 1999.2149440294 0.9807649438 0.0022232734 0.0050905736 
19.3744317441 1.8082784003 1.5666904778 15000.4521489801 11.9314557503 0.0028354195 0.0048015817 
22.6760156052 1.8279215118 1.5476694268 21501.0707514554 17.4068011536 0.0031414925 0.0046570857 
22.5918477537 1.5888319990 1.5990886459 1999.2149440294 0.9807649438 0.0022232734 0.0050905736 
16.6568589489 1.6970191869 1.5667963912 6935.5540407290 4.3563205729 0.0019694154 0.0048338657 
20.4424467643 1.6227219837 1.5317548565 6715.4242196618 3.5190533283 0.0015538184 0.0047162731 
17.7250866431 1.7874715916 1.5559845591 14780.3223279129 11.0941885057 0.0024198224 0.0046839890 
20.0888891469 1.8085172283 1.5337490392 21170.8760198546 16.1509002867 0.0025180970 0.0044806968 
17.5493199858 1.7127136016 1.5796082380 9864.2841432295 6.8578120722 0.0018307085 0.0050006686 
18.3353466048 1.7897624901 1.5616337766 9536.9428617795 7.1761570868 0.0026815324 0.0047439257 
22.2785440954 1.8184662375 1.5435750817 9373.2722210545 7.3353295940 0.0031069443 0.0046155543 
18.0096047901 1.7536353358 1.5187119791 15220.1802815353 9.6287048603 0.0023225243 0.0043430525 
22.0707058302 1.7645200542 1.4729893639 19847.0977041819 11.7786096764 0.0023069589 0.0039234106 
18.7643791907 1.8122816908 1.6099227141 5966.3454362423 5.3288952280 0.0023536552 0.0051823364 
19.3968387950 1.8096809046 1.5730612763 13766.3673748052 11.0875668430 0.0028988839 0.0048657586 
21.7457273997 1.8520420048 1.5821498920 10904.7567952361 10.0548698205 0.0028953582 0.0049490075 
19.5783073797 1.8247195628 1.5791683561 10958.6256477105 9.3632858682 0.0027419158 0.0049090050 
16.7659971011 1.7626356898 1.5717504133 11066.3633526594 7.9801179636 0.0024350311 0.0048290000 
16.3387073367 1.7273077653 1.5669343293 11120.2322051338 7.2885340113 0.0022815887 0.0047889975 
16.3153835992 1.7275774413 1.5708280933 6908.6196144918 4.7021125490 0.0020461366 0.0048538669 
16.7706900286 1.7582409044 1.6031699266 1958.8133046736 1.4994529080 0.0023383552 0.0051205755 
17.0571211044 1.7225764174 1.5458930397 8769.0241305599 5.3500250256 0.0023968724 0.0045913476 
18.8303553767 1.7014377380 1.5137571114 10170.3634777187 5.3605899244 0.0024184811 0.0042958532 
18.1388876530 1.6602845627 1.5710203152 2520.3366030930 1.3837558211 0.0022964172 0.0048258579 
17.5960957653 1.7931277746 1.5936010682 3462.2550787343 2.8605418740 0.0023124793 0.0050334110 
16.9390593554 1.7703639543 1.5741494879 6624.7245060138 4.8938114374 0.0024649397 0.0048511768 
18.3353466048 1.7897624901 1.5616337764 9536.9428617795 7.1761570868 0.0026815324 0.0047439257 
17.6389945439 1.7956569882 1.5913172000 2007.9887524471 1.6380294907 0.0025065034 0.0050096995 
16.2867923455 1.7373821552 1.5788736068 5275.0759938103 3.6807515296 0.0021995922 0.0049058111 
16.3153835992 1.7275774413 1.5708280932 6908.6196144918 4.7021125490 0.0020461366 0.0048538669 
16.8088839400 1.6998947515 1.5895649927 2256.3969723654 1.4702929634 0.0021400507 0.0050120534 
20.3179826939 1.6127728851 1.5738689258 3359.8281685776 1.6672652467 0.0020980006 0.0048727659 
16.6373635318 1.7009949106 1.5705471808 5117.4018730527 3.1560002991 0.0022494040 0.0048244798 
16.6707601170 1.7078799483 1.5607403494 6547.9043233964 3.9988539669 0.0023040807 0.0047306930 
16.7529766472 1.7696733099 1.5836618799 4892.7575290780 3.7033955419 0.0023671559 0.0049396242 
18.1186333648 1.8063666769 1.5873446841 5659.2222093281 4.7214606894 0.0025017336 0.0049730533 
17.5277241496 1.7896803618 1.5946654050 3022.8616526155 2.4883581109 0.0022746284 0.0050454825 
16.6373635318 1.7009949106 1.5705471808 5117.4018730527 3.1560002991 0.0022494040 0.0048244798 
17.2140564821 1.6806622918 1.5584722933 6164.6719832713 3.4898213932 0.0022367918 0.0047139784 
21.6825410239 1.6184913023 1.5901916383 336.0350404568 0.1691897360 0.0025795295 0.0050014017 
16.3153835992 1.7275774413 1.5708280933 6908.6196144918 4.7021125490 0.0020461366 0.0048538669 
17.0284281241 1.7249023902 1.5538346563 10194.9119015093 6.9685739555 0.0017794401 0.0047800995 
20.3179826939 1.6127728851 1.5738689258 3359.8281685776 1.6672652467 0.0020980006 0.0048727659 
17.4580835938 1.6703699308 1.5766964683 3743.0605087027 2.1762978205 0.0021652894 0.0048894805 
16.4663500827 1.6998194539 1.5408146363 7185.8959949965 4.2096303369 0.0020402684 0.0045762671 
16.7023937090 1.7102420249 1.5076133578 9799.4373401580 5.5647190513 0.0018912250 0.0043041129 
16.3532764745 1.7132653248 1.5399972789 10263.9230651095 6.4158090388 0.0018796104 0.0046101121 
16.9589941520 1.7181222708 1.5183737976 14135.7162961178 8.9318356477 0.0016712070 0.0045022392 
16.6507114063 1.7105558007 1.5226929290 10240.1183911783 6.2734689308 0.0017417267 0.0045043064 
17.9014555883 1.7127193880 1.4870171488 12801.4766502411 7.8322032466 0.0014878880 0.0043442197 
16.6373635318 1.7009949106 1.5705471808 5117.4018730527 3.1560002991 0.0022494040 0.0048244798 
17.3662730214 1.6978504506 1.5885927109 2556.0436139899 1.5972659832 0.0025032427 0.0049845664 
17.9014555987 1.7127193881 1.4870171488 12801.4766502411 7.8322032466 0.0014878880 0.0043442197 
17.3662730214 1.6978504506 1.5885927109 2556.0436139899 1.5972659832 0.0025032427 0.0049845664 
21.3466719875 1.6133421448 1.5800994865 1239.6574735616 0.6043886632 0.0024233365 0.0049059013 
16.5254279595 1.7228825472 1.5501075896 6508.8185123979 4.0579453028 0.0022666810 0.0046347433 
17.0245247272 1.7406580273 1.5365540131 7891.6975142455 4.9987690440 0.0023173768 0.0045073747 
18.0928978294 1.8053176950 1.6027395706 1555.2085353365 1.3282826612 0.0025191613 0.0051150978 
21.6514974183 1.6222174417 1.5831350782 993.0882434863 0.4943997044 0.0026190898 0.0049381823 
16.3024896158 1.7247734453 1.5766676839 4936.7758241566 3.2995416008 0.0022371210 0.0048819721 
16.3153835992 1.7275774413 1.5708280933 6908.6196144918 4.7021125490 0.0020461366 0.0048538669 
16.3783396912 1.7398798927 1.5795182948 6538.7657693788 4.5371291109 0.0023397665 0.0049022885 
16.3588697237 1.7461590074 1.5791182027 9188.3199172874 6.5034993347 0.0022979815 0.0049004822 
16.3672435909 1.7229768145 1.5438192123 8714.9933246252 5.4176583377 0.0021542443 0.0045866874 
16.7932689368 1.7328329776 1.5119020932 12294.8857192695 7.4623461759 0.0019717858 0.0043224822 
16.7288806257 1.7436615251 1.5168465760 12583.5792986116 8.0812151120 0.0019044344 0.0043861766 
18.5676437192 1.7583583730 1.4701661499 17597.3471409224 11.3231896764 0.0016050303 0.0040869817 
16.2629175586 1.7320681976 1.5427019487 11668.1847933104 7.6321706969 0.0019598729 0.0046117164 
16.5894750372 1.7308450637 1.5360142087 14247.8679337666 9.4192833940 0.0018064688 0.0046002029 
16.8357510531 1.7641432475 1.5969567165 5568.7671234592 4.3126820844 0.0022488116 0.0050685946 
21.9871993012 1.8544788946 1.6278584899 1772.6674565410 1.8095466345 0.0024883515 0.0053461092 
16.7288806257 1.7436615251 1.5168465760 12583.5792986116 8.0812151120 0.0019044344 0.0043861766 
19.6975605881 1.7636800147 1.4516100711 17989.0352196469 11.2170493507 0.0016124759 0.0039062103 
21.9871993012 1.8544788946 1.6278584899 1772.6674565410 1.8095466345 0.0024883515 0.0053461092 
16.6886962496 1.7541334467 1.6016226803 4475.3954170586 3.3774637539 0.0023423722 0.0051061261 
16.3700408061 1.7144995951 1.5546154538 8240.7937784930 5.1104704969 0.0021907547 0.0046824569 
16.7712149598 1.7056790126 1.5333766475 9576.8071060099 5.5093647031 0.0021617263 0.0044893880 
19.5529181769 1.8169623556 1.6180597907 4232.7537959423 3.9137878782 0.0022778400 0.0052616635 
16.7712149599 1.7056790126 1.5333766475 9576.8071060099 5.5093647031 0.0021617263 0.0044893880 
18.3230304762 1.7047448112 1.4907618938 12248.8337610437 6.3071531155 0.0021036694 0.0041032503 
19.5529181769 1.8169623556 1.6180597907 4232.7537959423 3.9137878782 0.0022778400 0.0052616635 
16.6758002672 1.7543222908 1.5956653757 8520.7740636884 6.4307341191 0.0022228048 0.0050589252 
16.3791708025 1.7241484264 1.5428684337 11368.8062257758 7.0749609622 0.0021545682 0.0045778646 
17.4388009129 1.7289863450 1.5049836979 14936.8324406925 8.6555475043 0.0020929323 0.0042359651 
19.5529181769 1.8169623556 1.6180597907 4232.7537959423 3.9137878782 0.0022778400 0.0052616635 
16.3024896158 1.7247734453 1.5766676839 4936.7758241566 3.2995416008 0.0022371210 0.0048819721 
17.8506688656 1.6635378596 1.5671494667 3144.7767043908 1.7339453417 0.0022442791 0.0047934955 
16.7712149599 1.7056790126 1.5333766475 9576.8071060099 5.5093647031 0.0021617263 0.0044893880 
18.3230304762 1.7047448112 1.4907618938 12248.8337610437 6.3071531155 0.0021036694 0.0041032503 
19.5529181769 1.8169623556 1.6180597907 4232.7537959423 3.9137878782 0.0022778400 0.0052616635 
16.7712149599 1.7056790126 1.5333766475 9576.8071060099 5.5093647031 0.0021617263 0.0044893880 
18.3230304762 1.7047448112 1.4907618938 12248.8337610437 6.3071531155 0.0021036694 0.0041032503 
19.5529181769 1.8169623556 1.6180597907 4232.7537959423 3.9137878782 0.0022778400 0.0052616635 
16.7712149599 1.7056790126 1.5333766475 9576.8071060099 5.5093647031 0.0021617263 0.0044893880 
18.3230304762 1.7047448112 1.4907618938 12248.8337610437 6.3071531155 0.0021036694 0.0041032503 
16.7624661107 1.7280495699 1.5142473485 11884.8713293693 7.1116393020 0.0020068711 0.0043365565 
18.7606022693 1.7440014875 1.4679819341 15589.6092855246 8.9787270760 0.0018391205 0.0039517716 
17.0349512772 1.7384766479 1.5087865719 14897.5386748775 9.0956103056 0.0019969974 0.0042880026 
18.9668362882 1.7555669409 1.4734951339 19877.9201002380 11.9936446580 0.0018769356 0.0039910179 
16.3024896158 1.7247734453 1.5766676839 4936.7758241566 3.2995416008 0.0022371210 0.0048819721 
18.2076133486 1.6716690312 1.5570017828 4800.4252211470 2.5966666614 0.0024128696 0.0046933862 
17.5964670249 1.7914857048 1.6060529686 1041.5156309769 0.8597117361 0.0025688706 0.0051469610 
22.3224149827 1.5979902377 1.5579881779 3638.9961217664 1.5955132399 0.0023505272 0.0047035651 
18.3982872172 1.6594672888 1.5633742147 4363.9385336695 2.3309172076 0.0023478370 0.0047532459 
17.0648574288 1.7115317537 1.5062912949 10797.4577115146 6.0085333503 0.0020109063 0.0042620352 
19.3129179831 1.7372631618 1.4493049462 15675.4287517834 8.5829441574 0.0017319242 0.0038195723 
16.6173835111 1.7220859784 1.5233325984 10691.7943977446 6.3761359502 0.0020634745 0.0044101448 
17.1192069772 1.7380957536 1.5015004834 13855.7223297821 8.3987453215 0.0019212933 0.0042385942 
16.5280153996 1.7085419596 1.5495113190 6036.4194712715 3.6310740783 0.0022004594 0.0046343810 
16.3492668933 1.7192734187 1.5575527825 4266.2256539023 2.6919287659 0.0022198260 0.0047068776 
20.7066649507 1.8444864723 1.5994600906 1550.1528369606 1.4736031389 0.0024557392 0.0050841551 
16.2528059421 1.7364027794 1.5463648612 334215.2737748688 219.2612657487 0.0020802358 0.0046206272 
17.7300658028 1.6588972690 1.5463650946 417769.0922185860 219.2612657487 0.0020802358 0.0046206272 
19.2248420300 1.8128978776 1.5463648636 334215.2737748688 274.0765821859 0.0020802358 0.0046206272 
17.7358068298 1.7496443193 1.5486727682 334215.2737748688 219.2612657487 0.0026002948 0.0046206272 
23.5145027299 1.6230530539 1.6702856086 334215.2737748688 219.2612657487 0.0020802358 0.0057757840 
21.5564689811 1.7848639724 1.4858653263 365547.9556912627 239.8170094126 0.0022752579 0.0040430488 
17.7296793296 1.6845742276 1.6096910571 344659.5010803335 226.1131803033 0.0021452432 0.0051982056 
23.5145027299 1.6230530539 1.6702856086 334215.2737748688 219.2612657487 0.0020802358 0.0057757840 
19.1531741563 1.6866723719 1.5551269333 381214.2966494597 250.0948812446 0.0015926806 0.0049094164 
19.2248420300 1.8128978776 1.5463648636 334215.2737748688 274.0765821859 0.0020802358 0.0046206272 
19.2248420300 1.8128978776 1.5463648636 334215.2737748688 274.0765821859 0.0020802358 0.0046206272 
22.1665424081 1.8259987180 1.5868649667 279383.0804211794 265.5116889926 0.0018689619 0.0050538110 
20.9197760904 1.7666071268 1.6046411872 335520.8021880519 288.6369006145 0.0017633249 0.0052704029 
16.2528059418 1.7364027795 1.5463648612 334215.2737748688 219.2612657487 0.0020802358 0.0046206272 
17.7300724257 1.7127863785 1.5131074812 333562.5095682773 184.5734483158 0.0022386913 0.0042957393 
17.7300658028 1.6588972690 1.5463650946 417769.0922185860 219.2612657487 0.0020802358 0.0046206272 
21.9398158924 1.6010794604 1.5243951214 486962.0981172894 196.1360541268 0.0021858728 0.0044040353 
19.2248420300 1.8128978776 1.5463648636 334215.2737748688 274.0765821859 0.0020802358 0.0046206272 
19.7769869874 1.6225118903 1.5772773234 387089.1745087836 205.9856812991 0.0019217804 0.0049455150 
16.5209593564 1.7554470943 1.5569804413 351839.9073528404 251.3796152236 0.0020274173 0.0047289231 
19.2248420300 1.8128978776 1.5463648636 334215.2737748688 274.0765821859 0.0020802358 0.0046206272 
17.6245621136 1.7169367631 1.5546837952 343027.5905638547 207.9127822676 0.0025738855 0.0046747752 
20.9868417989 1.7187010851 1.5377620015 323934.2375210521 186.8217327790 0.0030644880 0.0045574546 
19.1531741563 1.6866723719 1.5551269333 381214.2966494596 250.0948812446 0.0015926806 0.0049094164 
19.0982487578 1.6552418211 1.5914955336 413526.1248757410 254.1632055114 0.0018425526 0.0051079590 
23.0668527778 1.6125370494 1.6107419426 453181.5504261770 271.6141753928 0.0017237110 0.0053516249 
17.7747905557 1.6808981424 1.5814652576 382683.0161142909 225.3637521489 0.0024550440 0.0049184411 
20.3211048370 1.6688576483 1.5794078054 383417.3758467066 212.9981876011 0.0028862256 0.0049229534 
17.8810767005 1.7432865553 1.6268234061 328585.1824930168 259.2486108450 0.0021548927 0.0053561372 
22.2209612372 1.8020906218 1.6668562837 283993.2276302322 279.2422833931 0.0021922212 0.0057238922 
16.2663326071 1.7304004071 1.5721687940 393657.6143376110 268.9644115611 0.0020947101 0.0048575246 
16.3740817852 1.7503074923 1.5533474448 418156.6709662499 290.3900271900 0.0020694436 0.0046871841 
18.4997772444 1.8043364739 1.5617019129 327106.2635874579 259.0277971923 0.0025108462 0.0047373838 
19.5963781822 1.7592591557 1.5010914302 411307.7465174028 253.8319850325 0.0023764828 0.0041798288 
22.8496085305 1.8311329540 1.5053342946 371522.2780976846 301.9509601703 0.0020370510 0.0042482189 
17.7747905557 1.6808981424 1.5814652576 382683.0161142909 225.3637521489 0.0024550440 0.0049184411 
16.8107226549 1.6824509917 1.5326490665 454887.4068879341 251.4548926052 0.0019533477 0.0045198048 
18.7736960101 1.6331905463 1.5089734305 518777.9785381721 247.6684403116 0.0016745984 0.0044110153 
19.3506013248 1.6647791044 1.6076798004 392475.7541432548 255.4621585514 0.0018761435 0.0052473477 
19.6781012646 1.6268554424 1.5895170166 372786.3712829102 201.4401820746 0.0020865326 0.0050200743 
19.7476536905 1.6743453406 1.5409216723 403311.7037191788 254.5046720784 0.0015166766 0.0048396339 
16.7425562378 1.7070722678 1.5086812481 398936.9404781769 223.9275224395 0.0019158436 0.0043068704 
19.6820956843 1.7256281632 1.4585544146 402167.5336456380 208.1602043836 0.0019356937 0.0038366317 
18.5183608891 1.7641219919 1.4807683058 431701.6079361548 289.1931690988 0.0016201100 0.0041775418 
20.5001914993 1.7643258787 1.4839094655 415371.2276083743 253.4729276051 0.0022416827 0.0040269362 
17.4611015222 1.7717708726 1.5231863213 427963.1344144749 298.8227798269 0.0020054352 0.0044197326 
18.5495962605 1.7967456441 1.5302145570 442476.2313826240 336.2704085205 0.0020502310 0.0044761637 
19.3701734286 1.7098224614 1.5510184954 417824.8006873279 291.9523007721 0.0015614724 0.0048960650 
17.5379004265 1.7219120416 1.4852377575 514348.5676101054 314.3319559279 0.0015427653 0.0042776490 
19.3050844211 1.7129687511 1.4337015210 595602.8977387378 345.8081262800 0.0013004393 0.0040520119 
17.2984063577 1.6778338865 1.5698371054 475810.3468637664 289.0877954672 0.0019114003 0.0048790839 
20.1473495056 1.6301968849 1.6114263317 497864.7163275722 289.0351086514 0.0020570454 0.0052298549 
16.8437542367 1.7064791013 1.5973254144 373894.2768166462 251.3269284078 0.0021730625 0.0050796942 
18.1585980449 1.7087684168 1.6424461720 303667.1314199166 219.8244146478 0.0024882111 0.0054807168 
18.2603711603 1.6920335374 1.5630602634 413339.2091057182 237.6426405014 0.0026177247 0.0047536040 
22.7945119632 1.6680217579 1.5503604966 411096.4133149134 210.4878103660 0.0031458509 0.0046823735 
17.4892150528 1.7465119351 1.5580631633 324118.0940502555 214.7845683234 0.0026209591 0.0047078452 
20.1783093294 1.7859241552 1.5457830628 248271.9676435001 177.6329547515 0.0029757384 0.0046222259 
19.5837454779 1.7488182728 1.4953551497 427339.5785594019 252.1702680580 0.0023379867 0.0041279043 
20.4913465062 1.7914653265 1.4879903793 365891.8346469373 252.3978071193 0.0020185293 0.0040912298 
20.3427054177 1.7072345909 1.5093057680 320232.2594544118 168.0051814401 0.0026373659 0.0042608498 
17.4611015222 1.7717708726 1.5231863213 427963.1344144749 298.8227798269 0.0020054352 0.0044197326 
18.7317679118 1.7806419529 1.5191894291 481828.5718945065 364.2315790202 0.0016894699 0.0044991740 
20.8782153795 1.7204572545 1.4033581270 589769.0096108741 349.7899190532 0.0011819110 0.0039571099 
21.3722354990 1.7181228774 1.4550586715 491916.1142207084 324.0624312443 0.0012416249 0.0043660342 
20.8576361242 1.7803465272 1.4520496813 475883.8313909060 333.6749051638 0.0014411388 0.0040528876 
21.3993094479 1.7438020231 1.4084050206 507316.2289937972 323.0605085543 0.0012034839 0.0039653568 
18.9889420942 1.7690250418 1.4728707530 441056.5653505045 292.5223740616 0.0016427845 0.0040882885 
20.4913465060 1.7914653265 1.4879903793 365891.8346469374 252.3978071193 0.0020185293 0.0040912298 
21.1492296086 1.8023520236 1.4886749921 368317.3603670839 286.8701904589 0.0015826050 0.0042791736 
19.0978488439 1.7333199071 1.4715273360 428419.3030751410 279.5828469958 0.0013941103 0.0042965389 
19.3143686663 1.7042097191 1.4808068413 404687.0389172586 252.5368179117 0.0013705961 0.0044183646 
17.9004493295 1.7642147269 1.5324763529 345672.3104339805 254.9353982840 0.0017153213 0.0046105737 
18.4446016184 1.7924807778 1.5774845744 264850.3511540722 220.8728431488 0.0019712400 0.0049331822 
19.7065670727 1.8033547948 1.5113447498 287950.5233137053 219.3699591138 0.0019140286 0.0043321660 
21.3722354990 1.7181228774 1.4550586715 491916.1142207084 324.0624312443 0.0012416249 0.0043660342 
19.7065670727 1.8033547948 1.5113447498 287950.5233137053 219.3699591138 0.0019140286 0.0043321660 
19.3143686663 1.7042097191 1.4808068413 404687.0389172586 252.5368179117 0.0013705961 0.0044183646 
20.0101318692 1.7869379865 1.5409477270 262257.0511655097 214.3338088225 0.0016484910 0.0047318505 
22.2870367807 1.8364299925 1.5310015603 271730.4475214755 239.5475997988 0.0018873692 0.0045234791 
21.9941842888 1.8155403442 1.4903808686 374578.2696526130 286.0277650052 0.0019011710 0.0041408457 
18.9569727750 1.8059075163 1.5366984641 271648.4150938033 213.0701706420 0.0021263400 0.0045243586 
18.7423088602 1.8064959123 1.5519397376 223313.9424571630 176.1701607335 0.0023982075 0.0046469512 
18.3414509248 1.7986384766 1.5776954783 189755.3422105492 158.9837939599 0.0020562922 0.0049157393 
21.5639932278 1.8304971722 1.6207934940 97343.8784895173 95.4618084372 0.0021338528 0.0053031861 
18.5542653620 1.8025885267 1.5896036830 227285.4979978788 195.4485172743 0.0021145666 0.0050162056 
19.8977478083 1.8103977543 1.6278632053 196952.9853399654 183.4877963546 0.0022148356 0.0053582255 
16.6054203877 1.7214333398 1.5972962405 221283.0990283103 153.2213353270 0.0022548247 0.0050712558 
21.5749899757 1.6185807128 1.6277571058 196059.4247817276 110.0582030912 0.0024385524 0.0053451442 
22.2870367805 1.8364299925 1.5310015741 271730.4475214755 239.5475997988 0.0018873692 0.0045234791 
19.5112819411 1.8099899336 1.5298979749 344245.7569946998 274.0670440854 0.0020014401 0.0044828655 
21.4072231492 1.8189655521 1.5059154908 421490.9643867752 331.6086691482 0.0019740140 0.0042664286 
18.3414509248 1.7986384766 1.5776954783 189755.3422105492 158.9837939599 0.0020562922 0.0049157393 
19.5571363486 1.8101352728 1.6015097589 112510.1348184738 101.4421688971 0.0020837183 0.0051321762 
16.6054203877 1.7214333398 1.5972962405 221283.0990283103 153.2213353270 0.0022548247 0.0050712558 
21.5749899755 1.6185807128 1.6277571058 196059.4247817276 110.0582030912 0.0024385524 0.0053451442 
22.6419502799 1.8684542302 1.6127196555 85146.6304129701 86.9765053634 0.0026966242 0.0052145022 
17.9004493291 1.7642147268 1.5324763529 345672.3104339805 254.9353982840 0.0017153213 0.0046105737 
22.4861909287 1.7491935593 1.4462361727 475935.1504444857 338.9148447442 0.0012246699 0.0043086094 
22.6419502799 1.8684542302 1.6127196555 85146.6304129701 86.9765053634 0.0026966242 0.0052145022 
18.2482517832 1.8089203896 1.5972210073 150278.0504182227 128.9662285936 0.0024512985 0.0050635201 
17.0281891283 1.7720169382 1.5883144896 221324.9527402382 167.9193270044 0.0025531564 0.0049832271 
17.5382867299 1.7590863013 1.5904240564 237109.7580050826 172.3870935266 0.0028015884 0.0050169710 
17.7888071456 1.7405815287 1.6352536286 186771.8576351619 146.6075433661 0.0022887155 0.0054201531 
20.6803378528 1.7015172857 1.6763036706 168500.8152241614 131.8262346824 0.0022339695 0.0058067541 
18.1297385756 1.7070342998 1.6284070680 268919.1320770716 195.2414785505 0.0021269601 0.0053752012 
20.6123459552 1.6671444964 1.6410221729 328239.6729064961 228.3791035290 0.0019647909 0.0055310418 
19.3162669598 1.8001999828 1.5265212966 300905.5256975880 224.0890943957 0.0022907843 0.0044161907 
20.6803378529 1.7015172857 1.6763036706 168500.8152241614 131.8262346824 0.0022339695 0.0058067541 
22.5092678669 1.6871674601 1.6472305015 221669.3194234729 169.9494559128 0.0018120040 0.0056514813 
18.5542653620 1.8025885267 1.5896036830 227285.4979978788 195.4485172743 0.0021145666 0.0050162056 
17.1204029738 1.7659212241 1.5563705072 301077.7090392053 225.1041588499 0.0019202082 0.0047503179 
19.9773394535 1.7969640482 1.4937753117 367366.1559467273 271.7431209337 0.0017633275 0.0042220997 
19.3766290509 1.8004979828 1.5310641379 287613.3996477601 214.5582890881 0.0023962757 0.0044550089 
16.3943419530 1.7132713296 1.5688200584 312161.1718982949 198.6141136335 0.0022345677 0.0048096863 
17.3442101722 1.6821382139 1.5580564151 354599.0088485029 200.1969118131 0.0022945683 0.0047064266 
16.6503137101 1.7574394220 1.5416951081 384821.5257779597 264.3290838238 0.0021141815 0.0045722215 
17.9876259937 1.7742295606 1.5135169713 466590.7391527845 319.8829580721 0.0020438599 0.0043227043 
21.7209570678 1.8376360107 1.5710692506 266616.8744224955 249.4195933431 0.0019842444 0.0048699482 
17.3442101722 1.6821382139 1.5580564151 354599.0088485029 200.1969118131 0.0022945683 0.0047064266 
22.0367367580 1.6110273798 1.5495319555 398590.0760615065 175.5855710481 0.0024497303 0.0046246658 
21.7209570677 1.8376360107 1.5710692506 266616.8744224954 249.4195933431 0.0019842444 0.0048699482 
17.3442101722 1.6821382139 1.5580564151 354599.0088485030 200.1969118131 0.0022945683 0.0047064266 
22.0367367580 1.6110273798 1.5495319555 398590.0760615068 175.5855710481 0.0024497303 0.0046246658 
18.8543880085 1.7738889258 1.5072314559 363582.3002039996 241.4499270653 0.0022084826 0.0042438900 
16.4563259907 1.7293797440 1.5882665789 300473.5214527143 210.6442947221 0.0021541343 0.0049980975 
18.1297385766 1.7070342998 1.6284070680 268919.1320770717 195.2414785505 0.0021269601 0.0053752012 
18.6627005837 1.6609796814 1.5863774736 382872.4829114311 235.5789355163 0.0018452704 0.0050585228 
16.2905469964 1.7144479490 1.5348385526 411211.8418358353 251.9602502794 0.0019329799 0.0045456469 
16.6309382815 1.7155963576 1.5067483269 466581.0020273956 272.6182280581 0.0018224028 0.0043194216 
17.0730714970 1.7518555473 1.6139202170 245104.3612611538 189.9863169434 0.0022647114 0.0052243228 
20.0111575385 1.7781689708 1.5871250966 302339.0306463720 257.3023357536 0.0017776174 0.0050962659 
19.1794432888 1.8157434073 1.5701436393 271067.2435660434 233.4812430059 0.0021061342 0.0048369116 
19.9227582397 1.7986308891 1.5093834877 384548.3932536364 300.1220937732 0.0016943593 0.0044035356 
18.7742389446 1.8007446977 1.5516123090 370310.3875828005 302.5132193283 0.0019259380 0.0047041494 
19.6510815145 1.8130309484 1.5492297262 404926.7268545981 341.2177495675 0.0019288029 0.0046810652 
17.6778183612 1.7836380830 1.6102150276 297028.8701688503 248.0431123022 0.0022690088 0.0051896964 
18.6805376270 1.7805638426 1.6533828367 253269.1086264572 222.0036215668 0.0025563336 0.0055827769 
17.2139482921 1.7573420440 1.5764590928 423490.8331578467 321.9648977177 0.0019386711 0.0049327129 
17.4350295557 1.7357167389 1.5785219486 499702.6279537483 366.2067250736 0.0018549395 0.0049806136 
17.2547959686 1.7745844919 1.5482497199 490900.8447312062 352.5959996299 0.0023058489 0.0046155325 
19.7055493967 1.7811493079 1.5220808768 585181.7517736233 400.2428315680 0.0025699647 0.0043751658 
18.6639832336 1.7803209908 1.4981321657 593146.9924899058 414.1316667451 0.0018328777 0.0042350199 
23.3142878049 1.7945569687 1.4360451327 741206.0536504337 497.1759439666 0.0016148121 0.0037576817 
18.0090314584 1.7813584926 1.5466387395 609517.0702367695 472.7469866843 0.0018470530 0.0046838941 
19.0801206603 1.7816343508 1.5459862412 721864.8424661744 576.9559381145 0.0017134888 0.0047397305 
18.9381619992 1.7845197535 1.6163530953 465550.5285129577 404.3565394476 0.0020686625 0.0052734509 
22.8394451624 1.8007965443 1.6741387351 401752.2965244837 399.4689757989 0.0021865549 0.0057926664 
18.0683532182 1.7936162421 1.6223322851 176776.4055658438 152.7887869204 0.0024245843 0.0052952084 
18.8954381501 1.7196177837 1.6619501851 379639.3605330428 294.3124941439 0.0024571609 0.0056609452 
18.8951996579 1.6601408943 1.5340236860 371757.3228674368 183.4830270850 0.0023347120 0.0044834834 
19.5372716456 1.6842597784 1.5926922960 209834.3388950165 125.3834288160 0.0029062135 0.0050469712 
21.7379253026 1.6848931117 1.4878642919 244995.0954967088 112.8131270817 0.0025285185 0.0040596525 
18.8954381501 1.7196177837 1.6619501851 379639.3605330428 294.3124941439 0.0024571609 0.0056609452 
21.7379253026 1.6848931117 1.4878642919 244995.0954967088 112.8131270817 0.0025285185 0.0040596525 
17.8671637586 1.7576516896 1.4942577882 432380.4954355813 275.4570415425 0.0018906183 0.0041799672 
22.1764825812 1.7766426271 1.4137965173 543653.5737058637 350.4938479058 0.0013828207 0.0037464652 
19.5372716456 1.6842597784 1.5926922960 209834.3388950165 125.3834288160 0.0029062135 0.0050469712 
18.8954381501 1.7196177837 1.6619501851 379639.3605330428 294.3124941439 0.0024571609 0.0056609452 
17.9063471861 1.7146749409 1.5474291627 549289.5279475073 325.0986879170 0.0025773834 0.0046082578 
20.1935552797 1.7269516263 1.5096399879 735546.0891383390 411.2536384152 0.0026537829 0.0042647825 
18.0597032614 1.7703498711 1.6411239915 443074.7131859495 365.2122781684 0.0027885914 0.0054823699 
20.9775144689 1.7970814767 1.6929969202 478733.4083452057 456.0769037101 0.0030155311 0.0059818132 
22.2484964428 1.7655468318 1.5029747314 466910.3518467969 289.8327031217 0.0028318577 0.0042156205 
18.8954381501 1.7196177837 1.6619501851 379639.3605330428 294.3124941439 0.0024571609 0.0056609452 
16.9022092925 1.7443846382 1.6032519523 721617.8843038365 543.2263011136 0.0021582787 0.0051365815 
19.0511560832 1.7323869357 1.5964385644 977509.6570082465 752.1477372624 0.0017843114 0.0051813867 
20.4354951234 1.6913813262 1.6794395483 555909.8982539618 411.3288810415 0.0026848582 0.0058285447 
17.2547959685 1.7745844919 1.5482497199 490900.8447312062 352.5959996299 0.0023058489 0.0046155325 
22.7209533871 1.8046345200 1.4807168115 458396.3179698284 323.2295589241 0.0021163443 0.0040090264 
18.9696341501 1.7840394562 1.5232308092 624822.2360111494 436.6313127242 0.0023866437 0.0043831158 
20.6518656545 1.6869469520 1.6747334319 711005.8627543929 511.8547310375 0.0028391043 0.0057961361 
22.7209533871 1.8046345200 1.4807168115 458396.3179698284 323.2295589241 0.0021163443 0.0040090264 
20.6518656545 1.6869469520 1.6747334319 711005.8627543929 511.8547310375 0.0028391043 0.0057961361 
19.9059288965 1.7093920017 1.5847584870 442478.2856456629 276.1722038099 0.0031375826 0.0049983583 
20.2427047521 1.8003388640 1.5011264118 525528.2122470110 382.1501907310 0.0020417247 0.0042084709 
17.7092093032 1.7242861314 1.6332264955 752530.8260550669 564.8437244980 0.0022911753 0.0054011924 
20.7418942431 1.6868461127 1.6659852129 659330.4393528255 463.7428109228 0.0029801722 0.0057289971 
20.2799996143 1.7188331942 1.5531359902 385727.6321936490 230.4988203682 0.0030752200 0.0047001779 
18.7003082050 1.7766424631 1.6446939171 507187.9824242792 422.9439231748 0.0030379303 0.0055390726 
21.4935704717 1.8100343682 1.6921399389 486137.2096626651 471.8665408037 0.0032682038 0.0060044799 
20.0227747728 1.7368951728 1.6841669118 731480.0532934528 613.7663421269 0.0025214488 0.0058665998 
22.9850967508 1.7219418412 1.7258918556 565491.3275906154 481.3088515352 0.0030547316 0.0062898319 
17.0168470702 1.7644048678 1.5919385281 605045.2665376380 451.5238256612 0.0026093397 0.0050186878 
18.9696341501 1.7840394562 1.5232308092 624822.2360111494 436.6313127242 0.0023866437 0.0043831158 
20.7658910789 1.8429327033 1.5801251922 493952.0531045899 455.5341171743 0.0023871349 0.0049065819 
20.7418942431 1.6868461127 1.6659852129 659330.4393528255 463.7428109228 0.0029801722 0.0057289971 
17.3299603805 1.7398007969 1.6196030216 818335.6423549040 603.3299163060 0.0026745061 0.0052765226 
17.0563803180 1.7392218203 1.6087378617 999999.9791193444 722.3887353748 0.0026174635 0.0051735990 
18.5975338419 1.8106547537 1.5630600238 772414.6860712871 634.1223457775 0.0023015710 0.0047521965 
19.3895573847 1.7917193505 1.5365066607 723419.3047130461 524.1491978308 0.0026181288 0.0045096940 
17.5794661834 1.7579702755 1.6351250667 728793.1370999840 583.8939606949 0.0025536755 0.0054142979 
20.0227747731 1.7368951728 1.6841669119 731480.0532934528 613.7663421269 0.0025214488 0.0058665998 
17.0563803180 1.7392218203 1.6087378617 999999.9791193446 722.3887353748 0.0026174635 0.0051735990 
19.3420355146 1.8245616931 1.6249308965 999999.9173544205 925.3795851567 0.0026649719 0.0053250273 
22.6493728065 1.8451044938 1.5446209098 723419.2738305841 625.6446227217 0.0026418830 0.0045854082 
21.9471856462 1.6384930257 1.5146010672 313922.1718142293 134.2915170425 0.0025190421 0.0043048692 
20.4766557598 1.7005502952 1.5490735922 312261.1459688339 175.6333420541 0.0029911786 0.0046540364 
19.6963264653 1.8274378611 1.6164484505 769923.1473031940 696.1350832949 0.0030097757 0.0052759473 
21.0803273477 1.8312269671 1.6659942218 997923.6350476765 977.0568664212 0.0032551424 0.0057614863 
20.6643135354 1.6772355063 1.6227529154 383677.9820231443 240.0272079022 0.0030708812 0.0053406778 
18.6911162405 1.7807738897 1.6557863652 830544.5279120496 722.2354214940 0.0027614369 0.0056153703 
22.5476339275 1.7951112977 1.7085939275 999999.9210937456 995.5364612140 0.0026465660 0.0060960373 
20.4766557598 1.7005502952 1.5490735922 312261.1459688339 175.6333420541 0.0029911786 0.0046540364 
22.6493728065 1.8451044938 1.5446209098 723419.2738305841 625.6446227217 0.0026418830 0.0045854082 
18.7003082050 1.7766424631 1.6446939171 507187.9824242792 422.9439231748 0.0030379303 0.0055390726 
23.3952970772 1.7443099045 1.7291940845 406769.5140701181 362.3767561509 0.0033184904 0.0063535182 
19.6963264653 1.8274378611 1.6164484505 769923.1473031942 696.1350832949 0.0030097757 0.0052759473 
21.3430404974 1.8487133481 1.6448704786 999999.9886755734 992.1986581772 0.0031850024 0.0055578749 
20.8742090165 1.7342550130 1.6791814235 448507.1685322534 357.7754118314 0.0032987746 0.0058888645 
20.4766557598 1.7005502952 1.5490735922 312261.1459688339 175.6333420541 0.0029911786 0.0046540364 
22.3428866963 1.8279815419 1.5347938283 691211.6951603697 554.6511437196 0.0027888546 0.0045047002 
20.9132984485 1.8441678793 1.6440330534 999999.9375008611 994.9949211721 0.0028384591 0.0055132413 
22.3170872603 1.8000729978 1.7124405658 845452.9701995488 836.1490082328 0.0030655853 0.0061668480 
19.9669563150 1.7039570212 1.6376988854 459391.2442084012 316.3822743107 0.0031295440 0.0054851103 
21.5950875332 1.6830171102 1.5319110356 420907.3485141398 215.3448202889 0.0029343970 0.0044906347 
17.4866250113 1.7477966595 1.5817734731 542106.7401097752 376.5067935174 0.0027580939 0.0049341130 
17.5984996935 1.7571364058 1.6029952593 536664.7022717013 397.2033622778 0.0028427092 0.0051359901 
19.0072701978 1.7481672658 1.5283390938 522864.7922626446 325.9880665065 0.0026605204 0.0044368752 
18.3060752034 1.8042246723 1.6190856929 735137.6031053490 636.3901604785 0.0027261145 0.0052749819 
19.8040762216 1.8068792131 1.6643423367 841274.0085267011 791.5912074645 0.0027589116 0.0056940352 
19.7552857914 1.8300498248 1.5745004245 873642.3462237923 762.3687873006 0.0025020270 0.0048548896 
23.2206925645 1.8601145420 1.5590913529 999999.9796443620 944.9514998120 0.0023316859 0.0047143393 
19.5903403171 1.7039928874 1.4870288350 500483.1532376660 250.0233273364 0.0022662503 0.0040541996 
17.3639079542 1.7783784896 1.6158901071 685310.0289738533 559.3953784073 0.0024991252 0.0052358874 
20.6013633997 1.7629953304 1.6894190166 735356.4390521110 662.4082015951 0.0025199968 0.0059151952 
21.4130253393 1.8022734220 1.6958900886 887480.7274607481 868.9342202322 0.0028171304 0.0059894571 
20.5169659341 1.8200527172 1.5464043230 730341.2991509938 585.4613168679 0.0026639622 0.0046029932 
22.1086598077 1.7765141614 1.4865204819 595351.8693305175 375.8959687877 0.0024579574 0.0040459382 
19.5702807242 1.8172093873 1.5706966549 745898.8913963900 613.4851205126 0.0028043765 0.0048358512 
19.9724357915 1.8271845832 1.5931861396 806437.2190890103 701.9120244068 0.0030132429 0.0050622190 
20.8809914186 1.7122717946 1.5293183518 463476.2176163562 257.5192644893 0.0029446012 0.0044677422 
19.4085015385 1.7999566709 1.6366166847 675828.8686525503 584.8037308530 0.0032319927 0.0054875954 
22.8860596537 1.7988572517 1.7088989645 716067.3683135668 689.2576118857 0.0036190103 0.0062084240 
22.1086598077 1.7765141614 1.4865204819 595351.8693305175 375.8959687877 0.0024579574 0.0040459382 
19.7552857914 1.8300498248 1.5745004245 873642.3462237923 762.3687873006 0.0025020270 0.0048548896 
23.2367406233 1.8639527351 1.5950320358 999999.9914828789 1014.7935487062 0.0022807399 0.0050484633 
20.8809914186 1.7122717946 1.5293183518 463476.2176163562 257.5192644893 0.0029446012 0.0044677422 
19.4085015385 1.7999566709 1.6366166847 675828.8686525503 584.8037308530 0.0032319927 0.0054875954 
22.8860596537 1.7988572517 1.7088989645 716067.3683135668 689.2576118857 0.0036190103 0.0062084240 
20.7108619186 1.7531118468 1.6593262234 533702.4734133605 427.1365302817 0.0035035119 0.0057332559 
20.5169659341 1.8200527172 1.5464043230 730341.2991509938 585.4613168679 0.0026639622 0.0046029932 
22.1086598077 1.7765141614 1.4865204819 595351.8693305175 375.8959687877 0.0024579574 0.0040459382 
19.4085015399 1.7999566709 1.6366165830 675828.8686525503 584.8037308530 0.0032319927 0.0054875954 
22.8860596537 1.7988572517 1.7088989645 716067.3683135668 689.2576118857 0.0036190103 0.0062084240 
19.6122330980 1.7412036781 1.6231031536 513583.2235828522 374.9095897654 0.0033100031 0.0053728416 
19.6122331074 1.7412036778 1.6231031536 513583.2235828523 374.9095897654 0.0033100031 0.0053728416 
20.9876641938 1.8006501066 1.6881742492 805501.8081007379 761.5468047820 0.0032120651 0.0059606424 
22.2203771398 1.8189393291 1.6871026617 858568.8196028001 835.0792813862 0.0036255580 0.0060075362 
20.4180772969 1.8114738754 1.6595289836 816216.6665351500 751.9201193172 0.0033484418 0.0057140241 
20.9625643477 1.8140186674 1.6709392747 886410.5654764497 835.4783135493 0.0034066664 0.0058272385 
20.7317146350 1.8107089010 1.5936934551 691901.1563041685 570.3637026558 0.0034365578 0.0051176681 
23.4945335954 1.8037234700 1.5465765440 635100.8304058840 474.7721515926 0.0035488041 0.0046961810 
19.4118986401 1.7551882979 1.5466702721 555500.3131527905 364.4734366864 0.0029285648 0.0046258402 
21.9752477287 1.8458659687 1.5736868323 921444.4539577075 819.4250517677 0.0030534005 0.0048870341 
20.1986139563 1.8003847415 1.5937961130 686094.0758858980 551.1791308067 0.0033702396 0.0051100643 
20.7477543242 1.7801556154 1.5938620595 625922.5042843418 475.8126840066 0.0035487380 0.0051339870 
19.9724357915 1.8271845832 1.5931861396 806437.2190890103 701.9120244068 0.0030132429 0.0050622190 
20.1355805513 1.8359075062 1.5924455845 866608.7906905664 777.2784712069 0.0028347445 0.0050382963 
19.2829365819 1.8245142162 1.5920432022 857898.1700631608 748.5016134332 0.0027352672 0.0050268907 
19.3228458140 1.8258801233 1.5882499562 940896.6769426567 837.5705688220 0.0023846219 0.0049815019 
20.4180772969 1.8114738754 1.6595289836 816216.6665351500 751.9201193172 0.0033484418 0.0057140241 
22.0273711452 1.7964929581 1.5935317786 608902.6494246726 481.2947472670 0.0037872031 0.0051630568 
20.8418076592 1.7931011014 1.5937748260 644594.8224461500 506.6446531123 0.0035455622 0.0051327587 
22.1611974813 1.7629475211 1.5937078089 563673.6241247198 409.0109674651 0.0038117219 0.0051680285 
22.9677116517 1.8385282155 1.6622564490 940078.9830290494 915.1688490457 0.0039387390 0.0058225967 
19.4118986401 1.7551882979 1.5466702721 555500.3131527905 364.4734366864 0.0029285648 0.0046258402 
19.9724357915 1.8271845832 1.5931861396 806437.2190890103 701.9120244068 0.0030132429 0.0050622190 
20.0554576055 1.8363252229 1.5919591241 887358.4174104403 799.5457100540 0.0027470832 0.0050269491 
20.4180772969 1.8114738754 1.6595289836 816216.6665351500 751.9201193172 0.0033484418 0.0057140241 
19.3228458140 1.8258801233 1.5882499562 940896.6769426567 837.5705688220 0.0023846219 0.0049815019 
22.0273711388 1.7964929581 1.5935317786 608902.6494246726 481.2947472670 0.0037872031 0.0051630568 
20.8418076593 1.7931011014 1.5937748260 644594.8224461500 506.6446531123 0.0035455622 0.0051327587 
22.1611974810 1.7629475211 1.5937078087 563673.6241247198 409.0109674651 0.0038117219 0.0051680285 
18.8257016920 1.8181966181 1.5915093223 859975.4786212265 739.9368831747 0.0026507816 0.0050167718 
19.3971221699 1.8158286794 1.5812183382 985511.8932195036 869.2579511286 0.0020825709 0.0049436292 
19.4381474305 1.7235504760 1.6231713803 516699.1864199509 362.0624943776 0.0031832747 0.0053576633 
21.9752477287 1.8458659687 1.5736868323 921444.4539577075 819.4250517677 0.0030534005 0.0048870341 
19.4381475466 1.7235504761 1.6231713803 516699.1864199511 362.0624943776 0.0031832747 0.0053576633 
21.9752696762 1.8458653268 1.5736868323 921444.4539577073 819.4250517677 0.0030534005 0.0048870341 
22.7047274603 1.8609394255 1.6630468078 999999.9799758652 1044.4899169996 0.0033705283 0.0057494541 
19.7707647904 1.7166564950 1.5466701308 621115.7308042517 364.4734366864 0.0029285648 0.0046258402 
20.2704256504 1.6986239361 1.6231713928 549506.8952456819 362.0624943776 0.0031832747 0.0053576633 
21.9752696762 1.8458653268 1.5736868323 921444.4539577073 819.4250517677 0.0030534005 0.0048870341 
20.2704256504 1.6986239361 1.6231713928 549506.8952456819 362.0624943776 0.0031832747 0.0053576633 
21.9752696762 1.8458653268 1.5736868323 921444.4539577073 819.4250517677 0.0030534005 0.0048870341 
20.2704256504 1.6986239361 1.6231713928 549506.8952456819 362.0624943776 0.0031832747 0.0053576633 
17.0183501874 1.7587758011 1.6146244179 778812.5631570052 602.5518136656 0.0025099692 0.0052243910 
18.0793989534 1.7340509859 1.6140991083 845921.4335124330 650.5053939423 0.0019921727 0.0052702072 
19.4521834223 1.8278781673 1.5828931127 988553.3243131350 867.3786320443 0.0025356040 0.0049328503 
22.1708219014 1.8426781028 1.5752252161 864118.0369798765 759.3027219457 0.0032217269 0.0049203522 
20.5460796374 1.7660468914 1.6017445534 592159.6321571175 440.4379485176 0.0035391535 0.0052056439 
22.6554740636 1.7648126129 1.4981311261 652467.7727460859 400.1553758450 0.0028216716 0.0041702799 
23.2008520764 1.8217663221 1.4986769872 906678.8774186029 691.4962603082 0.0022722189 0.0041609782 
18.5951321223 1.7091989918 1.4869423525 656000.8928152071 338.7282560615 0.0021148915 0.0040665828 
17.1121102642 1.7113496654 1.5982448256 660128.8084116483 436.4892699041 0.0025183153 0.0050736971 
19.1933726436 1.6776525562 1.6470797985 663959.3262444295 454.6562169336 0.0023666371 0.0055254058 
18.1706632275 1.7975991185 1.5461651863 910509.3952513841 709.6632073378 0.0021205408 0.0046126868 
19.7939390927 1.8206268925 1.5461651079 849652.5955637684 709.6632073378 0.0021205408 0.0046126868 
19.7588448998 1.7997149517 1.5513170689 891763.1569016734 747.9353715527 0.0017736998 0.0047590290 
17.1286021973 1.7022942598 1.4867531969 668797.2482249222 376.4711692533 0.0016129421 0.0042392261 
20.7683125119 1.7929063647 1.6115499146 879170.0117357990 796.5512529624 0.0018978574 0.0052757367 
16.4407090154 1.7179259105 1.5727582776 637111.1750663957 411.6520781761 0.0023011279 0.0048416444 
22.1161801043 1.6124114984 1.5773694329 509785.1841487568 243.5104314878 0.0025648420 0.0048829520 
19.8474935313 1.6482874227 1.5266812065 568551.4327630113 264.0246527624 0.0023573113 0.0044153424 
18.9379620716 1.7433173455 1.6120297015 625261.7622186702 450.3726114927 0.0031675626 0.0052531131 
22.4661487329 1.7622891013 1.6554310563 603494.0192155442 487.3233326124 0.0039448729 0.0057600565 
18.4803984823 1.7018836761 1.5708709552 596906.5974908408 357.1986321276 0.0027624370 0.0048342277 
17.6896325437 1.6857036010 1.5625688757 614340.1205873298 350.2569613332 0.0024378133 0.0047445198 
20.7289686662 1.6302410702 1.5521861411 539168.3084558840 253.7675421251 0.0024610767 0.0046491472 
19.8215241612 1.6658354895 1.5958067610 564186.7880813683 324.6098928333 0.0027921153 0.0050657083 
20.5397592028 1.6749341064 1.6289376740 562004.4657405468 354.9025128688 0.0030095173 0.0053908912 
19.8474935313 1.6482874227 1.5266812065 568551.4327630113 264.0246527624 0.0023573113 0.0044153424 
20.6326219153 1.6401223371 1.4898236552 570733.7551038328 233.7320327269 0.0021399094 0.0040901595 
17.1479299391 1.7231905684 1.5272972584 645512.9756642389 381.4316285508 0.0022630918 0.0044248205 
17.8979902651 1.7635437636 1.5084071225 710738.7559190060 464.1244650235 0.0020758746 0.0042701274 
17.2850350270 1.7450864391 1.6064429892 659843.1361226975 478.9417675778 0.0027286914 0.0051588516 
19.1462442886 1.7738045856 1.6616010321 704397.8266321300 601.5466350032 0.0030230824 0.0056931976 
20.2332437935 1.6761249890 1.6233676962 565185.4419778162 353.9764314591 0.0029687162 0.0053353459 
18.2446940704 1.7029766725 1.6304523174 614639.2513357392 422.5751528328 0.0026829073 0.0053768775 
19.1853122673 1.7014267359 1.6601269112 623505.5782581884 455.2634131854 0.0026431425 0.0056482024 
21.0639007180 1.7560508734 1.7009041450 714546.1752718482 626.7541783654 0.0030753006 0.0060614856 
20.5485941529 1.6589532426 1.6496900416 598235.2981194523 384.8255162285 0.0026929599 0.0055546639 
21.0177382594 1.7363592362 1.7007653426 753972.6108445842 647.8202621571 0.0026094479 0.0060221745 
20.2056328134 1.6181391975 1.5733858692 570152.5485886679 282.6885590963 0.0022025551 0.0048547578 
23.4541436245 1.5878785840 1.5674816262 525351.2741603224 228.4777876127 0.0024364526 0.0047897167 
18.6867372498 1.7131146263 1.6564914931 677765.4986164969 508.0394373090 0.0025517828 0.0056113553 
21.0177382595 1.7363592362 1.7007653426 753972.6108445842 647.8202621571 0.0026094479 0.0060221745 
22.8246647359 1.6697197176 1.7080992628 620489.3412040728 465.1515015763 0.0026074068 0.0060899699 
18.7087324617 1.7340662071 1.6549753266 674186.5010482147 520.8883693117 0.0028590812 0.0056158098 
18.1900586381 1.7625736633 1.6278990073 701035.0809702857 548.7568031794 0.0029849184 0.0053787298 
18.1639522172 1.6843695104 1.5358585002 610425.4184717742 324.4912098979 0.0023913109 0.0044991378 
18.1639522172 1.6843695104 1.5358585002 610425.4184717744 324.4912098979 0.0023913109 0.0044991378 
17.0272553255 1.7679006676 1.5915113762 708130.4900389204 533.4499155573 0.0025926174 0.0050140487 
18.6626350660 1.8066062944 1.5623046821 763078.0859986544 607.7621152218 0.0025424462 0.0047437412 
17.8509122888 1.6642836666 1.5885083145 608878.4117224044 361.8651847954 0.0021045084 0.0050076423 
22.4325810380 1.5842430073 1.5514903886 562800.0770984637 268.4193756034 0.0016643034 0.0048220985 
23.5635021373 1.5860048092 1.6294390533 552156.9634955118 291.3797070365 0.0022527549 0.0053691201 
17.0272553255 1.7679006676 1.5915113762 708130.4900389204 533.4499155573 0.0025926174 0.0050140487 
19.6360809926 1.8205983289 1.5711190373 786117.2533106247 654.4850198178 0.0027625487 0.0048365131 
18.1900586381 1.7625736633 1.6278990072 701035.0809702857 548.7568031794 0.0029849184 0.0053787298 
20.0183671469 1.7953336120 1.6422003371 747113.4155942262 642.2026123714 0.0034251234 0.0055642736 
22.4325810380 1.5842430073 1.5514903886 562800.0770984641 268.4193756034 0.0016643034 0.0048220985 
20.0183671469 1.7953336120 1.6422003371 747113.4155942260 642.2026123714 0.0034251234 0.0055642736 
22.4325810380 1.5842430073 1.5514903886 562800.0770984641 268.4193756034 0.0016643034 0.0048220985 
16.8153809604 1.7011092734 1.5118022984 656055.1638546395 361.9365559984 0.0019568647 0.0043251177 
19.6584486015 1.7048696722 1.4259924591 672329.9566528650 315.2731274049 0.0016137258 0.0036635754 
19.5879433933 1.7990053709 1.5750539047 763388.2083924515 595.5391837779 0.0030819845 0.0049027312 
19.9281510420 1.7820569981 1.6567153945 723799.6439051821 618.8233172726 0.0033519831 0.0056885188 
19.4556132166 1.6676630827 1.6447251196 596672.3171237353 396.8627562405 0.0023618626 0.0055037990 
21.7589430849 1.5901510546 1.5259857258 572697.2182202814 262.5983422297 0.0015968038 0.0046256516 
18.8812199226 1.6427680438 1.4983677882 566197.2233108588 250.6616746537 0.0019195145 0.0042099633 
18.6867372498 1.7131146263 1.6564914931 677765.4986164969 508.0394373090 0.0025517828 0.0056113553 
23.1312081392 1.7234231257 1.7303503271 733549.6362693158 636.7283186366 0.0028679169 0.0063120512 
21.6554995778 1.7841389636 1.6922764031 751691.7127315914 683.1677579365 0.0035100502 0.0060388667 
21.7589430961 1.5901510546 1.5259857258 572697.2182202816 262.5983422297 0.0015968038 0.0046256516 
23.1312081392 1.7234231257 1.7303503271 733549.6362693158 636.7283186366 0.0028679169 0.0063120512 
23.1312081392 1.7234231257 1.7303503271 733549.6362693158 636.7283186366 0.0028679169 0.0063120512 
18.6867372501 1.7131146263 1.6564914931 677765.4986164969 508.0394373090 0.0025517828 0.0056113553 
19.9281221605 1.7820567499 1.6567153945 723799.6439051819 618.8233172726 0.0033519831 0.0056885188 
18.1639522172 1.6843695104 1.5358585002 610425.4184717744 324.4912098979 0.0023913109 0.0044991378 
20.9273893762 1.6595838333 1.6583673140 596200.9490196740 390.6584448027 0.0027358522 0.0056373567 
19.0752443695 1.6907881983 1.5937278869 585783.6656436858 357.3784267978 0.0028687216 0.0050530509 
21.8223443321 1.6642110519 1.5616975026 539792.7491572804 282.0479215422 0.0030271910 0.0047738987 
18.1639522172 1.6843695104 1.5358585002 610425.4184717742 324.4912098979 0.0023913109 0.0044991378 
23.6211656813 1.6558513133 1.4255431565 595236.6930204791 208.0516835173 0.0019530169 0.0035275942 
23.0715074485 1.5797892571 1.5800400089 534006.0593944851 241.6099055157 0.0022081637 0.0049157447 
18.7316565565 1.6578160015 1.5183026760 567242.7812971661 269.5127044233 0.0021791771 0.0043485095 
21.4370202017 1.6542146560 1.4432841264 552763.6974359122 208.9398342336 0.0019008396 0.0037040860 
17.5512276502 1.7451718101 1.5661958830 646056.0318736958 432.5126431640 0.0026923724 0.0047865039 
19.6745890197 1.7956956934 1.5570522554 702081.0181133011 527.9640119881 0.0029344768 0.0047218834 
20.2006398710 1.7102735021 1.5088572893 605229.3029205031 320.5292409859 0.0026184120 0.0042558012 
17.7588766964 1.6831543231 1.5998563442 599524.6457226579 371.4182511556 0.0024473790 0.0050877998 
19.4556132165 1.6676630827 1.6447251196 596672.3171237353 396.8627562405 0.0023618626 0.0055037990 
20.2006398710 1.7102735021 1.5088572893 605229.3029205031 320.5292409859 0.0026184120 0.0042558012 
19.7990363361 1.7160285742 1.4673618908 628693.1016378837 316.1444724377 0.0020719146 0.0038919253 
19.0752443695 1.6907881983 1.5937278869 585783.6656436858 357.3784267978 0.0028687216 0.0050530509 
21.8229151096 1.6812236256 1.6519667124 564328.9476465869 377.9954039779 0.0032671251 0.0056336136 
17.7588766963 1.6831543231 1.5998563442 599524.6457226579 371.4182511556 0.0024473790 0.0050877998 
19.4556132163 1.6676630827 1.6447251196 596672.3171237353 396.8627562405 0.0023618626 0.0055037990 
18.0602759446 1.7049250054 1.6273257130 587451.9794973674 403.6420554149 0.0026597560 0.0053467939 
19.5844063254 1.7167829589 1.6723656232 575965.2600101640 443.2174781735 0.0027939786 0.0057706220 
21.4551599103 1.7308332511 1.5081415497 596594.9120322221 334.6601586595 0.0028381510 0.0042636300 
17.8892417929 1.7340196569 1.5161438281 612889.1867065398 362.7853540331 0.0023160067 0.0043196678 
19.7717809884 1.7526372589 1.4734303570 626441.9472379668 365.4888176507 0.0020396492 0.0039529763 
21.6139021876 1.6673102612 1.6304050409 572230.9051122589 354.6749631802 0.0031450791 0.0054197424 
22.6004781896 1.6171529854 1.5786702816 515704.2570958114 248.7322976750 0.0027187092 0.0049028341 
22.2749025877 1.6494317500 1.5266565518 550688.8310778632 251.0215187693 0.0027505407 0.0044271216 
23.3097541503 1.5999323353 1.5930729489 528902.5844525512 254.1479771881 0.0026284893 0.0050300128 
19.3526081768 1.6694445653 1.5582183087 593828.2938741082 315.9462841055 0.0026329339 0.0047098591 
18.5681876510 1.6907524328 1.5479305407 632890.3122632566 349.5532773207 0.0025900462 0.0046133716 
21.5806812237 1.6371320185 1.4533160446 567631.3494331597 207.4427756705 0.0019290476 0.0037897654 
21.6139021899 1.6673102613 1.6304050409 572230.9051122589 354.6749631802 0.0031450791 0.0054197424 
18.7316565565 1.6578160015 1.5183026760 567242.7812971661 269.5127044233 0.0021791771 0.0043485095 
19.1242275380 1.6569003128 1.4406648012 563307.4043678497 236.6759747320 0.0015798155 0.0038244570 
21.5806812237 1.6371320185 1.4533160446 567631.3494331597 207.4427756705 0.0019290476 0.0037897654 
22.6046011001 1.6341982522 1.5433211667 572813.7573162492 261.5700700510 0.0027698847 0.0045816262 
17.7425624798 1.6667089984 1.4996223322 564457.2932876246 273.4840216094 0.0018838234 0.0042319512 
19.2989126899 1.6732555147 1.4272191829 558886.3172685415 281.4266559817 0.0012931158 0.0039988346 
20.5328210953 1.6732430074 1.6258810861 570838.1611074882 356.6606217733 0.0029974022 0.0053614632 
18.9556364583 1.7297425025 1.5127332126 630534.7144155652 361.2117425482 0.0024824169 0.0042869410 
23.3091173384 1.7735865784 1.4723237506 681350.7793970723 414.7436252282 0.0024093808 0.0039154051 
16.3267667265 1.7179633269 1.5698342000 648671.4094591041 419.4333128565 0.0022263037 0.0048197420 
16.9854892182 1.7315855391 1.5861445762 697662.6986497245 503.6392099001 0.0019641852 0.0050160522 
20.6914666366 1.7346134212 1.4194630575 667438.7036052870 345.1805553942 0.0015938929 0.0036145397 
17.3138354839 1.6741072199 1.5022100201 626194.1448920708 332.6138410422 0.0016646162 0.0043528612 
21.9962014094 1.6286262454 1.4595672799 624023.8601303236 318.3148902892 0.0012557158 0.0043858214 
20.4932159436 1.6453601305 1.6328482754 568667.8763457411 342.3616710203 0.0025885018 0.0053944234 
18.5027519718 1.6908625274 1.6286206086 673754.5781924617 448.4970295104 0.0026509106 0.0053582479 
21.6077229201 1.6896812880 1.6862204089 728403.2206448803 536.0035334609 0.0030344542 0.0059213962 
17.5750195494 1.7412736621 1.4964256181 722087.3460577056 432.6870593446 0.0019774365 0.0041776880 
20.1959393984 1.7227795243 1.4193276350 641167.0281436066 318.6467157716 0.0015782907 0.0036235836 
21.5128077699 1.7212615632 1.3848848725 686169.6520129868 402.1371871868 0.0011332773 0.0038735658 
18.5681876511 1.6907524328 1.5479305407 632890.3122632566 349.5532773207 0.0025900462 0.0046133716 
23.6609341386 1.6551939513 1.5807689149 606250.6423883915 323.2613223877 0.0033184307 0.0049832745 
21.5128077698 1.7212615632 1.3848848725 686169.6520129868 402.1371871868 0.0011332773 0.0038735658 
17.0703999306 1.7085369150 1.5818715917 700394.2480673268 474.7889844435 0.0019225261 0.0049883449 
20.3665982522 1.6947296199 1.6594071400 730007.8580291870 552.8601187794 0.0020946438 0.0056707256 
20.0567115631 1.6706770109 1.5387660904 608627.3811580385 381.7996034198 0.0014959251 0.0048395690 
20.4491586289 1.6599286178 1.6582161349 605773.9397752832 402.1806836942 0.0025214082 0.0056266928 
18.4002386118 1.6440159859 1.5680607636 544239.1895749215 293.2247360629 0.0020316005 0.0048310876 
22.5706503035 1.5806843685 1.5606916958 466161.6603287188 202.4426118727 0.0020861376 0.0047524589 
20.2082409293 1.6930491981 1.3885553343 608092.1227667842 311.3550629965 0.0011878145 0.0037949371 
18.5504307721 1.6930115069 1.4853446995 604971.0521884016 296.5138730592 0.0020592423 0.0040597450 
20.1028680962 1.6621634008 1.6143130950 603945.7752904647 359.5378185139 0.0028030668 0.0052367808 
17.5684909559 1.7258723073 1.5253577694 697652.0013400991 410.8246866730 0.0023450140 0.0044034769 
20.1200231322 1.7554153532 1.5020993343 774358.4072226880 469.6246619781 0.0025017208 0.0041896716 
18.4002386118 1.6440159859 1.5680607636 544239.1895749215 293.2247360629 0.0020316005 0.0048310876 
22.3502293347 1.5874974492 1.5861540650 467532.7836923327 234.4247607579 0.0018748937 0.0050448929 
17.5684909559 1.7258723073 1.5253577694 697652.0013400991 410.8246866730 0.0023450140 0.0044034769 
20.1200231322 1.7554153532 1.5020993343 774358.4072226880 469.6246619781 0.0025017208 0.0041896716 
17.9722450387 1.6951692526 1.6279336756 683260.6133024679 464.6909564836 0.0024602581 0.0053466855 
21.5517592491 1.6868419839 1.6970730089 722405.3938595010 548.7794981957 0.0026607659 0.0059901558 
20.1646634728 1.7168260686 1.6431529933 690570.7548039971 494.6295462213 0.0032527051 0.0055504814 
17.3138354839 1.6741072199 1.5022100201 626194.1448920708 332.6138410422 0.0016646162 0.0043528612 
17.7886760619 1.7356605228 1.4799008827 723943.3092064064 454.2435800137 0.0015450292 0.0042246020 
19.4313639932 1.6835418021 1.5621098136 643382.7370899254 424.6661585250 0.0016030895 0.0049684685 
17.5684909559 1.7258723073 1.5253577694 697652.0013400991 410.8246866730 0.0023450140 0.0044034769 
21.9682199310 1.7382851339 1.4935853210 724786.6334651860 403.9039507470 0.0027159762 0.0041209811 
19.4313639953 1.6835418021 1.5621098138 643382.7370899254 424.6661585250 0.0016030895 0.0049684685 
22.2634476732 1.6983444968 1.3632919735 637835.1870212853 350.7874897351 0.0010592612 0.0038361514 
17.9722450385 1.6951692526 1.6279336756 683260.6133024681 464.6909564836 0.0024602581 0.0053466855 
23.3754213309 1.6775828113 1.7041809239 705973.3264430594 521.6426898578 0.0031607565 0.0061019526 
17.5684909560 1.7258723073 1.5253577694 697652.0013400991 410.8246866730 0.0023450140 0.0044034769 
21.9682199310 1.7382851339 1.4935853210 724786.6334651860 403.9039507470 0.0027159762 0.0041209811 
16.9600323410 1.7502093076 1.5946616977 750569.5217619679 541.9824269712 0.0026236863 0.0050443920 
18.5777999772 1.7707697900 1.6277254051 812757.2101969165 646.6667199357 0.0031032213 0.0053901573 
17.3138354839 1.6741072199 1.5022100201 626194.1448920708 332.6138410422 0.0016646162 0.0043528612 
23.1257376598 1.5956465277 1.4089004195 564006.4564571222 227.9295480777 0.0011850811 0.0040070959 
20.9318084220 1.7340360440 1.3991265503 664969.8191463721 343.8667538092 0.0014302235 0.0035536556 
17.8100561952 1.7257791619 1.4664299738 669542.5176853961 374.0728044778 0.0016877321 0.0040019131 
17.8803802082 1.7669838454 1.5213811539 743710.4739534321 496.6733509683 0.0022374233 0.0043720058 
20.1672709254 1.7967769417 1.5229409667 802468.6384841127 578.7031059314 0.0025238269 0.0043815780 
17.3138371458 1.6741073093 1.5022100201 626194.1448920708 332.6138410422 0.0016646162 0.0043528612 
21.9565969643 1.5970171368 1.4742253010 567435.9803613902 250.5840860792 0.0013782126 0.0043432890 
16.5123310641 1.7062323406 1.5781099300 678687.9147634441 434.4849058150 0.0022027494 0.0048984280 
17.9722450385 1.6951692526 1.6279336756 683260.6133024681 464.6909564836 0.0024602581 0.0053466855 
16.8347902329 1.7561996470 1.5707491140 748283.1724924558 526.8794016369 0.0024949320 0.0048202632 
18.0830523322 1.7806185653 1.5934128912 809327.6862926483 624.0121819343 0.0029100899 0.0050539642 
17.3861244410 1.7628053270 1.5323328609 806134.0463421950 542.3493643615 0.0022751375 0.0044704936 
19.1074312286 1.7806822314 1.5134852621 884865.3647837406 603.8073901140 0.0022995544 0.0042958694 
17.0101482227 1.6898708552 1.5884679583 569940.0910175582 357.9752871040 0.0022018868 0.0049943662 
21.4266003525 1.6147056662 1.6254490143 412477.4541344671 235.0592355990 0.0021530530 0.0053436145 
17.7425896310 1.7680454866 1.5291217568 721743.6291649118 489.0429620475 0.0022982605 0.0044397766 
20.6465791858 1.7926685397 1.5043613604 743271.4863656457 516.3219901638 0.0023460160 0.0042104510 
19.6501708061 1.7490364974 1.6063550793 675388.3947012024 486.6839788657 0.0033325964 0.0052211899 
17.7886760619 1.7356605228 1.4799008827 723943.3092064064 454.2435800137 0.0015450292 0.0042246020 
16.9064203971 1.7685746581 1.5830727369 714825.3565006633 551.8123188768 0.0021326191 0.0049528776 
18.8797552562 1.7828217034 1.6104577777 723412.0340809454 622.3061349786 0.0020264217 0.0052275780 
19.1180793068 1.7745096527 1.6375918219 683975.0722814845 557.1777949676 0.0032263990 0.0054958903 
23.6634038614 1.7915620625 1.6934537685 663990.9538190234 608.6449024445 0.0040670839 0.0061315344 
19.3284071205 1.7403599983 1.5885739224 677667.8828776381 462.2917941499 0.0031856989 0.0050391210 
16.9064203971 1.7685746581 1.5830727369 714825.3565006633 551.8123188768 0.0021326191 0.0049528776 
20.4019921261 1.7680132301 1.5562689773 733404.0933121759 596.5725812402 0.0016060792 0.0049097559 
17.7886760565 1.7356605228 1.4799008827 723943.3092064064 454.2435800137 0.0015450292 0.0042246020 
21.8135946496 1.6590294295 1.4315014769 555898.5066521214 302.5248920868 0.0011788079 0.0042518470 
17.1952018617 1.7124903123 1.5090241620 619255.8015622532 382.8967145486 0.0016116284 0.0044523763 
20.8527598925 1.6763940371 1.5365989043 592238.6499785287 384.4209882240 0.0014473212 0.0048723344 
16.8646992304 1.7299019309 1.5941387592 681217.9017893251 491.3293725606 0.0020517997 0.0050697138 
17.6056950756 1.7338567689 1.6306106274 712198.9519028610 545.5457015666 0.0022718854 0.0053783826 
17.2840911854 1.7720902604 1.5792354849 768215.2043352157 570.3674555565 0.0026283890 0.0049027798 
20.1163922873 1.7976790360 1.5750067132 856203.4815135594 663.3406892228 0.0032189229 0.0049180024 
18.0541523172 1.7552281845 1.4945106527 676263.0286270608 421.6536192089 0.0019820766 0.0041589302 
21.2708111501 1.8064421810 1.4898746102 871683.3583171149 641.0631997239 0.0019421702 0.0041252287 
17.0101482227 1.6898708552 1.5884679583 569940.0910175582 357.9752871040 0.0022018868 0.0049943662 
17.5588666856 1.7072957122 1.4989354376 654355.4600924572 350.3076520648 0.0020460716 0.0041874615
[truncated: 4,275,815 more chars]
