# Supplementary material for: Physiologically Realistic and Validated Mathematical Liver Model Revels Hepatobiliary Transfer Rates for Gd-EOB-DTPA Using Human DCE-MRI Data
Source: PLoS One. 2014 Apr 18;9(4):e95700. doi: 10.1371/journal.pone.0095700 (PMC3991717; doi:10.1371/journal.pone.0095700)
Supplement: File S1 — Scripts and models. This file contains all relevant model definitions and scripts used in this work. (TGZ) [file pone.0095700.s001.tgz › Supplementary/M3/aGV_DCE_FINAL31-May-2012.dat]

23.5768588211 1.5987050504 1.4383295913 56257.0805481705 49.3403830732 0.0027575768 0.0057438324 0.0000656205 
23.5586653215 1.6214623583 1.4282711841 45493.5461116013 43.7366436200 0.0021604997 0.0056169421 0.0000595230 
22.5955926288 1.5935786853 1.4798151778 36425.9703274333 34.4000283232 0.0022615252 0.0062066850 0.0000881191 
22.5955926288 1.5935786853 1.4798151778 36425.9703274333 34.4000283232 0.0022615252 0.0062066850 0.0000881191 
22.6211181467 1.5091342264 1.4760114641 45532.4629092916 34.4000283232 0.0022615252 0.0062066850 0.0000881191 
23.4371829262 1.6086247500 1.4784955546 36425.9703274333 34.4000283232 0.0028269065 0.0062066850 0.0000881191 
22.9947811272 1.5945205839 1.4715454315 36425.9703274333 34.4000283232 0.0022615252 0.0062066850 0.0001101489 
23.6216732898 1.5237097626 1.4882507787 31486.6087510334 24.4377801208 0.0027463962 0.0064052989 0.0001070119 
23.5586653215 1.6214623583 1.4282711841 45493.5461116013 43.7366436200 0.0021604997 0.0056169421 0.0000595230 
21.3344177922 1.5430501464 1.4258670717 56866.9326395016 43.7366436200 0.0021604997 0.0056169421 0.0000595230 
22.1941102943 1.5265537006 1.4706729199 58552.2072429466 47.0404335759 0.0019709930 0.0060653175 0.0000581674 
22.3065714767 1.4997084874 1.4164241225 30723.2698176941 21.4346645063 0.0020369309 0.0058473630 0.0001356748 
22.1941102943 1.5265537006 1.4706729199 58552.2072429466 47.0404335759 0.0019709930 0.0060653175 0.0000581674 
23.5599332709 1.6115357324 1.4732217861 58552.2072429466 58.8005419699 0.0019709930 0.0060653175 0.0000581674 
21.8712139527 1.5433362861 1.4751037027 58552.2072429466 47.0404335759 0.0024637413 0.0060653175 0.0000581674 
22.1446599829 1.5282399931 1.4647560390 58552.2072429466 47.0404335759 0.0019709930 0.0060653175 0.0000727092 
23.5599332709 1.6115357324 1.4732217861 58552.2072429466 58.8005419699 0.0019709930 0.0060653175 0.0000581674 
22.9000066498 1.4808370357 1.4415972694 73705.5184774212 50.8413006089 0.0018937301 0.0058275570 0.0000597961 
23.6216732898 1.5237097626 1.4882507787 31486.6087510334 24.4377801208 0.0027463962 0.0064052989 0.0001070119 
23.6461772323 1.6088441303 1.4928740384 31486.6087510334 30.5472251510 0.0027463962 0.0064052989 0.0001070119 
23.6079352328 1.5268720963 1.4772622985 31486.6087510334 24.4377801208 0.0027463962 0.0064052989 0.0001337648 
22.6882865585 1.5061993986 1.3485377208 66509.7093498656 46.0068331125 0.0015055222 0.0051346638 0.0000657383 
23.1566270688 1.5044030522 1.4905359027 50187.9700122792 37.8395908352 0.0023548071 0.0062889906 0.0000747997 
22.3371860446 1.5242179555 1.3926330859 60409.8947121992 42.7155406934 0.0021182168 0.0054678330 0.0001020394 
23.3498533180 1.4863920097 1.4167079703 67140.9247341555 47.8719118281 0.0016638436 0.0058501701 0.0001049838 
21.8829301411 1.5191134239 1.4300788000 57650.5329471496 43.9943060417 0.0017668840 0.0056905930 0.0000444629 
23.3977301570 1.5651783357 1.5247729747 50043.4050181025 45.6472071779 0.0025321663 0.0066617685 0.0000924385 
22.3371860446 1.5242179555 1.3926330859 60409.8947121992 42.7155406934 0.0021182168 0.0054678330 0.0001020394 
21.8829301411 1.5191134239 1.4300788000 57650.5329471496 43.9943060417 0.0017668840 0.0056905930 0.0000444629 
23.2182799496 1.6013894403 1.4319103324 57650.5329471496 54.9928825521 0.0017668840 0.0056905930 0.0000444629 
21.2662450532 1.5362254248 1.4399329298 57650.5329471496 43.9943060417 0.0022086050 0.0056905930 0.0000444629 
21.8728425109 1.5204011585 1.4256987160 57650.5329471496 43.9943060417 0.0017668840 0.0056905930 0.0000555787 
23.2182799496 1.6013894403 1.4319103324 57650.5329471496 54.9928825521 0.0017668840 0.0056905930 0.0000444629 
23.4580648219 1.6110046442 1.4274264332 55874.8965323774 50.0303248306 0.0026079208 0.0055153228 0.0000324224 
21.8829301420 1.5191134239 1.4300788000 57650.5329471496 43.9943060417 0.0017668840 0.0056905930 0.0000444629 
22.3371860446 1.5242179555 1.3926330859 60409.8947121992 42.7155406934 0.0021182168 0.0054678330 0.0001020394 
22.8646854250 1.5261753615 1.3832103118 60409.8947121992 42.7155406934 0.0021182168 0.0054678330 0.0001275492 
22.3371860446 1.5242179555 1.3926330859 60409.8947121992 42.7155406934 0.0021182168 0.0054678330 0.0001020394 
22.9000066498 1.4808370357 1.4415972694 73705.5184774212 50.8413006089 0.0018937301 0.0058275570 0.0000597961 
21.7693174282 1.5638598160 1.4440454408 73705.5184774212 63.5516257611 0.0018937301 0.0058275570 0.0000597961 
22.8458903190 1.4975658869 1.4478319628 73705.5184774212 50.8413006089 0.0023671626 0.0058275570 0.0000597961 
22.7121786318 1.4831663873 1.4353780027 73705.5184774212 50.8413006089 0.0018937301 0.0058275570 0.0000747451 
23.3977301570 1.5651783357 1.5247729747 50043.4050181025 45.6472071779 0.0025321663 0.0066617685 0.0000924385 
23.4556764154 1.5671952350 1.5153759741 50043.4050181025 45.6472071779 0.0025321663 0.0066617685 0.0001155481 
23.5755692497 1.5690159465 1.3909921497 69801.7257161195 54.1228412551 0.0023913034 0.0052358732 0.0000493073 
23.4864721924 1.6142819937 1.4349227676 50955.2597727672 46.7621348444 0.0025826076 0.0056547430 0.0000532519 
23.3844497867 1.5508858829 1.3386867873 86018.2608064690 65.1502443880 0.0016155942 0.0049515634 0.0000642109 
23.4034130302 1.5408740621 1.5013257522 36933.7920649621 31.1435069860 0.0025387686 0.0066256412 0.0001363759 
23.6789989647 1.4561360406 1.3998928304 72942.8033733449 45.2466952893 0.0017038036 0.0054714875 0.0000515262 
23.6791692252 1.6215630276 1.5124719425 49632.7694955428 50.6435450461 0.0026689532 0.0064826628 0.0000802642 
23.1622549495 1.6103205342 1.5033993627 58041.4402161548 56.8380502402 0.0026997945 0.0063998667 0.0000792391 
23.3989907394 1.5867828351 1.4737701566 44836.7278976900 39.3758782231 0.0029740649 0.0061376523 0.0000755130 
22.6020080856 1.4853772627 1.3942565877 62016.4615515615 41.9546427565 0.0016605965 0.0054943395 0.0000680435 
22.5292945045 1.5489113593 1.4583264885 53607.7253499798 42.1075704965 0.0026973902 0.0059060649 0.0000556187 
22.8784855782 1.5390169589 1.4694886095 80271.9845735374 62.2412674434 0.0027499989 0.0060212542 0.0000567034 
23.4683468378 1.5871158528 1.5268973935 59096.8772189148 56.0922683985 0.0027480981 0.0066488904 0.0000830381 
22.6020080856 1.4853772627 1.3942565877 62016.4615515615 41.9546427565 0.0016605965 0.0054943395 0.0000680435 
22.6308873144 1.5640628738 1.3968418972 62016.4615515615 52.4433034456 0.0016605965 0.0054943395 0.0000680435 
22.0524155810 1.5029588145 1.4072912279 62016.4615515615 41.9546427565 0.0020757456 0.0054943395 0.0000680435 
22.5506692717 1.4876410786 1.3876710746 62016.4615515615 41.9546427565 0.0016605965 0.0054943395 0.0000850544 
23.3980923834 1.5883316983 1.4106859777 61917.2352130790 56.9911867204 0.0016180852 0.0055404919 0.0000375600 
22.6308873144 1.5640628738 1.3968418972 62016.4615515615 52.4433034456 0.0016605965 0.0054943395 0.0000680435 
21.6300065416 1.6029518360 1.5115272481 42078.0586378990 40.7350784241 0.0023674071 0.0061799174 0.0000017933 
22.3225883361 1.5963167929 1.5173507825 36844.6181989848 34.9550388414 0.0026771225 0.0063626258 0.0000336628 
22.9888851260 1.4770331779 1.4033636983 52620.5810368334 32.7039582702 0.0019812652 0.0052389381 0.0000062329 
23.0839440305 1.5547768810 1.3805860542 30826.2069064099 25.3279223114 0.0016032422 0.0054444867 0.0000892973 
23.5966367715 1.4675523755 1.4210240626 85679.3062461266 57.5597782077 0.0017401834 0.0058936184 0.0001117364 
22.5788636169 1.5484249064 1.4672213826 58108.8627172947 49.4354110991 0.0020912421 0.0062592942 0.0001248885 
23.0264016999 1.5067514846 1.4702011100 77904.4263417218 59.8685963823 0.0020902081 0.0063427265 0.0001321893 
22.6032636199 1.5058561963 1.4094326215 48089.8525540909 35.4504217801 0.0016898452 0.0057440827 0.0001014084 
23.3577773894 1.5622163008 1.4850621513 94744.0967579831 85.9519037230 0.0020169734 0.0063682761 0.0001076870 
23.3577773889 1.5622163008 1.4850621513 94744.0967579831 85.9519037230 0.0020169734 0.0063682761 0.0001076870 
23.3577773872 1.5622163008 1.4850621513 94744.0967579831 85.9519037230 0.0020169734 0.0063682761 0.0001076870 
23.3096276122 1.5173055427 1.4369767298 199046.6269777542 156.9919094043 0.0018232965 0.0061756449 0.0001603843 
23.3481898769 1.5742494092 1.4873247242 201085.1561128859 182.8703554395 0.0024614551 0.0065055789 0.0001471234 
23.5818565458 1.5676830303 1.4984160237 355254.3085295488 318.2491639210 0.0026406635 0.0066250820 0.0001468139 
23.0992334998 1.5403022243 1.3656734411 108948.6716642671 79.9721197038 0.0019241964 0.0052746391 0.0001148200 
22.7181734270 1.5041977164 1.3620443216 108948.6716642671 71.8595841608 0.0018596584 0.0052746391 0.0001148200 
22.9320900956 1.4979264758 1.4096263180 75977.3087051639 54.5663253117 0.0018413627 0.0059962341 0.0001813182 
23.2266436457 1.5052462440 1.3467562753 280713.0532466024 179.5993149291 0.0018609965 0.0050296876 0.0000877549 
22.7003996575 1.4876436859 1.4232187073 855796.5033307187 595.6251279661 0.0017092841 0.0055258207 0.0000109044 
23.3029165773 1.5001680611 1.4802163214 796755.9206230030 573.8242379004 0.0024679682 0.0060261207 0.0000341682 
23.4472041424 1.5745932219 1.3514942926 178820.0160776253 144.0634270241 0.0017144479 0.0049323518 0.0000368988 
22.0410852861 1.5764712191 1.4089448097 130977.7167582614 108.2879932843 0.0021497466 0.0054401245 0.0000569397 
22.2304756102 1.5792877718 1.4622028465 228340.2778182109 202.5658966892 0.0023433702 0.0060892220 0.0001006302 
22.8509335683 1.5733690920 1.4873437437 277021.5583481856 249.7048483916 0.0024401820 0.0064137708 0.0001224754 
22.2068316078 1.5511935415 1.3806451922 82296.4362282866 61.1490415819 0.0020529348 0.0051155757 0.0000350945 
22.1275853432 1.5640059781 1.4876451457 69108.9195507559 61.0832231916 0.0022241277 0.0062552009 0.0000774479 
23.6659485764 1.4811211089 1.4758768274 69108.9195507559 48.8665785533 0.0022241277 0.0062552009 0.0000968099 
22.0367955601 1.5819126227 1.4545501562 68306.1503412543 61.3423333377 0.0021193766 0.0059605960 0.0000820098 
22.0367955519 1.5819126227 1.4545501561 68306.1503412543 61.3423333377 0.0021193766 0.0059605960 0.0000820098 
22.4202110405 1.5306663531 1.4211407545 190500.2543968850 137.2635218198 0.0024304028 0.0055379417 0.0000520244 
23.2813642059 1.5506980219 1.4809668831 999999.9048638769 842.0807505237 0.0026077922 0.0065009112 0.0001557065 
23.0611128885 1.4985779837 1.4273727952 125522.5142699764 85.2467390215 0.0023913503 0.0058624296 0.0001178598 
23.0611128885 1.4985779837 1.4273727952 125522.5142699765 85.2467390215 0.0023913503 0.0058624296 0.0001178598 
23.0611128885 1.4985779837 1.4273727952 125522.5142699766 85.2467390215 0.0023913503 0.0058624296 0.0001178598 
23.5533505232 1.4563239154 1.4098883764 141577.5297020248 87.7543610551 0.0019579631 0.0058931584 0.0001526026 
23.2792044016 1.5222386147 1.3955395482 941491.9330699954 681.2685818201 0.0021728612 0.0058353689 0.0001961610 
21.7966541511 1.5778100713 1.5193131577 999999.9529125246 915.7068630549 0.0024339982 0.0062664767 0.0000057131 
22.4958577464 1.5514742400 1.4251637320 101669.9033859567 78.0026056464 0.0025112404 0.0056276383 0.0000671727 
22.5416276965 1.5412590711 1.4501942800 106291.2626307730 81.5481786303 0.0026253877 0.0058834400 0.0000702260 
22.4077174848 1.5674035270 1.5003696846 71516.4585853798 64.3989512217 0.0022924429 0.0063651659 0.0000759760 
23.4830215011 1.6013723078 1.4105428632 107862.6297101023 94.0406729030 0.0023943678 0.0054156558 0.0000504147 
23.5217640219 1.5786686930 1.4482062516 164355.1832790463 135.0201677310 0.0029742033 0.0056866552 0.0000179852 
22.0598974940 1.5081050080 1.3911512037 88651.0514917377 61.0119336943 0.0019407171 0.0054923866 0.0001031519 
22.6204312998 1.5583537306 1.4984202242 65217.8008689140 58.3642549225 0.0020205054 0.0062467791 0.0000420893 
22.9298550462 1.5045887170 1.3269934850 74847.8421914129 48.3942692549 0.0015770374 0.0048182449 0.0000477471 
23.3078480232 1.4985730692 1.3554715673 11425.6358487630 7.0841081504 0.0019583808 0.0049710136 0.0000536487 
23.1299544628 1.5581380918 1.4913306503 20541.1536535078 17.9031232065 0.0025135194 0.0065303950 0.0001399285 
22.5467410630 1.4877043629 1.3818574865 17394.6335905916 11.6849559258 0.0016526671 0.0054544889 0.0000883561 
23.2812219306 1.5266913511 1.4373781593 9347.6144222182 7.5862364283 0.0017357933 0.0060461510 0.0001180805 
21.7954324983 1.5460121270 1.3958340368 6290.4728511772 4.9266049318 0.0018031402 0.0054622135 0.0000766993 
21.8207380064 1.5163732842 1.4154109277 3568.9949989147 2.5612496457 0.0020763002 0.0056737919 0.0000963981 
23.5223536965 1.5386198546 1.3575860010 9010.4994916559 6.2034403925 0.0020755054 0.0048425181 0.0000185992 
23.4165893796 1.5611947536 1.3498233858 19630.1139794934 14.5540632637 0.0019138872 0.0047478263 0.0000037543 
22.7530959829 1.5318528587 1.4202997641 41421.2333170150 30.7839517765 0.0023856573 0.0058568446 0.0001396529 
23.2244332742 1.4856347043 1.3783495859 45989.8959409218 28.6961595399 0.0020761403 0.0054596287 0.0001301815 
23.6071040392 1.5453788014 1.4787492635 86473.8492274868 68.3731882498 0.0029630314 0.0061180822 0.0000550839 
23.1682404847 1.5224274633 1.3881947009 72978.4075132000 48.7983643010 0.0022944830 0.0050524690 0.0000027056 
23.1682404847 1.5224274633 1.3881947009 72978.4075132000 48.7983643010 0.0022944830 0.0050524690 0.0000027056 
22.5127731046 1.5631529032 1.4846450088 138176.9126092357 116.1342918275 0.0027745796 0.0061600812 0.0000569291 
22.5559447045 1.5290198766 1.3710586014 200435.4163109157 139.2961673058 0.0020129137 0.0051356060 0.0000634491 
23.0274520285 1.5580530619 1.3763666068 625304.1879439468 467.4890278202 0.0021554717 0.0050714808 0.0000376256 
23.4037201087 1.5920747133 1.3728526877 144489.3626790552 127.6589920771 0.0016206334 0.0051469967 0.0000276744 
23.3992762993 1.5148615361 1.3238833933 135566.3700264982 96.5533153482 0.0013387307 0.0049006102 0.0000222004 
23.3563247034 1.6102041714 1.5399847723 15359.4040230962 15.5976504262 0.0025995020 0.0065947622 0.0000411793 
22.9467252150 1.6159007740 1.5056557461 15982.5957064262 15.9515218474 0.0025770526 0.0063528718 0.0000630588 
22.1813885148 1.5201450904 1.4081019282 130964.9648180109 97.9271431652 0.0018569989 0.0057695985 0.0001301969 
23.2194684136 1.5618555625 1.5154367721 104749.7528183172 95.1558792791 0.0023263439 0.0065738109 0.0000927892 
23.4025865980 1.5633187710 1.4734712669 99892.3923910257 86.2344680576 0.0026162005 0.0064457178 0.0001628804 
21.4796832357 1.5750332967 1.4529946807 108365.1885639816 93.7552622722 0.0022294065 0.0058746801 0.0000640706 
22.6596317431 1.5099847212 1.4911419643 132688.5900739307 102.3349531037 0.0020789409 0.0060202907 0.0000031204 
22.9437002164 1.4723305751 1.3636346067 63650.4014269779 38.5064325427 0.0017494029 0.0051883226 0.0000738447 
23.1185378020 1.5477515843 1.3553003478 53967.8933653829 42.5702445048 0.0015086249 0.0051849968 0.0000656297 
21.5344588762 1.5216864490 1.4233985208 45048.8602483953 32.9678378207 0.0020775608 0.0056576297 0.0000725354 
21.5344588762 1.5216864490 1.4233985208 45048.8602483953 32.9678378207 0.0020775608 0.0056576297 0.0000725354 
23.3185553297 1.5271561001 1.3960568771 42334.9863671968 29.6013206023 0.0023918340 0.0054747193 0.0000989577 
23.1915022659 1.4875705630 1.4627287142 42910.8756940219 30.1703559734 0.0022673451 0.0061689448 0.0001075738 
23.0712987598 1.4804264511 1.4306633086 101070.5944719542 68.5918589442 0.0020932699 0.0061171106 0.0001673007 
22.6032709471 1.5235322554 1.3404290153 657631.5839404358 466.3369579772 0.0015377459 0.0049869955 0.0000534912 
23.5034302093 1.5406393168 1.3891186455 792966.0827491102 618.9413250767 0.0019178321 0.0057733218 0.0001921197 
22.6973794615 1.5545729660 1.5276134156 931051.0405940446 824.2544639146 0.0023742494 0.0064314673 0.0000275540 
23.5604864873 1.5182101797 1.5202737889 999999.3285547089 816.6262704123 0.0022342265 0.0064321034 0.0000417104 
23.5604864872 1.5182101797 1.5202737889 999999.3285547089 816.6262704123 0.0022342265 0.0064321034 0.0000417104 
23.0489049427 1.5845329289 1.3668124818 999999.0232199770 840.9747191382 0.0017309714 0.0050432300 0.0000291291 
21.0199553702 1.5549013138 1.4653592675 999999.8026029556 825.9820345443 0.0022165095 0.0058650880 0.0000289213 
22.2983120737 1.5038301637 1.4550208105 999998.8590978159 712.0594557297 0.0022602137 0.0058203892 0.0000407443 
22.3072054513 1.5472783922 1.4889743551 999998.6422315245 862.6074174038 0.0019171318 0.0060498893 0.0000075505 
22.7121179768 1.5957763504 1.4931867276 999998.5079481049 913.9947915489 0.0029017890 0.0062005296 0.0000457787 
23.1004012461 1.5612355118 1.4984062266 999998.3563087456 910.3663340476 0.0019589959 0.0062745930 0.0000462672 
23.1004012458 1.5612355118 1.4984062266 999998.3563087456 910.3663340476 0.0019589959 0.0062745930 0.0000462672 
21.8426752741 1.5315335007 1.4135930241 48025.9297513992 36.8398335108 0.0019006879 0.0057191781 0.0001067997 
22.7643746924 1.5130583275 1.4951584551 66311.6394303135 51.4166991924 0.0022717382 0.0062175994 0.0000468420 
22.4777906254 1.5575274378 1.5091597427 52177.3506202603 45.0867687881 0.0025923462 0.0063803958 0.0000569940 
22.4777906254 1.5575274378 1.5091597427 52177.3506202603 45.0867687881 0.0025923462 0.0063803958 0.0000569940 
21.3419503863 1.5643165591 1.4406443896 86194.6185071759 71.6467111817 0.0021778988 0.0057638568 0.0000637090 
21.0199553702 1.5549013138 1.4653592675 999999.8026029556 825.9820345443 0.0022165095 0.0058650880 0.0000289213 
23.1822025233 1.6386720157 1.4666210153 999999.8026029556 1032.4775431804 0.0022165095 0.0058650880 0.0000289213 
22.3194777628 1.5691178964 1.4646730305 999999.8026029556 825.9820345443 0.0027706369 0.0058650880 0.0000289213 
21.0626346549 1.5555952189 1.4624332736 999999.8026029556 825.9820345443 0.0022165095 0.0058650880 0.0000361516 
21.0199559031 1.5549012470 1.4653592665 999999.9763880745 825.9820345443 0.0022165095 0.0058650880 0.0000289213 
22.2419285009 1.5145016728 1.4797330683 999999.9949265862 772.2932022989 0.0020724364 0.0060117152 0.0000270414 
22.9156421197 1.6212290262 1.4376245388 999999.9344722149 933.3596990350 0.0025046558 0.0055718336 0.0000225586 
22.9638874755 1.5536087276 1.5344031707 999999.7689766778 889.5826512042 0.0023871808 0.0064809222 0.0000242071 
22.3194778870 1.5691178839 1.4646730304 999999.8352705198 825.9820345443 0.0027706369 0.0058650880 0.0000289213 
23.6811317752 1.5197407556 1.4215147066 999999.9878732697 687.2170527408 0.0026199143 0.0054545318 0.0000272438 
23.5979407566 1.5214154658 1.4905826340 999999.9555831729 756.3682686729 0.0027744493 0.0060867883 0.0000225968 
23.2613202462 1.5101310226 1.5080248088 999999.9022390518 773.3570671594 0.0023731902 0.0062470225 0.0000255238 
23.2613202462 1.5101310226 1.5080248088 999999.9022390518 773.3570671594 0.0023731902 0.0062470225 0.0000255238 
22.0327226442 1.6217103260 1.4899954164 999999.8798456376 990.9288230744 0.0024458460 0.0060561378 0.0000226335 
22.1100530900 1.5857624795 1.4995436124 999999.8224368712 942.5876601918 0.0021371796 0.0061926632 0.0000307756 
22.9987580149 1.5840978224 1.5427256747 999999.7134222281 956.8600228832 0.0025359335 0.0065665686 0.0000268286 
21.5243947171 1.5951997974 1.4349369422 999999.9446828337 894.8249216012 0.0021108155 0.0055966381 0.0000318898 
23.6048814013 1.5663309327 1.4522501003 999999.9070244101 799.5827898723 0.0029878585 0.0057446272 0.0000228385 
22.3194778870 1.5691178838 1.4646730304 999999.8352705201 825.9820345443 0.0027706369 0.0058650880 0.0000289213 
22.5895880615 1.6027422772 1.4162383348 999999.7164039675 890.3617884050 0.0022044217 0.0054447889 0.0000413758 
21.6806017479 1.5554383286 1.4546364856 999999.7872650480 798.5374452506 0.0025182232 0.0057849012 0.0000353068 
23.6267704422 1.5226128742 1.5233144546 999999.8104343365 803.9380556453 0.0025904682 0.0064149781 0.0000312547 
22.7240560992 1.6245036153 1.4453586781 999999.7987467748 959.3132574050 0.0023844269 0.0056717212 0.0000312685 
21.9624968169 1.6021335152 1.4918812283 999999.9048413236 927.2246642815 0.0027434712 0.0060799703 0.0000203490 
22.9320853161 1.5991925770 1.5279870877 999999.9990600017 945.6561022197 0.0030129959 0.0063975610 0.0000098356 
21.9624968169 1.6021335152 1.4918812283 999999.9048413236 927.2246642815 0.0027434712 0.0060799703 0.0000203490 
23.6073454116 1.6275996231 1.5358282090 999999.5688246820 1051.8381284329 0.0026384084 0.0065551685 0.0000413355 
22.8180718208 1.5715481238 1.3747573609 999999.8562401418 796.3718407960 0.0019556383 0.0051210850 0.0000493131 
21.7954106139 1.5775662322 1.4699133731 999999.7725357062 858.6587858185 0.0026207550 0.0059438399 0.0000396864 
23.6267704423 1.5226128742 1.5233144546 999999.8104343365 803.9380556453 0.0025904682 0.0064149781 0.0000312547 
23.6613320898 1.4781051763 1.4296371609 999999.8618888025 635.5304896718 0.0023029888 0.0055945026 0.0000427980 
23.6613320898 1.4781051763 1.4296371609 999999.8618888027 635.5304896718 0.0023029888 0.0055945026 0.0000427980 
21.2039620370 1.5669372108 1.4502301343 999999.7838023327 837.0866629927 0.0022634507 0.0057932009 0.0000487677 
23.3123862033 1.5075701662 1.3966648982 999999.8095396822 749.9441638000 0.0015234606 0.0055971229 0.0000685708 
23.6267704423 1.5226128742 1.5233144546 999999.8104343365 803.9380556453 0.0025904682 0.0064149781 0.0000312547 
22.8887653468 1.4764388697 1.3952087205 999999.8616194619 619.2753045684 0.0019817597 0.0053482824 0.0000540322 
21.7880573228 1.6012348596 1.4712200654 999999.7519909432 930.2296064174 0.0023925687 0.0059690754 0.0000461443 
23.1734996408 1.5984978926 1.5197821552 999999.7160388851 939.5996697996 0.0030456610 0.0064077118 0.0000313387 
23.1061973547 1.5190040477 1.3891735517 999999.8850876162 669.5354472168 0.0022900119 0.0051955960 0.0000392912 
23.1061973547 1.5190040477 1.3891735517 999999.8850876166 669.5354472168 0.0022900119 0.0051955960 0.0000392912 
22.1966805273 1.6097963317 1.4522097866 999999.7874120520 951.4312747157 0.0021420819 0.0057980949 0.0000452480 
22.0082696920 1.6095820296 1.4550626271 999999.7874120520 951.4312747157 0.0021420819 0.0057980949 0.0000375435 
22.5292107295 1.5326132207 1.5066464212 999999.7986152343 818.0798722909 0.0023866961 0.0062962834 0.0000415382 
22.0082696920 1.6095820296 1.4550626271 999999.7874120520 951.4312747157 0.0021420819 0.0057980949 0.0000375435 
22.0781910690 1.5913602169 1.4731713915 999999.7856500626 886.2908138493 0.0027332632 0.0059505987 0.0000321745 
22.0082696920 1.6095820296 1.4550626271 999999.7874120520 951.4312747157 0.0021420819 0.0057980949 0.0000375435 
21.9631065578 1.5712318680 1.4270826325 999999.6595901528 821.4340334040 0.0023454641 0.0056328154 0.0000655598 
22.3612790044 1.5404763081 1.3854546836 999999.7733914163 725.7251983409 0.0021182065 0.0052541708 0.0000633365 
22.2626588123 1.5110780835 1.3813793283 999999.8882445935 722.4808252016 0.0015850319 0.0053641989 0.0000568014 
23.4281215566 1.4867112228 1.3589240207 999999.8169130445 679.7264849947 0.0014432186 0.0052836691 0.0000635216 
23.0297212048 1.5641973386 1.4528482360 999999.7303810964 804.8419603556 0.0028467221 0.0058295252 0.0000471568 
22.4135092824 1.5311400310 1.4462824830 999999.7079995461 810.2773207547 0.0017942067 0.0059343277 0.0000718627 
22.4480959209 1.5851840064 1.4614392068 999999.6874950557 864.9346991277 0.0027401674 0.0059159639 0.0000521364 
23.5701591831 1.4563134106 1.4015648816 999999.7954067094 602.1397704050 0.0018754074 0.0054582779 0.0000594046 
22.2626588123 1.5110780835 1.3813793283 999999.8882445935 722.4808252016 0.0015850319 0.0053641989 0.0000568014 
21.9864982057 1.5414402866 1.3959068134 999999.5765373448 745.8972746354 0.0020760504 0.0054236805 0.0000818365 
22.7858062102 1.5624490819 1.3842015796 999999.4998633917 822.8973590585 0.0017309596 0.0054241762 0.0000923264 
22.4480959209 1.5851840064 1.4614392068 999999.6874950553 864.9346991277 0.0027401674 0.0059159639 0.0000521364 
22.6094454741 1.5162309878 1.4750385323 999999.5920158494 787.8960148831 0.0020127693 0.0061793352 0.0000778477 
22.9673267076 1.5014793705 1.3730744258 999999.8926192198 635.7067714763 0.0020600114 0.0051174863 0.0000530349 
23.5821879745 1.5419274687 1.4707707046 999999.9489863958 865.8867135244 0.0017038748 0.0060082182 0.0000202189 
23.3122173716 1.5328727881 1.4214519428 999999.8502438990 712.9362846950 0.0026230620 0.0054582272 0.0000287691 
22.1778435424 1.5109832500 1.3810023924 999999.9675011660 720.7398353641 0.0015420095 0.0052301180 0.0000127395 
22.1778435424 1.5109832500 1.3810023924 999999.9675011660 720.7398353641 0.0015420095 0.0052301180 0.0000127395 
22.4363256997 1.5201517909 1.3402306208 999999.8984544744 678.4675159816 0.0016435889 0.0048433908 0.0000298310 
23.6652053100 1.5776686472 1.3439245921 999999.8530277626 823.7295225309 0.0015794579 0.0048944359 0.0000262245 
22.0238360482 1.5055899749 1.4539176731 999999.9219379816 714.7593120221 0.0021725597 0.0057032484 0.0000124588 
23.2346765379 1.5286218174 1.5081521953 999999.9085927578 787.6552479536 0.0027052836 0.0061598960 0.0000020510 
20.9281150024 1.5885600344 1.4524809150 999999.8909488413 896.2291845026 0.0020563771 0.0056875960 0.0000092695 
22.6239444474 1.5889443633 1.5181587001 999999.8978673019 968.7256103866 0.0021083304 0.0062789580 0.0000068997 
21.9134262486 1.5886453497 1.4468355259 999999.9302014301 852.7358594949 0.0026201575 0.0056152959 0.0000087995 
23.3416410194 1.5872989231 1.4834288129 999999.9687882639 867.2390279769 0.0031405073 0.0059757259 0.0000036840 
23.0356552514 1.5860441841 1.4966080059 999999.8824325684 962.9243429938 0.0019001905 0.0061347860 0.0000103847 
22.1613197997 1.5691343566 1.5238151654 999999.9693746965 908.7809591403 0.0023629586 0.0063346130 0.0000123025 
23.0356552514 1.5860441841 1.4966080059 999999.8824325684 962.9243429938 0.0019001905 0.0061347860 0.0000103847 
22.1778435423 1.5109832500 1.3810023924 999999.9675011660 720.7398353641 0.0015420095 0.0052301180 0.0000127395 
23.5709573156 1.6132897469 1.4553006979 999999.8541674037 903.5020243686 0.0030145448 0.0057091154 0.0000054563 
22.1613197997 1.5691343566 1.5238151654 999999.9693746965 908.7809591403 0.0023629586 0.0063346130 0.0000123025 
23.1509246653 1.6461397209 1.4934697503 999999.8219810519 1026.5954101347 0.0029077931 0.0060499484 0.0000051210 
21.8730146860 1.5389051904 1.4928085390 999999.8657136888 804.8344278785 0.0024440756 0.0060484500 0.0000119418 
23.4422065031 1.5104145959 1.5153516184 999999.8334698179 780.8837120703 0.0023560347 0.0062650270 0.0000135130 
20.9493317051 1.5810531627 1.4394186313 999999.8210392726 845.2100790568 0.0022847194 0.0055345893 0.0000059279 
22.9064978922 1.5072213476 1.3699521014 999999.8239228989 722.1552383722 0.0014395108 0.0051833030 0.0000057410 
23.2203637920 1.4727743598 1.4294219027 999999.9039651058 663.6993036293 0.0017961680 0.0055418382 0.0000091280 
22.9043001868 1.6355919567 1.4456349876 999999.8067075359 976.3082946894 0.0024640825 0.0055872386 0.0000057102 
22.9043001868 1.6355919567 1.4456349876 999999.8067075359 976.3082946894 0.0024640825 0.0055872386 0.0000057102 
23.2203637920 1.4727743598 1.4294219027 999999.9039651058 663.6993036293 0.0017961680 0.0055418382 0.0000091280 
22.7648490960 1.4877616958 1.4568686662 999999.8648514429 699.0513560514 0.0019962209 0.0057311672 0.0000063989 
22.9239071890 1.5634835863 1.4912082561 999999.8392066098 830.5286040304 0.0029621792 0.0060412439 0.0000064776 
23.5357114726 1.6140821260 1.4573688899 999999.7346941167 1006.0967103764 0.0017556141 0.0057965993 0.0000042927 
20.8211039650 1.5762020014 1.4772198825 999999.8025305793 874.4603969730 0.0022863615 0.0058813707 0.0000055879 
22.9239071890 1.5634835863 1.4912082561 999999.8392066099 830.5286040304 0.0029621792 0.0060412439 0.0000064776 
23.6734891952 1.5952989528 1.4408101446 999999.7373099341 962.6736647513 0.0016270843 0.0057080003 0.0000045363 
23.4162162339 1.5553660507 1.5045914699 999999.7514407446 905.5080161070 0.0018732346 0.0061999465 0.0000054430 
22.5594512695 1.5661642418 1.5272163586 999999.7794243789 916.9640903462 0.0022191417 0.0063540292 0.0000075007 
21.3959866952 1.5152963208 1.3886393332 999999.8640961181 705.1260496599 0.0017271444 0.0051820298 0.0000079043 
20.9610272953 1.5846351029 1.4366131004 999999.7810260402 854.0992403786 0.0022366665 0.0055137887 0.0000066917 
23.2672609827 1.5689536791 1.5008482274 999999.8662096374 849.6964587099 0.0030644362 0.0061535548 0.0000099183 
23.2230349951 1.5983912710 1.4142395134 999999.8550688692 848.9003471047 0.0025493346 0.0053127418 0.0000091555 
22.5498075649 1.4849736758 1.3579621140 999999.8455670266 630.9560678821 0.0016083818 0.0049607735 0.0000096508 
22.6885845002 1.6183288166 1.4261813395 999999.7642900953 968.0761203128 0.0018406370 0.0054822216 0.0000065899 
21.0460113610 1.5532720077 1.4619377277 999999.8304916117 803.1940888844 0.0023691063 0.0057411674 0.0000061581 
22.3060132986 1.5486719000 1.5209375093 999999.7528282381 857.4439698315 0.0024095132 0.0062860060 0.0000066559 
22.9637949523 1.4938526376 1.4583461406 999999.7170991786 731.7206548881 0.0018220554 0.0057865626 0.0000053232 
21.1880781695 1.5538520806 1.4379745902 999999.7928067893 780.6147982564 0.0023475852 0.0055249569 0.0000072331 
23.2071450408 1.4794221607 1.4317153521 999999.8297094378 643.7398600148 0.0021527743 0.0054835666 0.0000080167 
21.2360072719 1.5834127638 1.4125276459 999999.8013087893 862.3850937200 0.0018538038 0.0053523276 0.0000065348 
22.4635759445 1.5786611031 1.5354105532 999999.8614121366 926.2832874772 0.0026131684 0.0064320593 0.0000089337 
21.1880781695 1.5538520806 1.4379745902 999999.7928067893 780.6147982564 0.0023475852 0.0055249569 0.0000072331 
22.4257917963 1.5391887826 1.3884058935 999999.7585041155 707.7805536461 0.0022147935 0.0050714056 0.0000063828 
21.8845403428 1.5957712763 1.4565568596 999999.9511849063 876.5879982966 0.0026645645 0.0057041796 0.0000080563 
22.4890231935 1.6214755558 1.4889092741 999999.9474988746 960.9917206219 0.0028894499 0.0060205666 0.0000088930 
22.8500923002 1.6129458743 1.5370162650 999999.9451663367 993.9128518020 0.0028707125 0.0064727211 0.0000113964 
22.9717852874 1.6141054286 1.4653644173 999999.9357324231 918.5797679229 0.0029365603 0.0058121305 0.0000102249 
21.0945246055 1.5904056338 1.4498661560 999999.8937393965 905.6041901599 0.0019770540 0.0056693306 0.0000070086 
23.5384417408 1.6457965159 1.4962640950 999999.9552366235 1082.8565576428 0.0021719810 0.0060743457 0.0000089391 
21.5800293100 1.5504834971 1.4013416478 999999.9309487550 808.3436935649 0.0016346897 0.0053490798 0.0000091462 
21.5128603995 1.5449659592 1.4063837801 999999.9209646324 740.4233030637 0.0021852545 0.0052558284 0.0000110489 
23.4384073844 1.5181356116 1.3837004979 999999.9277132043 657.8328595156 0.0022893548 0.0050490773 0.0000130691 
22.6342818729 1.6086995768 1.4701582495 999999.9693042006 988.1946337080 0.0018729537 0.0058760818 0.0000049885 
23.4538792506 1.5960713271 1.3853899241 999999.9465703678 837.2615055609 0.0021919207 0.0050467945 0.0000073645 
20.9509077155 1.5643565798 1.4795496456 999999.9781645229 848.8651884087 0.0023252674 0.0059083502 0.0000073290 
23.2454846484 1.4992782389 1.3918836876 999999.9652423416 633.6564104839 0.0022111761 0.0051147015 0.0000090227 
21.8916519133 1.5848409150 1.4238085300 999999.9119952839 832.8305931624 0.0024085233 0.0054109093 0.0000123891 
22.2761009421 1.6219852536 1.4689946340 999999.8775065022 955.2209553889 0.0026555057 0.0058468731 0.0000164288 
22.9977365286 1.5670875946 1.3555338570 999999.9056410707 828.0887018768 0.0014710366 0.0050359616 0.0000116650 
22.5066608192 1.6094042925 1.5341100993 999999.9367779847 995.7336230806 0.0026216462 0.0064315069 0.0000121767 
21.5800293570 1.5504834972 1.4013416478 999999.9309487550 808.3436935649 0.0016346897 0.0053490798 0.0000091462 
22.5066608192 1.6094042925 1.5341100993 999999.9367779847 995.7336230806 0.0026216462 0.0064315069 0.0000121767 
22.5274617666 1.5186911030 1.3888123226 999999.9970567266 753.0745443083 0.0015003011 0.0053039990 0.0000040017 
21.1167752769 1.5880608664 1.4654487474 999999.9700576623 877.8441464297 0.0024673616 0.0057837600 0.0000092265 
22.2529208104 1.6019678334 1.4866167444 999999.9896121160 912.5943728621 0.0028836975 0.0060011002 0.0000092666 
21.2826238432 1.5725371138 1.4238545225 999999.9333122382 862.0553081672 0.0017538017 0.0054749404 0.0000014165 
21.0718396973 1.5563927132 1.3969995070 999999.9565218677 795.2112039744 0.0017656605 0.0052448618 0.0000083947 
20.9860799404 1.5874412377 1.4689767641 999999.9700576623 877.8441464297 0.0024673616 0.0057837600 0.0000003787 
23.5146306373 1.5806974212 1.5060135141 999999.9817700386 875.8800788221 0.0031786391 0.0061999019 0.0000065613 
22.5274617666 1.5186911030 1.3888123226 999999.9970567266 753.0745443083 0.0015003011 0.0053039990 0.0000040017 
22.4169655435 1.5937402332 1.4357907740 999999.9356908295 934.0890985334 0.0017244619 0.0056217347 0.0000080584 
21.5490187663 1.5663555705 1.4998928688 999999.9307552433 861.9387015121 0.0025514503 0.0060913324 0.0000059604 
21.2826238432 1.5725371138 1.4238545225 999999.9333122382 862.0553081672 0.0017538017 0.0054749404 0.0000014165 
23.3630908088 1.6552954054 1.4786885626 999999.8760666631 1074.7117954003 0.0023109712 0.0058839380 0.0000032524 
21.5490187665 1.5663555705 1.4998928688 999999.9307552433 861.9387015121 0.0025514503 0.0060913324 0.0000059604 
22.8632942719 1.6472015680 1.5182629279 999999.9073780965 1062.7078556231 0.0027356355 0.0062483085 0.0000005473 
21.4805932187 1.5599829935 1.4959884695 999999.9318755113 847.4113835955 0.0024927780 0.0060553802 0.0000063151 
22.2487518784 1.5320624956 1.3893938240 999999.9261874566 777.2352925503 0.0015196929 0.0053002348 0.0000057405 
22.4633190241 1.6329394597 1.5153991861 999999.9037699628 1038.3321938475 0.0025200919 0.0062390234 0.0000081309 
22.7294832623 1.6432357762 1.5196911798 999999.9077590737 1054.1491363528 0.0027281235 0.0062606758 0.0000004753 
23.5289986677 1.6051796528 1.4050054963 999999.9376397883 860.4752553756 0.0024534711 0.0051996785 0.0000014501 
22.7079162881 1.6142720321 1.5441616941 999999.9197476055 1013.5423454730 0.0026567559 0.0064816820 0.0000006090 
21.9473722589 1.5315834437 1.4888665814 999999.9345565619 784.7233673290 0.0024232406 0.0059653027 0.0000001663 
22.0225812982 1.5748831345 1.4627204935 999999.9497302631 832.1254365710 0.0027426266 0.0057551384 0.0000050250 
23.1777367377 1.5121627051 1.4125721909 999999.9363125050 764.5214685109 0.0015249696 0.0055198549 0.0000065374 
21.8682271471 1.5173182540 1.4149034903 999999.9661467446 692.1696002786 0.0021937381 0.0053161043 0.0000059913 
21.2843298158 1.5856595655 1.4646244924 999999.9243247567 913.2988122140 0.0019534415 0.0058010554 0.0000041620 
21.8847117642 1.5513970896 1.3986034279 999999.9425774692 816.0324464296 0.0015847643 0.0053422854 0.0000060324 
21.5011724355 1.5300005150 1.4726723271 999999.9591845798 773.9136438121 0.0022763542 0.0058456662 0.0000067402 
23.3931005161 1.4963719352 1.4747413795 999999.9766144915 704.2210596112 0.0024378105 0.0058679717 0.0000080294 
21.1820754502 1.5660867281 1.4268398946 999999.9416245653 848.6889100426 0.0017748688 0.0055096280 0.0000056870 
23.5632319827 1.4790366788 1.3842688717 999999.9593792071 674.6208520836 0.0014887357 0.0052834326 0.0000073514 
21.5011724355 1.5300005150 1.4726723271 999999.9591845798 773.9136438121 0.0022763542 0.0058456662 0.0000067402 
22.2569040293 1.5515198458 1.4983342346 999999.9668862508 822.9578284462 0.0026998425 0.0060882942 0.0000068966 
21.8682271471 1.5173182540 1.4149034903 999999.9661467446 692.1696002786 0.0021937381 0.0053161043 0.0000059913 
21.5011724355 1.5300005150 1.4726723271 999999.9591845798 773.9136438121 0.0022763542 0.0058456662 0.0000067402 
23.6033183283 1.5368452575 1.5222503244 999999.9632336157 815.5445901585 0.0028213258 0.0063164285 0.0000065773 
22.0922846796 1.5828278845 1.3874905226 999999.9575148812 862.3985304742 0.0016596866 0.0051951777 0.0000064002 
23.6689127968 1.5446787216 1.4781648518 999999.9373074598 875.8808089136 0.0017126633 0.0060203838 0.0000062172 
22.8387710036 1.4921763664 1.4638704635 999999.9548321681 697.8773137563 0.0022040188 0.0057669528 0.0000059672 
21.5273865501 1.5954707400 1.4762283645 999999.9511490266 894.9575768160 0.0026610830 0.0058721060 0.0000044623 
23.1607323494 1.5268673278 1.4663158044 999999.9727134535 739.3969855664 0.0027294356 0.0057909019 0.0000056367 
22.1478855927 1.6118061682 1.4408671124 999999.9666583647 906.8164505767 0.0025104523 0.0055431567 0.0000052244 
23.1793842004 1.6108197354 1.4196210663 999999.9652954673 883.9412432267 0.0025317562 0.0053434394 0.0000038450 
23.6022228560 1.5659165021 1.5388865264 999999.9558920069 886.1674243578 0.0029856514 0.0064806060 0.0000057942 
21.8627390261 1.5960306803 1.4728254916 999999.9723432821 889.2020167154 0.0027503331 0.0058504839 0.0000056303 
22.8135082440 1.6156668430 1.4301412571 999999.9834036399 906.2867218129 0.0025269822 0.0054477916 0.0000061241 
22.5310151728 1.6291843210 1.5236433042 999999.9803571035 1019.9636810478 0.0027938097 0.0063151244 0.0000040985 
23.2682315378 1.6558514720 1.5157604793 999999.9925896516 1086.8618093928 0.0026978889 0.0062323837 0.0000032507 
22.5310151728 1.6291843210 1.5236433042 999999.9803571040 1019.9636810478 0.0027938097 0.0063151244 0.0000040985 
22.4217941135 1.6204223195 1.4895555136 999999.9813665169 957.3311548512 0.0028995062 0.0060102891 0.0000041643 
22.4217941135 1.6204223195 1.4895555136 999999.9813665169 957.3311548512 0.0028995062 0.0060102891 0.0000041643 
21.8627390261 1.5960306803 1.4728254916 999999.9723432821 889.2020167154 0.0027503331 0.0058504839 0.0000056303 
22.2453360647 1.5374588016 1.4868037285 999999.9928379229 786.7021005399 0.0026013648 0.0059789491 0.0000073029 
23.0870120803 1.6090993848 1.4049472492 999999.9734052909 880.5238625748 0.0022886593 0.0052138883 0.0000051909 
22.7260061731 1.5703736362 1.4239433205 999999.9885788962 788.6551515301 0.0026340891 0.0053941567 0.0000056619 
22.1385507278 1.5792569457 1.4722526447 999999.9779331896 849.1101617578 0.0028114588 0.0058536050 0.0000065939 
21.6940527118 1.6070960365 1.4846567815 999999.9719526210 929.7572852555 0.0026927358 0.0059566986 0.0000059590 
22.2992921374 1.5813022213 1.5313233707 999999.9777932337 925.2917940018 0.0026412163 0.0063881872 0.0000070184 
23.3545305464 1.6067932048 1.5540689700 999999.9882992695 1022.1212425886 0.0024657684 0.0065823175 0.0000047886 
23.4010659591 1.5883495410 1.5501849502 999999.9639099123 985.9872681316 0.0023190969 0.0065515974 0.0000054821 
22.2992921374 1.5813022213 1.5313233707 999999.9777932337 925.2917940018 0.0026412163 0.0063881872 0.0000070184 
21.7787473146 1.5882884262 1.5092140729 999999.9920695177 914.2429661629 0.0026781753 0.0061918338 0.0000084164 
23.2814180049 1.6132679376 1.4190518262 999999.9909106374 891.3833433253 0.0025137686 0.0053476090 0.0000067849 
21.7787473146 1.5882884262 1.5092140729 999999.9920695177 914.2429661629 0.0026781753 0.0061918338 0.0000084164 
21.7068195819 1.6144580869 1.4833591668 999999.9499931568 950.2044319313 0.0026240868 0.0059485314 0.0000080891 
21.8049354054 1.6006589536 1.4429327675 999999.9666381234 881.3280874730 0.0025154929 0.0055648106 0.0000058634 
20.8185459925 1.5519631281 1.4533925946 999999.9608883373 799.9974728722 0.0022395550 0.0056748370 0.0000081965 
21.1954267545 1.5905152348 1.4779802370 999999.9669051550 891.7863196210 0.0025388861 0.0058874346 0.0000056344 
23.3340319654 1.5931681695 1.5510396708 999999.9596601785 994.0911625049 0.0023724868 0.0065629557 0.0000068048 
22.8636102183 1.5806673879 1.5345050388 999999.9473438845 957.1793784208 0.0022381520 0.0064259099 0.0000091715 
21.6057387466 1.6120275616 1.4580282709 999999.9659495212 960.0144410168 0.0020489978 0.0057264585 0.0000056656 
22.7698705222 1.6179045445 1.4093979173 999999.9690941926 942.9760802727 0.0018872534 0.0053082099 0.0000050960 
21.5119926859 1.5621937612 1.4288067336 999999.9668526656 785.9909983794 0.0023998495 0.0054359321 0.0000062180 
21.6057387638 1.6120275619 1.4580282710 999999.9659495212 960.0144410168 0.0020489978 0.0057264585 0.0000056656 
23.3371317351 1.6347780313 1.4858522024 999999.9878245961 1057.3543562228 0.0019999517 0.0059753202 0.0000008394 
23.5511065090 1.6467896698 1.4494154552 999999.9692355064 1003.4868363909 0.0025690375 0.0056117252 0.0000019342 
23.4296316377 1.5199617841 1.5265782361 999999.9605144749 811.2156134794 0.0023385483 0.0063301995 0.0000043084 
21.7831844754 1.5124863288 1.4628648770 999999.9721864385 742.3653966686 0.0020952142 0.0057642453 0.0000049512 
22.0414296976 1.6103445919 1.5216738938 999999.9521505731 993.8059136059 0.0024306770 0.0062816600 0.0000042016 
22.4138634045 1.5950572166 1.5368904263 999999.9343135615 962.0316922975 0.0026460396 0.0064348299 0.0000058828 
23.2436748627 1.5985217915 1.3927411978 999999.9876364628 922.6436737024 0.0015781242 0.0052811898 0.0000033393 
22.0409527699 1.6287155264 1.5011267496 999999.9660697451 999.2842463714 0.0026814516 0.0060898239 0.0000011918 
22.2094436614 1.6161852848 1.5250832177 999999.9662726485 1007.7764379770 0.0024921979 0.0063148346 0.0000045413 
22.2094436615 1.6161852848 1.5250832177 999999.9662726488 1007.7764379770 0.0024921979 0.0063148346 0.0000045413 
20.6814050951 1.5794985513 1.4571225461 999999.9677570050 868.0057241731 0.0021832435 0.0057066722 0.0000066764 
21.9382473291 1.6029972900 1.4128966535 999999.9676233256 910.3005821036 0.0018624054 0.0053511478 0.0000060872 
22.0409527699 1.6287155264 1.5011267496 999999.9660697451 999.2842463714 0.0026814516 0.0060898239 0.0000011918 
23.3249106074 1.6205559886 1.4956946842 999999.9659332042 955.2577301001 0.0031652265 0.0061042306 0.0000072352 
21.2390424292 1.5789663506 1.4041294288 999999.9626709905 830.8468264910 0.0019622957 0.0052476247 0.0000064416 
22.0860832160 1.6042708279 1.4430797703 999999.9406120651 888.0574130693 0.0025695711 0.0055746730 0.0000078570 
22.8981124447 1.5908012096 1.4140162220 999999.9278832250 832.4439964182 0.0025136308 0.0053170976 0.0000111896 
22.8464624152 1.6398478062 1.5278494262 999999.9787985852 1054.8976630224 0.0027373919 0.0063473993 0.0000035255 
22.3287079226 1.6301252891 1.4682318598 999999.9842494451 1012.5475053930 0.0021106981 0.0058113301 0.0000056070 
22.8711049418 1.6035898159 1.4515692651 999999.9994515190 971.3261109649 0.0017622481 0.0057506568 0.0000074427 
23.3351185605 1.6159602803 1.5469152752 999999.9724255621 1041.3854698537 0.0024018902 0.0065205383 0.0000059463 
22.8464624152 1.6398478062 1.5278493762 999999.9787985855 1054.8976630224 0.0027373919 0.0063473993 0.0000035255 
22.8464624152 1.6398478062 1.5278493486 999999.9787985852 1054.8976630224 0.0027373919 0.0063473993 0.0000035255 
21.7739802285 1.5019036694 1.4256025014 999999.9788811971 689.3017987765 0.0020048376 0.0054476993 0.0000083817 
23.5132087420 1.5099790975 1.3557365894 999999.9754088568 629.7181883766 0.0020184781 0.0047962058 0.0000074175 
23.3351185605 1.6159602803 1.5469152752 999999.9724255621 1041.3854698537 0.0024018902 0.0065205383 0.0000059463 
21.2390424292 1.5789663506 1.4041294288 999999.9626709905 830.8468264910 0.0019622957 0.0052476247 0.0000064416 
22.7890226405 1.5064251222 1.3322263634 999999.9570420994 682.4717726557 0.0014109113 0.0048602418 0.0000087232 
22.8276941285 1.5924482428 1.5284737263 999999.9701740055 982.0354483196 0.0021813365 0.0063655852 0.0000068590 
22.8464624152 1.6398478062 1.5278493486 999999.9787985852 1054.8976630224 0.0027373919 0.0063473993 0.0000035255 
22.1440543353 1.5230629035 1.4380515240 999999.9774586011 715.3303077481 0.0024078640 0.0055170936 0.0000049208 
23.5026921249 1.5189654108 1.4942442169 999999.9554767259 754.6561456405 0.0027130450 0.0060445239 0.0000049608 
22.7477270708 1.5529132750 1.5199927605 999999.9549673185 847.4105899934 0.0027484414 0.0062872689 0.0000059869 
23.1039977946 1.6541721246 1.4927506720 999999.9923364328 1064.1121986643 0.0026075539 0.0060214244 0.0000048234 
23.1039977947 1.6541721246 1.4927506720 999999.9923364328 1064.1121986643 0.0026075539 0.0060214244 0.0000048234 
23.5643152595 1.5331113052 1.5177604895 999999.9600169237 859.0781603856 0.0019925353 0.0062974052 0.0000069213 
20.6927051147 1.5539506536 1.4283139423 999999.9995248767 806.6053775007 0.0019005722 0.0054810768 0.0000049760 
22.6385347861 1.6215653662 1.5371861735 999999.9518428037 1021.8581626436 0.0026946297 0.0064315212 0.0000037253 
21.5386338947 1.5874831985 1.3997959667 999999.9653513653 849.8340661406 0.0019257093 0.0052041407 0.0000031673 
22.1440543351 1.5230629035 1.4380515240 999999.9774586011 715.3303077481 0.0024078640 0.0055170936 0.0000049208 
22.4413543500 1.5498741082 1.3622786821 999999.9628412691 725.0671410834 0.0019337493 0.0048541604 0.0000024509 
21.9967363708 1.6022777647 1.4953895008 999999.9231150656 921.5582157621 0.0028466919 0.0060463705 0.0000005207 
23.2121792666 1.5587501606 1.3673839490 999999.9387237763 834.1510815642 0.0014154665 0.0051653080 0.0000011660 
22.8555947239 1.6402453010 1.4747505992 999999.9577730682 997.7375390730 0.0027772981 0.0058551760 0.0000016731 
22.5494807242 1.5258908466 1.4827773558 999999.9197495719 760.0026311341 0.0025753159 0.0059174317 0.0000013862 
21.7409936057 1.6145642730 1.4561858310 999999.9039371479 964.5124781385 0.0020580750 0.0057180175 0.0000085693 
22.2913358522 1.5723625214 1.4279234818 999999.9625464275 798.8006337697 0.0025799345 0.0054269015 0.0000051953 
21.6340863115 1.6144142800 1.4579761903 999999.9039371477 964.5124781385 0.0020580750 0.0057180175 0.0000037949 
22.8760708796 1.5652065340 1.3779613252 999999.9350267028 847.5743139213 0.0014709257 0.0052189284 0.0000023633 
21.6127316318 1.5570166496 1.5063761475 999999.9376540417 862.4002909449 0.0023330878 0.0061427289 0.0000040812 
23.6185946659 1.5657485329 1.4114768302 999999.9467656510 885.9544016785 0.0014929557 0.0055271286 0.0000045835 
21.0903389143 1.5649146586 1.4871062999 999999.9853441629 858.7636137712 0.0023295453 0.0059860342 0.0000094758 
22.4589541888 1.5477488430 1.4603404159 999999.9695311709 775.6366464408 0.0027177785 0.0057611220 0.0000125428 
22.2793589334 1.5597535895 1.3543547561 999999.9522201391 793.5889567274 0.0015300881 0.0049446126 0.0000009338 
22.8234577900 1.5079132281 1.4078312452 999999.9593463400 661.1952500271 0.0022903771 0.0052422138 0.0000050511 
22.7853727423 1.5691274178 1.4485804538 999999.9772718237 802.8439264908 0.0028257036 0.0056288030 0.0000045148 
21.0826498205 1.5645510249 1.4885930739 999999.9853441629 858.7636137712 0.0023295453 0.0059860342 0.0000059006 
21.4670930123 1.5747625182 1.4238714252 999999.9599273107 870.4315648721 0.0017400260 0.0054928582 0.0000048546 
22.1440730680 1.5561546027 1.5144161667 999999.9975570310 854.8607136031 0.0025932857 0.0062287381 0.0000064333 
22.9281007605 1.5414646141 1.4786778646 999999.9851604321 857.0757092483 0.0017764587 0.0059808501 0.0000022077 
23.0794210194 1.6203011390 1.4054760767 999999.9165753844 948.6445649882 0.0018634532 0.0052777760 0.0000049292 
23.1181036584 1.5564681367 1.5058629095 999999.9530150496 832.4696276865 0.0029458672 0.0061786713 0.0000073503 
22.5193026538 1.6349460639 1.4555752640 999999.9594456328 1009.9251248518 0.0021278388 0.0056873815 0.0000041084 
21.8711016511 1.6085945015 1.4657411562 999999.9691358553 915.1120534835 0.0026710527 0.0057806087 0.0000057899 
22.0065145003 1.5903449904 1.4590131009 999999.9642664150 863.4322163152 0.0027284868 0.0057237112 0.0000061205 
22.4145439767 1.5374590768 1.4875575202 999999.9351198890 786.2228535317 0.0026458227 0.0059993572 0.0000101469 
22.5902995660 1.5631056829 1.5312741383 999999.9728215196 886.4660540047 0.0026432877 0.0063946057 0.0000085552 
23.4816792697 1.6301066398 1.4736333562 999999.9726504675 960.7159318929 0.0030511888 0.0058838114 0.0000060487 
23.5804982961 1.5133491624 1.4462728171 999999.9713126251 695.9846898336 0.0026494838 0.0056034720 0.0000060087 
23.4804112001 1.5638177814 1.3263664636 999999.9652597760 769.7897344041 0.0015554444 0.0046706221 0.0000027556 
23.2150227972 1.6559898852 1.4941758115 999999.9498686329 1077.0421853497 0.0025168174 0.0060316610 0.0000049480 
23.4151378497 1.5282416449 1.4613637435 999999.9856781049 735.2630247933 0.0027823177 0.0057500449 0.0000059608 
21.6819222401 1.5944540597 1.5049704068 999999.9822553686 923.9525593374 0.0026671505 0.0061508411 0.0000081466 
23.6201410765 1.5891195208 1.5619554092 999999.9920430791 974.7356442963 0.0027373562 0.0066912802 0.0000108731 
21.8617098671 1.6120073217 1.4515668371 999999.9534036313 963.6688788586 0.0019502123 0.0056789213 0.0000037562 
20.7433816793 1.5512721804 1.4184892222 999999.9533571516 776.0763699197 0.0020383675 0.0053609830 0.0000046457 
22.0488146837 1.5270761767 1.3778581788 999999.9355950730 752.5963071534 0.0015180736 0.0051835391 0.0000032747 
23.1498718667 1.6427278438 1.4772673812 999999.9939279145 1058.2581351366 0.0021005823 0.0058897058 0.0000038512 
21.6819222401 1.5944540597 1.5049704068 999999.9822553686 923.9525593374 0.0026671505 0.0061508411 0.0000081466 
23.5811969106 1.6616847896 1.5006317576 999999.9283253110 1086.4342104562 0.0027249349 0.0061026385 0.0000054964 
22.9275440567 1.5653840494 1.3927732066 999999.9411829496 761.1517547954 0.0023554451 0.0051093299 0.0000075998 
22.5705159786 1.6254875573 1.4284456567 999999.8978485530 954.7679493041 0.0021624790 0.0054434225 0.0000068878 
21.3981293382 1.5882386081 1.4311623747 999999.8989754042 848.9794043248 0.0023503460 0.0054491306 0.0000038534 
21.0017838633 1.5911739711 1.4680235539 999999.8889954202 886.4210465890 0.0024545146 0.0057792097 0.0000015704 
21.4692275973 1.5937584894 1.4905022556 999999.9862473622 908.9759024317 0.0026254830 0.0060188095 0.0000090598 
22.6185229374 1.5951447190 1.5414675177 999999.9397144918 961.7938610753 0.0027384199 0.0064716332 0.0000030533 
22.3245790599 1.5486284739 1.4052337351 999999.9703088826 824.7896475504 0.0015507940 0.0054204457 0.0000038626 
23.4804111985 1.5638177814 1.3263664636 999999.9652597760 769.7897344041 0.0015554444 0.0046706221 0.0000027556 
22.7125860534 1.6097188181 1.4912440167 999999.9766939840 1003.1849885455 0.0019586338 0.0060373015 0.0000016698 
23.4804112032 1.5638177814 1.3263664636 999999.9652597760 769.7897344041 0.0015554444 0.0046706221 0.0000027556 
21.7370384495 1.5226552921 1.4729054444 999999.9861611523 780.4996413301 0.0020127521 0.0058566177 0.0000016098 
23.4804112032 1.5638177814 1.3263664636 999999.9652597760 769.7897344041 0.0015554444 0.0046706221 0.0000027556 
23.4804112033 1.5638177814 1.3263664636 999999.9652597760 769.7897344041 0.0015554444 0.0046706221 0.0000027556 
21.7043576754 1.5663318091 1.4991312344 999999.9696105089 859.5001015519 0.0026066574 0.0061064538 0.0000110863 
22.3245790599 1.5486284739 1.4052337351 999999.9703088826 824.7896475504 0.0015507940 0.0054204457 0.0000038626 
21.9976445939 1.5175339065 1.4199292226 999999.9604542714 694.2234724102 0.0022530554 0.0053586910 0.0000060171 
21.9976445939 1.5175339065 1.4199292226 999999.9604542716 694.2234724102 0.0022530554 0.0053586910 0.0000060171 
22.3245790599 1.5486284739 1.4052337351 999999.9703088826 824.7896475504 0.0015507940 0.0054204457 0.0000038626 
23.0334804818 1.6107328416 1.5361490692 999999.9345051775 981.9236595412 0.0029913825 0.0064693503 0.0000096028 
23.3629945441 1.6383432992 1.4318664288 999999.9702472738 995.2845613058 0.0021592406 0.0054837732 0.0000096336 
23.4048546423 1.5089331530 1.3602561344 999999.9673215125 630.6430104219 0.0020390231 0.0048340025 0.0000071892 
21.9866408191 1.5963900223 1.5163166753 999999.9830876139 938.2304840489 0.0027239634 0.0062602286 0.0000085205 
22.9872270371 1.6194992331 1.4308622719 999999.9464615330 917.4616289573 0.0025293444 0.0054633381 0.0000087722 
23.2523453001 1.4857994401 1.3204437338 999999.9867574275 603.7719799581 0.0015296777 0.0046593411 0.0000103641 
23.2819838961 1.5489885348 1.4840484841 999999.9976539400 881.8499752125 0.0017682916 0.0060400006 0.0000036452 
23.4795023361 1.5946866206 1.5588680931 999999.9551794984 993.0805120567 0.0025839706 0.0066568191 0.0000116376 
23.2523449126 1.4857994555 1.3204437339 999999.9383759282 603.7719799581 0.0015296777 0.0046593411 0.0000103641 
21.1758719567 1.5609771038 1.4322011301 999999.9903705408 790.6499624220 0.0023295721 0.0054685310 0.0000062906 
21.5092021776 1.6079475666 1.4714249468 999999.9745104121 923.6571759502 0.0025764007 0.0058250710 0.0000048338 
23.3938641368 1.6191640778 1.5311357067 999999.9740551405 987.8596270357 0.0031731840 0.0064220079 0.0000043271 
21.7455420532 1.5110697670 1.3920525697 999999.9585556372 673.0458360766 0.0019646981 0.0051299714 0.0000044002 
22.6691756254 1.5444549760 1.3298512182 999999.9748643026 741.1079773566 0.0014870741 0.0047499789 0.0000022992 
22.8008383533 1.6457953361 1.4714173101 999999.9567993024 1025.9749307472 0.0025039524 0.0058218576 0.0000048218 
22.5492760811 1.4830636976 1.3925392356 999999.9560445995 629.5280346188 0.0018785831 0.0051494405 0.0000029737 
22.8008383533 1.6457953361 1.4714173101 999999.9567993024 1025.9749307472 0.0025039524 0.0058218576 0.0000048218 
21.5389337097 1.5857438364 1.4461156931 999999.9599537489 908.8246595063 0.0018243090 0.0056603913 0.0000027212 
22.0666027073 1.5572416279 1.4311510209 999999.9631371594 771.1051846688 0.0025368495 0.0054544253 0.0000048767 
22.0666027073 1.5572416278 1.4311510209 999999.9631371594 771.1051846688 0.0025368495 0.0054544253 0.0000048767 
21.4079056689 1.5355830368 1.3701798259 999999.9608050230 725.2457627107 0.0017248313 0.0049907984 0.0000023398 
22.0996207491 1.4922125629 1.3784014162 999999.9567825387 650.3413968536 0.0017114210 0.0050698098 0.0000013661 
23.1391838273 1.4738917499 1.3989133446 999999.9553376497 613.1223433909 0.0019539698 0.0051931806 0.0000036213 
22.1561734684 1.5949088260 1.3986774261 999999.9491670005 852.8473939206 0.0020845120 0.0051699228 0.0000043442 
22.6970714297 1.6160400592 1.4231868518 999999.9363183493 908.7171022027 0.0023832309 0.0053798947 0.0000053667 
22.1561734684 1.5949088260 1.3986774261 999999.9491670005 852.8473939206 0.0020845120 0.0051699228 0.0000043442 
21.9079332680 1.6134973786 1.4817154530 999999.9380010550 940.2012770121 0.0027312611 0.0059308859 0.0000056945 
20.9726947947 1.5952389612 1.4559803258 999999.9537561900 913.1950666424 0.0020686983 0.0056975719 0.0000035708 
21.1579228114 1.5632837839 1.3928571848 999999.9665881678 788.4014825783 0.0019028023 0.0051462893 0.0000033045 
21.0363568786 1.5491353624 1.4257972940 999999.9712503266 765.3839244180 0.0022169217 0.0054057525 0.0000037645 
22.6473191525 1.6001437835 1.5342063829 999999.9743362663 994.6699202434 0.0022964149 0.0063908710 0.0000017975 
21.6300106968 1.5094654179 1.4358926783 999999.9808178697 729.5551313248 0.0018554095 0.0055505570 0.0000012183 
22.1916111847 1.6311821936 1.4649310990 999999.9402253504 1005.0150343012 0.0021753427 0.0057710794 0.0000047470 
23.2858235911 1.5772442103 1.3477263806 999999.9233042530 838.1906043586 0.0014881588 0.0049247716 0.0000045500 
22.5133276567 1.5402769219 1.3566031429 999999.9508375213 702.7921980640 0.0018936193 0.0048193128 0.0000048655 
21.5121262067 1.5844270623 1.4592720905 999999.9148204932 856.0655946728 0.0025972634 0.0057220819 0.0000068729 
22.4326738508 1.5702883958 1.5066104453 999999.9570092417 863.9665394731 0.0028596561 0.0061678552 0.0000048931 
23.2858235911 1.5772442103 1.3477263806 999999.9233042530 838.1906043586 0.0014881588 0.0049247716 0.0000045500 
21.3419503863 1.5643165591 1.4406443896 86194.6185071759 71.6467111817 0.0021778988 0.0057638568 0.0000637090 
22.8876409088 1.4831061626 1.4381004001 107743.2731339698 71.6467111817 0.0021778988 0.0057638568 0.0000637090 
22.9447265885 1.5778857834 1.4407353225 86194.6185071759 71.6467111817 0.0027223735 0.0057638568 0.0000637090 
21.6216847484 1.5653447633 1.4345780816 86194.6185071759 71.6467111817 0.0021778988 0.0057638568 0.0000796363 
22.9447265885 1.5778857834 1.4407353225 86194.6185071759 71.6467111817 0.0027223735 0.0057638568 0.0000637090 
22.5360646895 1.5374599981 1.5087698875 94814.0803578934 78.8113822999 0.0023956887 0.0063402424 0.0000477818 
21.3419503863 1.5643165591 1.4406443896 86194.6185071759 71.6467111817 0.0021778988 0.0057638568 0.0000637090 
22.5246216326 1.5622082090 1.3760702972 87666.8225912784 69.4313948720 0.0018492103 0.0052328903 0.0000705768 
22.9447265885 1.5778857834 1.4407353225 86194.6185071759 71.6467111817 0.0027223735 0.0057638568 0.0000637090 
22.3888554484 1.4871708317 1.4027278994 108567.7074210673 70.4061340482 0.0019938333 0.0054665155 0.0000675550 
22.6410255670 1.5106979267 1.3787457928 92460.0101676037 61.4435958964 0.0020686713 0.0052730174 0.0000819185 
22.1340459814 1.5951245514 1.4732079338 72263.3042030444 66.2638288874 0.0025004619 0.0060693451 0.0000678907 
22.3888554485 1.4871708317 1.4027278994 108567.7074210673 70.4061340482 0.0019938333 0.0054665155 0.0000675550 
23.6798628838 1.4543414223 1.3628217123 126719.9090300788 72.4772866287 0.0017405189 0.0051651007 0.0000673871 
22.1340459814 1.5951245514 1.4732079338 72263.3042030443 66.2638288874 0.0025004619 0.0060693451 0.0000678907 
23.3390588069 1.5911385524 1.4076230504 75721.5261655605 68.6664465102 0.0018008927 0.0055766621 0.0000820711 
21.5337950061 1.5301624972 1.4288430290 75200.1734029907 57.1925131512 0.0020547957 0.0057629865 0.0000868312 
22.1633189595 1.5097840312 1.4536771558 68966.8488088468 51.0730722908 0.0021575884 0.0060280346 0.0000949583 
23.5784250182 1.6135399571 1.4483070765 70884.0463722413 66.2599722958 0.0026213154 0.0058802116 0.0000815224 
21.8248565485 1.5118373699 1.4074685681 87132.9064321589 62.8646996080 0.0018523519 0.0056294123 0.0000924938 
23.3934976344 1.4726819436 1.3626678843 94567.7075467162 61.1651349683 0.0015282969 0.0054094460 0.0001047953 
23.5011284447 1.4627210391 1.3525888240 106294.0344534846 61.2761598831 0.0017554444 0.0051285090 0.0000858501 
22.0529173604 1.5332131188 1.4014927439 82687.6538374485 60.1601640664 0.0021627531 0.0054724246 0.0000822269 
21.6519162849 1.5323897115 1.4417577228 71316.7851991935 55.8887771642 0.0020201657 0.0058973392 0.0000887009 
23.4768110333 1.6032209358 1.4866770885 53828.1605720479 53.1950858047 0.0021525263 0.0062817543 0.0000901264 
22.7897275677 1.4875805188 1.4074936311 76088.3355821710 49.3268719366 0.0021561773 0.0056289973 0.0001032238 
21.8248565485 1.5118373699 1.4074685681 87132.9064321589 62.8646996080 0.0018523519 0.0056294123 0.0000924938 
22.3008626526 1.5346639945 1.4834469406 68218.9778188368 54.7750102504 0.0024275681 0.0062453243 0.0000833896 
23.0430191977 1.4859764930 1.4527573624 76043.7895172921 54.2954403496 0.0019511498 0.0060747077 0.0000986608 
22.8630073052 1.5054169847 1.3629750066 87902.7501914447 57.6726042487 0.0019234907 0.0052603156 0.0001127733 
23.5795414539 1.4766409684 1.3674612979 98123.7280379933 58.4525907017 0.0020220018 0.0052874822 0.0001092516 
22.9248698931 1.5427242831 1.3654061952 69871.2734895475 53.6496171471 0.0016869432 0.0053332091 0.0001108525 
22.9956519267 1.5056650193 1.4629090585 67942.6126469293 52.2656893156 0.0018849388 0.0061285856 0.0000860039 
23.1743151177 1.5141319129 1.4793088258 59679.6856060148 47.6345328367 0.0019362212 0.0062431169 0.0000795748 
21.9764391690 1.5045293951 1.3870426014 106537.0341848122 72.4990923574 0.0018680828 0.0054070802 0.0000856950 
23.3758733837 1.5129541011 1.3417222598 129965.7084742110 84.9313721177 0.0018340136 0.0049890618 0.0000887551 
23.4925157694 1.4723998260 1.3261687590 109797.2741423626 65.0668842881 0.0015641705 0.0049600205 0.0000855562 
22.2418596087 1.5289732379 1.4764099534 92213.6330243647 71.9015787478 0.0024445345 0.0061330496 0.0000712496 
23.6574242784 1.4925412824 1.3844828955 118373.0874815162 74.1006692920 0.0022514051 0.0053783006 0.0000977357 
21.9764392870 1.5045293941 1.3870426014 106537.0341848122 72.4990923574 0.0018680828 0.0054070802 0.0000856950 
21.9087335162 1.5308592101 1.4128027101 96621.6768983443 75.0940925377 0.0017517134 0.0056507557 0.0000773359 
22.8363988452 1.5141248663 1.4912862470 89131.7241892365 68.5069809134 0.0023984427 0.0062513739 0.0000647482 
22.3061677388 1.5183432112 1.4427350868 101403.7757733669 73.6595950954 0.0023983227 0.0058586551 0.0000816171 
22.1176739992 1.5531814721 1.4535955540 96771.5059632024 77.6823052900 0.0025293962 0.0059509269 0.0000816844 
23.4335585271 1.5077461594 1.3204380758 101202.9332950047 67.0817490935 0.0015343578 0.0049304620 0.0000916997 
23.0580288007 1.6130537535 1.4645559052 94099.1554566756 88.8380342287 0.0026623756 0.0059991286 0.0000707741 
23.1893168890 1.5299800437 1.3477965905 107495.5259153023 74.8598295525 0.0018283256 0.0050369453 0.0000872435 
23.1893168890 1.5299800437 1.3477965905 107495.5259153023 74.8598295525 0.0018283256 0.0050369453 0.0000872435 
22.9292313611 1.5791913339 1.4091834446 104395.5413029527 85.6426931474 0.0023837802 0.0054606542 0.0000655201 
22.5297464160 1.5608339039 1.4395243728 109602.5556712400 86.7787723118 0.0026523814 0.0057003413 0.0000493412 
23.0571224624 1.6184993257 1.4830787694 96246.2077308418 92.2558994036 0.0028834144 0.0060982236 0.0000454873 
22.5297464160 1.5608339039 1.4395243728 109602.5556712400 86.7787723118 0.0026523814 0.0057003413 0.0000493412 
22.9916380956 1.6011172347 1.4631259925 99023.2943929384 89.5824992437 0.0027975996 0.0059733866 0.0000636427 
23.1336835959 1.5541449231 1.4644854248 106451.2340909694 85.2162719316 0.0028552952 0.0060353299 0.0000715930 
21.9932396673 1.5788158657 1.4551649829 115863.6311582559 98.1214275046 0.0026196960 0.0058152765 0.0000422420 
21.6442722218 1.5696023414 1.4511122967 124283.7995409146 102.3908916350 0.0025307441 0.0057362214 0.0000315417 
22.7379263031 1.5689538478 1.5068974289 102192.1044559231 88.9407083107 0.0028517536 0.0063136732 0.0000415690 
22.5439697600 1.4933571667 1.3947524369 124404.6602607901 79.8522453409 0.0020662076 0.0053051446 0.0000483916 
23.2083309348 1.4913688817 1.3371001380 120542.9416689325 74.0513025174 0.0017299838 0.0049395266 0.0000750367 
22.7379263031 1.5689538478 1.5068974289 102192.1044559231 88.9407083107 0.0028517536 0.0063136732 0.0000415690 
23.2083315875 1.4913688792 1.3371001380 120542.9416689325 74.0513025174 0.0017299838 0.0049395266 0.0000750367 
22.8725916433 1.5685130218 1.4439719276 142663.7369805115 115.3176088763 0.0027659014 0.0057433612 0.0000482775 
21.3122333203 1.5292674524 1.4032518464 120131.3832611643 87.4970953339 0.0019730446 0.0053746449 0.0000435756 
22.5406798058 1.5634532379 1.3721956042 102326.9279211868 84.0791289967 0.0015849438 0.0052030267 0.0000389468 
22.4795969442 1.4991248414 1.3742076474 112071.6115976862 72.0371544527 0.0019463904 0.0051697724 0.0000589779 
22.8509218839 1.5120083696 1.3484033873 80573.9538245381 57.2757541869 0.0014697640 0.0051507396 0.0000632337 
22.7805292560 1.5815383419 1.5208882978 103046.3115549089 93.3477941946 0.0029084937 0.0063712769 0.0000222247 
22.9032829325 1.5232674536 1.3284546559 109741.0258624630 77.4310286240 0.0014768608 0.0048891107 0.0000454109 
22.9032829325 1.5232674536 1.3284546559 109741.0258624630 77.4310286240 0.0014768608 0.0048891107 0.0000454109 
22.0716856600 1.5783895981 1.3974057464 83665.7350337049 70.3313400158 0.0019055317 0.0053464747 0.0000501076 
22.1059324242 1.6028926182 1.4742236372 83625.9761009030 77.5575312823 0.0025731839 0.0060149545 0.0000501511 
22.9032829317 1.5232674536 1.3284546559 109741.0258624630 77.4310286240 0.0014768608 0.0048891107 0.0000454109 
20.9285778176 1.5427320633 1.4231935707 115629.3295782009 88.7121526257 0.0020488836 0.0054850688 0.0000269683 
21.8615572710 1.5344094323 1.4825659739 134779.2212300300 105.3932483994 0.0024599795 0.0059198891 0.0000032438 
22.7544151937 1.5799379771 1.5193023511 104034.1695550613 93.7750628991 0.0028983188 0.0063611540 0.0000235894 
22.6446846831 1.5811291940 1.4918672417 134870.2983010856 117.1307108862 0.0029722969 0.0060569363 0.0000088782 
23.2829285573 1.6477160224 1.5321821169 112492.1152092972 120.4067331938 0.0029060331 0.0063927690 0.0000013410 
22.7596792790 1.6054542795 1.4313056880 80742.1552691824 76.6235856834 0.0018536211 0.0056399382 0.0000401789 
22.6446846831 1.5811291940 1.4918672417 134870.2983010856 117.1307108862 0.0029722969 0.0060569363 0.0000088782 
22.4038825453 1.4981478625 1.3774028847 112071.6115976862 72.0371544527 0.0019463904 0.0051697724 0.0000507310 
23.2829285573 1.6477160224 1.5321821169 112492.1152092972 120.4067331938 0.0029060331 0.0063927690 0.0000013410 
22.7596792790 1.6054542795 1.4313056880 80742.1552691824 76.6235856834 0.0018536211 0.0056399382 0.0000401789 
21.6679211188 1.5958912454 1.4369691951 134161.2217994032 116.8681428402 0.0024168574 0.0055313683 0.0000122839 
22.8481417759 1.5956273536 1.4322963952 160870.7550645136 136.9904214187 0.0026984756 0.0054770834 0.0000065968 
23.1877014355 1.6086340384 1.3936030520 104059.8928975767 94.4793569158 0.0018949319 0.0052218994 0.0000241189 
21.0825765837 1.5911030396 1.4388477246 119476.5137445122 105.7021236869 0.0021067795 0.0055788712 0.0000161429 
23.4660589869 1.5895592044 1.3782610101 111171.9658801714 99.5922869337 0.0015420389 0.0052203007 0.0000191361 
22.2992046501 1.5291696308 1.4288146963 177944.1561645463 127.4208219927 0.0024464102 0.0054376205 0.0000063867 
22.7150127317 1.5038878929 1.3424567550 178362.4365832987 112.7484235290 0.0017289899 0.0047534462 0.0000084634 
21.8271818253 1.6249695962 1.4875020592 112743.0834605487 111.6032941156 0.0024755809 0.0059822644 0.0000083398 
21.2778399549 1.5238965137 1.3892018415 107153.1793022190 75.4974437068 0.0018692031 0.0051257725 0.0000044121 
22.6898463633 1.5940611640 1.4350058650 147544.2409693887 125.5867677631 0.0026909206 0.0055096039 0.0000088341 
21.8615572708 1.5344094323 1.4825659739 134779.2212300300 105.3932483994 0.0024599795 0.0059198891 0.0000032438 
23.3796730365 1.5318802846 1.3103884307 127745.6726341522 92.7853288080 0.0013460912 0.0047081172 0.0000060143 
23.3784670177 1.6309739556 1.4324835008 76819.6045641674 77.4483687140 0.0018471337 0.0055296872 0.0000039380 
22.2992046501 1.5291696308 1.4288146963 177944.1561645463 127.4208219927 0.0024464102 0.0054376205 0.0000063867 
22.8481417759 1.5956273536 1.4322963952 160870.7550645136 136.9904214187 0.0026984756 0.0054770834 0.0000065968 
23.3497143128 1.4842725961 1.3496418183 168101.1063497640 99.5929077418 0.0018062947 0.0047671857 0.0000012036 
23.3796730331 1.5318802847 1.3103884307 127745.6726341522 92.7853288080 0.0013460912 0.0047081172 0.0000060143 
22.8481417759 1.5956273536 1.4322963952 160870.7550645136 136.9904214187 0.0026984756 0.0054770834 0.0000065968 
21.8271818257 1.6249695962 1.4875020592 112743.0834605487 111.6032941156 0.0024755809 0.0059822644 0.0000083398 
21.5965811789 1.5719615133 1.4855143041 175926.9721714255 150.1410983142 0.0026552236 0.0059662743 0.0000067023 
23.3312644274 1.5754059926 1.5271412713 210313.8686060287 187.4629256178 0.0030482339 0.0063865252 0.0000078474 
22.9285522017 1.6511638118 1.4951326669 65303.6661098164 69.8092375697 0.0024436436 0.0060314966 0.0000026748 
22.2992046501 1.5291696308 1.4288146963 177944.1561645463 127.4208219927 0.0024464102 0.0054376205 0.0000063867 
22.8481417759 1.5956273536 1.4322963952 160870.7550645136 136.9904214187 0.0026984756 0.0054770834 0.0000065968 
23.2513149926 1.5879192937 1.4922605583 86525.1836907854 75.9259872510 0.0031419798 0.0060582834 0.0000038825 
22.4443596006 1.5338274518 1.4138545772 159217.1404677093 113.3874855926 0.0024110517 0.0053077772 0.0000085864 
21.0524155169 1.5469766603 1.4763884433 99860.7475491441 81.4403197555 0.0022175751 0.0058686747 0.0000030778 
21.5725255114 1.5044326279 1.4133342694 122246.7947197598 84.7099148696 0.0018811706 0.0053661931 0.0000096333 
23.2486316419 1.5070157804 1.4597800011 131919.1598149646 102.1231297339 0.0017215348 0.0058474275 0.0000070390 
21.1041978548 1.5252261023 1.4405253038 41842.6251980746 31.1222435131 0.0020737171 0.0055612882 0.0000050931 
23.4997600540 1.4867748857 1.3464499099 175156.2109874116 103.6996983462 0.0018310436 0.0047510992 0.0000070322 
22.8772777077 1.4728283821 1.3974852733 170156.1823775752 107.5639905615 0.0017536208 0.0052509331 0.0000067928 
23.5264278785 1.5024756823 1.4592421232 82202.5287880005 56.9395469703 0.0025549934 0.0057080666 0.0000032333 
23.3222352283 1.6083632334 1.4611544871 25441.5308669492 22.7947986768 0.0030294115 0.0057539747 0.0000024460 
22.5363487840 1.5832969329 1.4181171750 17135.6613743324 13.9940831372 0.0025234143 0.0053344987 0.0000051638 
22.1442139776 1.5228107469 1.4729629507 59879.8056628794 44.9180659694 0.0024408136 0.0058322970 0.0000034150 
22.6695795996 1.5206032911 1.4610104579 56739.1684760407 41.2897333385 0.0025583766 0.0057220179 0.0000026853 
21.4379485379 1.5168279270 1.4441179388 81080.3092672710 58.9938906222 0.0021210377 0.0055882528 0.0000049914 
22.6763145904 1.4924183450 1.4207419351 108899.6984674319 77.0934365949 0.0016668508 0.0055053919 0.0000062641 
22.3585199858 1.5099022010 1.4048671223 89112.8435855365 59.5043282190 0.0021946866 0.0052296539 0.0000075490 
22.9086268278 1.4934250286 1.3640712513 119645.0607575384 73.7261277580 0.0019059771 0.0049043616 0.0000098010 
20.6242902281 1.5611350911 1.4285623654 23545.3203270229 19.0391896591 0.0020363426 0.0054585275 0.0000058912 
22.7519236739 1.5684562854 1.3800977476 41461.0561971302 31.8607153003 0.0021539722 0.0050075987 0.0000089828 
23.5890336623 1.5997532266 1.3984850619 23579.7158403294 19.9471880446 0.0023954508 0.0051615991 0.0000080001 
21.8251396619 1.6078436178 1.4327591763 33011.6702114420 29.7273255979 0.0023239130 0.0054736669 0.0000066452 
23.3742961726 1.6202507133 1.4260444632 29806.8407350967 27.2047723370 0.0025674488 0.0054116525 0.0000062815 
23.0193635446 1.6023480346 1.4078088527 41969.5381464956 36.1380884185 0.0023827277 0.0052482025 0.0000081910 
21.4930663672 1.5797700046 1.4321000067 52195.7324437425 43.1968923165 0.0024119960 0.0054674206 0.0000066968 
21.1159700032 1.5647468894 1.4399351490 61779.1646815660 49.7046760795 0.0023662605 0.0055385296 0.0000061953 
21.8062220643 1.5865157131 1.4180895366 56706.5705699404 47.3640657518 0.0023224216 0.0053463909 0.0000086822 
21.4462054540 1.5779395787 1.4134012761 70156.4354873622 57.4437124592 0.0021999080 0.0053137601 0.0000098826 
22.5364856186 1.6030078921 1.4044640534 30241.6126449422 26.3771049110 0.0021833365 0.0052260499 0.0000082771 
21.7942907983 1.5741932935 1.3868762134 24123.4089194827 19.3579265981 0.0019692631 0.0050946718 0.0000087161 
21.7791568011 1.5443971007 1.4073463688 45517.0213896082 33.4454474099 0.0022601290 0.0052463090 0.0000072703 
22.7988476534 1.4989294100 1.3986191625 59734.3146063948 38.3828653347 0.0021629334 0.0051726247 0.0000069190 
21.6044981268 1.5567699489 1.4109305037 55260.5322511005 42.2314127436 0.0022682508 0.0052809279 0.0000079387 
21.6427296048 1.5364426241 1.4078399342 73767.3224300844 53.2889672615 0.0022057869 0.0052579697 0.0000082607 
23.4679493032 1.6272370999 1.4206474744 39290.5831708156 36.8396769819 0.0023795635 0.0053661277 0.0000083592 
22.2990425286 1.5955076142 1.4314336833 56940.2924820725 48.7718942237 0.0025587337 0.0054663816 0.0000076030 
22.5596598327 1.5925473133 1.4435780086 70289.6324006376 59.9692888800 0.0027464323 0.0055865474 0.0000072659 
21.6850240664 1.5678704118 1.4170841725 58331.3684938512 46.0997655763 0.0023424756 0.0053349505 0.0000080009 
21.6427296048 1.5364426241 1.4078399342 73767.3224300844 53.2889672615 0.0022057869 0.0052579697 0.0000082607 
23.6427350842 1.5942804946 1.4086775215 69081.4197912509 57.5184588495 0.0025871649 0.0052639169 0.0000094832 
22.3031215711 1.5885620869 1.4340472300 70968.3045140993 59.6598442013 0.0026101251 0.0054956670 0.0000084542 
22.3124429739 1.5830003538 1.4467380948 85467.6876979012 71.4207220927 0.0027238237 0.0056193993 0.0000085858 
23.2727528778 1.5432024561 1.4230219936 96476.6080537684 70.4147129819 0.0026673892 0.0053951773 0.0000076144 
22.9907110317 1.6034859655 1.4346793524 68114.7363161661 59.4178754687 0.0027162129 0.0055073396 0.0000087449 
22.3124429739 1.5830003538 1.4467380948 85467.6876979012 71.4207220927 0.0027238237 0.0056193993 0.0000085858 
22.6943532605 1.5485228427 1.3920698191 67378.5315226364 48.9308736699 0.0023116967 0.0051108353 0.0000093853 
23.3227003540 1.4970573194 1.3597852554 79142.4641151360 48.5154768595 0.0019704047 0.0048510171 0.0000098207 
22.7718077979 1.6014122519 1.3981869555 38647.3295827249 33.4033356699 0.0021632029 0.0051733587 0.0000093156 
23.2790522906 1.6026062235 1.3759449145 22423.3940574433 19.7973053768 0.0017921425 0.0050413657 0.0000095668 
23.2125875677 1.5806366923 1.4070702689 55228.1279303165 44.2239556313 0.0025392462 0.0052462762 0.0000089380 
22.6943532605 1.5485228427 1.3920698191 67378.5315226364 48.9308736699 0.0023116967 0.0051108353 0.0000093853 
22.9904366439 1.5682665339 1.4495210398 93814.9797715238 75.1709790723 0.0028678077 0.0056518389 0.0000075093 
23.3115040357 1.5535115395 1.4773164674 130275.3386275235 103.6708792201 0.0029720305 0.0059162042 0.0000070099 
22.4971308800 1.6126097170 1.4487182204 80505.2005690836 73.1981772140 0.0026778419 0.0056367019 0.0000094096 
22.4454838856 1.6310531171 1.4638013876 89931.3091704203 87.7928614200 0.0025745698 0.0057747932 0.0000107530 
23.4985492862 1.5779234683 1.4681782134 131890.2924483284 110.0702758772 0.0030872018 0.0058518548 0.0000096540 
20.9239732064 1.5642033347 1.4697503876 115200.7716698040 96.3475040669 0.0023553590 0.0058260573 0.0000096194 
22.0662574940 1.5378711705 1.4769435852 129141.5894254211 107.4105428256 0.0018948465 0.0059544172 0.0000101481 
21.8062640738 1.6039887071 1.4240119677 41393.3586214655 36.8191480459 0.0022271596 0.0054022186 0.0000080169 
22.3981363597 1.6122194741 1.5181160114 98299.2139378125 95.3264677554 0.0028767474 0.0062854634 0.0000078439 
21.4436293196 1.5614204805 1.5005983307 152646.4112489012 131.9697833931 0.0023603553 0.0061104213 0.0000096231 
23.5296268549 1.5320943945 1.5273934151 210272.8240923971 179.9481946845 0.0021195373 0.0063798952 0.0000105977 
20.9239732064 1.5642033347 1.4697503876 115200.7716698040 96.3475040669 0.0023553590 0.0058260573 0.0000096194 
21.4325326190 1.5333795996 1.4695588567 150942.9821557818 120.7705446834 0.0020122183 0.0058620840 0.0000109792 
23.5833047875 1.5682197987 1.5232361569 161343.6131599134 140.6103375097 0.0030838633 0.0063617887 0.0000096871 
21.8062640744 1.6039887071 1.4240119677 41393.3586214655 36.8191480459 0.0022271596 0.0054022186 0.0000080169 
22.7481312070 1.5220737436 1.4723269770 93390.4823913767 69.2471387861 0.0025974889 0.0058401842 0.0000058566 
22.3177682870 1.5454057697 1.5020038525 125851.4129350163 102.7875751302 0.0026467858 0.0061156032 0.0000059892 
21.0402382995 1.5551098136 1.4706240205 115546.6889918996 94.4929318035 0.0023576509 0.0058325964 0.0000091297 
21.4325326190 1.5333795996 1.4695588567 150942.9821557818 120.7705446834 0.0020122183 0.0058620840 0.0000109792 
23.4924858154 1.4872235168 1.3960297291 83059.0850054102 51.2818008630 0.0021836080 0.0051514024 0.0000079707 
23.4924858155 1.4872235168 1.3960297291 83059.0850054102 51.2818008630 0.0021836080 0.0051514024 0.0000079707 
22.6358372771 1.4991833899 1.4381905110 117926.5458901671 79.8843483462 0.0022863533 0.0055258915 0.0000060551 
23.2602458588 1.4724639761 1.4329118521 158193.0260542961 101.8200421141 0.0020085343 0.0055031005 0.0000052456 
22.6109346322 1.5853738168 1.4975561705 86208.0308005688 76.0565272867 0.0029858346 0.0060957582 0.0000049922 
21.8062640738 1.6039887071 1.4240119677 41393.3586214655 36.8191480459 0.0022271596 0.0054022186 0.0000080169 
23.4924858155 1.4872235168 1.3960297291 83059.0850054102 51.2818008630 0.0021836080 0.0051514024 0.0000079707 
22.3949823436 1.4882288516 1.4158594252 113184.8413605885 77.3493016386 0.0017390856 0.0054336069 0.0000082931 
21.0220027495 1.5437607511 1.4113207578 33543.6776430047 25.1752405853 0.0020743996 0.0053042045 0.0000086020 
22.6907896748 1.6298587556 1.4429835826 25191.7255359405 24.1692315537 0.0024510103 0.0055660478 0.0000066552 
20.8634200855 1.5558793927 1.4643332488 83911.3701499038 70.1032350136 0.0020593507 0.0057943842 0.0000082614 
22.1031615472 1.4914150943 1.4207556575 78640.7728398302 53.2566118519 0.0018759632 0.0054276902 0.0000072150 
22.7481312070 1.5220737436 1.4723269770 93390.4823913767 69.2471387861 0.0025974889 0.0058401842 0.0000058566 
21.5390222081 1.5098236563 1.4327302430 107160.1391222919 77.6713181594 0.0018827345 0.0055414249 0.0000085255 
23.3600034200 1.4856373180 1.4177453491 148144.3459154676 104.4223614623 0.0015985966 0.0055291135 0.0000094607 
22.7720215787 1.5515151570 1.3657506412 44469.2449592217 35.9630826764 0.0014503541 0.0051477848 0.0000103918 
21.2736393987 1.5477921690 1.3842914311 17285.4987952372 12.9638435223 0.0018704638 0.0050943405 0.0000086567 
21.1320520708 1.5199791329 1.4165828073 77201.9256799403 56.1021599471 0.0018786443 0.0053923968 0.0000085692 
21.5390222081 1.5098236563 1.4327302430 107160.1391222919 77.6713181594 0.0018827345 0.0055414249 0.0000085255 
23.0649637312 1.6361942268 1.4411437118 46580.2207455877 46.9519713301 0.0020570162 0.0055816687 0.0000096139 
21.1038673808 1.5303299642 1.4517876568 82004.2582882965 63.4570301784 0.0020008122 0.0056863797 0.0000075250 
22.9969113620 1.5003075779 1.4881736741 115370.8310467491 86.7117398397 0.0020641097 0.0060071047 0.0000060112 
21.7222069752 1.5637661621 1.4674466179 67820.1314320962 55.4391373583 0.0026448587 0.0057989626 0.0000065391 
22.4966876952 1.4933539717 1.3559610805 23379.2417095771 14.6377016186 0.0017335568 0.0048825675 0.0000098134 
22.8551830236 1.4730739302 1.3934368459 66095.0155207464 41.2986738048 0.0017790115 0.0052069960 0.0000076618 
21.9716251920 1.4931633998 1.4026803878 65853.6136939490 43.7854809419 0.0018336804 0.0052731496 0.0000074543 
23.3113473139 1.5901146631 1.3862617025 45059.3215631458 40.7371834569 0.0015398290 0.0052683637 0.0000100933 
23.3113452159 1.5901146341 1.3862617025 45059.3215631458 40.7371834569 0.0015398290 0.0052683637 0.0000100933 
23.4776954597 1.4652007111 1.3627720052 53116.4070596490 32.6132470205 0.0015361170 0.0050524034 0.0000096106 
21.4237511475 1.5970485325 1.4218186855 44898.7050561977 39.5618595994 0.0020879270 0.0053958694 0.0000082023 
20.9710421200 1.5445531567 1.4616637964 83243.6557449179 67.5070681936 0.0020322352 0.0057710260 0.0000073551 
22.5754352474 1.5317774624 1.5123146399 113175.8627625884 93.9417514810 0.0021815744 0.0062152553 0.0000061259 
22.7293273298 1.6225742967 1.4212144969 31837.6638005457 30.6045731637 0.0019485842 0.0054126485 0.0000081136 
21.9716251642 1.4931633997 1.4026803878 65853.6136939490 43.7854809419 0.0018336804 0.0052731496 0.0000074543 
21.1320519750 1.5199791314 1.4165828073 77201.9256799403 56.1021599471 0.0018786443 0.0053923968 0.0000085692 
21.7434325308 1.4997781812 1.4142297078 99884.0566196376 68.8509533387 0.0018436743 0.0053822709 0.0000087971 
22.4966876277 1.4933539724 1.3559610805 23379.2417095771 14.6377016186 0.0017335568 0.0048825675 0.0000098134 
22.4642744323 1.6055796769 1.3996477701 34298.0546485852 30.9715030912 0.0018774668 0.0052364458 0.0000098570 
20.8549486488 1.5791849785 1.4601344224 70621.4321267724 62.3814770533 0.0020497498 0.0057563445 0.0000083161 
21.7773437102 1.5745089893 1.5097102839 94242.5273353700 86.2533647706 0.0022078463 0.0061932330 0.0000075675 
21.4807888013 1.5526763714 1.4614119349 68614.6345820934 54.4884677405 0.0025106846 0.0057404961 0.0000070259 
21.1320520259 1.5199791322 1.4165828073 77201.9256799403 56.1021599471 0.0018786443 0.0053923968 0.0000085692 
23.1578020324 1.4786548092 1.3725899895 96928.8002049356 63.5391043084 0.0015085381 0.0051635305 0.0000091943 
21.1320520679 1.5199791328 1.4165828073 77201.9256799403 56.1021599471 0.0018786443 0.0053923968 0.0000085692 
23.1578020324 1.4786548092 1.3725899895 96928.8002049356 63.5391043084 0.0015085381 0.0051635305 0.0000091943 
22.7319185228 1.5293841668 1.4971870531 97813.5960738469 76.4111908226 0.0026205050 0.0060684606 0.0000055164 
23.2320982911 1.5335124750 1.4314840157 84079.9604306151 69.2368992894 0.0015656761 0.0056779851 0.0000090485 
21.0220027495 1.5437607511 1.4113207578 33543.6776430047 25.1752405853 0.0020743996 0.0053042045 0.0000086020 
23.0158192759 1.5739673822 1.5433636151 94051.8822427784 86.1561248993 0.0027822655 0.0065036271 0.0000058081 
22.6632262619 1.6301979248 1.4938257781 50504.2524372668 49.7785602703 0.0029147173 0.0060562173 0.0000056722 
21.0400882542 1.5766767962 1.4135465199 47107.1078692062 39.0555165497 0.0020302977 0.0053290316 0.0000083486 
21.9426937082 1.6139460903 1.5064364714 76417.1352474737 76.1565067583 0.0022976718 0.0061557014 0.0000074368 
22.1952624678 1.6016145771 1.5308308585 91897.9656548135 89.4921476200 0.0025824468 0.0063751134 0.0000056829 
21.7597323049 1.5689330560 1.4833626451 96352.2395353159 86.5329095809 0.0019547726 0.0059872286 0.0000074726 
22.8222126713 1.5333716483 1.4790445485 118451.9150467230 99.1159799529 0.0018085729 0.0059918978 0.0000074251 
23.0680085301 1.5687754586 1.5484124427 128579.2005984909 119.1394676933 0.0024933597 0.0065355730 0.0000057957 
22.7461898312 1.6246913671 1.4422483165 59356.8158127636 58.9560807308 0.0019177856 0.0056178952 0.0000090771 
22.4737380778 1.5454369424 1.3411309225 22221.9836837235 16.7908034266 0.0014977347 0.0048768685 0.0000109746 
22.8426005755 1.6016598806 1.4065389991 54103.4825341875 50.3269302414 0.0016708537 0.0053767424 0.0000092293 
22.4100223651 1.6100603090 1.4586317680 74117.0058787082 72.5148214890 0.0018752302 0.0057776348 0.0000077216 
22.4737380804 1.5454369424 1.3411309340 22221.9836837235 16.7908034266 0.0014977347 0.0048768685 0.0000109746 
22.7461898333 1.6246913671 1.4422483165 59356.8158127636 58.9560807308 0.0019177856 0.0056178952 0.0000090771 
22.8201786781 1.6404122171 1.4556077323 54587.3202129738 55.3854577366 0.0022635944 0.0056931102 0.0000089765 
22.9175004500 1.5996707829 1.3819247895 32693.7434591889 29.1449910837 0.0017166969 0.0051286738 0.0000103529 
22.1190296688 1.5490209961 1.3711614349 14592.7116826119 10.6688232660 0.0019619614 0.0049592781 0.0000108902 
22.6144577395 1.6118126464 1.4205553324 53405.3746689486 50.8299062863 0.0017959635 0.0054531543 0.0000090373 
23.5026334396 1.5954172498 1.3901938525 50077.2930211318 46.0810616555 0.0015481589 0.0052971656 0.0000093883 
22.8376743519 1.5850568093 1.4059874246 63192.3749041712 57.1329653898 0.0015868996 0.0054207629 0.0000093306 
23.5545394168 1.6015857966 1.3860291533 43658.7865024625 40.3590416697 0.0015825195 0.0052365146 0.0000099994 
23.1680292986 1.5902326800 1.3662609186 29734.9765309309 25.8855254525 0.0015984297 0.0050434969 0.0000107491 
22.2867035040 1.6148882472 1.4339739426 57408.4339128703 55.1466020284 0.0018943224 0.0055460136 0.0000086213 
21.8466746514 1.6219790345 1.4560910465 61237.3831380590 59.5510730689 0.0021706736 0.0057010025 0.0000078684 
21.8451180459 1.6076956308 1.4607080615 70053.7004132907 67.4316791640 0.0019660801 0.0057764169 0.0000084170 
21.6660456958 1.6037371357 1.4953574867 83080.4712566159 80.4785858749 0.0021855017 0.0060624707 0.0000078116 
22.3675261350 1.5559268788 1.3497564229 30118.3145155152 23.4458570298 0.0015490277 0.0049195111 0.0000103834 
20.9982977515 1.5936740949 1.4471913909 62770.7489606083 56.5476340071 0.0020734605 0.0056345200 0.0000088550 
21.1283346104 1.5860246265 1.4885612645 78669.4294992550 70.6759714948 0.0024562830 0.0059926521 0.0000081660 
22.0577916573 1.6081105903 1.4183285159 36742.5837777855 33.1228300908 0.0021421296 0.0053607684 0.0000092915 
23.1780666739 1.6145135170 1.4164461313 23517.6882145927 21.1177624413 0.0024197445 0.0053307712 0.0000092720 
21.7325563444 1.5986562600 1.4358195397 44523.7819634865 38.9914411993 0.0024184585 0.0055098068 0.0000091951 
22.9906809499 1.5915167478 1.4452445462 41747.0264346639 35.4466309712 0.0028536084 0.0056161274 0.0000090984 
22.4770325260 1.6156677345 1.5046469167 69134.2452367625 66.4269554015 0.0029394220 0.0061661078 0.0000076860 
23.5568499710 1.6038994652 1.4400191485 68460.4208384533 66.8183112322 0.0016691668 0.0056894837 0.0000084061 
22.4122054601 1.5777362026 1.4021168225 59142.7978850082 52.0021906053 0.0015978727 0.0053775968 0.0000093371 
22.8356968442 1.5510964674 1.4061711177 74986.9896727416 62.9803326062 0.0015209863 0.0054705493 0.0000092885 
22.3068778276 1.5926061920 1.5132302241 81809.5986669492 75.2094690022 0.0028779128 0.0062404698 0.0000076471 
21.9315842688 1.5964162808 1.5228572529 93222.1371915712 88.7960241473 0.0025846725 0.0063042316 0.0000062710 
22.3068778276 1.5926061920 1.5132302240 81809.5986669492 75.2094690022 0.0028779128 0.0062404698 0.0000076471 
22.3043515780 1.5920436247 1.4767127111 64401.3794252959 56.6543235336 0.0028801377 0.0059041439 0.0000077600 
23.5568499709 1.6038994652 1.4400191485 68460.4208384533 66.8183112322 0.0016691668 0.0056894837 0.0000084061 
22.3068778276 1.5926061920 1.5132302240 81809.5986669492 75.2094690022 0.0028779128 0.0062404698 0.0000076471 
21.1068928075 1.5923110402 1.4900786555 87852.8263696950 80.6813836711 0.0023891628 0.0060003211 0.0000065627 
21.9869226541 1.5794810525 1.5252414174 113407.9476656498 104.4606604612 0.0025126794 0.0063200975 0.0000051983 
23.5117115777 1.6147730863 1.5092629920 76936.6236563471 73.2737003830 0.0032499357 0.0062325826 0.0000054073 
23.3397915293 1.5723253316 1.5327381794 98565.4216930658 87.9788128498 0.0029981575 0.0064317220 0.0000074765 
21.2698044295 1.5581433851 1.4281371691 54511.2692865382 42.6232318074 0.0023177475 0.0054445653 0.0000098661 
23.0131566597 1.5141669391 1.4175634671 38801.7836941450 26.2800530701 0.0024313061 0.0053542401 0.0000116148 
23.3829988096 1.4999035602 1.3659668312 19127.6360869834 11.8399982103 0.0020469287 0.0048971596 0.0000103087 
22.4699911666 1.5064118406 1.3710861285 26002.1494173195 16.7539430998 0.0019529924 0.0049650553 0.0000116171 
22.4340542911 1.5516275209 1.3627047273 43699.4160016917 34.8132259379 0.0014869241 0.0050909914 0.0000113616 
21.4105727508 1.5886659505 1.4098866674 53467.1867702560 46.2279991644 0.0019269895 0.0053189285 0.0000095848 
22.8948999323 1.6030185157 1.3989416501 60799.8883083116 56.2019722116 0.0016748312 0.0053012727 0.0000085698 
20.8576864529 1.5864746543 1.4719633928 80185.9166034784 71.5333207795 0.0022940387 0.0058426003 0.0000083636 
21.8328911482 1.5808706808 1.5204833642 107277.8001965578 98.9230096193 0.0024645619 0.0062813728 0.0000067369 
22.9324020055 1.5130377459 1.4128413947 37250.9014305316 25.0535451846 0.0023817695 0.0053109339 0.0000116313 
20.8692173515 1.5782901980 1.4523695994 65874.2448791628 56.0400622478 0.0023232823 0.0056653782 0.0000094529 
20.8576864529 1.5864746543 1.4719633928 80185.9166034784 71.5333207795 0.0022940387 0.0058426003 0.0000083636 
22.7856989793 1.6003984727 1.3918161515 55075.2196185854 50.0046687990 0.0016865287 0.0052303839 0.0000090055 
20.9165962399 1.5883710195 1.4620721853 74340.9978150345 66.9935143401 0.0021115866 0.0057700444 0.0000096277 
22.1953602704 1.5939288802 1.5027952886 93933.5790555409 90.7218536914 0.0020752374 0.0061477005 0.0000086097 
22.3618917038 1.6256172034 1.4888381446 76911.4481304641 78.5337445500 0.0021415943 0.0060031275 0.0000070540 
22.1675737804 1.5697979882 1.5026703411 75086.2800199201 64.7935711683 0.0027791718 0.0061458888 0.0000101883 
21.8316476524 1.6024601346 1.4407054946 58202.4827849005 54.6205650037 0.0018752663 0.0056157227 0.0000090292 
22.8566498996 1.6116915043 1.4282317349 50133.2252698335 48.4340903355 0.0017571061 0.0055385618 0.0000087299 
22.7592871198 1.6081263498 1.5442642968 94645.2913115267 94.7237890322 0.0026552657 0.0065046682 0.0000063624 
22.4340531679 1.5516274987 1.3627047273 43699.4160016917 34.8132259379 0.0014869241 0.0050909914 0.0000113616 
21.6265060323 1.5814228082 1.4729218784 57212.7506594189 49.2523354878 0.0026707685 0.0058634709 0.0000100816 
21.0246918070 1.5932736753 1.4783665134 68401.6874929244 62.3390731332 0.0023498629 0.0059058794 0.0000100588 
21.4193212766 1.5876026307 1.4935319022 73501.2898469363 66.1983271980 0.0025871612 0.0060509578 0.0000105737 
21.9442809779 1.5065505365 1.4293332805 46288.8178923448 31.9480250202 0.0021668423 0.0054795754 0.0000132359 
22.3618917038 1.6256172034 1.4888381446 76911.4481304641 78.5337445500 0.0021415943 0.0060031275 0.0000070540 
21.9156858373 1.6087798103 1.4652024720 69323.2316169401 67.1696736907 0.0019813363 0.0058178636 0.0000092843 
23.3753711669 1.4634635767 1.3676477715 37146.5104377598 21.9882844973 0.0016871397 0.0050274538 0.0000137271 
22.4415532193 1.6163003627 1.4362891586 61869.5098124771 59.9953803116 0.0018714923 0.0055708582 0.0000077554 
22.1018443027 1.5843195247 1.3827298628 41104.1618061983 34.9233231917 0.0017399087 0.0051272564 0.0000103363 
23.1394452383 1.6114634679 1.5132857443 74285.1051351952 70.7815496960 0.0031424334 0.0062672077 0.0000078597 
21.9156858373 1.6087798103 1.4652024720 69323.2316169401 67.1696736907 0.0019813363 0.0058178636 0.0000092843 
23.3753712943 1.4634635753 1.3676477561 37146.5104377598 21.9882844973 0.0016871397 0.0050274538 0.0000137271 
23.3753710999 1.4634635774 1.3676477639 37146.5104377598 21.9882844973 0.0016871397 0.0050274538 0.0000137271 
21.3052381799 1.5483388047 1.4138165903 46452.5694591515 37.4236302475 0.0017141379 0.0054412310 0.0000133374 
21.6524329852 1.5856652804 1.4009469523 44798.4683221081 37.6159095248 0.0020144740 0.0052196535 0.0000097615 
23.3753710999 1.4634635774 1.3676477643 37146.5104377598 21.9882844973 0.0016871397 0.0050274538 0.0000137271 
21.5347365482 1.6163389766 1.4569838590 67041.5389347508 63.7650011778 0.0022558838 0.0057002141 0.0000069506 
22.9717237289 1.6407897064 1.4661431287 77554.9119965612 80.8011561665 0.0020863483 0.0057878981 0.0000035250 
22.0249508012 1.5633338110 1.3702423605 37625.9732587933 30.4552902385 0.0015955873 0.0050841742 0.0000108035 
21.1842488781 1.5879919104 1.4257803288 53806.5374408461 46.0828063350 0.0021717286 0.0054266889 0.0000090099 
21.5347365482 1.6163389766 1.4569838590 67041.5389347508 63.7650011778 0.0022558838 0.0057002141 0.0000069506 
21.1435086736 1.5648533581 1.4328514975 48789.2874146258 39.0970311626 0.0023182004 0.0054902904 0.0000105744 
22.8147790896 1.5590978398 1.4635183407 53935.7944042024 42.9757099655 0.0028623280 0.0057916065 0.0000102844 
21.7174419112 1.5095268396 1.3737908946 33530.7261945947 23.1110598367 0.0016526566 0.0050972266 0.0000132287 
23.2559586296 1.4838122593 1.3267662755 30356.1791762491 19.2160173730 0.0014108254 0.0048230927 0.0000127447 
21.5432402726 1.5485335275 1.4303490066 46075.9226615513 35.0558124347 0.0023784938 0.0054687686 0.0000111045 
22.8147790896 1.5590978398 1.4635183407 53935.7944042024 42.9757099655 0.0028623280 0.0057916065 0.0000102844 
21.1842488781 1.5879919104 1.4257803288 53806.5374408461 46.0828063350 0.0021717286 0.0054266889 0.0000090099 
21.6179850607 1.6054175016 1.4455755869 63944.4430639717 57.5686795841 0.0024312646 0.0055914200 0.0000069005 
22.6959200452 1.6383357599 1.4527177124 56854.7639989155 56.8433904095 0.0023310811 0.0056561557 0.0000066246 
21.9816333853 1.6095111138 1.4698073506 64066.8174739308 58.9316247368 0.0027168310 0.0058282279 0.0000078766 
23.6442269172 1.6144217958 1.5050274186 77287.2395814996 73.1697919859 0.0032774529 0.0062002547 0.0000064132 
21.6626761202 1.6139488992 1.4506493060 51990.3653051120 48.4436360009 0.0023587307 0.0056463288 0.0000092169 
22.0745788276 1.6270642413 1.4626221453 51082.2792372450 49.6240508339 0.0024522317 0.0057561488 0.0000093204 
23.6531269195 1.6426464768 1.4704483457 62680.9280551360 62.2795141794 0.0029536896 0.0058425658 0.0000053781 
22.1063616425 1.5116032329 1.3831499769 41337.9817453281 29.8387829019 0.0015561019 0.0052437502 0.0000135944 
23.3553902008 1.5889663424 1.3631380608 50173.2016173673 43.8160930493 0.0015482810 0.0050424290 0.0000096671 
21.0894474699 1.5252878894 1.4337772225 41014.0737938542 30.4032224936 0.0020396905 0.0055385404 0.0000141723 
23.1364358050 1.6135400147 1.4886734497 55733.9911791237 52.0436371421 0.0031084068 0.0060387335 0.0000086637 
21.6627354210 1.5109315167 1.4456132282 41303.4422249760 29.7405640299 0.0021176730 0.0056383315 0.0000141377 
22.5603640419 1.6024041342 1.4112130714 46034.8387823396 42.7349649053 0.0017255317 0.0053995000 0.0000106498 
23.6004470998 1.6435011863 1.4436084096 59355.8335955666 58.9511794911 0.0025243006 0.0055715307 0.0000063119 
22.5603640419 1.6024041342 1.4112130714 46034.8387823396 42.7349649053 0.0017255317 0.0053995000 0.0000106498 
22.2274838752 1.6174011189 1.5012092564 61683.7536078179 59.6099419828 0.0028314302 0.0061309595 0.0000093082 
21.0891787468 1.5247020730 1.4357038504 41014.0737938542 30.4032224936 0.0020396905 0.0055385404 0.0000094741 
23.6004470997 1.6435011863 1.4436084096 59355.8335955666 58.9511794911 0.0025243006 0.0055715307 0.0000063119 
21.0891787468 1.5247020730 1.4357038504 41014.0737938542 30.4032224936 0.0020396905 0.0055385404 0.0000094741 
22.9223808985 1.5392218260 1.5033244715 59579.3199575763 47.8047188328 0.0027546079 0.0061478497 0.0000092704 
22.7026216623 1.6420529620 1.4804852601 77598.9991026408 78.8249833458 0.0026621215 0.0059192668 0.0000070317 
23.5451242458 1.6469854517 1.5072510307 75939.0224874246 78.7460997087 0.0030684962 0.0062066625 0.0000090890 
22.7026216623 1.6420529620 1.4804852601 77598.9991026408 78.8249833458 0.0026621215 0.0059192668 0.0000070317 
22.5939864314 1.6196577197 1.4900400615 69812.5116483269 66.6137878285 0.0029538714 0.0060239524 0.0000053561 
22.7026216623 1.6420529620 1.4804852601 77598.9991026408 78.8249833458 0.0026621215 0.0059192668 0.0000070317 
23.3424161030 1.6484840109 1.5123728275 90190.7661705032 94.3620902390 0.0030190372 0.0062266760 0.0000028817 
21.9153519183 1.6034895056 1.5217904101 73307.7856689810 71.2185792397 0.0025212250 0.0062888361 0.0000054254 
22.9848323618 1.6394062214 1.5109870119 102361.4432791364 109.4490829056 0.0022724398 0.0061797250 0.0000023058 
22.6665316716 1.6246145162 1.4952337003 105289.0835648313 108.6296717255 0.0020705325 0.0060473313 0.0000001947 
23.5553891702 1.6484806118 1.5406094602 131195.0622244150 143.3379692184 0.0027511978 0.0064751335 0.0000061468 
22.7253999341 1.6197737484 1.5236349019 85001.4547368409 87.7918939669 0.0022816819 0.0063073086 0.0000053999 
23.5214876085 1.6607421839 1.4939573039 86133.6698373180 93.6323599555 0.0025710953 0.0060349060 0.0000060121 
23.0618464547 1.5722468527 1.5443903424 78249.5514419460 73.6902434252 0.0023183819 0.0064919219 0.0000037980 
22.5744370688 1.4986528985 1.4534960297 69006.4480350150 50.6552467914 0.0018281975 0.0057391233 0.0000053208 
22.3394751801 1.5966827355 1.5265368536 110170.2765608850 107.8687062015 0.0022806453 0.0063297370 0.0000040870 
21.3646184430 1.6093326882 1.4783290559 132535.9635780458 127.3735822953 0.0021955993 0.0058944857 0.0000050770 
22.7228468502 1.6447340592 1.4834166699 77502.8358165722 81.4079815925 0.0023021898 0.0059298398 0.0000038125 
21.5414536874 1.5271449758 1.4220904317 91970.9663802302 65.9948554699 0.0022197511 0.0053877059 0.0000079904 
22.5744370688 1.4986528985 1.4534960297 69006.4480350150 50.6552467914 0.0018281975 0.0057391233 0.0000053208 
23.1145672067 1.4875080893 1.3849678482 56042.2007429011 38.4906034908 0.0015054040 0.0052668938 0.0000047944 
21.9909073347 1.5726782774 1.5244528534 49979.5668035664 45.4938255493 0.0024290228 0.0063060109 0.0000037009 
21.3137719509 1.6124150960 1.4737870157 62560.1661004883 60.0065163639 0.0022415851 0.0058438116 0.0000035313 
23.1145669547 1.4875080894 1.3849678482 56042.2007429011 38.4906034908 0.0015054040 0.0052668938 0.0000047944 
20.7735624914 1.5476609994 1.4574519839 24109.1349914486 19.2866829522 0.0021636771 0.0056989207 0.0000031153 
21.3137719509 1.6124150960 1.4737870157 62560.1661004883 60.0065163639 0.0022415851 0.0058438116 0.0000035313 
23.5717353415 1.5248704100 1.3785806479 60890.2970347395 40.5097246329 0.0022862109 0.0049792220 0.0000068567 
23.5113541073 1.4951416690 1.4663020408 54824.8639821207 41.1276194747 0.0017751024 0.0058721707 0.0000037271 
21.8778867720 1.5216017906 1.3527658384 62854.7948638850 44.0205749664 0.0015797311 0.0049118964 0.0000051907 
23.5113541106 1.4951416690 1.4663020408 54824.8639821207 41.1276194747 0.0017751024 0.0058721707 0.0000037271 
23.5113541037 1.4951416690 1.4663020408 54824.8639821207 41.1276194747 0.0017751024 0.0058721707 0.0000037271 
22.2815541378 1.5349189098 1.3383851190 63381.0123624057 45.2692631839 0.0015714226 0.0047847909 0.0000060991 
23.0681144476 1.5290019197 1.4926119868 51532.9361987719 43.0130420106 0.0018682305 0.0060797293 0.0000027394 
21.6939156358 1.5844033232 1.4859665974 53269.4752890267 46.7366881477 0.0027276524 0.0059671026 0.0000047742 
22.0757324075 1.6295842610 1.4562436059 64488.1642605234 63.6583863953 0.0022196837 0.0056832482 0.0000034619 
22.2289799406 1.5347451791 1.3392415939 63381.0123624057 45.2692631839 0.0015714226 0.0047847909 0.0000036965 
23.2948398191 1.5193137314 1.3591672268 48430.2671483359 31.4571066724 0.0020416053 0.0048149832 0.0000048380 
21.6893701238 1.6125654445 1.5078038934 53803.8043062777 53.0179174879 0.0023932250 0.0061484812 0.0000026656 
21.9921257804 1.5229177656 1.4884518893 43313.1573543592 33.9970043989 0.0021704430 0.0059831410 0.0000028488 
22.9387428060 1.5661711504 1.5457918716 41398.6764794256 38.0100900874 0.0024730183 0.0064960755 0.0000020398 
21.1285554606 1.6005606251 1.4863639046 54214.3737673111 51.0180940386 0.0022760923 0.0059558124 0.0000029673 
23.4036164642 1.6549319305 1.5239219643 62190.7872106030 68.4740892215 0.0025827741 0.0062987696 0.0000024911 
22.5095896766 1.5859624116 1.4345960301 44600.8763916969 37.0846325224 0.0026763268 0.0054875292 0.0000038328 
22.5095896766 1.5859624116 1.4345960301 44600.8763916969 37.0846325224 0.0026763268 0.0054875292 0.0000038328 
23.1936335299 1.5531992471 1.5216310391 62379.9506350544 52.6728337586 0.0028808180 0.0063041748 0.0000038435 
23.3767022814 1.4936586480 1.4744823435 13182.1627476304 9.8107743422 0.0018662834 0.0059116480 0.0000026716 
20.6821481512 1.5467639104 1.4380330697 19460.0359675010 15.2165524957 0.0021002337 0.0055268688 0.0000030872 
22.8068771190 1.5659478543 1.4995597313 63250.5867091942 53.4015103578 0.0029477744 0.0061071834 0.0000039890 
23.3767022786 1.4936586479 1.4744823435 13182.1627476304 9.8107743422 0.0018662834 0.0059116480 0.0000026716 
21.2850510283 1.5700199324 1.5011262846 45612.3059692811 40.2530730694 0.0023525808 0.0060900982 0.0000031513 
21.1285554606 1.6005606251 1.4863639046 54214.3737673111 51.0180940386 0.0022760923 0.0059558124 0.0000029673 
20.6821481512 1.5467639104 1.4380330697 19460.0359675010 15.2165524957 0.0021002337 0.0055268688 0.0000030872 
20.6821481512 1.5467639104 1.4380330697 19460.0359675010 15.2165524957 0.0021002337 0.0055268688 0.0000030872 
21.2595209060 1.5993680944 1.4918278539 21067.1942597739 19.5407882785 0.0025219511 0.0060070932 0.0000037409 
20.9802435164 1.5818026052 1.4891713756 39887.5568364351 35.7457646126 0.0023357305 0.0059805928 0.0000032085 
21.1285554606 1.6005606251 1.4863639046 54214.3737673111 51.0180940386 0.0022760923 0.0059558124 0.0000029673 
22.9614473283 1.5004392756 1.4896862663 37582.4305820088 27.8880726285 0.0021942983 0.0059930532 0.0000029453 
23.3017869897 1.6442089080 1.5084720159 17179.0607323494 18.6108695864 0.0022347956 0.0061582706 0.0000021566 
23.3017869895 1.6442089080 1.5084720159 17179.0607323494 18.6108695864 0.0022347956 0.0061582706 0.0000021566 
23.3017869895 1.6442089080 1.5084720159 17179.0607323494 18.6108695864 0.0022347956 0.0061582706 0.0000021566 
23.3017869895 1.6442089080 1.5084720159 17179.0607323494 18.6108695864 0.0022347956 0.0061582706 0.0000021566 
22.9634571245 1.6081793192 1.5504225537 34710.2474171146 35.0705811239 0.0026054481 0.0065455898 0.0000029290 
22.8641326524 1.5884073836 1.5410708558 40810.8938397776 39.7655904724 0.0023138672 0.0064584052 0.0000030753 
21.0172385294 1.5938600797 1.4863227842 38961.9654906162 35.7451860774 0.0023809001 0.0059536559 0.0000032848 
20.8571671785 1.5802798862 1.4224815806 46092.3789379963 39.0062813795 0.0020218126 0.0053964642 0.0000036734 
22.3065286098 1.5690211716 1.4368138872 17453.8988771823 15.4641145621 0.0016633073 0.0056452344 0.0000031666 
21.6075705282 1.5436150300 1.4961257977 52256.1663466968 43.4231176447 0.0022241211 0.0060543087 0.0000041694 
21.7635829209 1.5313587035 1.4899818922 69794.7191538705 55.8292416739 0.0022187838 0.0060023277 0.0000051758 
22.3193319837 1.6382677724 1.4764832112 33181.5875415480 33.5820362791 0.0024773471 0.0058675010 0.0000046453 
21.2669965701 1.5547759620 1.4922314268 50990.6445866340 43.1539178711 0.0022669213 0.0060163438 0.0000043660 
21.7635829209 1.5313587035 1.4899818922 69794.7191538705 55.8292416739 0.0022187838 0.0060023277 0.0000051758 
22.7332058569 1.6445120112 1.4954814764 22784.5327357793 24.1409321669 0.0023391275 0.0060373680 0.0000031513 
21.0937778231 1.5732135717 1.4933254674 41588.6073030158 36.8162559697 0.0022909900 0.0060233519 0.0000039611 
21.2669965701 1.5547759620 1.4922314268 50990.6445866340 43.1539178711 0.0022669213 0.0060163438 0.0000043660 
23.2747680520 1.5243228811 1.5170057614 34554.3604018341 28.6688397337 0.0020782276 0.0062555592 0.0000021934 
22.3065286098 1.5690211716 1.4368138872 17453.8988771823 15.4641145621 0.0016633073 0.0056452344 0.0000031666 
21.2578331667 1.5236419555 1.4445876406 24422.4407284272 18.0465852450 0.0021474517 0.0055835167 0.0000034106 
22.8641326524 1.5884073836 1.5410708558 40810.8938397776 39.7655904724 0.0023138672 0.0064584052 0.0000030753 
22.8481299307 1.6204825279 1.5191757133 49048.9214610993 48.2238510620 0.0030353183 0.0062981895 0.0000046918 
23.2747680521 1.5243228811 1.5170057604 34554.3604018341 28.6688397337 0.0020782276 0.0062555592 0.0000021934 
22.3065286098 1.5690211716 1.4368138872 17453.8988771823 15.4641145621 0.0016633073 0.0056452344 0.0000031666 
22.3065286098 1.5690211716 1.4368138872 17453.8988771823 15.4641145621 0.0016633073 0.0056452344 0.0000031666 
22.2866399875 1.5479119308 1.4239589624 64673.2987629903 53.9552999815 0.0016062936 0.0055580995 0.0000032540 
20.6861859778 1.5474577208 1.4376498661 56801.4577929813 44.4405409612 0.0021083565 0.0055237671 0.0000034706 
21.5957595221 1.5407058505 1.3852422660 64796.7397695831 46.7780162056 0.0020056012 0.0050564480 0.0000036682 
23.3840022419 1.5711205377 1.5319946695 29790.3164817649 26.4449278439 0.0030167553 0.0064103397 0.0000033785 
22.2866399909 1.5479119308 1.4239589624 64673.2987629903 53.9552999815 0.0016062936 0.0055580995 0.0000032540 
21.5972747468 1.5935348457 1.4291439296 71956.8301873836 61.8459721908 0.0023560477 0.0054338961 0.0000048634 
20.8394902432 1.5746305839 1.4282350270 77069.8724399490 63.7104424433 0.0021693083 0.0054303212 0.0000034566 
21.9199452106 1.5810181567 1.3954579827 94810.5050084157 77.1575356801 0.0021084675 0.0051338059 0.0000032044 
22.1635406598 1.5272938272 1.4905705330 48746.8664566074 39.4265143232 0.0020295549 0.0060183470 0.0000019916 
22.4534764673 1.5436981246 1.3546804856 59454.0454791270 46.1273979669 0.0014514800 0.0050171218 0.0000031124 
21.6861157868 1.5631806630 1.5079220899 57899.5042770827 50.0882336686 0.0025226503 0.0061536778 0.0000032260 
21.1368483891 1.5713277809 1.4774274337 60991.3105568691 54.0341677572 0.0020314913 0.0058989968 0.0000027701 
22.0884294428 1.5794393664 1.4970566429 63086.2369388129 58.8309811553 0.0019930588 0.0060866117 0.0000024198 
21.4917240075 1.5978631744 1.4192257018 73943.6795333476 64.8912557689 0.0021110675 0.0053566768 0.0000045605 
22.0315832859 1.5999088222 1.4612610197 61725.3995351075 54.7368524255 0.0027362385 0.0057363552 0.0000038206 
22.2866399909 1.5479119308 1.4239589624 64673.2987629903 53.9552999815 0.0016062936 0.0055580995 0.0000032540 
21.1013874353 1.5615571987 1.4859510356 87738.6872900992 75.6654784682 0.0021545118 0.0059626447 0.0000032335 
22.2799430747 1.5484092933 1.5173757966 108561.8414661506 93.9950770126 0.0022208614 0.0062457350 0.0000030136 
22.2716658777 1.5681994530 1.5027801228 61028.7197282065 55.7433318145 0.0020010975 0.0061417171 0.0000033611 
21.2130314932 1.5430325516 1.4791592734 71087.9721117107 58.1152796986 0.0021310214 0.0058994015 0.0000023434 
21.2007211715 1.5335317342 1.4668928543 76117.5983034628 59.3012536406 0.0021959833 0.0057782437 0.0000018345 
21.7017829299 1.5899043602 1.4094062066 77967.3804867492 65.8400349225 0.0021630371 0.0052597506 0.0000041534 
20.6480345645 1.5595508975 1.4505540618 82755.4266145838 67.4315629385 0.0021995143 0.0056344328 0.0000037141 
20.9535093933 1.5583088386 1.4365177467 93637.4846434412 74.1302605292 0.0022835258 0.0055021509 0.0000041861 
20.8298153140 1.5517340427 1.4229399705 58367.5688226905 45.1861650519 0.0021280994 0.0053865874 0.0000036317 
22.0396629891 1.5239129372 1.3913691174 43682.0095889861 29.9465083437 0.0021148933 0.0050985588 0.0000038307 
21.3454608842 1.5860808630 1.4648494276 38360.8051410482 35.1437448001 0.0019369149 0.0058008559 0.0000024573 
21.9165590407 1.5731390924 1.4970083692 65628.0154891420 60.0708721766 0.0020158675 0.0060821267 0.0000025420 
21.5690357558 1.6070235844 1.4479477352 50723.6295510943 47.9239945211 0.0019668839 0.0056424027 0.0000039098 
21.2130314932 1.5430325516 1.4791592734 71087.9721117107 58.1152796986 0.0021310214 0.0058994015 0.0000023434 
22.3442845991 1.5176250039 1.4942679320 81270.1433920188 63.2109222873 0.0022130901 0.0060279008 0.0000015602 
20.9401503343 1.5413058895 1.4289854986 62440.4373348137 47.2244220874 0.0021609269 0.0054379872 0.0000033184 
22.6470187253 1.5185047692 1.3943709689 60846.6482576496 40.8011970428 0.0022334567 0.0051159174 0.0000037065 
21.9320540991 1.5404056872 1.3550015758 71347.8061390998 53.4922459451 0.0015384666 0.0049513319 0.0000028266 
22.2312701910 1.5451486044 1.4158793871 67243.8146036359 49.4399580176 0.0024276926 0.0053042031 0.0000026276 
21.5191024717 1.5741753941 1.4656696432 73629.3316473712 66.0495653463 0.0018782239 0.0058216995 0.0000017435 
22.5069160380 1.4995226704 1.3822552219 56494.9442400637 36.0427580694 0.0019972576 0.0050339726 0.0000044675 
21.1411214409 1.5476749846 1.3840693976 105408.4680808537 79.9323680751 0.0017850872 0.0051009541 0.0000035762 
22.6551115341 1.5523293679 1.3430529607 138932.2995507565 102.3266797127 0.0017091734 0.0047510032 0.0000041356 
21.3454608842 1.5860808630 1.4648494276 38360.8051410482 35.1437448001 0.0019369149 0.0058008559 0.0000024573 
21.9801402300 1.5733412874 1.5229031636 59226.6666835815 54.2444664721 0.0023429148 0.0062902876 0.0000030593 
22.6544932999 1.5505428845 1.4573870004 94125.3370012607 81.3135861489 0.0016971310 0.0058201561 0.0000029013 
21.3454608842 1.5860808630 1.4648494276 38360.8051410482 35.1437448001 0.0019369149 0.0058008559 0.0000024573 
23.2787633212 1.5615641031 1.4054152035 68217.2391612205 51.4854833535 0.0025608015 0.0052164614 0.0000044484 
21.9801402300 1.5733412874 1.5229031650 59226.6666835815 54.2444664721 0.0023429148 0.0062902876 0.0000030593 
22.3442848175 1.5176250069 1.4942679320 81270.1433920188 63.2109222873 0.0022130901 0.0060279008 0.0000015602 
21.7474809089 1.5379222926 1.4223381419 66784.4645100405 48.8585770754 0.0023385005 0.0053683302 0.0000036423 
23.5690441880 1.4662594703 1.3855431007 55235.7049048496 32.6051266514 0.0018988615 0.0050814478 0.0000034033 
22.2368879068 1.5234295819 1.4801435195 83192.9571844772 66.5366924075 0.0019328319 0.0059462939 0.0000029390 
21.1414333583 1.5409483917 1.3894203493 55104.1665423849 41.9721639528 0.0016987311 0.0051837570 0.0000030497 
22.1108070683 1.4991675169 1.3912723109 34172.8286946248 22.2310343591 0.0019518900 0.0051202856 0.0000029812 
23.5784309890 1.5860772436 1.5474947442 56238.5336074486 55.4385807728 0.0022198133 0.0065202913 0.0000022750 
22.9434172872 1.5644783585 1.3844849017 18656.9957067875 15.9143709818 0.0014750028 0.0052794209 0.0000029234 
21.3062954585 1.5433020177 1.4446023830 77066.8694289246 62.7677971270 0.0018043432 0.0056491911 0.0000014757 
22.0172455420 1.5248308821 1.4917544020 97058.8150932236 76.8839721602 0.0021695564 0.0060066379 0.0000011039 
21.2149734893 1.5424983368 1.3790970800 100037.4611727192 75.2124703361 0.0017063044 0.0050757092 0.0000006430 
20.8313328079 1.5380915761 1.4287584432 122135.7006960051 92.7163558010 0.0020552448 0.0054703713 0.0000091997 
22.6621429926 1.4785070900 1.4074319940 69587.5122496179 44.4156018692 0.0018817556 0.0053019709 0.0000069680 
23.3599462607 1.5101510134 1.3920001536 107854.2803931699 70.0767281801 0.0023029518 0.0051203848 0.0000116279 
23.4268208973 1.4827671359 1.4351308278 61100.4181326138 43.0548111862 0.0016821135 0.0056278371 0.0000049737 
22.6623947382 1.4771041494 1.3997284441 122997.0127135283 78.7001375615 0.0017743270 0.0052699249 0.0000083811 
23.5989792762 1.4675856127 1.3985746993 170038.3021622907 110.3682855793 0.0015976287 0.0053469722 0.0000088442 
22.3954658141 1.5195835770 1.3364260806 108311.2764527856 72.7736661025 0.0016190797 0.0047375242 0.0000055362 
22.9425363142 1.5135786931 1.3542130509 45724.9514936442 29.3960599643 0.0019202979 0.0047947826 0.0000057687 
21.1859073612 1.5312279759 1.4224804105 94191.2345848954 68.9239828438 0.0021395194 0.0054016913 0.0000090373 
21.3394276843 1.5428876463 1.4789636942 103811.1402324710 83.4261310274 0.0023339484 0.0059155109 0.0000104217 
21.6815672178 1.5235250825 1.4711971609 82737.0402312938 64.5881576727 0.0020218462 0.0058633735 0.0000077650 
23.0606616941 1.4950089354 1.4841373487 143195.5483300910 104.7160539765 0.0021435348 0.0059807230 0.0000111588 
22.1667295959 1.5199175858 1.4850720449 168270.3213735960 128.8806917169 0.0023314362 0.0059822238 0.0000127139 
21.9864027525 1.4934800416 1.4161151329 159830.3658471929 108.0519868345 0.0018782385 0.0053953689 0.0000101771 
22.5617206153 1.4809318026 1.3788145136 187839.9786545538 120.3649147380 0.0016503836 0.0051352979 0.0000100548 
22.4634497350 1.5392243471 1.3347530238 86359.8187608742 61.9783472056 0.0015808269 0.0047378984 0.0000039792 
23.2239692256 1.5723244757 1.3683481590 63514.6048074900 49.0709849042 0.0020693770 0.0049039206 0.0000076481 
22.0061059712 1.4931411368 1.4170187354 159830.3658471929 108.0519868345 0.0018782385 0.0053953689 0.0000080005 
23.3801049462 1.4661441250 1.4136287991 111317.9368401337 71.0865770541 0.0017572040 0.0054010619 0.0000070034 
22.3623581477 1.5113877535 1.4371349440 134046.3300103559 93.3016789480 0.0023548922 0.0055350923 0.0000115086 
22.3954658142 1.5195835770 1.3364260806 108311.2764527856 72.7736661025 0.0016190797 0.0047375242 0.0000055362 
22.1890147306 1.5138678406 1.4298473271 133229.7310602416 92.6218738178 0.0023126184 0.0054675223 0.0000111872 
23.3490515529 1.5550281810 1.3444459564 105482.8581483118 76.8227687452 0.0018550589 0.0047219723 0.0000065186 
22.3868656198 1.5538103777 1.3475289096 92165.0755354829 71.6735626275 0.0015081665 0.0049060874 0.0000039391 
21.5936646663 1.5567812197 1.4242077025 100084.7794565738 83.9459360268 0.0016886176 0.0055219612 0.0000054021 
21.7582248213 1.5080974598 1.3728737601 72395.3265176163 48.3536300923 0.0017659734 0.0050121956 0.0000057000 
21.5381334861 1.5129963471 1.3773503372 124394.9815331781 85.7873121005 0.0017124881 0.0050765894 0.0000061201 
21.9462663974 1.4953155668 1.4209839288 162515.5042402518 111.4604494778 0.0018665698 0.0054351326 0.0000079397 
21.5228371455 1.5207950605 1.4638183518 82103.5085331810 62.1774135659 0.0021269298 0.0057801742 0.0000077970 
21.7050529630 1.5261584795 1.4188352987 120845.6695966750 85.9883123531 0.0022385391 0.0053665196 0.0000106398 
23.6647647770 1.5099575904 1.5072888310 101452.8504664782 76.9856065261 0.0025756972 0.0061838653 0.0000112529 
22.4002641915 1.5257538197 1.3981935297 110460.2372100291 76.0701411084 0.0022518954 0.0051717403 0.0000096548 
22.0075075063 1.5475878034 1.3643731101 102695.6758254290 74.9929942959 0.0018575277 0.0049062004 0.0000065890 
23.6247074748 1.5224781994 1.2952645324 95160.7912796504 65.7469601658 0.0013358281 0.0045671102 0.0000036332 
22.0537304880 1.5170831309 1.4817244362 95333.0720943268 72.8563341491 0.0022092703 0.0059420133 0.0000088442 
23.1715110162 1.5126321022 1.4808794958 106207.1023599847 77.9956601419 0.0025890937 0.0059417795 0.0000115076 
21.4688106374 1.5625207374 1.3909207911 158301.2723593152 122.9573478780 0.0019983771 0.0051253241 0.0000081879 
22.9963966993 1.5803789678 1.3671823370 206898.5291731465 165.8704730719 0.0019396435 0.0049164584 0.0000081547 
21.9600714963 1.5233257990 1.4729389469 158204.2311912601 119.5722970205 0.0023805078 0.0058632908 0.0000112356 
22.3294246912 1.5286412745 1.4895660304 206752.9674210637 160.7928967856 0.0025128395 0.0060234086 0.0000127263 
21.4991841160 1.5587776293 1.3861744783 140497.3734870523 107.7490987737 0.0019604702 0.0050871133 0.0000077260 
22.5998137708 1.5455754966 1.3778057343 164726.6711729333 117.9807380068 0.0021431693 0.0049921038 0.0000100474 
20.9036839191 1.5374120592 1.4238564094 156766.4743010883 117.6457300642 0.0020757526 0.0054178312 0.0000080149 
20.7563798343 1.5395709909 1.4257640712 174726.8766532950 133.4744389198 0.0019943593 0.0054434870 0.0000067024 
21.9639472625 1.5225461882 1.4847072567 116885.5549169748 91.8507847758 0.0021115984 0.0059728002 0.0000072693 
22.5998137709 1.5455754966 1.3778057343 164726.6711729332 117.9807380068 0.0021431693 0.0049921038 0.0000100474 
22.4759131401 1.5147121245 1.4158331957 102885.2672444683 70.1596034975 0.0023199323 0.0053408638 0.0000119523 
23.3624714491 1.5265726984 1.3443184929 97280.3271277866 64.2966679877 0.0019095536 0.0047120891 0.0000077057 
23.1715110161 1.5126321022 1.4808794958 106207.1023599847 77.9956601419 0.0025890937 0.0059417795 0.0000115076 
21.6992475098 1.5058542447 1.4292042413 63779.3495280547 44.4145989937 0.0020534459 0.0054712702 0.0000079573 
22.5807734234 1.5148858315 1.4939810235 117825.3025333086 90.1458414152 0.0023446184 0.0060549574 0.0000103996 
21.4756351801 1.5343752893 1.4366894259 172944.6613351421 128.3204073778 0.0023171952 0.0055292511 0.0000111249 
21.8184526393 1.5394658646 1.4393478919 227527.3172386857 170.2733115698 0.0024490699 0.0055582416 0.0000127088 
21.4991841160 1.5587776293 1.3861744783 140497.3734870523 107.7490987737 0.0019604702 0.0050871133 0.0000077260 
21.5381334105 1.5129963477 1.3773503372 124394.9815331781 85.7873121005 0.0017124881 0.0050765894 0.0000061201 
21.2071313346 1.5363474145 1.3813409285 71411.4288749297 52.3389913318 0.0017754525 0.0050867340 0.0000057041 
22.7402717613 1.5448749789 1.5000495340 59567.2014835430 48.2811905588 0.0027656536 0.0061380697 0.0000142342 
21.0779451292 1.5599783697 1.4189575494 116458.1345788856 91.4563277523 0.0021831186 0.0053696746 0.0000105936 
22.0428779778 1.5838269704 1.4090071486 147280.9740141387 121.3104701458 0.0022814152 0.0052758653 0.0000120634 
23.5928354255 1.5149528427 1.3272275424 52898.4205721869 33.5827238372 0.0017604258 0.0045978975 0.0000079256 
23.6344663920 1.4632234445 1.3817981176 50745.8108376693 29.7061788886 0.0018604160 0.0050732707 0.0000076467 
22.7402717614 1.5448749789 1.5000495340 59567.2014835431 48.2811905588 0.0027656536 0.0061380697 0.0000142342 
21.3796671075 1.5524028056 1.4595013813 90026.6510096707 71.5555972176 0.0024670381 0.0057424563 0.0000123804 
22.1870377799 1.5645777682 1.4933306256 109667.0710956714 92.4803063821 0.0027703492 0.0060770492 0.0000147472 
23.5928354235 1.5149528428 1.3272275424 52898.4205721869 33.5827238372 0.0017604258 0.0045978975 0.0000079256 
21.9456572904 1.6194123158 1.4475320408 32743.7481089526 31.6605700968 0.0020663642 0.0056355003 0.0000082461 
22.1012370705 1.5261289818 1.4174403272 84547.5712867469 65.8226771927 0.0016161514 0.0054944173 0.0000042169 
23.4440344803 1.5358708580 1.5343533674 78628.7492692663 67.7427375644 0.0022286533 0.0064291830 0.0000096678 
22.3581087420 1.5562231631 1.4596152224 40970.6725502649 32.4591085032 0.0027339472 0.0057678422 0.0000159313 
22.3581087420 1.5562231631 1.4596152224 40970.6725502649 32.4591085032 0.0027339472 0.0057678422 0.0000159313 
23.5148661139 1.5028648270 1.3112031633 52072.2145920990 32.2411242841 0.0015713882 0.0045363468 0.0000077100 
22.1120674307 1.6176183141 1.5159051936 61306.3827598814 61.2567209378 0.0025496487 0.0062599078 0.0000121136 
21.2379078368 1.5984956766 1.4320163472 67173.1210386568 60.1912811221 0.0020744991 0.0054891830 0.0000074665 
23.0525822035 1.5669985500 1.3477421430 106852.2363795006 82.1766877565 0.0017655623 0.0047813655 0.0000068944 
21.9456572904 1.6194123158 1.4475320408 32743.7481089526 31.6605700968 0.0020663642 0.0056355003 0.0000082461 
23.0525808676 1.5669985547 1.3477421430 106852.2363795006 82.1766877565 0.0017655623 0.0047813655 0.0000068944 
21.5633864395 1.5076003502 1.4017450568 96313.4493475606 67.7261588946 0.0017417606 0.0053025557 0.0000089859 
22.7354948946 1.5912715435 1.5350069933 48321.2512992129 45.7017359958 0.0028115078 0.0064698634 0.0000163908 
21.0181975723 1.5985627440 1.4589976266 79701.8352136861 72.7202772054 0.0022209229 0.0057292370 0.0000091290 
23.1546803207 1.6424432219 1.4826898305 82358.0489566145 87.4358031074 0.0021212794 0.0059407283 0.0000048999 
21.5902261580 1.5223343028 1.3946118971 126195.7091621062 93.5348009826 0.0016323800 0.0052840093 0.0000079798 
22.5651897686 1.5270449526 1.4852183858 171951.0777124633 131.8873695086 0.0025838421 0.0059934338 0.0000146394 
22.6173523428 1.5619410469 1.4229586223 100346.9600414010 77.5746737936 0.0025900815 0.0054177245 0.0000151211 
21.5069346643 1.5806679972 1.3964825075 87610.9518870300 74.2781012981 0.0017823792 0.0052239644 0.0000057409 
21.6850896220 1.5100578349 1.4195651578 123955.0295212183 90.2082964072 0.0017448934 0.0054600111 0.0000069677 
21.3934659092 1.5986999585 1.4240726337 184097.6331510772 163.5085051550 0.0020761488 0.0054136858 0.0000068989 
21.4410381141 1.5846743215 1.4926507776 172187.9175184926 153.7104554547 0.0025977105 0.0060451668 0.0000110330 
23.5618853703 1.6434019876 1.5133964412 151184.4337921166 156.1303879885 0.0031108568 0.0062734338 0.0000105622 
22.6840301997 1.6275361083 1.4390765876 197360.3162896911 187.8530445969 0.0024211275 0.0055342208 0.0000079088 
21.7237426586 1.6138816332 1.4657386710 234676.3881236958 219.5395671643 0.0025441592 0.0057882502 0.0000095577 
22.8951044460 1.6101380935 1.4772201187 169229.2818719452 169.2051722520 0.0018740871 0.0059351875 0.0000032135 
23.6219134870 1.6273295894 1.5538668348 168732.8409945067 176.3911276860 0.0029253628 0.0066296578 0.0000106570 
23.0434924705 1.6062122452 1.4478875472 182464.5050935847 161.9037581539 0.0028386715 0.0056512909 0.0000126310 
22.1471286191 1.5983319820 1.5293028073 227546.7709556202 219.8130634673 0.0025628824 0.0063659601 0.0000071368 
23.0434924704 1.6062122452 1.4478875472 182464.5050935847 161.9037581539 0.0028386715 0.0056512909 0.0000126310 
22.1471286191 1.5983319820 1.5293028073 227546.7709556201 219.8130634673 0.0025628824 0.0063659601 0.0000071368 
22.2129243084 1.5993816242 1.5273681569 234291.4067913423 224.5590692160 0.0027040637 0.0063592383 0.0000081610 
21.5531671511 1.5982820134 1.4195032263 288916.9708838160 253.9539507025 0.0021191473 0.0053675372 0.0000072636 
23.2273194322 1.5873054008 1.3557575072 357783.2394296657 302.8657320595 0.0016232925 0.0049145890 0.0000056143 
21.9480354589 1.5901135285 1.4580547079 231217.2254407643 215.7831218676 0.0018292702 0.0057735612 0.0000037876 
21.5979558969 1.5762962241 1.5028210387 279164.9092131483 247.5400201217 0.0025786495 0.0061435694 0.0000123347 
21.4796832357 1.5750332967 1.4529946807 108365.1885639816 93.7552622722 0.0022294065 0.0058746801 0.0000640706 
22.6756086001 1.4924102694 1.4503665502 135456.4857049769 93.7552622722 0.0022294065 0.0058746801 0.0000640706 
22.9976496957 1.5888012278 1.4522013046 108365.1885639816 93.7552622722 0.0027867582 0.0058746801 0.0000640706 
21.7666774822 1.5759642329 1.4468934521 108365.1885639816 93.7552622722 0.0022294065 0.0058746801 0.0000800882 
22.8033476690 1.5481975607 1.5219389526 119201.7074203797 103.1307884994 0.0024523472 0.0064621481 0.0000480529 
22.6756086001 1.4924102694 1.4503665502 135456.4857049769 93.7552622722 0.0022294065 0.0058746801 0.0000640706 
22.8033476690 1.5481975607 1.5219389526 119201.7074203797 103.1307884994 0.0024523472 0.0064621481 0.0000480529 
22.8033476690 1.5481975607 1.5219389526 119201.7074203797 103.1307884994 0.0024523472 0.0064621481 0.0000480529 
22.1164235527 1.5638702319 1.4887167380 132309.1445067548 112.2749417402 0.0026697860 0.0061539727 0.0000473421 
23.0410735064 1.5573974914 1.5052549764 144281.1224781414 121.5347814742 0.0028899758 0.0062936190 0.0000389779 
22.7151286226 1.5352187154 1.5013574863 141886.7268838641 119.6828135274 0.0020656455 0.0062656898 0.0000406507 
21.7759390984 1.5393107583 1.4216881639 140597.4714546275 105.2427051965 0.0022885434 0.0055786443 0.0000616214 
21.7759390985 1.5393107583 1.4216881639 140597.4714546275 105.2427051965 0.0022885434 0.0055786443 0.0000616214 
23.3556011605 1.4708631516 1.4464004547 143875.9407312347 95.9310558186 0.0019815125 0.0058280880 0.0000530232 
21.9360201141 1.5665892437 1.3884681228 138449.6540077906 112.5120321774 0.0018232697 0.0052865078 0.0000498053 
23.2498332380 1.5765414229 1.3645491840 137375.7452843721 116.1466956678 0.0015906329 0.0051404395 0.0000438972 
23.4669922881 1.5407847790 1.5169224348 113847.5924200111 99.5244036691 0.0021113385 0.0064728915 0.0000579474 
21.7759390985 1.5393107583 1.4216881639 140597.4714546275 105.2427051965 0.0022885434 0.0055786443 0.0000616214 
22.7343078458 1.5226989276 1.4343157729 141671.3801780459 101.6080417061 0.0025211803 0.0057247126 0.0000675294 
23.3243794361 1.5439057191 1.5041039470 132384.9658410431 108.2680988265 0.0028539467 0.0063345886 0.0000520073 
22.6627344162 1.5443147810 1.5122113838 149728.6282342616 125.7452375386 0.0025586069 0.0063776147 0.0000486814 
22.7151286419 1.5352187142 1.5013574863 141886.7268838641 119.6828135274 0.0020656455 0.0062656898 0.0000406507 
21.7213145461 1.5417954682 1.4657272216 149456.3364517777 116.7052781563 0.0024926566 0.0058431683 0.0000232825 
21.4422128219 1.5498627637 1.4815428697 153348.8145886436 124.2538963814 0.0024783948 0.0059023961 0.0000011590 
22.5645031503 1.5717860344 1.5185093056 115824.8644126541 106.9547637710 0.0022848793 0.0064097518 0.0000436455 
21.6191879381 1.5820588464 1.4524467845 159314.4208569370 135.6269211990 0.0025373768 0.0057265466 0.0000259198 
22.0705400279 1.6165953686 1.4574156513 166188.0945949301 155.5812417028 0.0025409524 0.0057346422 0.0000162258 
22.9049440821 1.6181169621 1.4614483447 178395.0837630289 165.1364407737 0.0028800788 0.0057570299 0.0000062926 
23.3134628906 1.6331723497 1.4895418884 198117.4979289882 194.1690771209 0.0031064151 0.0060163991 0.0000004674 
23.6331323776 1.5197445939 1.3693330800 119227.8412651510 78.0385317321 0.0022010698 0.0049789223 0.0000293076 
21.4422128216 1.5498627637 1.4815428697 153348.8145886436 124.2538963814 0.0024783948 0.0059023961 0.0000011590 
23.2918038465 1.5376681147 1.3657667923 178205.9810343668 122.6420116724 0.0021337864 0.0048754874 0.0000081038 
23.4552084198 1.5531589231 1.5197408927 115544.8746343336 97.9525005065 0.0029158159 0.0064145153 0.0000346717 
23.4552084198 1.5531589231 1.5197408927 115544.8746343336 97.9525005065 0.0029158159 0.0064145153 0.0000346717 
22.4036232737 1.5032180740 1.3703465323 160840.5644428484 112.4282099110 0.0015009124 0.0051163551 0.0000006110 
23.4582922937 1.5188550833 1.3728077601 119227.8412651510 78.0385317321 0.0022010698 0.0049789223 0.0000202498 
22.9353251757 1.5286837303 1.5009960283 201519.5347594369 157.8093597814 0.0026535238 0.0061145177 0.0000078024 
22.0705400279 1.6165953686 1.4574156513 166188.0945949301 155.5812417028 0.0025409524 0.0057346422 0.0000162258 
22.3685284566 1.5103651237 1.4381879488 193403.1771889446 146.2421642455 0.0017066503 0.0056432548 0.0000048407 
21.7365776545 1.5134173227 1.3650434784 135759.0917406939 92.9629607502 0.0016658091 0.0050036086 0.0000118729 
21.2129118192 1.5309694510 1.4646222443 173375.9958887941 135.2480303135 0.0020925225 0.0057728255 0.0000029998 
21.8148791798 1.5005784823 1.3833840131 194103.7862240249 128.5605260497 0.0017867649 0.0050992191 0.0000047892 
22.6488669637 1.4930826377 1.4604789343 164427.6309038241 118.1083876954 0.0019560528 0.0058015471 0.0000135329 
22.7072873090 1.5043738929 1.3541718346 148141.0237101335 103.3909627401 0.0014393010 0.0050457044 0.0000093744 
22.7821891915 1.5213104353 1.5073994559 213901.4667288765 168.2373617713 0.0024270157 0.0061566136 0.0000053039 
20.6278694001 1.5538873226 1.4386966410 217404.3938652068 173.5715264462 0.0020986491 0.0055427975 0.0000057200 
20.9843328354 1.5752223711 1.4244910831 243892.7753458982 201.3030958216 0.0021699473 0.0054134228 0.0000084272 
20.8390824788 1.5346840434 1.4278947826 226067.3880708019 171.7612822813 0.0019646300 0.0054795080 0.0000094750 
20.8867530667 1.5376826515 1.4092347400 252413.0841618059 190.0179082652 0.0019006837 0.0053328492 0.0000127126 
22.9595570976 1.5370947568 1.3228583639 200946.5642038914 147.4841694211 0.0014196040 0.0047662141 0.0000101344 
21.0369685138 1.5350714011 1.4117242010 141848.3387877962 108.6901273895 0.0017535042 0.0053633244 0.0000016945 
21.3172414848 1.5401620338 1.4090905351 86565.9661007914 68.0262369516 0.0016799144 0.0053785620 0.0000036125 
21.8950323616 1.5917664638 1.4489015907 157142.5086762837 145.9337939657 0.0018246828 0.0057086917 0.0000091471 
20.6862760294 1.5556926515 1.4361580590 292910.9458297142 237.6311058695 0.0019894406 0.0055614007 0.0000125377 
20.7343157810 1.5576677184 1.4466649414 396083.4356941755 322.4335403284 0.0021442038 0.0056528200 0.0000170002 
22.9893483711 1.5596343078 1.5431421874 215316.1003769433 194.2319479794 0.0024776857 0.0064918232 0.0000069771 
22.9595570976 1.5370947568 1.3228583639 200946.5642038914 147.4841694211 0.0014196040 0.0047662141 0.0000101344 
22.2748940607 1.5346924580 1.3762889657 244927.4000136789 189.4334010051 0.0014918094 0.0051999950 0.0000064186 
22.0959779961 1.5185725004 1.3456470107 315720.8365886390 219.5154924354 0.0015313802 0.0048789824 0.0000058905 
21.8950323616 1.5917664638 1.4489015907 157142.5086762837 145.9337939657 0.0018246828 0.0057086917 0.0000091471 
22.6635755262 1.5803071724 1.3634142534 264955.9006709136 219.0837740437 0.0016966257 0.0049705941 0.0000119195 
20.6278694001 1.5538873226 1.4386966410 217404.3938652068 173.5715264462 0.0020986491 0.0055427975 0.0000057200 
23.1233457062 1.5309752088 1.5053000244 213830.5325244855 168.6508500926 0.0027160146 0.0061363388 0.0000025414 
22.6656800375 1.4776921720 1.3846718522 91846.8583834760 57.4815869546 0.0017517252 0.0051181080 0.0000030814 
22.1152503905 1.5590641547 1.4056735032 193310.5420205396 147.1968903706 0.0023314424 0.0052453841 0.0000122255 
21.6235737127 1.5540854306 1.5032121627 83481.9004079235 71.6656646591 0.0022634227 0.0061277457 0.0000069299 
22.6610146063 1.5635871999 1.4076974334 100332.4139450873 86.5807150816 0.0015442732 0.0054477245 0.0000037124 
22.8618597447 1.5824771471 1.3710941649 29409.7701323722 25.4097544601 0.0015553162 0.0051122818 0.0000094149 
21.9089318438 1.5987666864 1.4283858011 51004.5879157623 44.4871344000 0.0023748219 0.0054515012 0.0000120770 
21.5877021218 1.5536304430 1.3842410595 125292.0132824585 94.4425311684 0.0019690840 0.0050829943 0.0000121248 
23.3716195108 1.5487117652 1.3480188630 171349.8685862963 122.2280210121 0.0019179332 0.0047684801 0.0000151531 
21.9372121860 1.5671485025 1.4521968405 167411.4430849037 135.5174388725 0.0026506606 0.0056710203 0.0000098620 
23.2475701743 1.5148505127 1.5044908429 66404.7843925967 50.8013082828 0.0025371562 0.0061229389 0.0000031485 
21.5877021218 1.5536304430 1.3842410595 125292.0132824585 94.4425311684 0.0019690840 0.0050829943 0.0000121248 
22.0275747713 1.6018657846 1.4149949122 122117.5168342371 107.4799686802 0.0021789155 0.0053340900 0.0000113971 
22.0043143025 1.5944520360 1.3973775584 74125.3587095180 64.8136682675 0.0018586020 0.0052226946 0.0000103334 
22.6656800376 1.4776921720 1.3846718522 91846.8583834760 57.4815869546 0.0017517252 0.0051181080 0.0000030814 
22.0043143026 1.5944520360 1.3973775584 74125.3587095180 64.8136682675 0.0018586020 0.0052226946 0.0000103334 
23.2473537503 1.4896640342 1.3913359778 117866.2835068305 82.4149211562 0.0015022625 0.0053261286 0.0000037920 
21.8430887580 1.5986862565 1.4292405328 51004.5879157623 44.4871344000 0.0023748219 0.0054515012 0.0000097993 
21.3672320620 1.5874483029 1.4240721991 122869.2397065494 104.3045463390 0.0022371854 0.0054086856 0.0000097047 
22.4495253930 1.6063255658 1.4251065762 160588.3356732711 142.0309755880 0.0024308396 0.0054167624 0.0000109556 
21.4453779855 1.5300323857 1.4015914640 148041.5602802078 112.5960645554 0.0016571858 0.0053325901 0.0000070704 
21.1573556130 1.5539978031 1.4647429086 82853.9537126114 69.9020811418 0.0019381644 0.0058009352 0.0000027232 
22.8465792981 1.5736092175 1.5007648742 61634.9239276878 57.6318561286 0.0019227047 0.0061599057 0.0000082575 
22.7627047774 1.6428437695 1.4619838887 34029.3640878235 34.6709543894 0.0023624540 0.0057386776 0.0000060387 
21.4453779855 1.5300323857 1.4015914640 148041.5602802078 112.5960645554 0.0016571858 0.0053325901 0.0000070704 
20.9206620819 1.5378335920 1.4525101432 152417.5004205083 118.4491404161 0.0021370662 0.0056668918 0.0000059114 
21.3707034546 1.5579517530 1.4595265276 182589.7245660513 146.7416596613 0.0025008988 0.0057248744 0.0000075887 
22.4772212588 1.6074064798 1.4083402275 98263.1380259525 87.4476836637 0.0021496681 0.0052690808 0.0000096426 
22.4772212588 1.6074064798 1.4083402275 98263.1380259525 87.4476836637 0.0021496681 0.0052690808 0.0000096426 
21.5205201423 1.5419105228 1.3979178010 72179.9031420371 56.7731140070 0.0016259467 0.0053112747 0.0000060739 
23.4976372072 1.5466953407 1.3574068000 32061.1045028016 25.9351008024 0.0013703869 0.0051334661 0.0000061551 
22.4387525962 1.6000739821 1.4666515464 108836.2436267996 105.1220730075 0.0018587523 0.0058662016 0.0000101334 
21.6235737127 1.5540854306 1.5032121627 83481.9004079235 71.6656646591 0.0022634227 0.0061277457 0.0000069299 
22.1045352411 1.5596638323 1.5203078641 202729.9302057380 177.8714452524 0.0024568423 0.0062935565 0.0000100614 
23.2357239164 1.4840198120 1.4045431904 151619.6960429887 94.4358817082 0.0021327938 0.0052080973 0.0000011179 
21.6999111503 1.5521564207 1.3651445867 212723.8501375528 160.8206199027 0.0017293854 0.0049527408 0.0000055226 
21.9107511090 1.5186574673 1.3609454591 352892.9639645520 250.9709779749 0.0015386836 0.0050116036 0.0000040183 
23.4713807739 1.4997234335 1.2992735060 349960.0064071835 222.0814996943 0.0013925074 0.0045543734 0.0000058801 
23.4510405984 1.4940978631 1.3055582428 264878.7358801311 169.7589821787 0.0013556392 0.0046632832 0.0000092631 
21.9321715747 1.4982903527 1.3950156250 383039.8883597777 252.3932786099 0.0019064784 0.0052000029 0.0000122766 
23.5384433438 1.4725716578 1.4547410052 521883.8315460713 347.2530860605 0.0020627141 0.0057393718 0.0000158275 
22.3602373061 1.4940031206 1.4389209140 603905.7793765302 428.5083646482 0.0018298332 0.0056338341 0.0000131707 
23.6145515648 1.5207650345 1.4160493131 400386.6749016701 273.3889279516 0.0025718486 0.0053431670 0.0000117569 
23.3918299774 1.5727342552 1.3841532525 248500.1901621261 191.8178906560 0.0023170333 0.0050256322 0.0000061529 
22.4253001614 1.5422701496 1.3758959451 533725.9006045549 379.4536488895 0.0020889178 0.0049802824 0.0000099840 
21.4264511361 1.5338531935 1.3890392784 783787.5346918312 561.4093958203 0.0019701885 0.0051273461 0.0000118603 
23.4713807739 1.4997234335 1.2992735060 349960.0064071835 222.0814996943 0.0013925074 0.0045543734 0.0000058801 
23.1093294072 1.5177926885 1.3372571886 552269.3795487164 400.2379102717 0.0013627256 0.0049584030 0.0000090314 
23.2737534429 1.5191869529 1.4048517607 560276.5548229986 377.2156750494 0.0024261155 0.0052143713 0.0000056528 
22.9046541163 1.4923387943 1.4303119081 799076.6705441744 526.6285281021 0.0022601322 0.0054779605 0.0000119447 
22.5527011405 1.4966020491 1.4534050854 999999.9148337381 694.0338468252 0.0022316816 0.0057041247 0.0000148405 
21.2582552445 1.5887945883 1.4740642830 999999.9795180131 921.0541871856 0.0020648230 0.0058931655 0.0000112484 
21.9116708646 1.5475165625 1.3789201175 794149.2008182333 628.9852638335 0.0015458542 0.0051810212 0.0000055726 
20.9571282568 1.5504725882 1.4001302342 706563.5850186356 550.3396013222 0.0018224624 0.0052653655 0.0000114873 
23.1253920324 1.5835283371 1.3583216627 820953.0393424914 674.2313788993 0.0017580762 0.0048913015 0.0000098449 
21.0215633956 1.5877522228 1.4410867251 696625.6423768530 600.7528050504 0.0022881002 0.0055523649 0.0000066991 
21.5893592867 1.6181349682 1.4655159939 653044.6962193639 620.4245096654 0.0024470560 0.0057648743 0.0000041185 
22.1973184382 1.5099546760 1.3606962561 827368.4808493203 541.7376912053 0.0018112327 0.0049148367 0.0000144409 
21.5893592868 1.6181349682 1.4655159939 653044.6962193639 620.4245096654 0.0024470560 0.0057648743 0.0000041185 
21.7679940315 1.5909629956 1.4457927236 957243.8788042318 882.2300596678 0.0018405494 0.0056855409 0.0000122928 
23.2013976190 1.5653959871 1.3691362919 999999.9683052773 844.7463219763 0.0014598930 0.0051975385 0.0000184249 
22.4935972325 1.5585216210 1.4232995063 841384.4283987436 646.3999777716 0.0025595904 0.0054372164 0.0000198444 
22.3801609043 1.5580358020 1.4027752774 842956.1379673573 638.2307353844 0.0023504220 0.0052463204 0.0000201435 
22.9530996877 1.6223359103 1.4864759736 835732.6566863391 802.7984838545 0.0029700577 0.0060449871 0.0000198959 
20.9499735067 1.5426476323 1.4000864661 722208.0311010779 550.3396013222 0.0018224624 0.0052653655 0.0000114873 
22.1790341144 1.5995776060 1.4636000177 861756.9010698481 772.9351061374 0.0026983034 0.0058534178 0.0000309035 
23.6074948564 1.6021290791 1.5064722595 882158.8319335263 822.2869697565 0.0031684169 0.0063344760 0.0000414328 
22.0702907055 1.5904814197 1.4634581498 882811.1529508525 772.9351061374 0.0026983034 0.0058534178 0.0000309035 
21.6932705018 1.5200341998 1.3795382016 713610.9568214923 488.3010911028 0.0019041784 0.0050508413 0.0000108939 
22.2828989237 1.5280902653 1.4856093741 935708.5967344353 724.4333793797 0.0025020948 0.0060144292 0.0000196467 
21.2983993232 1.5819652286 1.4508175246 940437.8346616115 801.2326296622 0.0024494719 0.0056798273 0.0000177139 
22.6061113809 1.6303472435 1.4478811090 999999.9047897281 990.6423693144 0.0021603685 0.0056561778 0.0000168726 
22.9608782633 1.6364064298 1.4625139959 989697.6579740738 1000.2267937201 0.0023513793 0.0058250384 0.0000298939 
21.7428289766 1.5947089598 1.4590456561 911711.8836561667 807.3666612818 0.0025717188 0.0057878981 0.0000260476 
22.9608782636 1.6364064298 1.4625139959 989697.6579740737 1000.2267937201 0.0023513793 0.0058250384 0.0000298939 
23.6675430533 1.6475871485 1.5038235089 894744.4433960982 928.3749911190 0.0030542909 0.0061948125 0.0000150839 
22.3745984854 1.6047325610 1.4761539473 999999.9654124412 917.5007117748 0.0027973710 0.0059758181 0.0000307715 
23.0761475698 1.4740201363 1.3649038968 979370.6943337852 584.1882499083 0.0017854510 0.0050011169 0.0000241819 
21.2932764796 1.5650922628 1.3949004110 999999.9710816432 805.7035670334 0.0018401531 0.0052368930 0.0000191430 
22.8361634713 1.6017336291 1.4402260570 999999.9066876428 884.4365096723 0.0026463343 0.0056679044 0.0000409889 
21.7219254413 1.5074045870 1.4010720444 979043.0043149777 666.6678902804 0.0019754859 0.0053351605 0.0000374774 
22.8377675887 1.5532550017 1.4545032141 987434.7391895906 860.5024678852 0.0016859728 0.0058404286 0.0000142211 
23.2502554266 1.4974478583 1.3458867523 999999.9377779453 689.8691194231 0.0013952856 0.0050808346 0.0000298921 
22.0951121441 1.6002320800 1.5143195950 999999.9440166930 945.7524382140 0.0027437450 0.0062686856 0.0000152876 
21.2932764797 1.5650922628 1.3949004110 999999.9710816432 805.7035670334 0.0018401531 0.0052368930 0.0000191430 
22.8474889722 1.6173203593 1.5403927521 999999.9806477793 1028.9679869518 0.0025013612 0.0064639020 0.0000066838 
22.2208466326 1.5933751562 1.5269267362 999999.9122623187 967.3724169548 0.0023415757 0.0063413970 0.0000068066 
21.5708066755 1.5697637824 1.5013044820 999999.9483780930 871.8377542176 0.0025520024 0.0061216796 0.0000104569 
23.1251300708 1.5049107293 1.4602087727 999999.9350100148 701.9572290187 0.0025041032 0.0057583433 0.0000138911 
23.0891190420 1.5839985006 1.4981499310 999999.9102345469 880.4314474678 0.0030728236 0.0061632440 0.0000189005 
23.1251300708 1.5049107293 1.4602087727 999999.9350100153 701.9572290187 0.0025041032 0.0057583433 0.0000138911 
21.4101979510 1.5284124990 1.3969919327 999999.8461821598 711.0783792141 0.0020108241 0.0052151485 0.0000177017 
23.1368933747 1.5479370890 1.4151088387 999999.8352715999 738.1249671996 0.0025956459 0.0053914379 0.0000275035 
23.0891190420 1.5839985006 1.4981499310 999999.9102345469 880.4314474678 0.0030728236 0.0061632440 0.0000189005 
21.6412016553 1.6144994678 1.4873524548 999999.8875389572 971.4575736098 0.0023897481 0.0060067534 0.0000155108 
21.5374066941 1.5554508952 1.4564427305 999999.8394586039 795.8302195538 0.0025188704 0.0057224789 0.0000143330 
23.5196349134 1.5602560864 1.5492679103 999999.8100979161 892.3085475986 0.0027950449 0.0065385249 0.0000007265 
23.1267014689 1.6351899010 1.5296396039 999999.8106891376 1036.9033613230 0.0029354281 0.0064074445 0.0000108877 
23.5645998009 1.4991226613 1.4286820844 999999.8512715746 660.9836249094 0.0024791756 0.0055107070 0.0000250336 
22.4045262271 1.6143374154 1.5156137646 999999.8633486051 980.1588072092 0.0027819901 0.0063016008 0.0000204307 
21.8398184983 1.5178126495 1.3675281815 999999.9028596430 708.9381046127 0.0016150649 0.0051248935 0.0000321143 
22.8039562609 1.6133447553 1.4127100118 999999.8668147100 938.0879825423 0.0019017920 0.0053941432 0.0000229900 
23.0630311264 1.4858976315 1.3288382902 999999.7863157274 608.3132761553 0.0015649845 0.0047387967 0.0000169946 
22.2455610072 1.6178871906 1.4369898858 999999.8484076869 925.8347379582 0.0023959468 0.0055137138 0.0000074069 
22.8913072033 1.5966642805 1.5484738710 999999.7695427688 981.7183803729 0.0026149270 0.0065453845 0.0000073122 
21.8925675937 1.5931789278 1.4949250722 999999.8144073853 954.4378990804 0.0020825668 0.0060841771 0.0000114299 
23.5047992529 1.4785084636 1.4674034480 999999.8026503908 684.5520880238 0.0021353767 0.0058553207 0.0000178341 
20.8698749826 1.5634114904 1.4598489856 999999.7954396991 839.6746751605 0.0021840717 0.0057986504 0.0000244891 
21.4242516491 1.5488320406 1.3970698672 999999.7801220475 755.0649161047 0.0020311126 0.0052571284 0.0000307189 
21.8352691344 1.5134911690 1.3995742536 999999.8895181625 682.2758469096 0.0020635521 0.0052784946 0.0000301374 
21.8633104317 1.5467117641 1.4223530940 999999.9516528132 753.9417863895 0.0023757665 0.0054814878 0.0000345847 
23.0977592106 1.5741612858 1.5500335196 999999.8445572476 931.8058757821 0.0026371712 0.0065600356 0.0000069135 
21.8577810810 1.5510079097 1.3755447832 999999.8915389144 747.8155013196 0.0019103161 0.0050597188 0.0000250839 
21.7686676499 1.5650207631 1.5143546187 999999.8147605562 888.6441287764 0.0023369861 0.0062194262 0.0000049796 
23.1841440422 1.6362315100 1.4434887722 999999.8283449826 989.3348581286 0.0023423478 0.0056191961 0.0000210856 
20.7137752282 1.5590005243 1.4483397645 999999.7549174390 825.0788752003 0.0020671389 0.0056710381 0.0000152299 
21.1630580167 1.5617514025 1.4844459904 999999.6866067012 863.7105621406 0.0021455503 0.0059766978 0.0000103029 
22.7440952586 1.6358887564 1.5051312060 999999.7663315053 1028.5116071475 0.0026881132 0.0062016016 0.0000220045 
23.1907997641 1.6361547301 1.5313016788 999999.8912963681 1046.8531319830 0.0028578465 0.0064353339 0.0000162132 
21.7853626505 1.5676996726 1.4687469982 999999.7772588271 889.5740635341 0.0018797752 0.0058977798 0.0000146918 
23.3755722484 1.4839743634 1.3529381022 999999.8551205425 665.4278299729 0.0014250758 0.0051318536 0.0000327338 
23.4138561757 1.4830818033 1.3552944619 999999.8551205425 665.4278299729 0.0014250758 0.0051318536 0.0000263996 
22.5717720765 1.4843475749 1.4309721613 999999.8774754775 680.9640359349 0.0018457772 0.0055620617 0.0000149128 
23.5266684026 1.6164567123 1.4894555612 999999.8399484325 944.9861112361 0.0031459176 0.0061153202 0.0000265690 
23.4138561757 1.4830818033 1.3552944619 999999.8551205425 665.4278299729 0.0014250758 0.0051318536 0.0000263996 
23.4138561757 1.4830818033 1.3552944619 999999.8551205425 665.4278299729 0.0014250758 0.0051318536 0.0000263996 
20.8659117405 1.5638147388 1.4256818284 999999.8024409246 807.4997488127 0.0021147811 0.0054629868 0.0000174973 
20.8659117405 1.5638147388 1.4256818284 999999.8024409243 807.4997488127 0.0021147811 0.0054629868 0.0000174973 
23.4138594743 1.4830817571 1.3552944728 999999.8551205425 665.4278299729 0.0014250758 0.0051318536 0.0000263996 
23.1907997641 1.6361547301 1.5313016788 999999.8912963681 1046.8531319830 0.0028578465 0.0064353339 0.0000162132 
23.1907997641 1.6361547301 1.5313016788 999999.8912963681 1046.8531319830 0.0028578465 0.0064353339 0.0000162132 
23.6211626711 1.4878684914 1.4800523886 999999.9340133544 701.4933245635 0.0023478150 0.0059646187 0.0000192761 
22.2235286194 1.5234637990 1.3936888821 999999.9849364357 760.3232170174 0.0015581607 0.0053765036 0.0000233359 
23.0529486505 1.5125160719 1.4698720736 999999.8258567939 723.8610561434 0.0025737738 0.0058604651 0.0000166798 
21.2242219389 1.5605559495 1.3950295481 999999.8335172508 791.6380412294 0.0018745030 0.0052306886 0.0000197011 
22.6382315396 1.5834089646 1.4963894832 999999.9037687464 878.1876203225 0.0029770132 0.0061029876 0.0000098982 
22.2012013851 1.6204205959 1.4699618525 999999.7873895841 957.5845721938 0.0025934084 0.0058775426 0.0000234007 
23.0327129443 1.6352396711 1.4559672670 999999.7292000032 997.2830481294 0.0024016060 0.0057648201 0.0000301520 
23.2302389950 1.4776836338 1.3605939707 999999.6930140229 648.6472544596 0.0014795967 0.0051332278 0.0000257606 
21.5449750736 1.5127940980 1.3971412224 999999.8492483392 714.3954680343 0.0017223164 0.0053308362 0.0000261744 
23.2302631375 1.4776831869 1.3605939707 999999.6930140227 648.6472544596 0.0014795967 0.0051332278 0.0000257606 
22.1615491419 1.5075570047 1.4467677121 999999.8172716182 705.0820568459 0.0022757396 0.0056586658 0.0000196420 
21.4615651890 1.6029174328 1.4879939724 999999.6606841877 951.3935357884 0.0022971593 0.0060239040 0.0000177797 
23.1405898907 1.6406552528 1.5273213365 999999.5664021117 1069.8925696655 0.0025845808 0.0063704378 0.0000135824 
22.9128293083 1.5339158434 1.5184914243 999999.7977152166 845.9873537309 0.0021310140 0.0062713757 0.0000045494 
21.2242219389 1.5605559495 1.3950295481 999999.8335172508 791.6380412294 0.0018745030 0.0052306886 0.0000197011 
23.0592966508 1.5565941079 1.4105509806 999999.8634415150 751.1143909033 0.0025608840 0.0053055185 0.0000160397 
20.8223778619 1.5662013516 1.4179256071 999999.7588977877 822.9096276167 0.0019052109 0.0054012402 0.0000100195 
21.9577743341 1.5896450908 1.3992537821 999999.7297108723 881.8234130020 0.0017199466 0.0052725273 0.0000052082 
22.2298250721 1.5333678573 1.4502599917 999999.7843513840 742.7210451014 0.0025460812 0.0056501635 0.0000098222 
22.5016475293 1.5175222051 1.3636176017 999999.6522010351 661.0225561634 0.0019388913 0.0049229790 0.0000185955 
22.9128293049 1.5339158434 1.5184914243 999999.7977152159 845.9873537309 0.0021310140 0.0062713757 0.0000045494 
22.2298250721 1.5333678573 1.4502599917 999999.7843513843 742.7210451014 0.0025460812 0.0056501635 0.0000098222 
23.5779628983 1.5880862237 1.5241352558 999999.8529638820 912.2720917124 0.0031781861 0.0063906803 0.0000125378 
23.1390292431 1.6334533035 1.4939755017 999999.8594461790 994.8322893847 0.0029806879 0.0061061487 0.0000175500 
23.2408708127 1.5923444818 1.4705805549 999999.8051436014 872.1512760269 0.0030487973 0.0059137559 0.0000215657 
22.7179525843 1.5794841342 1.4978199045 999999.7655941688 874.5229949245 0.0029598321 0.0061602001 0.0000216977 
22.1777655210 1.6150902054 1.4913147626 999999.7530480741 954.8666692842 0.0027796084 0.0060628160 0.0000167153 
23.4692733078 1.6227635711 1.5413159095 999999.6509840086 1056.4968600905 0.0023676166 0.0064881325 0.0000110268 
21.7119759403 1.5982961123 1.5105871938 999999.8342508448 946.9568506139 0.0025476295 0.0062144876 0.0000127919 
23.2408708127 1.5923444818 1.4705805549 999999.8051436014 872.1512760269 0.0030487973 0.0059137559 0.0000215657 
23.4992897398 1.6102147676 1.5107584152 999999.7264553222 950.2491218575 0.0031876618 0.0063117726 0.0000245646 
22.4920753761 1.6217040205 1.5076383802 999999.7215727627 986.1058076165 0.0028351542 0.0062220227 0.0000179149 
20.9585833116 1.5747291567 1.4556711876 999999.6801793582 847.9440215671 0.0023337355 0.0057308535 0.0000190229 
21.2450416030 1.5532967871 1.4399402476 999999.5614158129 831.1643858574 0.0018298255 0.0056610419 0.0000189615 
22.2760007456 1.5528025734 1.3844165257 999999.8529200994 738.2761525799 0.0021460586 0.0050571898 0.0000113874 
21.4401575775 1.5696643443 1.4996947497 999999.6971352093 891.9396339961 0.0022237323 0.0061103216 0.0000103180 
23.6608961486 1.6051197405 1.5545326561 999999.6557641912 995.0546607493 0.0029433229 0.0066754679 0.0000200663 
22.2613505683 1.5657966265 1.4505951497 999999.6030387843 805.6130867695 0.0027000294 0.0057025622 0.0000215717 
21.2502140181 1.5919978169 1.4854413533 999999.4955548716 910.2876219730 0.0024642512 0.0059928547 0.0000159995 
23.3169380720 1.6138564064 1.5367693404 999999.3240460320 1035.2410731948 0.0023047757 0.0064623025 0.0000147058 
21.3002609694 1.5833347014 1.4765848682 999999.6685774885 910.5205910817 0.0020963077 0.0059451195 0.0000201585 
21.3002609986 1.5833347015 1.4765848682 999999.6685774885 910.5205910817 0.0020963077 0.0059451195 0.0000201585 
23.2238797202 1.6060659401 1.5046320540 999999.6422710230 937.8004961340 0.0031059086 0.0062597546 0.0000281505 
22.7532067374 1.6274825180 1.5023237397 999999.9165820712 994.3390224469 0.0028727315 0.0061903958 0.0000220190 
22.4920753761 1.6217040205 1.5076383802 999999.7215727627 986.1058076165 0.0028351542 0.0062220227 0.0000179149 
22.6704809632 1.5898794981 1.4942627612 999999.6475179489 963.1068980689 0.0019562178 0.0061214703 0.0000167274 
23.4049545184 1.5843986607 1.4306125211 999999.7052927382 824.6502276910 0.0027975317 0.0055327202 0.0000247533 
22.3205783451 1.5666343294 1.3981889503 999999.9286764506 854.7916398622 0.0015616572 0.0053507215 0.0000052795 
22.3646864421 1.5380351369 1.3940864119 999999.9699636537 712.0738877532 0.0022475324 0.0051775650 0.0000218976 
23.0481718026 1.5561494425 1.3612276484 999999.8342392776 734.5805648102 0.0020061491 0.0048671629 0.0000133058 
23.0481718026 1.5561494425 1.3612276484 999999.8342392781 734.5805648102 0.0020061491 0.0048671629 0.0000133058 
21.7364504841 1.5504548406 1.3728660134 999999.9111064549 744.1222682272 0.0018750412 0.0049938689 0.0000106185 
22.3205783451 1.5666343294 1.3981889503 999999.9286764506 854.7916398622 0.0015616572 0.0053507215 0.0000052795 
22.0752806368 1.5213034558 1.3483853300 999999.8918556016 683.0493158081 0.0016623323 0.0048495647 0.0000120431 
20.7957886771 1.5764507187 1.4432035995 999999.9008958302 857.8719275083 0.0020750068 0.0056246236 0.0000162042 
22.8738945705 1.6095339733 1.5208273871 999999.9049527496 1013.9435352533 0.0022222143 0.0063348034 0.0000187253 
21.1540114587 1.5241430708 1.4001644028 999999.9861011641 718.3366197956 0.0018769923 0.0052647087 0.0000152198 
21.6560884369 1.5052147915 1.4188821767 999999.9160836079 710.2146472883 0.0018124139 0.0054634815 0.0000161768 
22.3490140544 1.5962429293 1.5314073119 999999.8152683983 974.1900296665 0.0024205783 0.0063927529 0.0000097478 
23.4255797546 1.6245380737 1.4504205801 999999.8561701126 934.8734981322 0.0028384837 0.0056715639 0.0000120296 
21.9035887248 1.6193810528 1.4744693170 999999.7766295676 992.2888490637 0.0020899856 0.0058635081 0.0000032120 
22.3490140544 1.5962429293 1.5314073119 999999.8152683978 974.1900296665 0.0024205783 0.0063927529 0.0000097478 
22.7857940714 1.4830036846 1.3908286535 999999.8566810696 621.1749503290 0.0019679139 0.0051622597 0.0000158637 
20.6644530283 1.5678409829 1.4480578177 999999.7859167110 827.4816432679 0.0022341507 0.0056075491 0.0000033365 
20.8405748310 1.5635089772 1.4476784218 999999.7284271512 812.2865011476 0.0023137227 0.0055990118 0.0000029459 
22.0390165410 1.5594691982 1.3948237811 999999.9065803960 757.8600649169 0.0022083593 0.0051317570 0.0000067771 
23.4870826358 1.6572591972 1.5123219309 999999.8689427890 1092.2602561505 0.0026577537 0.0062226980 0.0000101900 
22.2773105891 1.5392154158 1.4417147274 999999.8545851901 744.5783226738 0.0025631840 0.0055683296 0.0000089469 
20.8127642345 1.5518151576 1.4562617450 999999.9378966137 808.9900930241 0.0021769791 0.0057306891 0.0000147826 
22.5031731121 1.5142738476 1.4287277607 999999.9026825487 765.2827851243 0.0016503682 0.0056352124 0.0000185744 
23.4704844785 1.4700217981 1.3834962766 999999.8606584400 644.6084181066 0.0015469535 0.0052279930 0.0000062659 
23.4909671517 1.5070835522 1.5123439756 999999.8438472499 771.4032768058 0.0023561117 0.0062416917 0.0000145256 
22.6404694166 1.5849447949 1.4081056343 999999.8569628638 902.5023970979 0.0015960226 0.0054142570 0.0000031879 
22.2773105891 1.5392154158 1.4417147274 999999.8545851905 744.5783226738 0.0025631840 0.0055683296 0.0000089469 
23.1626245627 1.6029958920 1.4840741811 999999.8350175861 993.9258442678 0.0018588646 0.0060166438 0.0000067807 
22.3490140544 1.5962429293 1.5314073119 999999.8152683983 974.1900296665 0.0024205783 0.0063927529 0.0000097478 
22.1033111135 1.6256108763 1.4548119479 999999.8978335953 961.9979599314 0.0024160556 0.0056809156 0.0000084045 
22.6220489598 1.6384759770 1.4716969301 999999.9542586175 1024.6632948664 0.0022940976 0.0058556601 0.0000135171 
21.6284941583 1.5544890296 1.4429232661 999999.8983480278 780.7144752665 0.0024894665 0.0055877558 0.0000118532 
23.1626236955 1.6029958670 1.4840741810 999999.8990521984 993.9258442678 0.0018588646 0.0060166438 0.0000067807 
21.7858311087 1.5484231638 1.4944650143 999999.8422550447 821.3317719980 0.0025184082 0.0060555920 0.0000096838 
22.7543893479 1.6375924200 1.5224359703 999999.8203604207 1041.9416454299 0.0027720983 0.0063105242 0.0000063788 
21.7239415231 1.5007031888 1.4174395891 999999.9966647101 692.5143168211 0.0018794194 0.0054407716 0.0000189845 
21.7239415231 1.5007031888 1.4174395891 999999.9966647101 692.5143168211 0.0018794194 0.0054407716 0.0000189845 
22.1033111135 1.6256108763 1.4548119479 999999.8978335953 961.9979599314 0.0024160556 0.0056809156 0.0000084045 
22.5797693892 1.6063260082 1.4049894827 999999.8668368693 924.2267440365 0.0017726285 0.0053193507 0.0000098025 
22.1909447138 1.5986765417 1.4907386305 999999.8575769083 910.4027732504 0.0028681637 0.0060456081 0.0000113071 
21.1354387058 1.5448558563 1.4269132235 999999.9440913938 757.8644164146 0.0022302882 0.0054342970 0.0000089217 
21.4247986879 1.5948332700 1.4941419417 999999.9686350760 942.8078372337 0.0022294754 0.0060615182 0.0000114262 
22.1299530050 1.5540824602 1.3868647620 999999.9724240873 816.8014521764 0.0015498119 0.0052740429 0.0000116511 
22.1909446392 1.5986765119 1.4907386303 999999.9326077325 910.4027732504 0.0028681637 0.0060456081 0.0000113071 
22.4615498803 1.6368070243 1.4664908400 999999.9244225005 1016.4043561069 0.0022501726 0.0057909817 0.0000080007 
23.2067956266 1.4892042873 1.4602421031 999999.9395828330 683.2789443224 0.0023082863 0.0057574416 0.0000131953 
23.2564221046 1.4986228767 1.4191046663 999999.8837493605 653.0639060311 0.0023605079 0.0053652744 0.0000104774 
21.4247986880 1.5948332700 1.4941419417 999999.9686350760 942.8078372337 0.0022294754 0.0060615182 0.0000114262 
22.5584019218 1.5958033488 1.4241304799 999999.9250544644 931.6156450498 0.0016894448 0.0055277579 0.0000077355 
22.4508621166 1.6374662625 1.4836464049 999999.9267963846 1009.7374535413 0.0026206271 0.0059537346 0.0000091232 
22.4233913463 1.5523156843 1.4840851879 999999.9366263301 807.8015274959 0.0027699995 0.0059839160 0.0000125869 
21.4496139052 1.5993885201 1.4350223644 999999.9245073317 887.9104792359 0.0022577836 0.0055186430 0.0000127701 
23.3899506547 1.6191758506 1.4044664609 999999.9292344350 921.1998328549 0.0021274712 0.0052501685 0.0000143133 
22.6532750984 1.4821430887 1.4227636651 999999.9740316763 650.7740079705 0.0020104272 0.0054464639 0.0000147895 
22.4508621166 1.6374662625 1.4836464049 999999.9267963842 1009.7374535413 0.0026206271 0.0059537346 0.0000091232 
23.6138822047 1.6072963617 1.4021951723 999999.9497301503 951.5892572211 0.0016112574 0.0053666732 0.0000086614 
22.1857217650 1.5580428075 1.4783741029 999999.9448515588 814.4593982196 0.0027439370 0.0059302211 0.0000128955 
22.7829220509 1.6450593427 1.4861103462 999999.9129528640 1030.4946149243 0.0026511899 0.0059734411 0.0000079129 
22.1857217650 1.5580428075 1.4783741029 999999.9448515588 814.4593982196 0.0027439370 0.0059302211 0.0000128955 
21.8926081530 1.5334429499 1.3536193737 999999.9354645994 712.4213866463 0.0016708097 0.0048879374 0.0000103185 
23.5145665869 1.5666340293 1.4933855244 999999.9281665912 835.5085212665 0.0031083384 0.0060802180 0.0000076454 
22.1877896084 1.5647935955 1.3692477669 999999.9410117056 818.5325274599 0.0015532124 0.0050845760 0.0000056689 
22.2124563707 1.5979828836 1.4530026815 999999.9630179456 949.5703410458 0.0018168274 0.0057423465 0.0000071310 
21.0402198217 1.5817306114 1.4640515785 999999.9662733352 895.8743256666 0.0020398707 0.0058088161 0.0000123655 
21.6194047246 1.5875426762 1.5045289472 999999.9789041502 934.5452247700 0.0022831999 0.0061709361 0.0000157138 
22.7229757575 1.5997419121 1.5373040100 999999.9630119395 965.5693033563 0.0028233460 0.0064705518 0.0000110091 
21.1354387058 1.5448558563 1.4269132235 999999.9440913938 757.8644164146 0.0022302882 0.0054342970 0.0000089217 
22.0473856175 1.5248129351 1.4002898749 999999.9623172685 692.1846988257 0.0021901788 0.0051872933 0.0000075426 
23.2930989920 1.5604082031 1.4846632515 999999.9467522418 907.5473984125 0.0017962621 0.0060933520 0.0000194131 
21.1614545367 1.5392358604 1.4371096626 999999.9519262352 795.8079676323 0.0018357431 0.0056160585 0.0000141693 
22.3535566954 1.5802123638 1.4697879963 999999.9243993582 849.7055776631 0.0028413393 0.0058671076 0.0000156849 
22.8692827231 1.6274811418 1.5299132356 999999.9565111427 1018.6249046203 0.0029040404 0.0063983410 0.0000084422 
21.4235460879 1.5540924489 1.4557950903 999999.9615597703 846.4837657194 0.0018545535 0.0057754286 0.0000119965 
21.4235460879 1.5540924489 1.4557950903 999999.9615597703 846.4837657194 0.0018545535 0.0057754286 0.0000119965 
22.4508621166 1.6374662625 1.4836464049 999999.9267963842 1009.7374535413 0.0026206271 0.0059537346 0.0000091232 
22.8692827231 1.6274811418 1.5299132356 999999.9565111427 1018.6249046203 0.0029040404 0.0063983410 0.0000084422 
23.2930989915 1.5604082031 1.4846632515 999999.9467522418 907.5473984125 0.0017962621 0.0060933520 0.0000194131 
23.5834798157 1.5054680253 1.4961326658 999999.9555860991 786.5849436018 0.0019519761 0.0061767462 0.0000241243 
22.4508621166 1.6374662625 1.4836464049 999999.9267963842 1009.7374535413 0.0026206271 0.0059537346 0.0000091232 
20.9552451558 1.5824528936 1.4608583098 999999.9452223092 862.9987560208 0.0024080105 0.0057311863 0.0000064541 
21.1888074504 1.5283535530 1.3857681264 999999.9552941022 716.4944532378 0.0018077867 0.0051058104 0.0000026026 
23.6508129138 1.5903531016 1.4552813292 999999.9198176046 961.0928841460 0.0016678233 0.0058319408 0.0000076418 
23.2050204427 1.5737541782 1.4595721201 999999.9379229082 922.9847100314 0.0016845611 0.0058630991 0.0000073964 
20.9768667324 1.5479381990 1.4230577933 999999.9519387576 802.2394791578 0.0017878054 0.0054674910 0.0000049969 
22.4878932294 1.4945462726 1.3544085726 999999.9679502284 662.5773307526 0.0015071308 0.0049714368 0.0000035431 
21.9835661994 1.5453856997 1.3589943662 999999.9558550538 725.6689639824 0.0017945004 0.0048566870 0.0000010516 
22.1899881279 1.5458840950 1.3561231260 999999.9558550538 725.6689639824 0.0017945004 0.0048566870 0.0000089126 
22.7229859931 1.5965924875 1.3836917229 999999.9186488390 890.4715695360 0.0016755620 0.0051516950 0.0000065192 
21.2340104286 1.5956965977 1.4767326115 999999.9259109033 934.1486299005 0.0021191945 0.0058997975 0.0000083925 
22.5079734955 1.6153879241 1.5331194037 999999.9190143973 1010.6640934180 0.0025820839 0.0064091253 0.0000092283 
23.6508129138 1.5903531016 1.4552813292 999999.9198176046 961.0928841460 0.0016678233 0.0058319408 0.0000076418 
22.1899890188 1.5458840985 1.3561231260 999999.9558550538 725.6689639824 0.0017945004 0.0048566870 0.0000089126 
21.1094458444 1.5781508385 1.4245747833 999999.9414686146 829.4726737248 0.0022084776 0.0054125269 0.0000088408 
23.2923953336 1.4968770066 1.4161184379 999999.9756878130 647.9520902668 0.0023395043 0.0053422484 0.0000115198 
20.6770539658 1.5578897630 1.4257006280 999999.9537829629 807.9322271285 0.0019480916 0.0054597892 0.0000089449 
22.0733257712 1.6201407453 1.4833683838 999999.9454007985 961.1400174663 0.0027061190 0.0059662504 0.0000117981 
23.5124097674 1.6050507299 1.5341249372 999999.9702577693 962.2810061270 0.0031490937 0.0064889431 0.0000151112 
22.0259478383 1.5584920697 1.4764645154 999999.9696384401 878.0889171870 0.0018771534 0.0059608020 0.0000119204 
21.9996542013 1.5951057416 1.4984098832 999999.9225683170 962.5769118686 0.0020779293 0.0061024090 0.0000074645 
23.5948201298 1.6037654097 1.5585091923 999999.9829315374 996.9512443288 0.0028854575 0.0066761234 0.0000122245 
22.4608138557 1.5766328616 1.5294959932 999999.9464612510 937.9826299290 0.0022755380 0.0063717287 0.0000076897 
23.5970382295 1.6034461621 1.5600309960 999999.9829315374 996.9512443288 0.0028854575 0.0066761234 0.0000086478 
22.4608138557 1.5766328616 1.5294959932 999999.9464612510 937.9826299290 0.0022755380 0.0063717287 0.0000076897 
21.1162890321 1.5518043011 1.3995961410 999999.9749591196 793.9606360168 0.0017221818 0.0052819955 0.0000070088 
22.1860631039 1.4890574195 1.4081336775 999999.9388614340 671.6117730290 0.0017712609 0.0053515175 0.0000090459 
21.2852936186 1.5179232099 1.4202370210 999999.9966243035 712.2475351092 0.0020265660 0.0053993173 0.0000098427 
21.2852936186 1.5179232099 1.4202370210 999999.9966243035 712.2475351092 0.0020265660 0.0053993173 0.0000098427 
21.2852936208 1.5179232098 1.4202370210 999999.9966243035 712.2475351092 0.0020265660 0.0053993173 0.0000098427 
21.2852936183 1.5179232099 1.4202370210 999999.9966243037 712.2475351092 0.0020265660 0.0053993173 0.0000098427 
21.2852929326 1.5179232343 1.4202370212 999999.9294036485 712.2475351092 0.0020265660 0.0053993173 0.0000098427 
22.1837483714 1.5144672356 1.3465040535 999999.8815715790 666.1339351233 0.0016645131 0.0048199364 0.0000087766 
20.8838923774 1.5823972557 1.4713902256 999999.9095867459 894.7395312241 0.0021375134 0.0058458923 0.0000075778 
22.2040875350 1.6303209842 1.5087581706 999999.9021084614 1020.8507984473 0.0025605035 0.0061750399 0.0000069631 
21.2852929326 1.5179232343 1.4202370212 999999.9294036485 712.2475351092 0.0020265660 0.0053993173 0.0000098427 
23.5934803693 1.5252737465 1.5321880258 999999.9811958813 835.5702236785 0.0022520730 0.0064040594 0.0000087130 
22.2040875350 1.6303209842 1.5087581706 999999.9021084616 1020.8507984473 0.0025605035 0.0061750399 0.0000069631 
22.2766757608 1.6353593119 1.4958840236 999999.9292223572 1032.5873128030 0.0023756024 0.0060471616 0.0000050376 
22.9363085253 1.6397810063 1.4456408716 999999.8556766021 1009.0140568201 0.0021793923 0.0055940962 0.0000051266 
23.5834454981 1.6295890431 1.4080490608 999999.8646995763 962.1015944367 0.0020012059 0.0052725483 0.0000057142 
21.5703765298 1.5557590027 1.4026865652 999999.9084399192 819.9916902894 0.0016391365 0.0053483471 0.0000060895 
23.1435171077 1.5050673315 1.3157094497 999999.9214337717 671.6519189344 0.0013645725 0.0047409418 0.0000063645 
23.1435171077 1.5050673315 1.3157094497 999999.9214337717 671.6519189344 0.0013645725 0.0047409418 0.0000063645 
23.5756953392 1.5455207417 1.3118855613 999999.8692810949 722.9472344251 0.0015020428 0.0045850075 0.0000071285 
23.0523862809 1.6289180507 1.4314970329 999999.8445418524 948.7314964959 0.0024158604 0.0054599527 0.0000065910 
21.0246380913 1.5599241152 1.4155229848 999999.8754033955 821.9371364364 0.0017773179 0.0054099432 0.0000075360 
22.4960670556 1.5678852177 1.3530397165 999999.8724047767 793.5324724682 0.0016384493 0.0048855420 0.0000068166 
21.0246380915 1.5599241152 1.4155229848 999999.8754033954 821.9371364364 0.0017773179 0.0054099432 0.0000075360 
21.3771935870 1.5436316611 1.4517964709 999999.8584864200 771.7722533689 0.0023994512 0.0056630721 0.0000101611 
21.2646897819 1.5396808604 1.4740093947 999999.8777667228 810.1085031369 0.0020906919 0.0058860034 0.0000098210 
23.5834454981 1.6295890431 1.4080490608 999999.8646995763 962.1015944367 0.0020012059 0.0052725483 0.0000057142 
21.2646897819 1.5396808604 1.4740093947 999999.8777667228 810.1085031369 0.0020906919 0.0058860034 0.0000098210 
23.4818823571 1.4662130692 1.3420625203 999999.9123721097 591.9326819414 0.0015328923 0.0048569753 0.0000090433 
23.5834454978 1.6295890432 1.4080490608 999999.8646995767 962.1015944367 0.0020012059 0.0052725483 0.0000057142 
21.3897426301 1.5738615511 1.4945017435 999999.8584936350 873.8439879185 0.0025372745 0.0060570241 0.0000101216 
22.8929074248 1.6379296494 1.5091710908 999999.8468493936 1021.5064918186 0.0029213043 0.0062066690 0.0000080405 
23.1313584348 1.6512603339 1.5058514860 999999.8552813188 1059.1156063335 0.0027944562 0.0061596394 0.0000065514 
21.8533722605 1.5859509084 1.3883672503 999999.9198159268 845.3250075545 0.0018359752 0.0051286883 0.0000051167 
22.6994720745 1.5655070543 1.5327859803 999999.9137525742 917.9000389452 0.0022695385 0.0064026586 0.0000076459 
23.4117709321 1.6450730734 1.4857722879 999999.8699560242 1073.3185814666 0.0021184365 0.0059718331 0.0000055946 
21.7874943315 1.6256229276 1.4837662460 999999.8798670003 988.4333276631 0.0024527036 0.0059399374 0.0000061958 
21.7139686310 1.5289402063 1.3590903930 999999.8757509340 719.5711163275 0.0015968162 0.0049604049 0.0000050707 
22.9557119146 1.4934831189 1.3300819366 999999.9389393562 615.3977112882 0.0016055748 0.0046864661 0.0000056129 
22.5019543239 1.5834307668 1.5326113297 999999.9005310959 925.1049197517 0.0027646450 0.0064047321 0.0000062316 
23.3178575032 1.5263307798 1.3828077744 999999.9315018862 781.8321179583 0.0014215036 0.0053195829 0.0000046820 
21.7874943315 1.6256229276 1.4837662460 999999.8798670003 988.4333276631 0.0024527036 0.0059399374 0.0000061958 
22.2163671320 1.5438343282 1.4414355256 999999.9262698811 833.6777417047 0.0016771455 0.0056886520 0.0000050671 
22.2922061982 1.5582074345 1.3827730139 999999.9051591994 748.9799020551 0.0021272174 0.0050286693 0.0000070606 
22.7629208314 1.6414367852 1.5179398570 999999.9315722848 1051.3509134917 0.0026982802 0.0062648910 0.0000066380 
23.2389085223 1.5955433104 1.5562785015 999999.9670990515 989.2581141486 0.0025988821 0.0066123630 0.0000062468 
22.2049267219 1.5819942732 1.4839152547 999999.9383352926 865.8028991461 0.0028570575 0.0059710927 0.0000082914 
22.2922061980 1.5582074345 1.3827730139 999999.9051591994 748.9799020551 0.0021272174 0.0050286693 0.0000070606 
21.4430441166 1.5550935009 1.3865938235 999999.8650689260 758.7369831319 0.0019624361 0.0050873975 0.0000067670 
23.1251177254 1.4806115518 1.3751182496 999999.9250558575 602.8306826528 0.0019208448 0.0049964156 0.0000078441 
22.2887111523 1.5594380542 1.5261262336 999999.8930822839 882.8056976417 0.0024604502 0.0063369692 0.0000074922 
22.9657724431 1.5144812041 1.4144601759 999999.9013891164 675.2531768503 0.0024043715 0.0053105417 0.0000076455 
22.7232444861 1.5004581375 1.4607039766 999999.9035842394 745.2123611053 0.0018354617 0.0058065677 0.0000060176 
21.8195201271 1.5325242197 1.3642778471 999999.8950134115 701.9504421676 0.0018179362 0.0049156553 0.0000061045 
22.6831738076 1.4788949033 1.3678220171 999999.9090496028 622.2306939575 0.0016607809 0.0050139962 0.0000065203 
22.2049267219 1.5819942732 1.4839152547 999999.9383352926 865.8028991461 0.0028570575 0.0059710927 0.0000082914 
22.4285224386 1.5961570396 1.3876903108 999999.8951936599 860.4698282285 0.0019273427 0.0051005301 0.0000058152 
23.0310084984 1.6135048325 1.5454220327 999999.9502430621 1026.7001973059 0.0024905040 0.0065123921 0.0000072823 
21.8729920618 1.5929350782 1.4108378401 999999.9129637257 897.8025683361 0.0017509791 0.0053665195 0.0000049214 
22.9951679057 1.6424548913 1.5069566927 999999.9406837664 1031.1460237733 0.0029111765 0.0061826066 0.0000073321 
22.5013108348 1.4925887472 1.4450962084 999999.9328545542 682.4907931586 0.0021424019 0.0056061986 0.0000076728 
21.2656039833 1.5620741755 1.4902070111 999999.9216222578 849.6139318231 0.0024281940 0.0060100642 0.0000085669 
22.0795919667 1.5147218184 1.4793949207 999999.9120915036 758.8478858480 0.0021867027 0.0059237930 0.0000091842 
22.9951679057 1.6424548913 1.5069567120 999999.9406837664 1031.1460237733 0.0029111765 0.0061826066 0.0000073321 
21.6767068602 1.5163147312 1.3649846600 999999.9153820314 689.7179469139 0.0016649439 0.0049877508 0.0000074718 
22.8452578245 1.6448488346 1.5155288462 999999.9309312608 1066.7299035457 0.0025551109 0.0062309097 0.0000053484 
23.3905515545 1.6068021613 1.3787549021 999999.9073159776 907.7827102329 0.0017050777 0.0050902098 0.0000060897 
22.8174363075 1.4747348279 1.3880544512 999999.9234084408 618.9119158334 0.0018023886 0.0051499187 0.0000079693 
21.7400387926 1.5624593340 1.4540528897 999999.9152176143 871.0110131055 0.0017921195 0.0057658415 0.0000080822 
22.7956195686 1.5713731933 1.4225919321 999999.8639179000 890.3995740466 0.0015868966 0.0055645383 0.0000053212 
23.5263876634 1.5819019527 1.5509158386 999999.9041195957 974.1368906897 0.0023042759 0.0065688365 0.0000079449 
23.5263876653 1.5819019527 1.5509158386 999999.9041195957 974.1368906897 0.0023042759 0.0065688365 0.0000079449 
23.1208538105 1.5104901836 1.3574900299 999999.8441161980 725.7342492305 0.0013916921 0.0051060711 0.0000043578 
23.1836341866 1.5970597664 1.5474766716 999999.8597987597 999.0664287654 0.0023715074 0.0065321543 0.0000073629 
23.1208537011 1.5104901820 1.3574900299 999999.8441161980 725.7342492305 0.0013916921 0.0051060711 0.0000043578 
23.1208537305 1.5104901825 1.3574900299 999999.8441161985 725.7342492305 0.0013916921 0.0051060711 0.0000043578 
22.8703992963 1.5192874997 1.4030070733 999999.8284797939 770.0448212653 0.0015098861 0.0054360253 0.0000053104 
23.1836341092 1.5970597663 1.5474766716 999999.8597987597 999.0664287654 0.0023715074 0.0065321543 0.0000073629 
21.2811407297 1.5288300418 1.4492466389 999999.8740458160 778.4450632082 0.0019053205 0.0056861435 0.0000080261 
21.5170475324 1.5163532155 1.3809216660 999999.8803788396 686.6392293944 0.0018231832 0.0050793164 0.0000090199 
21.5170475324 1.5163532155 1.3809216660 999999.8803788396 686.6392293944 0.0018231832 0.0050793164 0.0000090199 
22.6066142986 1.4985752867 1.4481770781 999999.8570417380 687.9779086792 0.0022836539 0.0056358934 0.0000105537 
23.1836341092 1.5970597663 1.5474766716 999999.8597987597 999.0664287654 0.0023715074 0.0065321543 0.0000073629 
21.5170476966 1.5163532208 1.3809216660 999999.8803788396 686.6392293944 0.0018231832 0.0050793164 0.0000090199 
21.1059227251 1.5375169440 1.3974582520 999999.8629203327 761.1709263105 0.0017187983 0.0052605646 0.0000060613 
21.6275887439 1.5805559350 1.5126741536 999999.8985139574 917.5177649899 0.0023967232 0.0062176243 0.0000088979 
22.0528916190 1.5714242611 1.4043191364 999999.8370786610 789.2407643338 0.0022897176 0.0052217556 0.0000088537 
21.6275887439 1.5805559350 1.5126741536 999999.8985139574 917.5177649899 0.0023967232 0.0062176243 0.0000088979 
21.6275887439 1.5805559350 1.5126741536 999999.8985139572 917.5177649899 0.0023967232 0.0062176243 0.0000088979 
22.6202124698 1.5494931169 1.5055942332 999999.8754431012 825.3408089771 0.0027559135 0.0061731450 0.0000104456 
21.7000252115 1.5867786610 1.4754335129 999999.8835365553 874.2771220953 0.0027001380 0.0058906272 0.0000107615 
21.7744967962 1.5899912730 1.4522273806 999999.8796561363 861.8620018142 0.0026128511 0.0056710149 0.0000105654 
22.0338145949 1.5770123027 1.3745006675 999999.8749607296 827.3435742209 0.0017042399 0.0050533106 0.0000065580 
23.4097368277 1.5206867960 1.4428998655 999999.8981350614 706.7950816591 0.0026713302 0.0056040742 0.0000139160 
21.8542269493 1.5341514769 1.4738574199 999999.8910271785 772.9091729467 0.0024727151 0.0058706776 0.0000110304 
22.4289483812 1.6254404394 1.5234999489 999999.8776849128 1023.4884065847 0.0025976891 0.0063211929 0.0000093530 
22.9310375985 1.6114852810 1.4660843416 999999.8573835500 913.3951674959 0.0029373126 0.0058254077 0.0000120166 
23.3992239601 1.6062120257 1.3793041342 999999.8615032781 883.5379720406 0.0018900789 0.0050352026 0.0000069525 
22.1671510146 1.6152979925 1.5035894193 999999.9126665143 966.3906875040 0.0027939872 0.0061610014 0.0000122678 
23.1844497868 1.5741401998 1.4905402935 999999.8334331322 850.0699681361 0.0030668364 0.0060648589 0.0000116561 
20.7852561680 1.5606718572 1.4193583496 999999.8279726933 794.8826929370 0.0020714122 0.0053704343 0.0000064478 
21.4055567735 1.5280105506 1.3815947532 999999.8132672647 735.6264556575 0.0016384620 0.0051429476 0.0000036634 
22.1572765400 1.5159483096 1.4700897340 999999.8259248745 739.4709926467 0.0023575535 0.0058280334 0.0000088172 
22.3602088270 1.5906721558 1.3819186216 999999.7675543111 844.2332052784 0.0018918482 0.0050490316 0.0000037725 
20.9851436080 1.5342131509 1.4075625877 999999.8943262945 756.3066985161 0.0017877733 0.0053335382 0.0000077318 
22.0107212161 1.5009353477 1.4196899115 999999.9577122862 712.3434451349 0.0017357359 0.0054757915 0.0000097114 
21.7003014302 1.5776670497 1.4635824304 999999.9056913590 844.0291508084 0.0026553150 0.0057826778 0.0000117036 
20.8307638409 1.5795934473 1.4317065890 999999.8441565410 863.2324952160 0.0019395731 0.0054994373 0.0000041280 
21.5579262424 1.5517129300 1.3749500834 999999.8273923553 783.1045395317 0.0016105151 0.0050885594 0.0000015155 
22.4814366930 1.6165618304 1.4117561126 999999.8374651752 932.8871861239 0.0019551475 0.0053047563 0.0000022691 
22.8371046149 1.4799912704 1.4063106805 999999.9466708505 667.8156304788 0.0016674989 0.0053698891 0.0000062461 
22.8371046149 1.4799912704 1.4063106805 999999.9466708505 667.8156304788 0.0016674989 0.0053698891 0.0000062461 
21.5724284531 1.5768033090 1.4677568154 999999.9056913590 844.0291508084 0.0026553150 0.0057826778 0.0000013725 
22.3247213451 1.4966536023 1.4206632666 999999.9598320250 709.9338944691 0.0017004600 0.0054828377 0.0000049804 
21.5724284531 1.5768033090 1.4677568154 999999.9056913590 844.0291508084 0.0026553150 0.0057826778 0.0000013725 
21.5344588762 1.5216864490 1.4233985208 45048.8602483953 32.9678378207 0.0020775608 0.0056576297 0.0000725354 
22.7206503123 1.6004282682 1.4262934872 45048.8602483953 41.2097972759 0.0020775608 0.0056576297 0.0000725354 
23.0464309052 1.5356749075 1.4253823864 45048.8602483953 32.9678378207 0.0025969510 0.0056576297 0.0000725354 
21.6906282477 1.5235367006 1.4163137031 45048.8602483953 32.9678378207 0.0020775608 0.0056576297 0.0000906692 
22.6420425868 1.5249416719 1.4877251644 42178.7072642495 33.2226132714 0.0024438099 0.0062976208 0.0000853225 
22.9488801847 1.4952352680 1.4301791131 43362.7074992912 29.3260106335 0.0023454606 0.0058498643 0.0001072761 
23.4054639178 1.4727248451 1.4312205695 42519.6311247391 27.5050970398 0.0022197154 0.0059459817 0.0001246465 
23.5219241721 1.4754007592 1.4229860848 52679.4541849788 33.3816504260 0.0022738074 0.0057392593 0.0000940102 
23.5219241721 1.4754007592 1.4229860848 52679.4541849788 33.3816504260 0.0022738074 0.0057392593 0.0000940102 
22.4811712064 1.5370399788 1.4789727956 38579.3034715200 31.3002458092 0.0024089375 0.0063215609 0.0001139261 
21.6906282477 1.5235367006 1.4163137031 45048.8602483953 32.9678378207 0.0020775608 0.0056576297 0.0000906692 
23.3857936481 1.5816187309 1.4451403283 40880.0125023467 34.4868863123 0.0028198064 0.0058598984 0.0000771429 
22.4367630377 1.5581864160 1.4708004251 47902.2159175432 39.3297595680 0.0027029214 0.0060759534 0.0000699091 
23.5367817449 1.5329220178 1.4069227968 58037.5600195689 40.9676910131 0.0025580667 0.0054168473 0.0000549327 
22.8454519917 1.5590637375 1.4163949955 42724.9821224211 33.6048437200 0.0024409395 0.0056646983 0.0001016146 
21.5954645902 1.5411282336 1.4581869140 45264.9763907133 36.0421426765 0.0022700119 0.0059761075 0.0000756454 
21.4949718439 1.5161148351 1.4197276244 49658.7313702970 36.2105522871 0.0019211552 0.0056109983 0.0000615907 
22.8686820561 1.5651706970 1.4936370095 34542.8330858178 31.1700236515 0.0022221092 0.0064204981 0.0001061637 
23.6318257344 1.4569882167 1.3846515468 46203.5467996383 28.8303896701 0.0016354174 0.0055595032 0.0001029723 
23.6318257344 1.4569882167 1.3846515468 46203.5467996383 28.8303896701 0.0016354174 0.0055595032 0.0001029723 
22.8463859354 1.5926998156 1.4411838320 41846.6249626589 39.2192705459 0.0018223477 0.0057977091 0.0000553380 
22.7699508812 1.5406065581 1.3724410894 40324.4569499039 29.6398164426 0.0019626854 0.0052923378 0.0001032757 
22.5243105424 1.5796675154 1.4051607846 43518.3854278517 35.6203029000 0.0022835385 0.0053559824 0.0000455609 
22.5243105424 1.5796675154 1.4051607846 43518.3854278517 35.6203029000 0.0022835385 0.0053559824 0.0000455609 
22.5799227707 1.5003183489 1.4519036554 35347.1205310074 26.1342677187 0.0019630702 0.0060613045 0.0000996542 
22.7170253153 1.5568672211 1.5111072627 38492.8572202885 34.1936934370 0.0022951424 0.0064505630 0.0000709612 
21.6607587803 1.5705109910 1.4869131575 42858.6544876479 36.6779525736 0.0026323145 0.0060255762 0.0000191207 
21.8459243402 1.5522006326 1.4462233633 51966.8713254394 40.2407591903 0.0025568530 0.0055835377 0.0000021247 
23.6797073393 1.5674376962 1.3797472026 66328.4317251221 50.1144885332 0.0023271983 0.0049882392 0.0000071373 
23.2576569537 1.5481367289 1.5105223165 46423.4599147632 41.1554825609 0.0020633345 0.0064078617 0.0000555400 
22.5540316488 1.6306347690 1.4669795365 63831.2079459961 64.9657232571 0.0020727722 0.0058148797 0.0000085456 
20.8221566204 1.5533906973 1.4184913983 82012.9489960533 66.0400304697 0.0018050639 0.0054024299 0.0000004607 
21.5437026066 1.5310325932 1.4695084416 89941.1907116041 71.8107217699 0.0019679786 0.0058426626 0.0000037885 
22.5540327090 1.6306347926 1.4669795365 63831.2079459961 64.9657232571 0.0020727722 0.0058148797 0.0000085456 
22.8231507074 1.5790004643 1.4406500218 84542.5229700743 69.0539176243 0.0027980810 0.0055422987 0.0000014405 
23.5987628036 1.5673290208 1.3806291945 66328.4317251221 50.1144885332 0.0023271983 0.0049882392 0.0000047475 
23.1416875461 1.6200262371 1.5053761177 70029.9422053284 67.4955823013 0.0031432962 0.0061820265 0.0000046793 
22.5182030458 1.6306087762 1.4675247079 63831.2079459961 64.9657232571 0.0020727722 0.0058148797 0.0000070715 
21.9188985111 1.5992214013 1.4162471390 67406.4000469023 61.4316008778 0.0018142933 0.0054053315 0.0000084695 
22.2816665772 1.6036496827 1.5013718207 86051.6786205666 84.8978749068 0.0020800140 0.0061262279 0.0000066513 
21.2490124699 1.5786377614 1.4960859882 54896.8708864730 48.7489047162 0.0024839825 0.0060546059 0.0000060626 
22.7334289105 1.5334923291 1.4913109557 39319.4670194261 30.6744196209 0.0026859668 0.0060187949 0.0000057683 
21.5437057945 1.5310326412 1.4695084416 89941.1907116041 71.8107217699 0.0019679786 0.0058426626 0.0000037885 
23.1416875461 1.6200262371 1.5053761177 70029.9422053284 67.4955823013 0.0031432962 0.0061820265 0.0000046793 
21.8823181567 1.5009371126 1.4346095492 81637.1954387768 57.9865526977 0.0018752590 0.0055471375 0.0000048837 
23.4831556505 1.5722445139 1.4807213283 76254.8328403377 63.5411480673 0.0031119299 0.0059482850 0.0000037608 
23.4831556505 1.5722445139 1.4807213283 76254.8328403377 63.5411480673 0.0031119299 0.0059482850 0.0000037608 
22.2347472509 1.5487765936 1.5162806684 91853.0045332148 77.6808893009 0.0025148145 0.0062386250 0.0000052410 
22.8990689842 1.5382249665 1.5263920845 110331.0713565857 92.1468815933 0.0025302304 0.0063306345 0.0000048302 
21.9881176035 1.5659274077 1.4361313987 70898.0450498218 56.2621876621 0.0025693375 0.0055087526 0.0000069687 
23.1352747474 1.5365806371 1.4314373989 65685.4911796147 54.4275010894 0.0015711636 0.0056732051 0.0000089557 
21.8823185971 1.5009371125 1.4346095492 81637.1954387768 57.9865526977 0.0018752590 0.0055471375 0.0000048837 
23.5904150246 1.6185288444 1.4084510679 74804.7168758490 67.8062259120 0.0023382181 0.0052559192 0.0000087108 
22.0211993885 1.5520519751 1.4967232123 92510.5026597117 76.2518338014 0.0026404701 0.0060604663 0.0000044645 
22.7610737074 1.6376225290 1.5086125844 80644.3380545342 82.4309709913 0.0028711791 0.0061935473 0.0000070558 
21.6179539755 1.5446761790 1.4250131512 68226.1640354143 51.0339529541 0.0023527110 0.0054059323 0.0000072701 
22.0211993885 1.5520519751 1.4967232123 92510.5026597118 76.2518338014 0.0026404701 0.0060604663 0.0000044645 
23.5904150244 1.6185288444 1.4084510677 74804.7168758490 67.8062259120 0.0023382181 0.0052559192 0.0000087108 
23.5409325758 1.6479354267 1.5159013714 83043.0192405211 86.9684713025 0.0030763993 0.0062790401 0.0000067591 
23.5740402373 1.5902820144 1.4567622781 108003.8569012874 91.7910088327 0.0030654127 0.0057237310 0.0000042873 
23.3790297444 1.5804028557 1.5466504001 47243.6467343446 43.8403124683 0.0029306028 0.0065556908 0.0000081031 
23.3903884119 1.5562150646 1.5488232031 26885.9470000433 24.3413872130 0.0024330679 0.0065544808 0.0000095720 
21.6157243983 1.5775474087 1.4845200607 131605.8972831884 113.3760813751 0.0026952094 0.0059400265 0.0000016443 
21.8603173910 1.5569300268 1.3624244962 114490.3547408680 89.7609501224 0.0015917094 0.0049778795 0.0000002188 
21.8603173908 1.5569300268 1.3624244962 114490.3547408680 89.7609501224 0.0015917094 0.0049778795 0.0000002188 
21.7554874653 1.6106170392 1.5131484906 88423.9713481235 87.1600549206 0.0024019218 0.0061924464 0.0000012804 
23.6383126770 1.4635574186 1.3700342845 93696.4738205378 58.0950304118 0.0015331219 0.0051158687 0.0000076438 
22.4926038552 1.5988843354 1.5118613632 124469.9913338643 115.4015628210 0.0029706849 0.0062171933 0.0000026903 
21.8555100157 1.5918265594 1.5144406943 124166.9246104817 118.6192808009 0.0022549771 0.0062204872 0.0000042703 
23.4425933241 1.5841755888 1.4878701292 119022.6476039249 102.8306628423 0.0031663775 0.0060131702 0.0000020019 
21.7528307152 1.5379591938 1.4449535772 88460.2509285220 71.9016716903 0.0017480014 0.0056819588 0.0000034177 
23.0429976661 1.4957394419 1.4836585218 95019.8705819438 70.0229216914 0.0020695118 0.0059543630 0.0000035094 
21.6747564959 1.6104678317 1.4893654697 108569.4255244689 102.1822091932 0.0026984142 0.0059837170 0.0000014273 
21.1769046024 1.5801627287 1.4310702334 89452.3012206406 74.4931240868 0.0023098769 0.0054513350 0.0000043777 
23.2299019581 1.4998606792 1.4192924482 76508.9791940936 50.0960418628 0.0023627304 0.0053511845 0.0000064140 
23.1483953635 1.6515119466 1.5137279051 105238.5743402467 113.8272613208 0.0025827039 0.0062205710 0.0000068682 
22.8256912509 1.6497300640 1.4979717181 142582.8913943701 151.7367813363 0.0024942497 0.0060583946 0.0000027030 
23.6271533849 1.6482647911 1.5456911494 172543.9873363062 189.3261057450 0.0027421837 0.0065086062 0.0000026852 
21.7699132164 1.5831221850 1.4027757631 132671.1415408895 109.5308058807 0.0021299713 0.0052186737 0.0000090221 
21.5112844953 1.5729613225 1.4250203463 132922.1376136106 115.4798186135 0.0017368255 0.0055133271 0.0000072269 
21.4787464908 1.5727922624 1.4259696649 132922.1376136106 115.4798186135 0.0017368255 0.0055133271 0.0000046993 
23.6209240251 1.6138050842 1.5574128853 151200.8731667121 153.2266865011 0.0029755795 0.0066539533 0.0000070423 
23.0752138124 1.5124363411 1.3151749697 105897.4143298572 72.4468766796 0.0013713788 0.0047290948 0.0000065496 
21.4533124814 1.5772239249 1.5022732002 136526.6823409070 121.5107246385 0.0025264312 0.0061222334 0.0000085809 
21.3909478538 1.6115402075 1.4694575594 116594.1866840162 111.8779722706 0.0021645499 0.0058152233 0.0000050247 
20.8414926234 1.5483967138 1.4605324325 139110.1883271872 112.0895710552 0.0021709635 0.0057500175 0.0000092757 
23.4747322907 1.5199381269 1.5174268112 153553.6435210439 121.1158979938 0.0025822492 0.0062832784 0.0000127380 
22.0321306099 1.5922450712 1.5244435832 162498.5436132784 153.1472200793 0.0026323248 0.0063260917 0.0000075525 
22.5705715975 1.6083592965 1.5323527094 145308.8744831003 142.0265081316 0.0028469431 0.0064082527 0.0000062633 
21.7699132164 1.5831221850 1.4027757631 132671.1415408895 109.5308058807 0.0021299713 0.0052186737 0.0000090221 
22.6626536273 1.6274407868 1.4991214474 134981.7084867260 133.0134310689 0.0029187453 0.0061231710 0.0000105429 
21.9423257732 1.5864980335 1.5189392175 166626.2103976123 153.6537719545 0.0026558631 0.0062787591 0.0000080411 
21.4978919699 1.5489636954 1.4889096656 194556.4783496817 164.5060054672 0.0020952214 0.0060109142 0.0000067535 
23.3286682392 1.5761682576 1.5412276778 167620.5927201283 160.6769285501 0.0021784754 0.0064577558 0.0000000788 
21.3909478469 1.6115402072 1.4694575594 116594.1866840161 111.8779722706 0.0021645499 0.0058152233 0.0000050247 
23.1252232103 1.5760282580 1.4858181473 151122.9752405792 141.8907285948 0.0018120920 0.0060569754 0.0000086405 
23.1252232103 1.5760282580 1.4858181473 151122.9752405792 141.8907285948 0.0018120920 0.0060569754 0.0000086405 
23.0179729679 1.6092374765 1.4140714782 160219.4452277588 152.7295586693 0.0016955282 0.0054250709 0.0000062405 
23.4047207265 1.6355343178 1.5485390806 151877.4283439159 162.4317462462 0.0027233542 0.0065454732 0.0000058514 
22.5263114310 1.6092693251 1.4912416301 157722.8695306345 146.7385586826 0.0029692648 0.0060398900 0.0000062137 
21.2079321742 1.6050730592 1.4873786549 123769.3682932722 116.8560300094 0.0023999455 0.0059667497 0.0000043036 
21.0029421648 1.5945872764 1.4339361796 83932.5427899655 74.6689572815 0.0020449146 0.0054916124 0.0000017923 
21.5968236589 1.6149382045 1.4927361473 164517.6067982868 161.4423144428 0.0023176510 0.0060258282 0.0000066459 
23.3960920318 1.6013988612 1.5167252382 215718.4346729401 200.9116477399 0.0032039085 0.0063007787 0.0000064504 
23.2165006117 1.5682683822 1.5331314551 232316.7664398070 217.7330532751 0.0021405932 0.0064222196 0.0000089720 
22.9704767691 1.5119757458 1.4689683668 218710.9165351301 157.8634217883 0.0025443441 0.0058208349 0.0000091548 
21.3098093488 1.5483774282 1.4364221640 184477.5949765627 141.6028714361 0.0023517713 0.0055145342 0.0000082468 
21.5454102980 1.5511787473 1.3803533893 158201.7411653746 124.4996256585 0.0016265678 0.0051548686 0.0000087290 
23.3960920318 1.6013988612 1.5167252382 215718.4346729401 200.9116477399 0.0032039085 0.0063007787 0.0000064504 
23.0438260384 1.6191190395 1.4794365561 212798.7914926685 199.9450651696 0.0030360459 0.0059352490 0.0000057546 
22.4594603982 1.6254139666 1.4537206835 219871.9396874991 208.4256334742 0.0026115159 0.0056608735 0.0000041607 
20.7557987521 1.5470182479 1.4367813743 265914.7295168382 211.8140353967 0.0019581129 0.0055715938 0.0000118820 
22.7304629484 1.5559574496 1.4513734131 241900.6811531593 189.0434066962 0.0027803312 0.0056890954 0.0000144597 
21.6739095095 1.6095978839 1.4370894057 226170.1954780992 209.2468911579 0.0021396037 0.0055484110 0.0000134770 
22.5840042075 1.6209756104 1.5264116626 248550.3871943601 254.3687455110 0.0025135485 0.0063678652 0.0000154528 
22.8873398847 1.5637544370 1.3805219134 246736.0188711209 208.5473464708 0.0014990626 0.0052780288 0.0000196724 
23.5219472535 1.6267920748 1.5202952859 218188.9222277553 231.0973383715 0.0022189575 0.0063367390 0.0000210056 
22.5333834954 1.6247493291 1.5223594552 317720.1515603950 324.9203150501 0.0025988682 0.0063363593 0.0000162977 
23.1737939852 1.5723321058 1.4403057177 339275.1312167345 308.3915257743 0.0016270292 0.0057376201 0.0000141151 
23.3698144353 1.5369559217 1.4068490736 364019.7240151970 298.5075119826 0.0014957819 0.0055504325 0.0000240515 
23.1737939852 1.5723321058 1.4403057177 339275.1312167344 308.3915257743 0.0016270292 0.0057376201 0.0000141151 
23.0739958334 1.6076382454 1.5250698440 372710.9839005859 378.7603075002 0.0021950885 0.0063644925 0.0000154985 
23.4488859459 1.6175434807 1.5342473345 322670.2862590736 337.1467052203 0.0022730995 0.0064433255 0.0000155432 
21.9565778434 1.5581964602 1.3765505918 311227.8275656141 251.2314786208 0.0015889612 0.0051647150 0.0000157839 
21.1464002265 1.5304861551 1.3995835106 372318.0706561254 277.1480510412 0.0017719191 0.0053074558 0.0000194155 
22.9268847859 1.4992057317 1.4852228945 446881.3416577938 332.0484057104 0.0021513549 0.0060610532 0.0000285242 
23.5360281609 1.4675624386 1.3312030777 433020.6220452205 256.8732608605 0.0014878524 0.0048449000 0.0000251092 
22.0489865648 1.5526162123 1.3664169637 375000.8255074128 278.7400313236 0.0018691742 0.0049380255 0.0000113597 
22.5436522405 1.5957688545 1.4008884068 370224.3938337681 313.2533875683 0.0022336368 0.0051745862 0.0000037118 
22.4899191465 1.4806607699 1.4052410884 500541.3663036791 328.7759567908 0.0017778754 0.0054230453 0.0000350848 
22.7853313982 1.4807018987 1.3511925207 374196.3440465849 229.6212404159 0.0016296992 0.0049212342 0.0000194039 
21.5471772017 1.5127102439 1.3788126543 315055.6207270565 216.6379393136 0.0017436669 0.0050992611 0.0000121840 
22.8219737034 1.4973180863 1.3715606516 441670.3240828213 276.9072991529 0.0019829046 0.0050066782 0.0000232002 
23.6107408363 1.5316945658 1.3709575012 455852.6251700119 308.9607515387 0.0022341451 0.0049723664 0.0000241963 
23.1169499499 1.4876517779 1.3800102123 364241.3389555531 223.4131550230 0.0020292195 0.0050592076 0.0000180669 
23.3046514835 1.4774292019 1.4507217536 459560.0877016260 305.1027473739 0.0021327585 0.0056941958 0.0000161433 
20.9167172849 1.5314682043 1.4232798681 410949.0858014337 305.6727199987 0.0020071130 0.0054246137 0.0000083527 
20.7079044240 1.5464724167 1.4448340509 434302.9592243738 346.8025024866 0.0019960598 0.0056073167 0.0000034955 
22.8219737034 1.4973180863 1.3715606516 441670.3240828214 276.9072991529 0.0019829046 0.0050066782 0.0000232002 
23.6037920794 1.4975167046 1.3872097774 419635.5753519003 303.9847251087 0.0014443943 0.0053566234 0.0000091671 
22.1578876716 1.4902953577 1.3897568664 542067.0805226713 360.7602135162 0.0016956030 0.0052537459 0.0000203039 
23.6037920794 1.4975167046 1.3872097774 419635.5753519003 303.9847251087 0.0014443943 0.0053566234 0.0000091671 
20.8669141739 1.5441654195 1.4095992419 423736.8008699773 326.5733411698 0.0018700501 0.0053505310 0.0000145342 
21.0832166559 1.5463367988 1.4685604749 442137.1133121400 362.1047432229 0.0020905899 0.0058579007 0.0000157187 
23.3271569332 1.4708549106 1.4300211049 514366.8976494750 341.2783757463 0.0017907711 0.0055897802 0.0000192130 
20.6739356905 1.5558644405 1.4271464311 541360.0878470987 431.9168482020 0.0020242743 0.0054640168 0.0000104219 
21.6248606076 1.5447694492 1.4970775190 659174.2260920247 549.9980164904 0.0022310672 0.0060707489 0.0000062413 
23.5282436663 1.6445179170 1.4387315269 315619.7992095564 319.7377991551 0.0022259698 0.0055350918 0.0000076329 
23.6151867629 1.5150569469 1.3104387152 534297.2393811631 343.3573571091 0.0015847878 0.0045464889 0.0000154196 
21.8150185210 1.5106578362 1.4483098939 597835.1347890396 429.0032601531 0.0021884031 0.0056634214 0.0000159201 
21.9833310484 1.5665474352 1.5158044761 474691.9659883466 417.9533956950 0.0025720390 0.0062602497 0.0000114849 
22.1041699348 1.5372555316 1.4859345059 429040.8141003469 338.7277313165 0.0025491086 0.0060039671 0.0000161208 
22.5661232780 1.4874289986 1.3721559276 503538.9687698210 313.0555135936 0.0018384052 0.0050245376 0.0000171256 
22.0711377932 1.5871862263 1.3846847815 180089.2793511774 152.8462243512 0.0018091972 0.0051113678 0.0000076694 
23.1938001037 1.4766742595 1.4350153363 765437.4495786779 520.3354665221 0.0017815976 0.0056141890 0.0000128656 
22.0711377676 1.5871862266 1.3846847815 180089.2793511773 152.8462243512 0.0018091972 0.0051113678 0.0000076694 
22.5775320489 1.5935242280 1.4503697589 312607.8843925764 296.0424615828 0.0017407064 0.0057357513 0.0000036565 
23.0022665123 1.5923986773 1.5461299525 296508.7434760730 285.3279520694 0.0027724462 0.0065584277 0.0000135825 
21.1509977729 1.5610062055 1.4811260020 267574.7146976325 229.7834920874 0.0021604753 0.0059716710 0.0000174308 
21.6585871225 1.5857447615 1.4989025803 184210.5924342619 171.2739868878 0.0022426830 0.0061538481 0.0000243984 
23.0022665123 1.5923986773 1.5461299525 296508.7434760730 285.3279520694 0.0027724462 0.0065584277 0.0000135825 
23.3222773589 1.6114317602 1.5482727571 182330.3896777429 187.8929116914 0.0024355381 0.0065497835 0.0000103378 
20.8669141694 1.5441654200 1.4095992419 423736.8008699773 326.5733411698 0.0018700501 0.0053505310 0.0000145342 
22.8075682881 1.5438790929 1.3321295664 544440.0064660945 395.9135559089 0.0015873061 0.0047509048 0.0000166325 
21.1141309622 1.5644832104 1.4303267661 368172.3426312768 311.3079013763 0.0018053783 0.0055431412 0.0000090954 
21.0615248317 1.5597237842 1.3971990083 301913.0401105772 239.7097827605 0.0018396237 0.0052309494 0.0000111018 
20.8743068409 1.5515949043 1.4551536679 303973.6966521196 248.9236640288 0.0020563666 0.0057521896 0.0000194663 
21.0663379256 1.5626395704 1.4817459719 360122.7721730252 305.9506466196 0.0023212482 0.0059544794 0.0000140584 
22.0464138085 1.5220029075 1.3661105083 392093.2354495930 286.1048988009 0.0015211168 0.0051046295 0.0000131022 
21.6896601062 1.5325927603 1.3667592800 483490.1264894881 358.0043753005 0.0015718985 0.0050478953 0.0000051486 
23.4885996002 1.5284524603 1.3068723286 573248.3414081724 412.5447309364 0.0013296645 0.0046957482 0.0000068630 
23.0793415845 1.5300135955 1.3150408322 394328.1703076855 274.8714360553 0.0014791906 0.0046464199 0.0000114551 
21.0615248317 1.5597237842 1.3971990083 301913.0401105772 239.7097827605 0.0018396237 0.0052309494 0.0000111018 
21.1790877130 1.5928255032 1.4302554019 204092.7977122518 179.2975661462 0.0021090495 0.0054840242 0.0000118578 
22.2798292022 1.5805280604 1.3746488144 332173.1544732761 271.4161668868 0.0018544519 0.0050028776 0.0000070918 
21.3985662560 1.5209395172 1.4287563155 430110.3405133013 309.0092086761 0.0021451232 0.0054728018 0.0000125458 
22.0464138085 1.5220029075 1.3661105083 392093.2354495930 286.1048988009 0.0015211168 0.0051046295 0.0000131022 
20.8669141694 1.5441654200 1.4095992419 423736.8008699773 326.5733411698 0.0018700501 0.0053505310 0.0000145342 
20.9198047860 1.5423464489 1.4495957512 485677.1117649652 381.0109647781 0.0021554360 0.0056863136 0.0000186569 
21.8387369700 1.5657397298 1.3756940298 216201.5232126865 173.6946461701 0.0017166905 0.0051026559 0.0000194289 
22.1794408951 1.5774276831 1.3734703091 392787.8851841461 316.7638331084 0.0018617333 0.0049752555 0.0000026251 
23.0020888690 1.5825506576 1.3675381717 481081.0661698759 388.2984265775 0.0019342547 0.0049115553 0.0000053208 
21.2924990920 1.5406959604 1.4195363692 420574.6022191537 333.6659659288 0.0017216903 0.0054711876 0.0000076306 
23.3602662046 1.5039476484 1.3218233828 484438.9421255882 332.1986587158 0.0013362522 0.0048453326 0.0000105878 
22.7071253814 1.5108830633 1.3928286942 342356.6037577504 253.9527578948 0.0015165768 0.0053811336 0.0000182148 
23.2022334340 1.5363401180 1.3444364099 278855.6092270285 215.0950165234 0.0013668706 0.0050180992 0.0000077779 
23.3005139476 1.4804350375 1.4487725102 387109.3425889387 270.6280405363 0.0018114427 0.0057400134 0.0000149384 
21.9270119414 1.5057945615 1.4549447716 456573.3061344445 332.8021791653 0.0020311340 0.0057505774 0.0000175139 
21.9741395121 1.5679463554 1.5162336392 239843.7188394273 215.9399451528 0.0023397050 0.0062854419 0.0000174744 
21.3744476456 1.6024046902 1.4425117817 278267.0688762724 255.6353251789 0.0020758195 0.0056089324 0.0000141382 
21.4469410942 1.5948540356 1.4949478350 297383.9937548696 272.9836347341 0.0025943825 0.0060589318 0.0000092312 
23.4432202537 1.6359924761 1.5288676796 274897.6887534291 282.4990731537 0.0031332854 0.0063978308 0.0000047394 
22.3987725431 1.6238622477 1.5055007555 169889.7519077526 168.9974942221 0.0027383459 0.0062039754 0.0000204556 
21.1737113141 1.5314217811 1.4422148805 242082.6636331899 188.0853692121 0.0019232390 0.0056742488 0.0000233448 
23.3546361089 1.4777752949 1.4034827953 214431.9985723500 145.6362364511 0.0015876673 0.0054819073 0.0000304015 
21.6730620525 1.5844086473 1.5063870085 108882.9628501546 99.6870728708 0.0025044286 0.0062108229 0.0000220845 
23.0147366043 1.5655294835 1.5358707394 24190.9098370958 21.7129467167 0.0027187331 0.0065117681 0.0000260576 
21.3744476456 1.6024046902 1.4425117817 278267.0688762724 255.6353251789 0.0020758195 0.0056089324 0.0000141382 
22.4249865676 1.6082292710 1.4067838557 362959.1218893314 333.6094513330 0.0018615150 0.0053079872 0.0000101651 
21.1737113141 1.5314217811 1.4422148805 242082.6636331899 188.0853692121 0.0019232390 0.0056742488 0.0000233448 
23.2732379232 1.5344079842 1.3751493662 277119.5132946263 219.7457078079 0.0014179311 0.0052887364 0.0000160701 
21.1441158203 1.5499651674 1.4242054129 364447.1157081980 296.0543874434 0.0017654881 0.0055030792 0.0000095438 
22.6726820231 1.5239740595 1.3862658271 490687.5999505742 376.0887709696 0.0014780917 0.0053037698 0.0000056036 
22.8522576211 1.6418783417 1.5094413475 234224.7906024464 242.8177718807 0.0028268604 0.0062017780 0.0000082875 
21.0670400043 1.5384629479 1.4610796079 336640.1380889062 266.4165230208 0.0021248522 0.0057884939 0.0000166410 
22.1034041449 1.5012186286 1.4543666452 409105.1778300932 294.8840468811 0.0020263199 0.0057603367 0.0000210216 
21.7994441447 1.5425777768 1.4982477374 273432.3555042195 224.5751522786 0.0023905625 0.0060961944 0.0000113835 
23.2172184337 1.6320959043 1.5305702534 150846.4045907024 155.5643959483 0.0029509238 0.0064392937 0.0000167139 
21.7121727236 1.5533385501 1.3868357674 347285.2421830427 279.3483108394 0.0015984755 0.0052317927 0.0000086469 
21.9118257683 1.5573354510 1.3830518236 195712.0488029299 159.2246503382 0.0015757263 0.0052117266 0.0000090940 
23.0548634549 1.6530529947 1.4805289049 136653.8255351619 143.9930489127 0.0025195113 0.0058992715 0.0000028862 
23.6442326859 1.4975194196 1.5056139250 182164.0977453758 137.6127816998 0.0022169268 0.0061849225 0.0000141389 
22.9651662419 1.5089419469 1.4929745086 332185.9473048041 258.8471910429 0.0020101290 0.0060671369 0.0000075806 
21.1354079357 1.6030617029 1.4860395495 281957.2639737551 265.2651203264 0.0023538963 0.0059514042 0.0000033059 
22.0204111885 1.6306378855 1.4722271298 331853.8470879447 329.0912896397 0.0024223811 0.0058346450 0.0000065449 
21.5288774185 1.5905994403 1.4038752775 446798.3146787153 388.7349735493 0.0018482686 0.0052568811 0.0000016162 
21.7524413008 1.5982284562 1.4082885920 572341.4476166080 503.4901351549 0.0019845398 0.0052794583 0.0000059455 
21.6957175923 1.5775076325 1.5065285454 471584.5669676516 433.3227294010 0.0022071373 0.0061724476 0.0000098291 
21.5696057337 1.6141832432 1.4565146625 681377.7514240998 647.7880552996 0.0022071318 0.0057164775 0.0000119621 
23.1995474951 1.6361914135 1.4374293550 855973.6534837476 842.2584874279 0.0023056331 0.0055411478 0.0000141529 
21.2496640199 1.5603551948 1.4059938981 224646.6514959582 184.8102299194 0.0017007131 0.0053381603 0.0000032957 
20.8970276952 1.5339380380 1.4396688180 357975.3539342552 271.2395767153 0.0020956518 0.0055392341 0.0000021741 
23.3550073917 1.5100732628 1.4830194200 328341.1175200774 239.8392096765 0.0025953441 0.0059324129 0.0000042894 
22.2591665266 1.6242661810 1.5053482078 308146.4579566024 303.9709960087 0.0028221349 0.0061491881 0.0000041398 
21.0626231956 1.5715729043 1.4550490976 552801.7749834487 459.5427312291 0.0024328796 0.0056773074 0.0000062465 
22.1892960166 1.5718066244 1.4711382699 716879.3367271940 596.9089818839 0.0027989629 0.0058468809 0.0000077219 
22.2591665266 1.6242661810 1.5053482078 308146.4579566024 303.9709960087 0.0028221349 0.0061491881 0.0000041398 
21.6462686044 1.5071080370 1.4402019567 518258.0709035717 371.7030495507 0.0019824685 0.0055811919 0.0000069417 
21.9930554129 1.5903991181 1.4083128376 321353.5244815560 269.5497062564 0.0022424718 0.0052388036 0.0000026394 
21.5954995936 1.5726548715 1.4791585022 713166.2422214120 604.1617618882 0.0026650709 0.0058984761 0.0000041261 
22.5720497559 1.5452706804 1.5224081600 586933.6698647188 495.4304250319 0.0025452454 0.0062981517 0.0000057819 
21.4480432616 1.5433557152 1.4881626413 887398.0770613514 729.2262924499 0.0022392568 0.0060077601 0.0000112584 
21.9041797058 1.5946680550 1.5123655853 999999.9293269651 958.2196503172 0.0023110593 0.0062420231 0.0000158006 
23.4977068091 1.5744175824 1.3664849627 304244.0610777372 236.0453887831 0.0020782645 0.0048919022 0.0000095838 
23.2434530636 1.5205532346 1.3059062470 314907.0234602068 213.8633701027 0.0014177278 0.0045985565 0.0000074635 
22.5720497557 1.5452706804 1.5224081600 586933.6698647186 495.4304250319 0.0025452454 0.0062981517 0.0000057819 
22.5720497560 1.5452706804 1.5224081616 586933.6698647186 495.4304250319 0.0025452454 0.0062981517 0.0000057819 
20.8296070185 1.5668894612 1.4206518332 196068.2381085024 159.3689870034 0.0020541896 0.0054037914 0.0000118334 
21.4601846708 1.5959506124 1.4188140179 458214.9880777439 402.4957220104 0.0020579568 0.0053758461 0.0000092596 
20.8296121000 1.5668894767 1.4206518332 196068.2381085024 159.3689870034 0.0020541896 0.0054037914 0.0000118334 
21.4298193889 1.6107667313 1.4809385546 121472.2758718147 115.6540761602 0.0024175080 0.0059348805 0.0000119422 
21.7487040057 1.5785269846 1.3872982253 338224.9192145428 278.4771364278 0.0018740372 0.0051270687 0.0000107495 
21.4601846708 1.5959506124 1.4188140179 458214.9880777439 402.4957220104 0.0020579568 0.0053758461 0.0000092596 
22.1701233892 1.5387845152 1.5071055248 519739.2313013258 425.9800171056 0.0024422504 0.0061588364 0.0000066162 
22.8969022998 1.5932054906 1.5348670164 361361.1837512143 340.7738250958 0.0029314047 0.0064532661 0.0000098062 
22.4749692988 1.5958678907 1.4758907492 462925.2888947407 410.1940333518 0.0029203910 0.0058993979 0.0000076377 
22.4749692988 1.5958678907 1.4758907492 462925.2888947407 410.1940333518 0.0029203910 0.0058993979 0.0000076377 
23.0644206096 1.5342161263 1.3684879526 398837.7422412022 312.5890779101 0.0014157674 0.0052133201 0.0000121419 
23.6202982167 1.5734072019 1.3345493121 307350.2331572508 246.5854145779 0.0015634250 0.0047692095 0.0000113382 
23.6202982167 1.5734072019 1.3345493121 307350.2331572508 246.5854145779 0.0015634250 0.0047692095 0.0000113382 
23.5433050678 1.5307193573 1.3903985684 382118.9105966707 305.6682066040 0.0014298701 0.0054051866 0.0000106822 
22.8445926847 1.5117793999 1.4919838653 323531.5998239084 253.7841663752 0.0020124606 0.0060792841 0.0000129804 
21.9133105159 1.5684437892 1.4941802219 382209.0855132899 326.2167938219 0.0027162532 0.0060643799 0.0000104710 
23.5433050678 1.5307193573 1.3903985684 382118.9105966707 305.6682066040 0.0014298701 0.0054051866 0.0000106822 
22.4808402866 1.5670728995 1.5240402049 358802.7212109459 316.5275739933 0.0027359969 0.0063329929 0.0000084274 
21.5999818699 1.6034823706 1.4435126423 448217.3121830546 400.4298485754 0.0024287183 0.0055685125 0.0000057676 
23.6202982167 1.5734072019 1.3345493121 307350.2331572508 246.5854145779 0.0015634250 0.0047692095 0.0000113382 
22.5354207370 1.5737912799 1.3619908941 448712.0271848607 371.2473507902 0.0015822705 0.0050090114 0.0000092568 
21.3174542756 1.5440451639 1.4648618034 604602.3201563342 498.4209586384 0.0019287023 0.0058118238 0.0000046542 
22.8513598734 1.5499778450 1.3490727757 495748.5355012041 392.3616703571 0.0014230495 0.0050029860 0.0000071926 
21.5999818698 1.6034823706 1.4435126423 448217.3121830546 400.4298485754 0.0024287183 0.0055685125 0.0000057676 
23.4788407515 1.5248790820 1.5322895909 590908.9141103918 488.2640385341 0.0023518212 0.0063784496 0.0000033715 
22.0944650184 1.5794256370 1.3821124762 221464.7978211830 180.7427818019 0.0019189428 0.0050724574 0.0000121399 
22.9510268575 1.5661137758 1.5341274318 369231.1309038463 328.0722866913 0.0028055916 0.0064303909 0.0000082384 
21.6013054449 1.5146075050 1.4386718319 273230.0822714058 203.8561071235 0.0018469908 0.0056219604 0.0000124280 
21.7644221916 1.5213098807 1.4650072153 257871.0372423526 200.4518732275 0.0019575952 0.0058450082 0.0000144095 
23.4788407515 1.5248790820 1.5322895909 590908.9141103918 488.2640385341 0.0023518212 0.0063784496 0.0000033715 
23.5433050678 1.5307193573 1.3903985684 382118.9105966707 305.6682066040 0.0014298701 0.0054051866 0.0000106822 
23.3885735508 1.6050183878 1.3787757176 211568.5291143315 187.1908949926 0.0018572690 0.0050531116 0.0000113469 
23.4656242238 1.5533228341 1.5361267830 338859.9892333375 292.3449256235 0.0028471967 0.0064493651 0.0000074186 
22.3304517371 1.5942887373 1.4681440596 356010.8650782802 312.2417979587 0.0028525534 0.0058208444 0.0000072544 
23.0004667484 1.6214182788 1.4412149659 168991.0627106499 156.6686286596 0.0026402038 0.0055737336 0.0000119282 
23.1611647341 1.5765534802 1.4456227693 241570.5941323995 196.8911809516 0.0028911210 0.0056252787 0.0000096658 
22.3563840838 1.5843915945 1.4882915007 323970.4772332532 283.2133115971 0.0029045180 0.0060199710 0.0000094938 
22.4277027438 1.5813805477 1.4374662784 403264.5070310490 332.5792967872 0.0026806316 0.0055309942 0.0000084794 
22.5722635860 1.5751718982 1.4356800608 520401.2291912485 420.5346308511 0.0027008455 0.0055096246 0.0000067551 
22.0922707157 1.5887932571 1.4392242520 441322.5097130102 373.6297906503 0.0026028761 0.0055462477 0.0000093353 
20.9231548839 1.5715888525 1.4324002113 484352.7640545662 398.1757133133 0.0022226477 0.0054918549 0.0000110290 
22.8105920349 1.5736057329 1.4017498111 284662.2829724004 223.8921513462 0.0024108115 0.0052113987 0.0000134168 
23.3080024335 1.5042691760 1.3623318249 174970.8053899098 109.5718448929 0.0020289113 0.0048933036 0.0000178830 
21.6284904054 1.5340439605 1.3788202428 593718.6541087867 422.0648316982 0.0019227124 0.0050488718 0.0000136308 
23.5611831342 1.5217163327 1.3007002786 728592.7425465536 491.4905917488 0.0014318095 0.0045633223 0.0000156993 
21.3232836650 1.5148253320 1.4307343857 487819.6645179114 353.0400921758 0.0019710318 0.0055203995 0.0000134116 
23.1453547692 1.5045518881 1.4001836158 531032.3586842689 344.4283813561 0.0022882475 0.0052055748 0.0000139638 
23.0536575446 1.5152472223 1.4821529359 982838.9386666690 726.9748643618 0.0025857184 0.0059290346 0.0000055421 
22.9338134215 1.6306013036 1.5383405819 999999.9972320137 1035.6763740963 0.0028641219 0.0064469001 0.0000016310 
22.6876143546 1.5496234111 1.3746300007 647835.0982920297 525.3254031794 0.0014697580 0.0052226778 0.0000124634 
22.4394293412 1.5992314948 1.4234184262 987263.2986481052 852.0994518127 0.0024708929 0.0054000088 0.0000104077 
22.3545473593 1.5123109257 1.4724647667 988536.5941822224 726.0113838205 0.0023644375 0.0058406445 0.0000065054 
21.4222703221 1.5185159731 1.4155520110 990780.4481225417 697.4919258836 0.0020750483 0.0053421896 0.0000080811 
22.0238779604 1.5115727362 1.3749983160 999706.0930339260 712.2163241004 0.0015466294 0.0051473705 0.0000064239 
21.2682380905 1.5551773566 1.4405326078 999999.9304795732 783.2316323803 0.0023917425 0.0055413585 0.0000054770 
22.8370413879 1.4986427828 1.4441081676 993005.8881643221 675.5849794105 0.0023443774 0.0055962053 0.0000104874 
22.8119796655 1.5844339516 1.4683589970 996669.7985094421 849.2317362293 0.0029593057 0.0058364744 0.0000084018 
20.9070592118 1.5797545000 1.4216302446 995799.5696431636 844.2174449547 0.0019942989 0.0054058248 0.0000072078 
22.6162923081 1.5452070104 1.4913511987 995003.1385206240 796.1201659676 0.0027639425 0.0060229577 0.0000055231 
20.9070592118 1.5797545000 1.4216302446 995799.5696431636 844.2174449547 0.0019942989 0.0054058248 0.0000072078 
22.9997790942 1.6264573180 1.4471338130 994380.0056099870 936.9630846624 0.0026791747 0.0056138088 0.0000071543 
21.3494595289 1.5151706217 1.4347965232 992519.9333016709 726.6137612583 0.0019362217 0.0055573342 0.0000112523 
21.0755654710 1.5662946674 1.4683345601 999999.9932431908 870.2433885229 0.0019758143 0.0058252015 0.0000026350 
20.9302367536 1.5883081319 1.4364694173 994951.2446055284 864.6824775980 0.0021542983 0.0055216651 0.0000075382 
22.9997790942 1.6264573180 1.4471338130 994380.0056099878 936.9630846624 0.0026791747 0.0056138088 0.0000071543 
21.0755654572 1.5662946674 1.4683345601 999999.9932431913 870.2433885229 0.0019758143 0.0058252015 0.0000026350 
20.9302367536 1.5883081319 1.4364694173 994951.2446055287 864.6824775980 0.0021542983 0.0055216651 0.0000075382 
22.9997790942 1.6264573180 1.4471338130 994380.0056099878 936.9630846624 0.0026791747 0.0056138088 0.0000071543 
23.6718147682 1.6403411376 1.4434915938 992440.1889476464 973.4574413875 0.0026035004 0.0055837735 0.0000094618 
21.3494595289 1.5151706217 1.4347965232 992519.9333016709 726.6137612583 0.0019362217 0.0055573342 0.0000112523 
23.0214844958 1.4917650589 1.3520228173 994594.9461444332 669.7238181182 0.0014313548 0.0050413913 0.0000117432 
21.4657586231 1.5933913803 1.4370911985 991988.0794480229 861.3724126617 0.0023642129 0.0055331340 0.0000123211 
23.6196875638 1.6338047136 1.4610884601 989247.7578107603 956.0145438847 0.0029056115 0.0057831014 0.0000143182 
21.1955972514 1.5214905659 1.4392421368 992987.3595292018 735.5105346772 0.0020263469 0.0055842971 0.0000122719 
21.1955972514 1.5214905659 1.4392421368 992987.3595292015 735.5105346772 0.0020263469 0.0055842971 0.0000122719 
23.5437104715 1.5118207691 1.4863354233 996765.5963596572 733.2299003300 0.0026587339 0.0059850558 0.0000089568 
23.5827403999 1.6328411290 1.4610813191 991834.8332692968 956.0145438847 0.0029056115 0.0057831014 0.0000143182 
21.1955972515 1.5214905659 1.4392421368 992987.3595292011 735.5105346772 0.0020263469 0.0055842971 0.0000122719 
22.6901529170 1.5376252940 1.3297661190 990356.9122218140 712.7951308895 0.0015335624 0.0047568322 0.0000148018 
23.1247627443 1.5746678586 1.3660928444 986450.6106939246 776.7215353574 0.0019679835 0.0049412289 0.0000203936 
22.2176898042 1.5320000080 1.3415508680 997261.0301640513 702.4422229999 0.0016162631 0.0047955709 0.0000081819 
23.0550442095 1.5468587168 1.3398318770 999999.9162229972 711.4271457652 0.0017832334 0.0046812612 0.0000004747 
22.3134181838 1.5626891749 1.4634845956 988853.1943706387 876.9444946191 0.0017830817 0.0058855826 0.0000156923 
22.3134181839 1.5626891749 1.4634845956 988853.1943706387 876.9444946191 0.0017830817 0.0058855826 0.0000156923 
21.4299035799 1.5593133077 1.4988251309 994295.1069270277 851.3822451058 0.0023832320 0.0060895147 0.0000085133 
23.5386923941 1.5863228587 1.5499342761 999999.9328504569 939.3296403067 0.0030171719 0.0065650221 0.0000007650 
22.3445541107 1.5664537994 1.3646883542 992606.5466883951 771.8746893100 0.0018332911 0.0049369390 0.0000130485 
21.4299035795 1.5593133077 1.4988251309 994295.1069270277 851.3822451058 0.0023832320 0.0060895147 0.0000085133 
23.1909132638 1.6534069786 1.4820544746 996069.9838092463 1064.7729448132 0.0023607249 0.0059184494 0.0000046704 
21.5067626033 1.5466847783 1.4156815929 999999.9560193717 746.8038120467 0.0022697108 0.0053127326 0.0000045742 
22.3377389850 1.5191949284 1.4733377192 997628.1732187258 742.3574539766 0.0024540435 0.0058592020 0.0000092368 
23.6523709721 1.4705341638 1.4545021417 994562.1345408312 661.6979777505 0.0020059074 0.0057157552 0.0000083046 
22.0231779759 1.6276926008 1.4860248181 998187.3241767483 984.1968738625 0.0026197874 0.0059679550 0.0000068490 
22.3377389850 1.5191949284 1.4733377192 997628.1732187263 742.3574539766 0.0024540435 0.0058592020 0.0000092368 
22.3147689189 1.5654051640 1.3646797036 995777.0262588767 771.8746893100 0.0018332911 0.0049369390 0.0000130537 
21.8685063157 1.6162106963 1.4924299608 996805.7307590687 990.6415114071 0.0022144915 0.0060342967 0.0000082808 
22.0605437515 1.5377560853 1.4492777596 999741.9265588482 751.2392462473 0.0025334294 0.0056516961 0.0000127324 
22.5384251062 1.5808552329 1.4937583232 999999.8970919257 869.3464830810 0.0029544056 0.0060546872 0.0000041605 
21.3438472874 1.5375584912 1.4297445576 999999.9169235085 743.4274899972 0.0022706679 0.0054594710 0.0000091733 
23.1502612342 1.5898879239 1.4816927391 999999.9286646929 872.2497785018 0.0030994152 0.0059557781 0.0000037830 
23.6520245295 1.4970118116 1.4593847127 999999.9622218676 684.8003295627 0.0025220165 0.0057204282 0.0000061840 
23.5141609032 1.5843429075 1.5234062597 999999.9177477183 901.3103311006 0.0031698752 0.0063430646 0.0000023278 
22.1393091397 1.5868693967 1.4527136506 999999.9741746214 850.1625443678 0.0027215785 0.0056731628 0.0000082824 
23.4872912688 1.6322488673 1.4396892099 999999.9725886025 953.9538659116 0.0026311872 0.0055492360 0.0000091475 
21.4900338491 1.5649285669 1.4826862434 999999.9708342906 882.4343128596 0.0020074823 0.0059764174 0.0000091998 
21.7613358257 1.5769671499 1.3928792299 999999.9955319045 810.9620364881 0.0020191701 0.0051494810 0.0000111664 
21.0398121661 1.5428743379 1.4130611651 999999.9661798917 784.9916433893 0.0017577795 0.0053969107 0.0000080370 
20.9142077836 1.5571419896 1.4091988666 999999.9896077956 781.9061298343 0.0020170281 0.0052942827 0.0000090521 
20.9487992868 1.5613282427 1.4044986041 999999.9092352088 799.4572887281 0.0018906868 0.0052850578 0.0000112911 
22.9361051209 1.6345009677 1.4863079508 999999.9645209629 990.4197949331 0.0029121652 0.0060015265 0.0000098977 
22.2309630393 1.6350737182 1.4813719073 999999.9799008849 1018.4113062594 0.0023562802 0.0059229620 0.0000076258 
22.0533501382 1.5360576298 1.4134225388 999999.9754306760 718.5587528054 0.0023388494 0.0052818353 0.0000024133 
22.9361051209 1.6345009677 1.4863079508 999999.9645209629 990.4197949331 0.0029121652 0.0060015265 0.0000098977 
21.7564309044 1.5963049950 1.5142966273 999999.9909673530 939.2368875550 0.0026379138 0.0062237810 0.0000051783 
23.5169311835 1.6133878917 1.4409084521 999999.9707030786 992.1995502157 0.0017255692 0.0056800479 0.0000115108 
23.1719904193 1.6269772327 1.5395411251 999999.9744487851 1024.6541882816 0.0029711365 0.0064880430 0.0000069833 
21.4731020437 1.5274024456 1.4707856468 999999.9724070036 780.6969660068 0.0021031728 0.0058568110 0.0000102575 
22.6002318990 1.6174937764 1.4174352734 999999.9629319269 939.5209421593 0.0020048824 0.0053864466 0.0000140566 
23.3812552542 1.6321606177 1.4648857640 999999.9454853712 1037.3778173755 0.0019435196 0.0058329340 0.0000124636 
21.6719039120 1.6054782526 1.4865428018 999999.9873664728 929.0300995492 0.0026814574 0.0059814323 0.0000081349 
22.8961854306 1.5853661975 1.4921296444 999999.9835468848 874.8562406361 0.0030504263 0.0060556814 0.0000059706 
21.4731020437 1.5274024456 1.4707856468 999999.9724070039 780.6969660068 0.0021031728 0.0058568110 0.0000102575 
23.5870802739 1.6147260588 1.5608065685 999999.9796937354 1022.6906377214 0.0028907246 0.0066659140 0.0000041733 
21.0812464024 1.5690087163 1.4029047457 999999.9983009162 809.9791340781 0.0019346701 0.0052527323 0.0000093961 
23.5870802739 1.6147260588 1.5608065685 999999.9796937354 1022.6906377214 0.0028907246 0.0066659140 0.0000041733 
23.5258128913 1.5589671533 1.4716700175 999999.9721827790 799.0636447323 0.0030323763 0.0058614439 0.0000049204 
20.7918310685 1.5647651312 1.4360967759 999999.9583674502 810.2465134719 0.0022168556 0.0055120642 0.0000070104 
20.9046940765 1.5422552281 1.4077006003 999999.9438679386 750.8547204333 0.0019845547 0.0052773801 0.0000064482 
22.5262743037 1.6350049302 1.4915151549 999999.9978829562 1037.1681941227 0.0022795310 0.0060309096 0.0000110635 
23.3598243635 1.6048195251 1.4058336447 999999.9831047715 946.2239567157 0.0016253913 0.0053922410 0.0000085089 
23.4063288997 1.5391724364 1.3517404249 999999.9141476253 787.1223804769 0.0013731402 0.0051127603 0.0000171524 
23.4624603393 1.5140821934 1.3313919395 999999.9811979916 720.2188714306 0.0013363063 0.0049699269 0.0000203106 
22.3522258586 1.5441306145 1.3439385703 999999.9630974447 735.9781209392 0.0016131162 0.0048497443 0.0000173595 
23.3549393656 1.5183832532 1.3845316554 999999.9759938964 766.4405832310 0.0014343507 0.0053601326 0.0000149355 
22.0202797228 1.4935931037 1.4224536353 999999.9469941757 679.6262303337 0.0019147851 0.0054481504 0.0000110510 
23.2451478520 1.6271341987 1.4460510778 999999.8783038224 1009.9916805560 0.0018983361 0.0056862345 0.0000175025 
22.5222071821 1.4981655835 1.4667922056 999999.8573225448 715.9641780721 0.0021706122 0.0058318316 0.0000146848 
23.4063400823 1.5391723285 1.3517404249 999999.9141476251 787.1223804769 0.0013731402 0.0051127603 0.0000171524 
21.4715663618 1.5834799032 1.4553423969 999999.8823342458 857.1907078249 0.0025192437 0.0057350326 0.0000210651 
22.2935580160 1.5113286980 1.4335218475 999999.8913117920 755.0646887570 0.0016942547 0.0056161278 0.0000076298 
21.7204950712 1.5755238942 1.4026967183 999999.8780397228 808.7712797267 0.0021406417 0.0052443743 0.0000168954 
20.8027331231 1.5618582021 1.4288220897 999999.8601514548 813.9853401371 0.0020413014 0.0055178531 0.0000218764 
21.8910973345 1.6023032234 1.5065082644 999999.8367071957 963.7615495108 0.0024251689 0.0062222648 0.0000256714 
23.6449697164 1.5101902530 1.5159040922 999999.8667953296 798.7428256803 0.0021143383 0.0062664857 0.0000085025 
21.8851698117 1.5579026313 1.5084795524 999999.9079281583 879.2217703321 0.0021887655 0.0061848422 0.0000077604 
21.7204950712 1.5755238942 1.4026967183 999999.8780397228 808.7712797267 0.0021406417 0.0052443743 0.0000168954 
21.6865249306 1.5520440128 1.4920510924 999999.8794785936 828.2581350164 0.0025071639 0.0060611630 0.0000168864 
21.6865249306 1.5520440128 1.4920510924 999999.8794785936 828.2581350164 0.0025071639 0.0060611630 0.0000168864 
23.2709100292 1.6344748521 1.5262725310 999999.8951568718 1030.6003708924 0.0029919919 0.0064029237 0.0000165946 
22.7840369598 1.5940924543 1.3828780147 999999.9254922414 879.8653985617 0.0017242017 0.0051673355 0.0000203893 
22.9749818542 1.5661023221 1.4698509691 999999.8754871265 815.4802954311 0.0029455881 0.0058615062 0.0000114928 
21.9406471899 1.5965799782 1.4254132436 999999.9018887752 863.8003206840 0.0023733324 0.0054193133 0.0000106618 
20.7674527210 1.5799794647 1.4607132403 999999.9068081524 873.0132106830 0.0021998081 0.0057565625 0.0000116386 
21.8851698117 1.5579026313 1.5084795524 999999.9079281574 879.2217703321 0.0021887655 0.0061848422 0.0000077604 
23.6157500446 1.5829118764 1.3790200569 999999.9367213876 799.6080431045 0.0022171692 0.0050144005 0.0000156845 
20.9780234477 1.5797186873 1.4754996883 999999.8689686516 892.6730425439 0.0021598062 0.0059004634 0.0000126686 
23.3450949149 1.5024354890 1.4959431872 999999.8263710602 770.4983242074 0.0020167057 0.0061085534 0.0000112130 
21.7618554279 1.5689243588 1.4952201019 999999.9045731730 901.3225604743 0.0020512871 0.0060823166 0.0000085974 
21.9016940997 1.5384610669 1.4521168928 999999.8758096134 757.1884654746 0.0025071855 0.0056818353 0.0000139434 
23.3699286355 1.5536245425 1.5490156007 999999.8609383848 891.6167864079 0.0025463629 0.0065367448 0.0000042986 
21.9406471899 1.5965799782 1.4254132436 999999.9018887752 863.8003206840 0.0023733324 0.0054193133 0.0000106618 
21.4994702645 1.5447824389 1.4144588747 999999.9136428109 743.0491934048 0.0022513427 0.0053085241 0.0000062451 
23.3675643644 1.5244476145 1.3837391659 999999.9359798906 668.2372688352 0.0022971110 0.0050125545 0.0000030333 
21.2993759219 1.5842381219 1.4151904700 999999.9219351283 872.8780616462 0.0018016262 0.0053778277 0.0000018908 
21.8383393773 1.5945298902 1.4587271958 999999.8874188573 938.9488810126 0.0018775824 0.0057788603 0.0000078475 
21.0123382065 1.5619576572 1.4724635476 999999.8653200315 835.5483405177 0.0023576814 0.0058699698 0.0000145844 
22.2165010977 1.5471015821 1.4956765078 999999.8370124833 816.8834799535 0.0026357090 0.0061160409 0.0000209312 
21.8383393791 1.5945298902 1.4587271958 999999.8874188575 938.9488810126 0.0018775824 0.0057788603 0.0000078475 
22.2568756214 1.6171521293 1.5103918422 999999.8798012228 975.7836426368 0.0028238366 0.0062131061 0.0000087788 
23.0578505194 1.5854347318 1.3779505015 999999.9112158939 811.3848642424 0.0020854268 0.0049869498 0.0000067260 
23.1780545605 1.5176242771 1.3389662030 999999.8790990971 646.1388570853 0.0018169386 0.0046910886 0.0000087937 
23.3699286355 1.5536245425 1.5490156002 999999.8609383845 891.6167864079 0.0025463629 0.0065367448 0.0000042986 
21.7618554279 1.5689243588 1.4952201019 999999.9045731726 901.3225604743 0.0020512871 0.0060823166 0.0000085974 
23.3858280919 1.5634850765 1.5523555550 999999.8525987524 920.0232341711 0.0025071605 0.0065864340 0.0000092769 
22.0834210846 1.5803005944 1.4550324918 999999.8384517061 837.5658074179 0.0027236496 0.0056927141 0.0000076772 
22.0301723259 1.5422686895 1.3508646405 999999.8620472265 742.7436316206 0.0015835217 0.0049108491 0.0000110146 
22.9122336928 1.5484985146 1.3536988200 999999.8573529155 795.7151883059 0.0014143247 0.0050522543 0.0000061770 
20.6620177094 1.5703177179 1.4553844004 999999.8486038909 843.5324474170 0.0022112636 0.0056919831 0.0000075521 
22.0834210846 1.5803005944 1.4550324918 999999.8384517061 837.5658074179 0.0027236496 0.0056927141 0.0000076772 
20.6620177094 1.5703177179 1.4553844004 999999.8486038911 843.5324474170 0.0022112636 0.0056919831 0.0000075521 
22.0834210846 1.5803005944 1.4550324918 999999.8384517061 837.5658074179 0.0027236496 0.0056927141 0.0000076772 
22.8613215410 1.4948508386 1.4264944055 999999.8145673077 721.8827203814 0.0016536454 0.0055688932 0.0000068881 
21.4331226374 1.6030465646 1.4808769278 999999.8260256648 925.0180130536 0.0025528763 0.0059374281 0.0000119948 
22.7653011087 1.5984811315 1.3828818051 999999.8478049356 868.4326873736 0.0018757231 0.0050792705 0.0000090999 
23.4140495638 1.5203239246 1.3042311743 999999.8507771213 666.4549016491 0.0014668417 0.0045433142 0.0000080996 
21.9253041613 1.5208670452 1.3896409706 999999.8307071440 683.0648628769 0.0020599850 0.0051160974 0.0000111266 
21.7613196469 1.5148485954 1.4620818868 999999.8267295568 740.0579256258 0.0021839966 0.0057693658 0.0000104843 
23.6152670809 1.5089926675 1.4864811062 999999.8110893420 731.9049034555 0.0026436864 0.0060036817 0.0000133313 
23.2244563700 1.5223131453 1.3572919940 999999.8320088636 656.6712750447 0.0020184694 0.0048244933 0.0000115160 
22.7109928347 1.5515492484 1.3973963307 999999.8091278647 736.2553980407 0.0023662800 0.0051809276 0.0000156793 
21.5759305166 1.5190947808 1.4623102041 999999.8064299964 757.8355566346 0.0020771769 0.0057968248 0.0000139549 
23.4776894103 1.5148439915 1.5146233168 999999.7936405628 808.4176974296 0.0021065306 0.0062829905 0.0000151743 
22.3230211302 1.6175104226 1.4844983308 999999.8163706962 951.3763702533 0.0028167750 0.0059932489 0.0000141924 
23.5563306170 1.5886448642 1.4048181286 999999.8315170959 818.2890562661 0.0025423960 0.0052369931 0.0000123757 
23.6152670809 1.5089926675 1.4864811062 999999.8110893420 731.9049034555 0.0026436864 0.0060036817 0.0000133313 
23.5563306169 1.5886448642 1.4048181286 999999.8315170954 818.2890562661 0.0025423960 0.0052369931 0.0000123757 
22.3570793548 1.6082691449 1.4752702089 999999.7570265681 919.8488032819 0.0028313295 0.0059186093 0.0000166658 
22.7320127318 1.6123984775 1.4711501983 999999.7681495977 925.5242961105 0.0028756259 0.0059046942 0.0000225117 
22.8798944393 1.6262160894 1.4532044423 999999.7703804898 956.4868685966 0.0026036385 0.0057303281 0.0000258373 
22.1223484880 1.4993042556 1.4368579879 999999.8296921134 717.6704010601 0.0018262273 0.0056186018 0.0000139759 
22.1223484881 1.4993042556 1.4368579879 999999.8296921134 717.6704010601 0.0018262273 0.0056186018 0.0000139759 
23.5189902133 1.5022142651 1.4074962026 999999.8049906401 744.4610451254 0.0014987636 0.0054862927 0.0000047821 
21.1297601477 1.5873197489 1.4332131415 999999.7739951339 884.3515701581 0.0019524278 0.0055425660 0.0000133309 
23.4796381685 1.5878158086 1.3589683126 999999.8373171228 827.0179286766 0.0018105418 0.0048834309 0.0000111784 
22.1971455711 1.5422183916 1.4107308765 999999.8576703580 728.8202905045 0.0023690168 0.0052932125 0.0000124806 
21.4071722213 1.5627475723 1.4382994272 999999.7755203939 854.7390122891 0.0017889393 0.0056406345 0.0000138289 
23.5189902133 1.5022142651 1.4074962026 999999.8049906401 744.4610451254 0.0014987636 0.0054862927 0.0000047821 
22.5151005759 1.5156529363 1.4677866913 999999.8729131393 731.5094764897 0.0024718034 0.0058284681 0.0000142489 
21.4071722213 1.5627475723 1.4382994272 999999.7755203939 854.7390122891 0.0017889393 0.0056406345 0.0000138289 
21.4805356020 1.6095293825 1.4793913578 999999.7060680126 944.6070286801 0.0024711640 0.0059297272 0.0000143285 
22.7772659420 1.6165083861 1.5336674793 999999.6404434578 1003.4015786818 0.0028014750 0.0064528753 0.0000159036 
22.7026816304 1.5458134413 1.5135628337 999999.7413413806 832.4876305492 0.0026761526 0.0062870885 0.0000217077 
23.1394445949 1.5752983855 1.4541110738 999999.7596458960 822.4152557156 0.0029244309 0.0057568452 0.0000232169 
20.8361582205 1.5449312937 1.4144892144 999999.7993568049 762.7047267891 0.0020054085 0.0053514961 0.0000106528 
21.8406765405 1.5403975087 1.3550461538 999999.8283645171 727.8132749091 0.0016700364 0.0048836999 0.0000051254 
23.1394445949 1.5752983855 1.4541110738 999999.7596458960 822.4152557156 0.0029244309 0.0057568452 0.0000232169 
23.3634619764 1.6247842068 1.5394013240 999999.7485807710 1057.2660246489 0.0023909530 0.0064705831 0.0000111806 
22.8903592755 1.5692596831 1.4525958576 999999.7647521840 809.9654022084 0.0028539609 0.0057357137 0.0000227135 
23.5799223334 1.6423612525 1.4437522134 999999.7020221323 1024.7767531088 0.0021231379 0.0056249935 0.0000181752 
21.0588082092 1.5678906301 1.4793331756 999999.8171575957 858.1198458641 0.0023398210 0.0059488960 0.0000186834 
21.2416924404 1.5440008546 1.4667850630 999999.7737857723 821.4608270381 0.0019868166 0.0058417171 0.0000112371 
21.4887407489 1.6031506378 1.4775986597 999999.7006296095 935.9497757937 0.0023918431 0.0059570726 0.0000264406 
23.1924029864 1.5926027586 1.4261869530 999999.6464179920 937.5918237773 0.0016607417 0.0056244166 0.0000260991 
23.4177512496 1.5861411176 1.5103631826 999999.8379592651 893.9052911992 0.0031631359 0.0062629660 0.0000129237 
23.4177512496 1.5861411176 1.5103631826 999999.8379592646 893.9052911992 0.0031631359 0.0062629660 0.0000129237 
21.5862426637 1.5984167038 1.4221278864 999999.7989312503 905.2071396078 0.0018918084 0.0054345712 0.0000077855 
22.2117215985 1.5460519492 1.5145888449 999999.8063157522 851.0397216164 0.0023435792 0.0062604669 0.0000146142 
21.0588082092 1.5678906301 1.4793331756 999999.8171575957 858.1198458641 0.0023398210 0.0059488960 0.0000186834 
22.1265107908 1.5903759685 1.4221393379 999999.8082730677 848.3631689782 0.0023870852 0.0054345100 0.0000236757 
22.5821037826 1.5696999410 1.4844383308 999999.8088819212 916.1346177200 0.0018388725 0.0060106836 0.0000021941 
23.4718143141 1.6047153738 1.4373788742 999999.8161429907 974.3062568864 0.0016701959 0.0056608566 0.0000074640 
23.1469052629 1.6295255432 1.4685114510 999999.8735152578 1032.7680253587 0.0019351110 0.0058446162 0.0000053598 
21.6300065416 1.6029518360 1.5115272481 42078.0586378990 40.7350784241 0.0023674071 0.0061799174 0.0000017933 
23.2624492712 1.5110130779 1.5114443377 52597.5732973737 40.7350784241 0.0023674071 0.0061799174 0.0000017933 
22.4864695439 1.6181016092 1.5083204663 42078.0586378990 40.7350784241 0.0029592589 0.0061799174 0.0000017933 
21.6336095576 1.6029829279 1.5113451272 42078.0586378990 40.7350784241 0.0023674071 0.0061799174 0.0000022416 
22.4050327697 1.6331210331 1.5083439005 35042.6072336423 35.4721062917 0.0028001692 0.0061675575 0.0000021211 
23.2195444316 1.6132466288 1.5451625539 35102.4455992700 36.3152767918 0.0023626299 0.0064909699 0.0000022200 
23.2896712768 1.6404309347 1.5302012075 29048.5507519820 31.4729122676 0.0023981577 0.0063533209 0.0000024621 
23.3690178622 1.5361289191 1.4975296255 53968.6876325234 46.3228730365 0.0018475444 0.0061288454 0.0000018453 
22.7970284012 1.5802826382 1.3992712015 45485.9970647589 36.3447279746 0.0023731447 0.0051498769 0.0000021887 
21.2682843515 1.5737204710 1.4808472745 54725.9459856616 46.7957010737 0.0025675168 0.0058998435 0.0000015793 
23.0477840721 1.5492806131 1.4788785994 64324.8582218281 50.8175031645 0.0028945102 0.0059010205 0.0000011623 
22.5455356307 1.6338544079 1.5223451333 55476.2588686168 57.1682241872 0.0027746282 0.0062921621 0.0000015135 
23.1951152542 1.6442404149 1.5265949946 62175.3589839758 65.3847970687 0.0029782387 0.0063482845 0.0000013736 
22.1728830283 1.5652088293 1.5110696045 62007.6077709541 56.1827604943 0.0020918770 0.0061961923 0.0000016775 
20.7982902094 1.5345480207 1.4220729072 44694.7916814795 33.6614627527 0.0019482084 0.0054021426 0.0000022057 
22.4927640416 1.5945104941 1.4115434916 65838.7852449885 55.4817351287 0.0023913605 0.0052593999 0.0000013234 
23.6030971702 1.6364790896 1.4667188568 76431.7949482295 74.2327910915 0.0029926107 0.0057959740 0.0000008227 
20.7982902094 1.5345480207 1.4220729072 44694.7916814795 33.6614627527 0.0019482084 0.0054021426 0.0000022057 
22.6301859073 1.5269638528 1.5103390391 62642.8552263314 51.2714740934 0.0021641524 0.0061778414 0.0000009513 
20.7901764629 1.5759058295 1.4211494257 62052.2659741163 51.6026057954 0.0020483326 0.0053707509 0.0000010330 
21.9388399770 1.5002138129 1.3702555930 77676.7043760453 51.7487543664 0.0016435434 0.0050238294 0.0000006978 
22.6712187595 1.4943890791 1.3362731921 94167.6607233281 60.7924001732 0.0014912109 0.0048346728 0.0000099498 
23.5223503937 1.4961152407 1.4791222356 78487.0574085674 55.5368962724 0.0024569990 0.0059079976 0.0000079102 
22.0088010651 1.5363484013 1.4316562684 57169.5357343293 46.1822626369 0.0016609718 0.0055915990 0.0000012971 
22.5112169570 1.5315353909 1.4810874761 86247.0286140047 71.3340769597 0.0018699800 0.0059999103 0.0000099444 
20.9992771076 1.5823472608 1.4182667577 67724.3969767421 57.8290280623 0.0019557645 0.0053767474 0.0000056225 
22.8783860168 1.6118448155 1.4120821125 66474.1493278218 59.4033256998 0.0023020460 0.0052868313 0.0000075461 
23.0647630982 1.5906018568 1.3871796687 70033.0722378677 57.6858114239 0.0021961431 0.0050499912 0.0000033963 
22.5731103927 1.5308033168 1.4834121182 86247.0286140047 71.3340769597 0.0018699800 0.0059999103 0.0000043918 
23.2869392988 1.5942275877 1.3771185467 85870.3623936352 71.7872973379 0.0020386174 0.0049803452 0.0000051826 
22.6559595526 1.4990019698 1.4457092562 99102.0827240665 67.8277581353 0.0022980773 0.0055929472 0.0000056256 
22.4271615813 1.4996826380 1.4259244115 108484.0110832687 72.6247570291 0.0022056871 0.0054047750 0.0000028021 
22.5471064744 1.5876058191 1.3695601137 74260.3694631885 62.9843071598 0.0016960072 0.0049919946 0.0000008216 
21.2768968741 1.5871767334 1.4418871954 100433.1559620460 85.7768913911 0.0024090151 0.0055525826 0.0000053759 
22.2873529203 1.6113317802 1.4681069230 111811.3817550465 102.7909599035 0.0027917510 0.0058169592 0.0000077149 
23.0283163754 1.5200710203 1.4681463002 114318.6054744458 83.6583722903 0.0026417544 0.0058086526 0.0000070738 
21.8067443162 1.6146158212 1.5076925471 91604.1953220319 90.5271288647 0.0024458528 0.0061681200 0.0000083036 
21.5529453411 1.5177963416 1.3738834903 102733.8802306111 72.4912736205 0.0016425425 0.0050721491 0.0000046135 
21.2768968741 1.5871767334 1.4418871954 100433.1559620461 85.7768913911 0.0024090151 0.0055525826 0.0000053759 
22.7361419566 1.5879764718 1.4848069965 105908.0271363525 92.5937404241 0.0030072099 0.0059828861 0.0000057461 
22.1320061216 1.5918321071 1.4598872868 100898.6109506732 87.3921296525 0.0027650618 0.0057322508 0.0000056053 
21.2768968741 1.5871767334 1.4418871954 100433.1559620461 85.7768913911 0.0024090151 0.0055525826 0.0000053759 
23.2640974656 1.6098330521 1.4744185479 83952.1507090728 84.2544001339 0.0018349896 0.0059383868 0.0000079614 
23.5273709983 1.5990002230 1.4329876491 71922.5076361766 69.1973828579 0.0016281384 0.0056352278 0.0000050579 
22.8756997186 1.6283297456 1.5352929291 92200.1504642683 96.4667165025 0.0025709970 0.0064263313 0.0000087457 
23.5097260107 1.5319698871 1.4596569768 87744.6567480031 73.4636321497 0.0016482759 0.0058734252 0.0000041991 
21.3174580183 1.5565028563 1.4768654709 102549.3359005597 83.9892530604 0.0024897905 0.0058732241 0.0000046979 
21.4850282004 1.5138532795 1.3889649359 73052.0577535804 49.9977655626 0.0018679977 0.0051209213 0.0000035432 
23.1957423196 1.5722213315 1.5470448821 95213.1835636344 87.3230555079 0.0027794385 0.0065440722 0.0000074751 
21.7524713764 1.6025159562 1.4875515459 74722.4973645876 68.7421457733 0.0027368437 0.0059861579 0.0000059272 
21.5413615860 1.5811292474 1.4278314299 96357.7613309685 79.7280845133 0.0023875198 0.0054217172 0.0000048693 
22.1434976408 1.5755481232 1.3966592434 107175.3933141589 85.2210538834 0.0022128578 0.0051394969 0.0000043404 
22.3595403337 1.6012947080 1.4500959140 60902.8306188154 58.2698076422 0.0017985290 0.0057154457 0.0000053278 
21.7387093914 1.5892753800 1.4839799150 90680.7825107469 80.3355213151 0.0027412110 0.0059553509 0.0000063108 
23.1957423196 1.5722213315 1.5470448822 95213.1835636344 87.3230555079 0.0027794385 0.0065440722 0.0000074751 
21.0642871051 1.5406886989 1.4695325146 102098.2744034915 81.4499441601 0.0021836847 0.0058111321 0.0000038065 
21.4850282004 1.5138532795 1.3889649359 73052.0577535804 49.9977655626 0.0018679977 0.0051209213 0.0000035432 
23.5360405121 1.6305461231 1.5089496806 109548.9824982299 108.5643599334 0.0032140609 0.0062296048 0.0000065912 
22.8056591014 1.6119506621 1.5051593271 81956.1907683152 83.1679743927 0.0020551415 0.0061604422 0.0000054087 
22.7229339827 1.5410155431 1.5032371152 128079.9017080870 103.2779436006 0.0027203029 0.0061302738 0.0000057039 
23.4140229751 1.4911593216 1.4579902813 126656.9833969760 93.0739376285 0.0017601102 0.0057990496 0.0000033156 
22.0378622436 1.5939927950 1.5067143756 123939.4628527215 113.6597264587 0.0028216206 0.0061670843 0.0000053932 
22.8056591014 1.6119506621 1.5051593271 81956.1907683152 83.1679743927 0.0020551415 0.0061604422 0.0000054087 
23.3745308762 1.6273555875 1.4623296686 92558.6543608300 87.6624684950 0.0029466548 0.0057704587 0.0000062686 
21.0642871051 1.5406886989 1.4695325146 102098.2744034915 81.4499441601 0.0021836847 0.0058111321 0.0000038065 
23.6660247255 1.4720948079 1.4063461015 89067.5629935189 59.4385328668 0.0015862401 0.0053995069 0.0000016340 
23.5503780099 1.6572147378 1.4775339369 71388.6235271928 77.0982247696 0.0023081404 0.0058780695 0.0000046501 
21.2784714774 1.5882797213 1.4870515707 100086.8094384606 92.7872852962 0.0021229893 0.0059814059 0.0000047167 
22.0378622436 1.5939927950 1.5067143756 123939.4628527215 113.6597264587 0.0028216206 0.0061670843 0.0000053932 
23.4808347426 1.5881344545 1.5602397772 121358.3685742540 118.7534161485 0.0025836370 0.0066541032 0.0000076808 
22.2275841281 1.5743602883 1.5285586845 144323.7844880725 131.0922368551 0.0026084181 0.0063552701 0.0000054815 
23.4936435321 1.6451067187 1.5333126197 123511.4277170505 131.2511926509 0.0029943478 0.0064358764 0.0000079640 
23.4014451064 1.5846615642 1.5577926645 136146.3027709462 132.4369342963 0.0024969771 0.0066192777 0.0000052184 
22.6709829730 1.5829038598 1.5092910101 100379.5695545559 95.8511447932 0.0020035013 0.0062011020 0.0000032917 
22.2120376751 1.6241233478 1.5069447452 118558.2119754962 117.5073307805 0.0027698732 0.0061697794 0.0000068342 
21.1238372660 1.5736734721 1.4816666962 102303.7310831803 91.1884786587 0.0020793947 0.0059337719 0.0000036482 
21.9384946965 1.5077211156 1.4418022375 98382.2599168659 72.6252312904 0.0018164461 0.0056194363 0.0000015646 
22.2120376751 1.6241233478 1.5069447452 118558.2119754962 117.5073307805 0.0027698732 0.0061697794 0.0000068342 
21.9490831373 1.6152207494 1.4965071804 138292.2605846804 132.4680576019 0.0027641615 0.0060655754 0.0000046739 
22.1756397483 1.6056643683 1.4475054306 140960.6959977962 125.5393114932 0.0026483286 0.0056000668 0.0000025399 
22.6000991566 1.6231251539 1.5309069123 122896.4477361080 127.0582930738 0.0024664376 0.0063664118 0.0000041530 
23.1232693431 1.6233497065 1.5107742869 105602.5126130129 110.3632138879 0.0020973711 0.0061944901 0.0000023132 
21.9490831374 1.6152207494 1.4965071804 138292.2605846804 132.4680576019 0.0027641615 0.0060655754 0.0000046739 
22.9084319534 1.6047033010 1.4391857968 139473.3008798722 122.2646958498 0.0027523637 0.0055326500 0.0000034592 
23.1074420034 1.5662082111 1.5484259566 164669.7899600180 150.1557048575 0.0026355626 0.0065284738 0.0000027328 
22.0813831180 1.5690092659 1.5158023562 144257.1499603821 126.6655309721 0.0026858962 0.0062337671 0.0000033487 
22.0454041459 1.5356701271 1.4834958946 136094.1960349199 106.3630127734 0.0025349288 0.0059252973 0.0000020644 
22.6114901010 1.6340741180 1.4694848526 84930.6992717826 87.2128424388 0.0020892005 0.0058231214 0.0000048903 
21.9879292827 1.5613062052 1.4378685162 94437.8339530034 81.6819671418 0.0016874891 0.0056403556 0.0000025529 
22.8227576448 1.5461221603 1.4966267174 136586.7216770659 119.0938326461 0.0018879731 0.0061032291 0.0000007871 
21.9879292817 1.5613062052 1.4378685162 94437.8339530034 81.6819671418 0.0016874891 0.0056403556 0.0000025529 
21.9018845441 1.5706026012 1.5190608724 111072.7173736573 100.7729382207 0.0023248241 0.0062637408 0.0000051678 
22.0578440861 1.5840370144 1.5268438974 98315.7152219530 91.6124910080 0.0025432496 0.0063439966 0.0000073581 
21.9879292817 1.5613062052 1.4378685162 94437.8339530034 81.6819671418 0.0016874891 0.0056403556 0.0000025529 
23.4014451064 1.5846615642 1.5577926645 136146.3027709462 132.4369342963 0.0024969771 0.0066192777 0.0000052184 
23.4014451064 1.5846615642 1.5577926645 136146.3027709462 132.4369342963 0.0024969771 0.0066192777 0.0000052184 
21.1964705027 1.5731976431 1.4917632969 116482.2552871323 104.1434923425 0.0021591272 0.0060130987 0.0000025771 
21.1131884398 1.5891558920 1.4543025700 98096.7445923617 89.1999114011 0.0019488535 0.0056962925 0.0000013220 
23.2113392439 1.6529636861 1.4751732826 91481.9945208120 96.0128115037 0.0025178523 0.0058617407 0.0000063500 
21.9879292817 1.5613062052 1.4378685162 94437.8339530034 81.6819671418 0.0016874891 0.0056403556 0.0000025529 
22.7610643756 1.5353535635 1.5035736910 152443.1361186231 121.5007778420 0.0026710831 0.0061181741 0.0000026606 
22.7409965319 1.5039384967 1.4410388975 133338.6937427868 99.9083135110 0.0016990159 0.0056879538 0.0000084888 
21.9178957127 1.5701050944 1.5210497757 111072.7173736573 100.7729382207 0.0023248241 0.0062637408 0.0000004857 
22.9968165169 1.6100500126 1.5492738860 99939.7291890925 101.2052505756 0.0026377283 0.0065516343 0.0000068472 
21.9255150170 1.6007518376 1.4041291351 63994.0585080604 57.1716950191 0.0018691693 0.0052538821 0.0000018364 
21.7400549689 1.5261459052 1.3787907601 94694.4772723405 70.2573538041 0.0015653692 0.0051599899 0.0000035662 
21.8294419861 1.6076707512 1.4619280265 121760.0017074884 110.8243167431 0.0026422804 0.0057403842 0.0000047746 
22.1754790196 1.5804815040 1.4028624789 101389.4075285366 81.9802556829 0.0022757624 0.0051933293 0.0000044335 
21.8794415753 1.4999636142 1.4292097983 102319.3581870472 72.1668266753 0.0018470416 0.0054990243 0.0000032446 
23.3092312793 1.4688043215 1.4237168895 106260.1203040691 67.4092564421 0.0019268179 0.0054283586 0.0000035905 
22.7847879899 1.6080668110 1.3952200701 89728.8762341295 79.4802319412 0.0020437956 0.0051298860 0.0000002117 
22.6873965703 1.5792808399 1.4218646750 99308.2788505737 80.3212858341 0.0025966149 0.0053862132 0.0000093423 
22.7610643756 1.5353535635 1.5035736910 152443.1361186231 121.5007778420 0.0026710831 0.0061181741 0.0000026606 
22.7610643755 1.5353535635 1.5035736910 152443.1361186231 121.5007778420 0.0026710831 0.0061181741 0.0000026606 
21.5178785811 1.5646603960 1.4534732363 123516.8370279157 99.8027731342 0.0025547896 0.0056529298 0.0000029121 
22.7610643756 1.5353535635 1.5035736910 152443.1361186231 121.5007778420 0.0026710831 0.0061181741 0.0000026606 
21.9255150170 1.6007518376 1.4041291351 63994.0585080604 57.1716950191 0.0018691693 0.0052538821 0.0000018364 
23.2186265540 1.5988889056 1.3984260436 102566.2716189263 86.6631007534 0.0023389710 0.0051395014 0.0000012782 
21.7567441511 1.5668965486 1.4526025364 124612.5298945225 101.0684883723 0.0026081132 0.0056721973 0.0000097085 
23.0127307242 1.6034728616 1.4833564447 98258.0262056666 97.4879718091 0.0018672418 0.0060001152 0.0000047756 
22.7335947100 1.6135906272 1.4960823070 131136.5954712442 123.6431633072 0.0030323000 0.0060854757 0.0000048458 
22.1442220296 1.6310959521 1.5011554587 103974.9401367131 105.3223354280 0.0025851314 0.0061066459 0.0000071452 
23.6028252508 1.6348345959 1.5508624619 111097.9720880049 118.2433871714 0.0028557992 0.0065950259 0.0000106120 
22.7335947100 1.6135906272 1.4960823070 131136.5954712442 123.6431633072 0.0030323000 0.0060854757 0.0000048458 
22.0523352573 1.5461935289 1.4480381979 83882.6508635755 70.3857718100 0.0017182478 0.0057250050 0.0000036717 
21.9268667749 1.5738515502 1.5039577456 129367.8201673908 112.9812770175 0.0027337450 0.0061305356 0.0000040520 
23.2186265540 1.5988889056 1.3984260436 102566.2716189263 86.6631007534 0.0023389710 0.0051395014 0.0000012782 
22.3119941096 1.6056657833 1.5184429125 116148.6184209301 115.5401950415 0.0022533453 0.0062719274 0.0000082257 
22.5324327020 1.6238897647 1.5191569848 99622.9503404380 102.8495863581 0.0023540571 0.0062741387 0.0000083542 
23.6028252508 1.6348345959 1.5508624619 111097.9720880049 118.2433871714 0.0028557992 0.0065950259 0.0000106120 
23.6028252508 1.6348345959 1.5508624619 111097.9720880050 118.2433871714 0.0028557992 0.0065950259 0.0000106120 
21.8770995521 1.5833242500 1.5157729634 133601.3574458382 121.6412888404 0.0026653457 0.0062415699 0.0000057996 
23.0612822121 1.5743705631 1.5036224429 156452.7482048170 135.0291855330 0.0030496622 0.0061551877 0.0000042036 
22.9198014300 1.6424783133 1.4682638385 115078.5086903031 115.7020121048 0.0026504579 0.0058024046 0.0000059665 
21.5418923622 1.5745322733 1.3941849432 72169.0279972486 60.8227226890 0.0016942262 0.0052268921 0.0000021811 
22.9198014300 1.6424783133 1.4682638385 115078.5086903031 115.7020121048 0.0026504579 0.0058024046 0.0000059665 
22.9198014300 1.6424783133 1.4682638385 115078.5086903031 115.7020121048 0.0026504579 0.0058024046 0.0000059665 
22.9198014300 1.6424783133 1.4682638385 115078.5086903031 115.7020121048 0.0026504579 0.0058024046 0.0000059665 
23.0022535232 1.6469119179 1.4792945042 97779.3334402230 100.5650725449 0.0026628856 0.0059149110 0.0000089890 
23.0127307236 1.6034728616 1.4833564447 98258.0262056666 97.4879718091 0.0018672418 0.0060001152 0.0000047756 
23.0022535232 1.6469119179 1.4792945042 97779.3334402230 100.5650725449 0.0026628856 0.0059149110 0.0000089890 
23.0127307235 1.6034728616 1.4833564447 98258.0262056666 97.4879718091 0.0018672418 0.0060001152 0.0000047756 
22.9321400465 1.5525788026 1.5135298192 113296.4831255196 101.1779950525 0.0020005280 0.0062468081 0.0000046402 
21.7433914280 1.6059618213 1.5073324494 96318.0266702211 92.1442969341 0.0026150413 0.0061770428 0.0000101863 
23.3680390754 1.6116222308 1.5077962196 95228.3537111374 90.2417346806 0.0031878520 0.0062442055 0.0000139449 
23.4353494302 1.6162083815 1.4840549167 129285.6548059490 120.7214427717 0.0031603216 0.0059983317 0.0000078589 
21.2986162499 1.6006903401 1.4857501256 120481.0759048398 114.4580001564 0.0021706468 0.0059585513 0.0000032209 
21.7482747685 1.5973368664 1.4682643486 132562.6005221491 125.6148517675 0.0019484496 0.0058493056 0.0000079720 
21.7917487593 1.5480341020 1.3883410124 114286.9818607135 91.3074957575 0.0015669490 0.0052422801 0.0000017392 
23.3126300050 1.5789241783 1.5546021911 170063.1074968559 160.9220694672 0.0026776112 0.0066165691 0.0000099933 
23.4353492327 1.6162083823 1.4840549167 129285.6548059490 120.7214427717 0.0031603216 0.0059983317 0.0000078589 
21.7917487593 1.5480341020 1.3883410124 114286.9818607135 91.3074957575 0.0015669490 0.0052422801 0.0000017392 
21.4960692389 1.6011547071 1.4916232281 129278.6065455913 119.8169820945 0.0026248491 0.0060218549 0.0000071865 
23.4353493326 1.6162083819 1.4840549168 129285.6548059490 120.7214427717 0.0031603216 0.0059983317 0.0000078589 
22.3146118972 1.6172897338 1.4879655513 86552.5297823021 87.1064767599 0.0020672433 0.0060035117 0.0000066036 
21.4804575095 1.5967880395 1.5024447022 111926.4678598660 106.3517453315 0.0022949948 0.0061181756 0.0000070445 
21.1877788599 1.5914832127 1.4944059144 109815.3925793340 101.7575204764 0.0023158195 0.0060412997 0.0000064539 
22.8435365804 1.6093081809 1.5263975322 118259.6937014621 120.1344198966 0.0022325205 0.0063488033 0.0000088162 
21.3931820061 1.5549658283 1.4124445898 132171.2995607222 108.6433802178 0.0016773608 0.0054079421 0.0000027479 
20.8440119694 1.5595670119 1.4731202928 169729.0327866691 141.8338860615 0.0022577406 0.0058431002 0.0000049722 
20.9280132091 1.5480052645 1.4464746829 195463.7023292726 152.6836191440 0.0022703506 0.0055902486 0.0000030501 
22.8879557656 1.5578982707 1.5235898793 198578.7492116492 170.6588464084 0.0028113744 0.0063316504 0.0000076457 
21.9038579879 1.5357824550 1.4775097827 195546.8023026422 151.8856150731 0.0025057685 0.0058709931 0.0000024346 
22.4831882296 1.5186582528 1.3997988596 223340.7450706316 151.0376984202 0.0022436927 0.0051757664 0.0000065441 
22.6767455992 1.5662576850 1.3912530780 227087.5148822609 173.8193336616 0.0022867181 0.0050991962 0.0000081559 
22.0988117746 1.5419017558 1.5037299813 200172.4592083112 169.2215566265 0.0021314799 0.0061492919 0.0000082136 
22.0238319946 1.4930513493 1.4154640453 278835.8130909040 186.8712170971 0.0019132714 0.0053674300 0.0000068414 
22.6767455994 1.5662576850 1.3912530780 227087.5148822609 173.8193336616 0.0022867181 0.0050991962 0.0000081559 
20.9329108278 1.5520498762 1.4046253462 284081.2908271851 218.7655064350 0.0019735069 0.0052602317 0.0000090979 
20.9456873112 1.5601352155 1.4051280742 314451.5637054619 252.6294104425 0.0018384139 0.0053024643 0.0000103749 
21.6013713670 1.5054427855 1.4153308019 303132.0313935254 213.9623403030 0.0018051970 0.0054012161 0.0000078630 
21.4817682215 1.5778772135 1.4809112697 214639.0288970800 185.1823631943 0.0026329083 0.0059295071 0.0000085433 
23.1096162093 1.6336168964 1.5061024071 170392.5276488573 170.7923746399 0.0030467640 0.0061936526 0.0000088835 
21.7884238755 1.5680326594 1.4370540920 260904.0533827254 209.2079768564 0.0025257075 0.0055315480 0.0000112694 
22.0988117748 1.5419017558 1.5037299813 200172.4592083112 169.2215566265 0.0021314799 0.0061492919 0.0000082136 
22.9795807682 1.5458044920 1.3581170106 247951.5886986369 175.7119147901 0.0019888088 0.0048220826 0.0000074499 
22.4828638469 1.5727660192 1.3693628000 161219.2644100795 135.2861556555 0.0015463429 0.0050918490 0.0000061911 
23.0954192096 1.5373429593 1.4642976340 363503.7258625050 274.9788824661 0.0027954863 0.0058015315 0.0000120346 
22.0988118050 1.5419017557 1.5037299813 200172.4592083112 169.2215566265 0.0021314799 0.0061492919 0.0000082136 
21.2304773185 1.5838305520 1.4657042999 265239.4489007024 229.7956345426 0.0025153942 0.0057941479 0.0000111014 
22.1575726106 1.5968277975 1.5162371436 273883.3790017351 256.8374944188 0.0027786869 0.0062801805 0.0000129272 
21.2906225342 1.5711277990 1.3978083014 254021.1424238046 204.5346355508 0.0019743702 0.0051897224 0.0000072147 
21.8853833036 1.5698146204 1.3710037093 250579.6869443442 202.1979648980 0.0016987016 0.0050188096 0.0000051873 
21.7884238753 1.5680326594 1.4370540920 260904.0533827254 209.2079768564 0.0025257075 0.0055315480 0.0000112694 
23.3393286563 1.5617489149 1.5469010830 207087.6032891374 190.8550445275 0.0023421141 0.0065381180 0.0000096742 
23.3393286549 1.5617489149 1.5469010830 207087.6032891374 190.8550445275 0.0023421141 0.0065381180 0.0000096742 
23.4482942777 1.6506370690 1.5242473747 143108.6359755013 156.7558058700 0.0025396822 0.0063252629 0.0000095119 
22.3587893197 1.5696114313 1.5248550892 263361.1757722946 235.1817022121 0.0026649697 0.0063555897 0.0000133906 
23.3011515750 1.5630850854 1.5467314193 287722.2492099019 260.1813717209 0.0026810003 0.0065686309 0.0000158142 
22.8363271696 1.6321785463 1.5277503783 215962.6128610068 225.7993067415 0.0026233094 0.0063781121 0.0000139520 
22.6727008185 1.6155114031 1.5289426140 276969.3904472884 275.0934155405 0.0028404195 0.0064068757 0.0000144174 
23.0150802307 1.6081393227 1.5307818168 343899.7676831819 334.2622203758 0.0029907882 0.0064476820 0.0000168701 
23.4482942777 1.6506370690 1.5242473747 143108.6359755013 156.7558058700 0.0025396822 0.0063252629 0.0000095119 
23.6776544489 1.5965643434 1.5482968538 306504.9075057183 294.8637497165 0.0030662403 0.0066126573 0.0000153580 
22.4455383349 1.5956066184 1.4586590061 269023.9993590907 234.6571400176 0.0028220786 0.0057367390 0.0000088711 
23.6327058820 1.5697656430 1.4293714704 293335.9402151653 230.3499911021 0.0028511644 0.0054560540 0.0000052611 
22.1834875393 1.5449772737 1.4903056840 265622.9469034733 227.0722621479 0.0019529351 0.0060549010 0.0000079616 
23.6327058820 1.5697656430 1.4293714704 293335.9402151653 230.3499911021 0.0028511644 0.0054560540 0.0000052611 
23.1524718365 1.5503006478 1.5397256920 357327.5875735492 314.2224340831 0.0025056243 0.0065021589 0.0000170115 
22.2406985381 1.6136550003 1.4309974546 186729.5061724782 170.4196965845 0.0023543480 0.0054675870 0.0000098845 
22.4407388022 1.6070612601 1.4999880108 223854.4053903646 222.5024758823 0.0021078636 0.0061497619 0.0000177399 
23.3650569392 1.6080771715 1.5473931075 189182.6284943872 187.1243885890 0.0029896998 0.0065805424 0.0000115175 
20.9885857727 1.5775550831 1.4303191559 252641.4894663948 211.3591543471 0.0021894005 0.0054849020 0.0000138933 
22.6279767626 1.5525067817 1.4526331664 193196.5127307569 149.7918381205 0.0027527454 0.0056746595 0.0000080113 
23.5994540587 1.5168493218 1.4751501468 90403.6277143925 65.9742808990 0.0027340325 0.0058729102 0.0000056540 
21.0221013644 1.5910049271 1.4656954597 303151.5300101423 271.9559348932 0.0023084980 0.0058147435 0.0000167909 
21.4106393409 1.5943133878 1.4696596201 358129.0386498350 333.0379832795 0.0020863742 0.0058847854 0.0000211807 
21.8351826609 1.5909638245 1.4364283632 392059.7011523914 337.2366921842 0.0024497077 0.0055693467 0.0000243230 
21.4778649284 1.6046433036 1.4909782267 221545.2765032089 210.6397822323 0.0024029761 0.0060473318 0.0000172682 
22.5760116507 1.6086899716 1.4895457269 211885.9928515146 196.9695496790 0.0029559424 0.0060490481 0.0000132752 
22.0340343350 1.5832912166 1.4645576586 287762.7272675687 265.7798782716 0.0018712160 0.0058802873 0.0000202825 
20.9257303776 1.5842412562 1.4442214086 368336.5464529077 322.6010006006 0.0020921675 0.0056356694 0.0000174625 
21.1467259460 1.5927150761 1.4746460712 273180.3295660021 250.9499662442 0.0022153357 0.0059062573 0.0000179219 
21.8740430851 1.5937186198 1.4596169315 318233.8595256158 278.8251290271 0.0026681179 0.0057537904 0.0000138842 
21.5642700913 1.5919311112 1.4519923176 343354.3738557976 300.0357736079 0.0025039051 0.0056992050 0.0000200656 
21.5642700913 1.5919311112 1.4519923176 343354.3738557976 300.0357736079 0.0025039051 0.0056992050 0.0000200656 
23.4548691131 1.5806301112 1.5521390377 356857.1749153241 337.8384935644 0.0027560646 0.0066528784 0.0000234455 
23.1252890082 1.5870865204 1.4944624266 421328.6815054419 372.3594096140 0.0030816768 0.0061414746 0.0000220075 
22.0970004595 1.5565234681 1.5097744898 422622.5920428861 360.9583818364 0.0025779716 0.0062346802 0.0000188592 
21.5660528178 1.5435801208 1.4912195985 454654.5882523803 374.8162276273 0.0022737602 0.0060549893 0.0000165788 
21.5660528178 1.5435801208 1.4912195985 454654.5882523803 374.8162276273 0.0022737602 0.0060549893 0.0000165788 
22.6559494330 1.5156686247 1.4386294233 518718.5806713686 402.5319192090 0.0016653374 0.0056956074 0.0000120179 
21.8024189906 1.5610109762 1.4616984552 488327.9331849287 393.7110662370 0.0026377856 0.0057497985 0.0000076109 
22.7520880412 1.5523665734 1.4746491677 422676.0973767638 335.8314261468 0.0028431993 0.0058821188 0.0000074098 
21.3321887161 1.5185204057 1.3942283103 558209.9341482325 401.3276787585 0.0017176182 0.0052331516 0.0000065303 
21.8846642605 1.5850326214 1.4803094083 240389.1542896835 210.1331689230 0.0027530930 0.0059529278 0.0000144394 
22.3486420078 1.6125659688 1.4504465199 132979.9729052756 121.4334266522 0.0026402853 0.0056599505 0.0000120524 
21.8760187938 1.5080623159 1.4514093900 517085.7891384966 381.8853827538 0.0019320554 0.0057240132 0.0000140771 
21.8740430851 1.5937186198 1.4596169315 318233.8595256158 278.8251290271 0.0026681179 0.0057537904 0.0000138842 
21.8760187938 1.5080623159 1.4514093900 517085.7891384966 381.8853827538 0.0019320554 0.0057240132 0.0000140771 
22.7515367060 1.4826971437 1.4421080487 323877.8253336413 220.3712702298 0.0019336653 0.0056313644 0.0000122376 
21.5028682963 1.5683802931 1.4089411069 222738.3102819094 176.4806788249 0.0022049776 0.0052735922 0.0000101391 
21.8760188051 1.5080623168 1.4514093900 517085.7891384966 381.8853827538 0.0019320554 0.0057240132 0.0000140771 
22.7515367059 1.4826971437 1.4421080487 323877.8253336414 220.3712702298 0.0019336653 0.0056313644 0.0000122376 
23.4928108133 1.4936991456 1.4103541546 470631.7364209922 341.2090601453 0.0015310929 0.0055042467 0.0000091017 
22.3109724798 1.4862869802 1.4051297654 667200.6758220881 444.6973908140 0.0017478223 0.0053378689 0.0000103802 
23.2890702588 1.4970132922 1.3474415063 521791.6247469733 318.0608325070 0.0018556203 0.0047458456 0.0000050117 
23.4928108133 1.4936991456 1.4103541546 470631.7364209922 341.2090601453 0.0015310929 0.0055042467 0.0000091017 
23.4928108234 1.4936991459 1.4103541546 470631.7364209919 341.2090601453 0.0015310929 0.0055042467 0.0000091017 
21.8656798099 1.5046137144 1.4256118921 853842.8403018601 585.8534834582 0.0021002791 0.0054261676 0.0000064893 
21.1027358154 1.5540505157 1.4166661398 999999.9049013620 768.5945900724 0.0021835860 0.0053235693 0.0000036151 
22.0580185763 1.5240595468 1.4340127663 576664.3803420048 412.3468044045 0.0023815514 0.0054954355 0.0000089339 
22.4727315824 1.5596665851 1.3474556448 874567.3471633873 670.4934523917 0.0016486002 0.0048251269 0.0000058074 
21.8653533769 1.6072589441 1.4389270179 999999.9083116833 898.9788292185 0.0024254842 0.0055326828 0.0000076371 
22.9534731523 1.6442472409 1.4911169999 858252.8717844398 909.9289710464 0.0023005497 0.0060245440 0.0000106898 
22.4727315824 1.5596665851 1.3474556448 874567.3471633873 670.4934523917 0.0016486002 0.0048251269 0.0000058074 
21.8056992948 1.5783590767 1.4364054602 981495.4674415006 806.3800459618 0.0025394765 0.0054968316 0.0000033290 
21.8653533769 1.6072589441 1.4389270179 999999.9083116833 898.9788292185 0.0024254842 0.0055326828 0.0000076371 
22.9886252999 1.5993362374 1.5401319734 829180.1805071551 828.1239195388 0.0023499215 0.0064831699 0.0000121507 
21.8653533769 1.6072589441 1.4389270179 999999.9083116833 898.9788292185 0.0024254842 0.0055326828 0.0000076371 
23.1770921654 1.5822088765 1.4391590187 837689.2304420869 688.7521346906 0.0028510746 0.0055556467 0.0000078853 
21.7872725248 1.5711888648 1.4595982309 907056.9201825098 748.5844484325 0.0026566474 0.0057374980 0.0000093408 
21.8653533769 1.6072589441 1.4389270179 999999.9083116828 898.9788292185 0.0024254842 0.0055326828 0.0000076371 
22.9886253167 1.5993362375 1.5401319734 829180.1805071547 828.1239195388 0.0023499215 0.0064831699 0.0000121507 
22.4727315653 1.5596665853 1.3474556447 874567.3471633866 670.4934523917 0.0016486002 0.0048251269 0.0000058074 
22.5215057678 1.5334051369 1.3630994006 813728.7019560477 559.9983467619 0.0019687342 0.0048682506 0.0000063150 
22.1587326403 1.5789955359 1.5262047946 706930.8852825095 653.1121444416 0.0025109706 0.0063660460 0.0000146938 
23.0748442785 1.5723847597 1.4189674356 828850.8949971793 653.9623440824 0.0026509529 0.0053687093 0.0000111975 
22.7472208414 1.5393206316 1.3845548410 724180.4471104443 578.8603598986 0.0014776636 0.0053227607 0.0000157686 
22.8803200424 1.5191018905 1.4251907492 887372.8565612312 694.0666954724 0.0015900657 0.0056308341 0.0000167480 
22.8803200424 1.5191018905 1.4251907492 887372.8565612314 694.0666954724 0.0015900657 0.0056308341 0.0000167480 
21.1917592765 1.5222047559 1.4120348899 942780.0827344898 673.7195408229 0.0019944002 0.0053294459 0.0000100111 
21.6485347623 1.5328673533 1.4167087248 999999.9647028001 721.1491312850 0.0022527686 0.0053327885 0.0000071323 
22.8803200424 1.5191018905 1.4251907492 887372.8565612314 694.0666954724 0.0015900657 0.0056308341 0.0000167480 
22.8803200429 1.5191018905 1.4251907492 887372.8565612314 694.0666954724 0.0015900657 0.0056308341 0.0000167480 
22.8803200427 1.5191018905 1.4251907492 887372.8565612314 694.0666954724 0.0015900657 0.0056308341 0.0000167480 
22.8729474425 1.4717830947 1.3936658322 690589.3223493551 432.5741458837 0.0017647027 0.0052549753 0.0000181673 
23.3647077481 1.4803376921 1.3661826015 838792.0748092356 498.1613365330 0.0019153131 0.0049302595 0.0000119439 
23.1140148686 1.4782803549 1.4158608616 980024.5493147327 662.9068043925 0.0016698184 0.0054738907 0.0000102423 
22.4480178505 1.5207972937 1.4264461042 999999.9925962732 778.0731336468 0.0016223762 0.0055833483 0.0000062797 
23.4496169964 1.4888486417 1.4451396663 899160.4372154513 596.0702535165 0.0023746139 0.0056200542 0.0000140608 
21.4528461774 1.6005812240 1.4251184968 999999.9043887010 904.5243940814 0.0019654761 0.0054370373 0.0000054593 
22.2043532318 1.5754115211 1.3826774222 920926.0004947133 735.4525045253 0.0020108367 0.0050604504 0.0000123167 
22.8567196658 1.4982434085 1.3601186848 968473.2119845620 669.6802928790 0.0014414926 0.0050790362 0.0000032793 
21.8170370515 1.5228921235 1.4335710757 962141.5922830692 743.5454628599 0.0017258632 0.0056016535 0.0000077178 
21.1088453451 1.5467967481 1.3892597678 947019.2680544009 710.9594652859 0.0018811778 0.0051201358 0.0000036942 
22.6551896830 1.5428501700 1.3846769881 923240.6036173084 655.5666056924 0.0022281931 0.0050178274 0.0000012059 
23.4128022847 1.6517663459 1.4990531324 982196.0470005146 1071.8580730162 0.0022593077 0.0060701837 0.0000022286 
21.6096118033 1.5995081536 1.4990725458 967764.1501288977 930.2414837714 0.0021921018 0.0060855767 0.0000048928 
22.8567196659 1.4982434085 1.3601186848 968473.2119845620 669.6802928790 0.0014414926 0.0050790362 0.0000032793 
22.0505640291 1.5497740914 1.4777679743 962991.4787070623 827.8956503849 0.0018714558 0.0059491598 0.0000050900 
22.8828966649 1.4971289876 1.3601170590 971486.2695876723 669.6802928790 0.0014414926 0.0050790362 0.0000032793 
21.1136992887 1.5420112136 1.3892511691 960080.8341832310 710.9594652859 0.0018811778 0.0051201358 0.0000036942 
22.0243443188 1.5698825566 1.4087462916 949958.0909073630 747.9540867779 0.0023356091 0.0052609676 0.0000087872 
22.1944489335 1.5639192066 1.5243882404 968979.9907847089 872.1915474074 0.0023085895 0.0063096317 0.0000041697 
21.8620078902 1.5694782746 1.4112534753 949958.0909073625 747.9540867779 0.0023356091 0.0052609676 0.0000022303 
23.4031182806 1.5645453382 1.3378068372 988845.2481317250 807.4181870308 0.0014004251 0.0048982018 0.0000013886 
22.1944489168 1.5639192063 1.5243882404 968979.9907847089 872.1915474074 0.0023085895 0.0063096317 0.0000041697 
23.4031182806 1.5645453382 1.3378068372 988845.2481317250 807.4181870308 0.0014004251 0.0048982018 0.0000013886 
22.5281587796 1.5802520558 1.3729224473 966923.3092523066 778.1589680699 0.0019389337 0.0049466643 0.0000011746 
22.8828966649 1.4971289876 1.3601170590 971486.2695876723 669.6802928790 0.0014414926 0.0050790362 0.0000032793 
23.4031182935 1.5645453389 1.3378068372 988845.2481317250 807.4181870308 0.0014004251 0.0048982018 0.0000013886 
22.4644096995 1.6324375364 1.4500982351 974289.2228518352 973.4842031018 0.0021108158 0.0056407534 0.0000046534 
23.0150990714 1.5049052839 1.4975801024 961867.2177455212 726.4128638482 0.0022557705 0.0060692807 0.0000048680 
23.3405775904 1.4909663425 1.4584779774 948065.9632893915 644.5136989973 0.0023640072 0.0056987191 0.0000031120 
21.4399961688 1.6164223921 1.4763489769 969025.1315242993 938.5774711922 0.0022883081 0.0058687382 0.0000046112 
23.3699533154 1.4748456638 1.3717139962 957767.0724448038 566.4768148967 0.0018843348 0.0049531855 0.0000023432 
23.0921897914 1.5322715552 1.4581291723 945345.7001766504 700.0211475616 0.0027410674 0.0057080508 0.0000035819 
22.7826947308 1.5274939026 1.4971373474 972334.0116911458 803.2224105845 0.0019556673 0.0061044769 0.0000044669 
23.0921897914 1.5322715552 1.4581291722 945345.7001766509 700.0211475616 0.0027410674 0.0057080508 0.0000035819 
22.3980452695 1.5176558017 1.3601370216 957135.7296444769 631.3818054212 0.0018855857 0.0048472847 0.0000028371 
22.9385139974 1.5793248062 1.5472111339 961670.8310295045 900.0499542298 0.0026979603 0.0065295814 0.0000049536 
22.2018079664 1.5916071679 1.5319480731 963778.9610692621 916.1750864438 0.0026026276 0.0063835060 0.0000049037 
23.0357566397 1.5605753673 1.5325264322 950473.0700640427 830.9131011301 0.0028134011 0.0064038501 0.0000051182 
22.6415913463 1.5706729001 1.4578770399 940356.4652145816 765.6644043380 0.0028508308 0.0057117157 0.0000032484 
23.0910786645 1.5222782526 1.3505605779 951252.7595896202 624.0350721638 0.0019280128 0.0047565512 0.0000050228 
22.9170131455 1.6159476647 1.4336687211 950079.7232058628 861.3219572004 0.0026010250 0.0054831232 0.0000062323 
23.2012001725 1.6009705774 1.4437441307 946473.4057298747 821.4337721554 0.0028737973 0.0055873171 0.0000045511 
20.8596473319 1.5607964623 1.4355783834 959032.2655073500 766.3364681003 0.0022428863 0.0055021763 0.0000060205 
21.0963736764 1.5353426192 1.4240781069 973747.8537864690 756.8596148590 0.0017901490 0.0054867979 0.0000078114 
23.0421721035 1.6210541714 1.5110436236 939912.7558645271 915.4278243510 0.0031040672 0.0062370701 0.0000065300 
20.7701142572 1.5838579941 1.4643186141 973005.4390862419 864.4019714773 0.0021529582 0.0057740719 0.0000062367 
23.6773963505 1.5623101092 1.4487464540 999376.0547212139 900.1453750821 0.0015995453 0.0058096232 0.0000068541 
23.3457665665 1.6355434977 1.4323239653 985437.0808035145 990.1732872156 0.0019912227 0.0055133441 0.0000102749 
20.7701142626 1.5838579942 1.4643186141 973005.4390862419 864.4019714773 0.0021529582 0.0057740719 0.0000062367 
20.7701142622 1.5838579942 1.4643186141 973005.4390862414 864.4019714773 0.0021529582 0.0057740719 0.0000062367 
23.1294942339 1.6472583470 1.4774072192 965931.5956117030 987.7528907715 0.0027394940 0.0058933281 0.0000064234 
20.8015035147 1.5594094425 1.4688344604 967113.2235078593 804.8569938084 0.0022402278 0.0058107848 0.0000065923 
21.3237788839 1.5519169174 1.4774099423 959753.9035905511 780.0918744387 0.0024490460 0.0058866127 0.0000069869 
21.5484938983 1.5792603848 1.3979907370 983230.5227982877 838.1064308960 0.0017377356 0.0052546653 0.0000055641 
22.0591315934 1.5380064633 1.3880218222 962094.1468471783 683.0663064741 0.0021351644 0.0050753150 0.0000066201 
23.3692032597 1.5361005289 1.3513813381 983836.1945241082 768.2795970759 0.0013604257 0.0050848624 0.0000055812 
21.7664171814 1.6231915880 1.4928607977 967215.4254763448 957.2718475461 0.0024878485 0.0060252733 0.0000064948 
22.4827177344 1.5527097315 1.4080227632 950754.9986273774 707.5655766182 0.0024287860 0.0052482889 0.0000071954 
22.9771056804 1.5847836807 1.3887700936 968721.9832581347 783.7944151546 0.0022366287 0.0050729910 0.0000066522 
22.6569690849 1.6414490495 1.4651838812 982284.4100615805 1005.4213236300 0.0022950083 0.0057708182 0.0000062816 
22.1035391745 1.6225555587 1.4952683946 981081.5443720021 993.3439783396 0.0022168957 0.0060522731 0.0000061013 
21.4330193086 1.5690712131 1.4247191941 966534.0303159249 773.1297020733 0.0023473018 0.0054007476 0.0000067730 
23.6220874339 1.5549681788 1.3737359156 963108.0164864084 698.2411975895 0.0022699186 0.0049344821 0.0000068933 
22.3100949441 1.5531343784 1.3984845973 973687.0001767734 807.0521041287 0.0015419418 0.0053684302 0.0000054747 
23.5411779052 1.6603811886 1.4933005990 966789.0875886071 1055.4591119794 0.0024829381 0.0060257259 0.0000058178 
21.7664171814 1.6231915880 1.4928607977 967215.4254763448 957.2718475461 0.0024878485 0.0060252733 0.0000064948 
23.3655708186 1.6286383127 1.5392113048 959203.4774738792 983.0368876779 0.0030549971 0.0064951620 0.0000074255 
22.4727301766 1.6155468184 1.4640933940 959715.1875417246 888.0015080347 0.0027963068 0.0057770930 0.0000068676 
21.0005064195 1.5462194956 1.3954638570 974114.9182246742 735.5028157720 0.0018960249 0.0051831894 0.0000063687 
23.3091277452 1.4742628925 1.3375232637 977777.8335427078 575.5246676682 0.0016025683 0.0047619212 0.0000066442 
23.5411779052 1.6603811886 1.4933005990 966789.0875886071 1055.4591119794 0.0024829381 0.0060257259 0.0000058178 
21.0005064195 1.5462194956 1.3954638570 974114.9182246742 735.5028157720 0.0018960249 0.0051831894 0.0000063687 
23.3091277452 1.4742628925 1.3375232637 977777.8335427078 575.5246676682 0.0016025683 0.0047619212 0.0000066442 
23.6220874339 1.5549681788 1.3737359156 963108.0164864084 698.2411975895 0.0022699186 0.0049344821 0.0000068933 
22.3100947617 1.5531343758 1.3984845973 973687.0001767734 807.0521041287 0.0015419418 0.0053684302 0.0000054747 
22.2952216217 1.5572931469 1.3501381920 976448.3774362681 744.9824674956 0.0016543851 0.0048468085 0.0000056413 
23.4310032911 1.5522894215 1.3419324102 982910.2153819606 789.7842701022 0.0013659453 0.0049864295 0.0000053003 
23.2583160492 1.5152370583 1.3084070439 968175.7360600829 633.8759919367 0.0014928092 0.0045555611 0.0000058094 
22.8878617526 1.6176506666 1.4344917618 974364.6187124166 956.7041367903 0.0017949941 0.0055707158 0.0000052934 
23.2583160492 1.5152370583 1.3084070439 968175.7360600829 633.8759919367 0.0014928092 0.0045555611 0.0000058094 
23.0021861445 1.5355683691 1.3500725180 979841.3797763507 671.2636113878 0.0019121287 0.0047608675 0.0000066669 
21.7216188482 1.5439896010 1.3973202043 991875.9749722155 724.4209999997 0.0021575812 0.0051612982 0.0000073482 
22.0997925980 1.5624487423 1.3987576385 986017.8229260147 754.4429805399 0.0022603284 0.0051659657 0.0000070945 
21.9777622924 1.5855045666 1.4841674627 999999.9637346264 875.7687480339 0.0028026070 0.0059691609 0.0000083304 
21.6790359593 1.5406843447 1.3840251953 973428.1839977461 701.6147176099 0.0020113625 0.0050543166 0.0000065168 
20.9941927696 1.5350036082 1.4247773131 975739.6979213068 725.6623593807 0.0021078367 0.0054175860 0.0000067277 
23.5189024631 1.6249644982 1.4304854716 997448.3784678139 999.6803777603 0.0017661058 0.0055442063 0.0000053063 
21.8978925111 1.5940180301 1.5015261074 999999.9456658317 958.9433768729 0.0021202602 0.0061238459 0.0000070252 
23.2621177343 1.5102263976 1.3083937811 983687.9897191112 633.8759919367 0.0014928092 0.0045555611 0.0000058094 
21.8978925090 1.5940180301 1.5015261074 999999.9456658317 958.9433768729 0.0021202602 0.0061238459 0.0000070252 
23.4541553234 1.6008893284 1.4908066543 999999.9754542887 997.6840811175 0.0018558641 0.0060795478 0.0000065086 
21.7643740900 1.5989662154 1.5155494070 999999.9102847583 961.4460877233 0.0024163646 0.0062387589 0.0000077051 
20.8518264872 1.5516959635 1.4037382001 993008.5627502344 772.4016226695 0.0018779593 0.0052673114 0.0000071963 
21.8407417994 1.5062838813 1.3897247063 990788.6548914446 658.7622451241 0.0019338861 0.0051288640 0.0000081413 
21.2356354157 1.5627739426 1.4896490682 998224.0193787997 868.0318748366 0.0021650016 0.0060130880 0.0000077812 
21.1681895436 1.5200057869 1.4155060440 986950.0600092008 721.6559262985 0.0018279277 0.0053907613 0.0000067837 
22.1221091420 1.5930093529 1.3965028594 992016.6616786281 879.3632003161 0.0017269562 0.0052462646 0.0000059630 
23.2210052349 1.6274894902 1.4382894571 996180.9976583864 1002.1068045057 0.0018440297 0.0055916163 0.0000060397 
23.4535792722 1.4774207999 1.3975344797 984948.1551850361 664.1987447483 0.0015503441 0.0053607029 0.0000069138 
22.5085959367 1.6144330217 1.5316947968 999999.9389968293 1014.2356570131 0.0024667155 0.0063872878 0.0000077381 
21.5916836007 1.5806391774 1.4765982872 992153.8126087106 909.1589760398 0.0019544673 0.0059199349 0.0000063455 
23.1716790113 1.5999145551 1.3963996911 989315.6110560533 916.4657828013 0.0015999136 0.0053062731 0.0000046911 
23.1589935943 1.5996754421 1.3963991249 989984.1181684481 916.4657828013 0.0015999136 0.0053062731 0.0000046911 
23.2329151597 1.5190383412 1.3290164287 984261.2729780237 638.7197642914 0.0017237173 0.0046219035 0.0000060803 
22.9155888672 1.6287117295 1.5352590528 999999.9542691095 1050.4932120111 0.0025192432 0.0064192555 0.0000073768 
22.9419850560 1.5245204246 1.3243203496 979035.0057962795 656.0810433137 0.0016139323 0.0046245555 0.0000047844 
20.7002786903 1.5531247906 1.4166829659 988259.5617431325 778.8618205434 0.0019387303 0.0053694687 0.0000064309 
20.6885636223 1.5652417194 1.4597300405 992871.8397165588 840.2522091582 0.0021011294 0.0057419253 0.0000072541 
22.5838975547 1.6334081754 1.4436579459 989698.0140695148 978.7915892384 0.0021835199 0.0055777903 0.0000057674 
23.2258355830 1.5763662192 1.5507217469 993744.6207825362 946.1123122337 0.0024149803 0.0065627906 0.0000074853 
23.1752910320 1.4974061797 1.4496665974 991770.2669640277 738.2981284230 0.0017137383 0.0057532030 0.0000062139 
22.5838975547 1.6334081754 1.4436579459 989698.0140695150 978.7915892384 0.0021835199 0.0055777903 0.0000057674 
23.1752910320 1.4974061797 1.4496665974 991770.2669640277 738.2981284230 0.0017137383 0.0057532030 0.0000062139 
21.2040296622 1.5883873192 1.4689343418 992462.8025150723 910.9564697320 0.0020159078 0.0058341282 0.0000058243 
21.2040296622 1.5883873192 1.4689343418 992462.8025150723 910.9564697320 0.0020159078 0.0058341282 0.0000058243 
23.1051910521 1.5621897464 1.3379189943 989006.6516092354 792.5955514494 0.0014418008 0.0048698772 0.0000042916 
23.5894962388 1.5092757356 1.3112642383 983858.3944181153 617.7732614677 0.0015944772 0.0045121133 0.0000043352 
23.0619254988 1.6058052055 1.3830543318 991861.3228306172 885.3534779260 0.0018258653 0.0050833684 0.0000055286 
23.1045515368 1.5541496927 1.3456112999 987042.5414866852 791.9452571619 0.0013984814 0.0049804055 0.0000031211 
21.3877456655 1.5939964556 1.4150923826 987305.6458044680 868.3777010930 0.0019465030 0.0053460057 0.0000047216 
21.2163347269 1.6050214583 1.4492126974 985810.1704540204 900.5311456183 0.0022635987 0.0056226048 0.0000052337 
21.8985625256 1.5162292314 1.4630387462 987903.4740029669 757.6719886878 0.0019243405 0.0058006564 0.0000056900 
22.9959573531 1.5427612667 1.5155306822 990185.3338011492 862.5258364684 0.0020341960 0.0062642058 0.0000059582 
22.3461805307 1.6317546375 1.5069465926 992738.9122835847 1027.3079726415 0.0023920938 0.0061552772 0.0000068285 
20.9175806596 1.5503292843 1.4705750309 985870.7736317345 808.6448203884 0.0021720096 0.0058306764 0.0000061758 
21.4800480452 1.5286302240 1.4708718971 982574.7591900658 757.4889957167 0.0022500605 0.0058289505 0.0000063516 
22.1710934321 1.5250256346 1.3679761836 982465.8167254503 666.5310807945 0.0019351253 0.0049169511 0.0000053618 
23.6044816856 1.5639707212 1.3315136020 982595.8825760083 744.5186235357 0.0016721846 0.0046588275 0.0000038584 
21.4029084845 1.5401051770 1.4585996993 985056.6708802800 759.9524160373 0.0023947671 0.0057132682 0.0000068622 
21.9844508828 1.5553172033 1.5117688111 989781.2892290149 845.3924917094 0.0025239432 0.0062081419 0.0000079924 
21.3113211848 1.5834995386 1.4654876465 983774.8200129403 848.0467384477 0.0025606764 0.0057774693 0.0000067436 
22.3419003151 1.6269440198 1.5082649404 986050.8180900314 984.5847831366 0.0027951530 0.0061859802 0.0000074493 
21.3113211848 1.5834995386 1.4654876465 983774.8200129401 848.0467384477 0.0025606764 0.0057774693 0.0000067436 
20.8597439686 1.5498904676 1.4148962857 988559.4084172759 759.2135523278 0.0020589948 0.0053316271 0.0000065338 
23.1856635438 1.6220658341 1.4920933632 985146.0155320601 943.1326468418 0.0031086201 0.0060681645 0.0000081389 
23.0845560403 1.5476708056 1.3852226725 985278.8523051059 707.0413644355 0.0023116763 0.0050414776 0.0000076133 
23.5654229138 1.6493029103 1.5176486284 987872.1410271246 1041.5357842368 0.0030504665 0.0062982703 0.0000083781 
20.8597439686 1.5498904676 1.4148962857 988559.4084172759 759.2135523278 0.0020589948 0.0053316271 0.0000065338 
22.7006824479 1.4861535847 1.3446556464 988903.0421123514 618.0524363732 0.0015632589 0.0048483055 0.0000056117 
21.3924419412 1.6086178622 1.4540474026 994570.5647931949 917.1693236689 0.0023481123 0.0056740911 0.0000080843 
21.8299211067 1.6195458404 1.4477921608 999968.4371833224 951.7306162795 0.0022418302 0.0056224020 0.0000087547 
22.8742164133 1.5559540719 1.3732736319 999128.3379345799 825.5226030499 0.0014534527 0.0052050909 0.0000069353 
23.4130844580 1.6210726802 1.5482721216 986620.7651449386 1038.5858550583 0.0024403996 0.0065323761 0.0000058361 
22.3843352403 1.6022786555 1.4718603182 991499.0872328768 891.4575240305 0.0028671734 0.0058638795 0.0000093990 
23.6233494996 1.5106483390 1.3930015233 994040.0896802451 644.8913216001 0.0023550512 0.0051181028 0.0000088991 
23.6155609653 1.5690252227 1.5427634902 997061.6503146667 944.6652481051 0.0021753635 0.0065071978 0.0000089034 
22.3843352403 1.6022786555 1.4718603169 991499.0872328768 891.4575240305 0.0028671734 0.0058638795 0.0000093990 
20.8539083451 1.5866678164 1.4353230015 992693.5693645880 867.3786171634 0.0020373454 0.0055174384 0.0000051380 
22.2292753917 1.5162820222 1.3855823524 991131.8211707547 731.6777768238 0.0015244607 0.0052464492 0.0000017212 
20.8539083452 1.5866678164 1.4353230015 992693.5693645878 867.3786171634 0.0020373454 0.0055174384 0.0000051380 
21.0824216630 1.5973530922 1.4552122434 997101.2113439614 897.2387479131 0.0023020268 0.0056965150 0.0000108849 
21.9887892849 1.5973332878 1.5213055725 996956.0289058073 952.5668860466 0.0025716873 0.0063136306 0.0000126236 
21.1298754224 1.5872838755 1.4907777266 993333.3593071105 911.6411276702 0.0022530739 0.0060111309 0.0000065290 
21.1264037559 1.5868531225 1.4907762829 994412.0966991115 911.6411276702 0.0022530739 0.0060111309 0.0000065290 
22.8755191248 1.5387899849 1.4668224390 997857.7482013046 843.9860555422 0.0017413857 0.0059336950 0.0000150231 
22.8589627443 1.6006479753 1.4225620139 995801.2537212523 860.1255866986 0.0025403765 0.0054110235 0.0000155064 
23.3097552898 1.5899496086 1.3731068758 998530.4013071790 885.8077409120 0.0015515920 0.0051456871 0.0000132067 
22.3869312985 1.5339428391 1.4073932740 998244.9626679228 794.6615540807 0.0015626000 0.0054725584 0.0000149178 
21.3414488300 1.5448044432 1.3802067608 998080.0978804870 742.1954616934 0.0018355643 0.0050740405 0.0000108215 
22.6285886001 1.6318190547 1.5213426750 996383.9008556000 1035.5478161217 0.0025827443 0.0063108505 0.0000122220 
22.3869313047 1.5339428387 1.4073932740 998244.9626679231 794.6615540807 0.0015626000 0.0054725584 0.0000149178 
22.6285886001 1.6318190547 1.5213426751 996383.9008555998 1035.5478161217 0.0025827443 0.0063108505 0.0000122220 
22.8589627443 1.6006479753 1.4225620139 995801.2537212528 860.1255866986 0.0025403765 0.0054110235 0.0000155064 
22.0889819147 1.4934428634 1.4214051063 997680.8528125667 669.7820271180 0.0019843157 0.0054228124 0.0000109108 
23.6383026522 1.6113260547 1.5164962675 997273.2803051913 1028.9967564209 0.0020492847 0.0063011049 0.0000148818 
22.0889819147 1.4934428634 1.4214051063 997680.8528125669 669.7820271180 0.0019843157 0.0054228124 0.0000109108 
21.6995581210 1.5179841370 1.4455444900 998312.8773940603 760.3736255919 0.0018358553 0.0056792490 0.0000097861 
21.5068920854 1.6048402437 1.4790954965 997186.8225785698 954.4222178741 0.0021559150 0.0059348250 0.0000132947 
22.1307172433 1.6247852363 1.4512573406 996846.1847684209 966.7862383920 0.0022535936 0.0056710965 0.0000139223 
21.1512809352 1.6003596703 1.4498807389 997334.8444813577 909.7432769427 0.0021681055 0.0056576238 0.0000115181 
23.6179540791 1.6342733094 1.4361474561 996506.1724165238 956.5557457683 0.0025706598 0.0055185126 0.0000105065 
22.0946483924 1.4990137513 1.3760934487 997825.8552724530 645.2531978047 0.0018390654 0.0050415171 0.0000120553 
21.2977126657 1.5384318704 1.4662246506 996865.3695036945 779.2413987427 0.0023210082 0.0058036779 0.0000117258 
23.0015838711 1.5463947481 1.5002583745 995651.9568386276 806.8209306132 0.0028482406 0.0061357789 0.0000116061 
23.5823710672 1.4587331261 1.3834272201 997785.7179408135 603.1517888442 0.0016707581 0.0051882073 0.0000149757 
21.6242982927 1.5253777664 1.4722111739 996525.2628187140 766.2516801029 0.0022366628 0.0058786202 0.0000155699 
22.4593825769 1.5550324452 1.5162375834 995256.6014807548 849.9009309148 0.0026627606 0.0062950306 0.0000179327 
22.5682632445 1.5631672227 1.4223943322 995844.7947327724 772.2295418219 0.0025775326 0.0054083353 0.0000141188 
21.3531255899 1.5973396428 1.4809801399 996741.6941483736 936.3259900624 0.0021801558 0.0059594486 0.0000157683 
21.6239780945 1.5436913416 1.3847377091 997500.1098205290 728.2290868074 0.0019987453 0.0050818543 0.0000118877 
21.0891166509 1.5875155595 1.4624892442 996264.1885863831 874.8134060477 0.0024126311 0.0057757391 0.0000145987 
22.2568317864 1.6252820236 1.5009847020 995483.3552433481 989.5935101692 0.0026994140 0.0061428501 0.0000158704 
22.3972992333 1.5695303709 1.3741650936 996984.2019882175 779.0540080317 0.0019673375 0.0050024028 0.0000160775 
22.7852414078 1.5122247928 1.3356454384 997873.3882662621 645.1782415203 0.0016975971 0.0047210070 0.0000137960 
21.8833843858 1.5473777469 1.4547197386 997147.9672810591 838.7716840778 0.0017953674 0.0058119416 0.0000189404 
21.1892717309 1.5983603001 1.4439308083 997005.5577610640 895.6090519738 0.0022066876 0.0056047865 0.0000129731 
22.0892347801 1.5958470925 1.4819550718 995214.9820832802 893.8197295089 0.0028121520 0.0059758751 0.0000155576 
21.8833843861 1.5473777469 1.4547197386 997147.9672810591 838.7716840778 0.0017953674 0.0058119416 0.0000189404 
21.4071422615 1.6070752578 1.4595439776 996584.4500224681 919.8895696527 0.0023841313 0.0057421207 0.0000131303 
21.3655155170 1.5418307262 1.4825833115 996949.1516023331 811.6865627880 0.0022204550 0.0059653944 0.0000132584 
21.2684527624 1.6033623235 1.4753528918 996579.1924645854 924.7844528662 0.0024220989 0.0058865694 0.0000127074 
21.0172930209 1.5470443412 1.4498885413 996434.2330417577 782.2243847764 0.0022778029 0.0056680108 0.0000154127 
22.0892347801 1.5958470925 1.4819550726 995214.9820832801 893.8197295089 0.0028121520 0.0059758751 0.0000155576 
21.4508960095 1.5963840338 1.4930791478 995307.5547931688 926.8679038738 0.0024506915 0.0060813102 0.0000209638 
22.3215380174 1.6266772622 1.4718354014 994495.5189850577 976.3004357276 0.0025025304 0.0058985202 0.0000255213 
23.5823710672 1.4587331261 1.3834272201 997785.7179408135 603.1517888442 0.0016707581 0.0051882073 0.0000149757 
23.2569591490 1.5757995199 1.5500903674 995369.3088761814 939.6505333213 0.0025530949 0.0066082718 0.0000197713 
22.8909360533 1.6076219399 1.5317417177 994767.6509525559 1002.8138539072 0.0024108872 0.0064580946 0.0000264014 
22.2335336607 1.5374579660 1.4911484083 996748.3686709453 790.0411702941 0.0025819241 0.0060248428 0.0000089825 
22.6797511455 1.5276252343 1.4273212978 997500.6642638673 706.9212309750 0.0025050580 0.0054174913 0.0000044707 
23.4173043958 1.5038162496 1.4955872887 994936.6624089996 737.6703358180 0.0024746536 0.0061207419 0.0000226386 
23.0870752086 1.5029018108 1.4900565494 993790.1461085766 736.7502468143 0.0023641353 0.0061086207 0.0000321186 
23.1842115976 1.6310113547 1.5089957410 993649.8919442324 999.0393561901 0.0029965561 0.0062707439 0.0000240250 
23.4173043958 1.5038162496 1.4955872887 994936.6624089999 737.6703358180 0.0024746536 0.0061207419 0.0000226386 
22.9060227037 1.5093167431 1.4685715287 994785.0426040275 716.8566368194 0.0025037425 0.0058713099 0.0000228246 
20.9930522659 1.5806643335 1.4623760418 995585.4399689921 880.1114819971 0.0021501500 0.0058209507 0.0000238734 
23.1310701984 1.5643544868 1.5418776393 995726.2084786673 917.2401185659 0.0023784776 0.0065326911 0.0000201224 
21.0239629527 1.5569354847 1.4267330413 994494.3570039074 789.2462249723 0.0021534102 0.0055170609 0.0000306466 
21.2955115813 1.5341151992 1.3922128521 994134.0444642212 736.9594727040 0.0018240393 0.0052876539 0.0000381911 
23.1310701984 1.5643544868 1.5418776393 995726.2084786673 917.2401185659 0.0023784776 0.0065326911 0.0000201224 
23.1310701984 1.5643544868 1.5418776393 995726.2084786673 917.2401185659 0.0023784776 0.0065326911 0.0000201224 
23.5301820007 1.6443954561 1.5122616582 992565.1111669457 1052.0445768903 0.0027535312 0.0063199806 0.0000357329 
21.6988092684 1.5940430648 1.5075506752 995486.2953681459 936.5467716324 0.0024672725 0.0062124446 0.0000201224 
21.5432017181 1.5656419717 1.5046215939 996946.8874687459 878.7978690034 0.0023241432 0.0061586765 0.0000123172 
21.7954324983 1.5460121270 1.3958340368 6290.4728511772 4.9266049318 0.0018031402 0.0054622135 0.0000766993 
22.8704402602 1.4692715414 1.3929949305 7863.0910639716 4.9266049318 0.0018031402 0.0054622135 0.0000766993 
22.4088789681 1.5607686911 1.4042114432 6290.4728511772 4.9266049318 0.0022539252 0.0054622135 0.0000766993 
22.1817319155 1.5471932634 1.3888856585 6290.4728511772 4.9266049318 0.0018031402 0.0054622135 0.0000958741 
22.5278903995 1.5161135576 1.4050345505 5645.1025438675 4.2622479213 0.0016787327 0.0057059855 0.0001025473 
22.9549195911 1.4826507557 1.3848319762 8429.6798838317 5.2116179281 0.0020260670 0.0053011910 0.0000697325 
21.3294299955 1.5599043266 1.4294012868 7781.8779667645 6.3392541651 0.0021110950 0.0056647144 0.0000634798 
21.9596743902 1.5958344279 1.4666170089 7955.1474951009 7.4594135960 0.0021009867 0.0059571423 0.0000498904 
23.3659836840 1.6158165717 1.4453742747 6139.0145335210 5.8155677380 0.0024443205 0.0058347112 0.0000783734 
21.8079246007 1.5599858899 1.4063043480 7361.6524322880 6.0061535464 0.0018850287 0.0055292433 0.0000756060 
22.6693756953 1.4856196247 1.4146775779 9285.2721678766 6.0019229595 0.0021084043 0.0054968618 0.0000504696 
22.9911382085 1.5015880989 1.4614392804 7427.2534840651 5.6331326069 0.0018558493 0.0060419810 0.0000652034 
22.7367294678 1.5874200225 1.4301390719 6121.8812709134 5.3823470727 0.0022615605 0.0057884671 0.0001027183 
22.7367294678 1.5874200225 1.4301390719 6121.8812709134 5.3823470727 0.0022615605 0.0057884671 0.0001027183 
21.3949127625 1.5184972992 1.4020476837 10578.8667719482 7.6015393152 0.0018524186 0.0054055552 0.0000466648 
21.3862747064 1.5392426538 1.3809926715 12251.9073157806 9.1611963893 0.0017420026 0.0051669309 0.0000259027 
22.1984312326 1.5403852955 1.4609834340 4656.7669302065 3.6942629233 0.0024482097 0.0061102675 0.0001041185 
22.3468586283 1.5782558205 1.4854595974 6146.2318542012 5.5061130601 0.0025216925 0.0062740300 0.0000900520 
22.9685572287 1.5507792293 1.3556411094 7969.3627213314 6.2561737896 0.0015666968 0.0051568499 0.0000683830 
22.0900914631 1.5044997800 1.3665339479 9838.9031925285 6.5046408576 0.0017768271 0.0051071912 0.0000493990 
22.0935045934 1.5649370050 1.4981426228 9567.5704282707 8.3138945492 0.0025608751 0.0062707505 0.0000562098 
22.3070580771 1.5662872941 1.5165423116 12022.9721773027 10.6237103622 0.0026172077 0.0063509920 0.0000322554 
21.4463467554 1.5189483434 1.4127828946 11592.6950771970 8.2123224166 0.0020545152 0.0054131202 0.0000330706 
22.5796306952 1.5101880711 1.3371392050 15082.3745970140 9.7751290265 0.0016607302 0.0047353240 0.0000090256 
22.1237593985 1.5866239522 1.4386207013 6121.8812709134 5.3823470727 0.0022615605 0.0057884671 0.0000795065 
22.0661325444 1.5640336369 1.5019768827 9567.5704282707 8.3138945492 0.0025608751 0.0062707505 0.0000469251 
21.1467517777 1.5491859274 1.4599256305 11595.1678365697 9.2053216516 0.0023670838 0.0057434016 0.0000115652 
21.8304531275 1.6031576352 1.4321972550 11975.9255083555 10.5844502241 0.0023884543 0.0054609745 0.0000047539 
22.8973331824 1.5805488697 1.4467549101 7611.2980437812 6.4255411475 0.0027330737 0.0058415729 0.0000694781 
22.0661325445 1.5640336369 1.5019768827 9567.5704282707 8.3138945492 0.0025608751 0.0062707505 0.0000469251 
22.7056785301 1.6026593327 1.4903883368 5659.4818739449 5.3275140045 0.0027289005 0.0062434197 0.0000687339 
22.9920883389 1.5287074298 1.4287821993 15132.9650866538 10.7556402774 0.0025820723 0.0054647912 0.0000128137 
22.5796362700 1.5101880487 1.3371392050 15082.3745970140 9.7751290265 0.0016607302 0.0047353240 0.0000090256 
22.8681095896 1.5713710295 1.4700574110 12035.2873607834 10.1125120347 0.0028661100 0.0060425814 0.0000607955 
23.1293288489 1.5954384437 1.4618491120 12562.7843035906 11.1757499861 0.0028396978 0.0059865379 0.0000692113 
23.1293288489 1.5954384437 1.4618491120 12562.7843035906 11.1757499861 0.0028396978 0.0059865379 0.0000692113 
21.7770168439 1.5159678880 1.4245401139 10636.0379687753 7.9345270109 0.0018476394 0.0057240343 0.0000742966 
21.8529940475 1.4992030818 1.4220111877 17861.8066445449 12.4787198347 0.0018836772 0.0055653200 0.0000404952 
21.9643469804 1.5802937380 1.4267999537 12965.4333081123 11.4757464706 0.0018402359 0.0056385581 0.0000493854 
21.9643469804 1.5802937380 1.4267999537 12965.4333081123 11.4757464706 0.0018402359 0.0056385581 0.0000493854 
22.7809908273 1.5638943920 1.3601988061 12980.9056399942 10.0768826887 0.0018117959 0.0049878867 0.0000390113 
23.3042855951 1.6236564964 1.4473061569 8682.9161723505 8.4536802943 0.0023282346 0.0057996702 0.0000634013 
23.1293288489 1.5954384437 1.4618491120 12562.7843035906 11.1757499861 0.0028396978 0.0059865379 0.0000692113 
22.7927838026 1.5545520666 1.4540771929 12770.2527151653 10.2235179658 0.0027044284 0.0060008069 0.0000915309 
22.5082714922 1.5757137559 1.4311388103 11131.6437678202 9.8104987599 0.0019410078 0.0058319796 0.0001000140 
21.9643469786 1.5802937380 1.4267999537 12965.4333081123 11.4757464706 0.0018402359 0.0056385581 0.0000493854 
22.7522949623 1.5674387060 1.4321594454 14594.1440723582 12.6020014483 0.0020261067 0.0059552164 0.0001352745 
21.8087745148 1.5463134128 1.3945652057 17798.0024206305 13.7305283709 0.0019040454 0.0054384001 0.0000814843 
21.7249867556 1.5362477029 1.3937236697 21669.0706535781 15.9682711623 0.0019930538 0.0053757461 0.0000702416 
21.9643469786 1.5802937380 1.4267999537 12965.4333081123 11.4757464706 0.0018402359 0.0056385581 0.0000493854 
21.9643469777 1.5802937380 1.4267999537 12965.4333081123 11.4757464706 0.0018402359 0.0056385581 0.0000493854 
22.0881994634 1.5806040534 1.4559093177 4625.5708987484 4.1091499729 0.0022461074 0.0060023260 0.0000925557 
23.5859447449 1.5920575329 1.4618134052 7289.8008635538 6.8944937157 0.0021435993 0.0062036266 0.0001331554 
23.0453946914 1.5752553137 1.4494384598 7927.3821245425 6.8336804143 0.0025275488 0.0060993775 0.0001358554 
22.9642380059 1.5535620516 1.4635858733 6122.1133946427 4.9279510723 0.0027797730 0.0060879781 0.0000890975 
23.6624889663 1.5258190230 1.5039164417 10114.6593747774 8.3702348971 0.0023499973 0.0066634158 0.0001380558 
23.2105810411 1.5845128418 1.4425069748 11700.8376687468 10.3647959652 0.0023927096 0.0060276130 0.0001371858 
23.0679451221 1.5716076012 1.4165073722 13874.4388092751 11.6025690133 0.0022518610 0.0057760938 0.0001341392 
23.0453946914 1.5752553137 1.4494384598 7927.3821245425 6.8336804143 0.0025275488 0.0060993775 0.0001358554 
23.5449354740 1.5046209545 1.4294115516 5572.8366120257 3.8341148014 0.0025485073 0.0059339758 0.0001312123 
23.5449354740 1.5046209545 1.4294115516 5572.8366120257 3.8341148014 0.0025485073 0.0059339758 0.0001312123 
22.7041797493 1.6220716656 1.4649355081 7558.6286680920 7.2686385365 0.0026047045 0.0058932203 0.0000411279 
22.4166916504 1.6194331112 1.4465803039 8132.0344107962 7.5582459928 0.0025656616 0.0056075851 0.0000082503 
23.4348835557 1.5381343708 1.3720816061 6280.2652378366 4.6986003242 0.0019237919 0.0055071750 0.0001637705 
22.2808992603 1.5853668513 1.4369034896 7302.9059331891 6.3717688946 0.0023115590 0.0057925384 0.0000856291 
22.5289099352 1.6181534480 1.4917959514 8926.8579634553 8.7975465509 0.0025511879 0.0061726193 0.0000495756 
22.5352100541 1.5264997239 1.4111978427 5486.6988461503 3.8626495803 0.0023751752 0.0054318856 0.0000483383 
23.3360027239 1.4996736849 1.3202026732 7536.6377915587 4.6653869757 0.0016177151 0.0046638887 0.0000279377 
21.3679867513 1.5546028712 1.4369746390 9444.0336453267 7.3588254572 0.0023929230 0.0055240922 0.0000096550 
21.8013984226 1.5570938065 1.4776648703 11316.2876475420 9.2024918026 0.0026498975 0.0058775165 0.0000023911 
21.1812518326 1.5476339352 1.4716521243 12498.3017359837 10.0077168957 0.0023769977 0.0058143422 0.0000019419 
23.4013504700 1.5736400191 1.5166707829 14522.0898747820 12.7063864560 0.0030967426 0.0062968308 0.0000083305 
22.2808992598 1.5853668513 1.4369034896 7302.9059331891 6.3717688946 0.0023115590 0.0057925384 0.0000856291 
22.6798362390 1.6207327311 1.5160535150 9050.9785932295 9.2074841906 0.0025041049 0.0063367963 0.0000331154 
23.0534664453 1.5199898123 1.4397524254 7463.0227365492 5.3822880151 0.0025812497 0.0059006949 0.0000988657 
23.4614200106 1.5631967925 1.4891205785 7089.2452072370 6.2000894098 0.0026657012 0.0065535380 0.0001503047 
22.1750633803 1.5842345640 1.4537977495 9047.3199899062 7.8219287302 0.0025815390 0.0058694123 0.0000614377 
22.3290664235 1.5852044309 1.4071814343 10147.3102776714 8.5559434211 0.0021670248 0.0053987143 0.0000508155 
22.4186500716 1.5534773873 1.4896062392 12487.7684893654 10.8880253243 0.0021331622 0.0062942818 0.0000798292 
21.0267699714 1.5702645107 1.4581640854 10244.1732416581 8.5175928218 0.0024322361 0.0057017103 0.0000050891 
20.8948623049 1.5670792186 1.4128430347 11898.6133361685 9.5333132952 0.0020673970 0.0052889956 0.0000003029 
22.5184651796 1.5424217762 1.4426280131 14473.0966027779 12.1068898923 0.0016953552 0.0057990241 0.0000344198 
23.1764956433 1.5900242754 1.3795991507 13852.8795314378 12.4104076780 0.0015274894 0.0051831400 0.0000005195 
22.3792391180 1.5929874749 1.3985037535 9499.4685853802 8.2586671839 0.0019462531 0.0052946641 0.0000352454 
22.6227591906 1.5968362417 1.3927553833 9175.5477392346 8.1100290653 0.0018358672 0.0052426389 0.0000274604 
23.1764956429 1.5900242755 1.3795991507 13852.8795314378 12.4104076780 0.0015274894 0.0051831400 0.0000005195 
23.5399002158 1.6330175743 1.5319602525 11090.0101095418 11.9129176779 0.0023576894 0.0064166824 0.0000152169 
23.1764956429 1.5900242755 1.3795991507 13852.8795314378 12.4104076780 0.0015274894 0.0051831400 0.0000005195 
21.5292987191 1.5842445583 1.4233373078 11350.0926602886 9.4789520568 0.0023154499 0.0053922041 0.0000078716 
22.0304594208 1.5695392320 1.4247880280 13695.6693463781 10.8624362763 0.0024965403 0.0053953861 0.0000050861 
23.3454155069 1.6127909203 1.5080312045 7993.1358229335 7.8468180328 0.0028330097 0.0064319681 0.0000734709 
21.5292987190 1.5842445583 1.4233373079 11350.0926602886 9.4789520568 0.0023154499 0.0053922041 0.0000078716 
22.5209154341 1.6343889029 1.5159858027 13509.3068916022 14.1380096217 0.0024545878 0.0062312301 0.0000048246 
22.2306786890 1.5980031045 1.4433381118 14019.7534509326 13.1986614020 0.0018177543 0.0056885982 0.0000177274 
21.9812632231 1.6241147766 1.5055517819 16473.3726346085 16.6461767134 0.0024242941 0.0061389173 0.0000058161 
23.2630614519 1.6211522230 1.5541042685 20122.2850822954 20.9142505375 0.0027185076 0.0065870564 0.0000033030 
22.5209154339 1.6343889029 1.5159858027 13509.3068916022 14.1380096217 0.0024545878 0.0062312301 0.0000048246 
22.5209154336 1.6343889029 1.5159858027 13509.3068916022 14.1380096217 0.0024545878 0.0062312301 0.0000048246 
22.5446596756 1.5397860674 1.4057216468 7719.8262461453 5.5425723619 0.0023907500 0.0052493355 0.0000131632 
22.5209154337 1.6343889029 1.5159858027 13509.3068916022 14.1380096217 0.0024545878 0.0062312301 0.0000048246 
22.5446596757 1.5397860674 1.4057216468 7719.8262461453 5.5425723619 0.0023907500 0.0052493355 0.0000131632 
21.4381544639 1.6187278478 1.4707793359 19347.7613387558 18.6585942128 0.0023292863 0.0058060633 0.0000017850 
22.4139243968 1.6248357912 1.5226606947 22893.9485303951 23.0597598551 0.0028025861 0.0063025251 0.0000029342 
22.4139243968 1.6248357912 1.5226606947 22893.9485303951 23.0597598551 0.0028025861 0.0063025251 0.0000029342 
21.6720261268 1.5938060265 1.5119018375 25790.7891154939 24.5750006177 0.0023003923 0.0061929620 0.0000037959 
23.4722899515 1.6013725364 1.5557084144 24950.8815827603 25.3153826942 0.0024173349 0.0065924555 0.0000035144 
23.2421173161 1.6052576074 1.5440070727 15139.9432835932 15.4227037960 0.0023162175 0.0064935153 0.0000052802 
22.5209154337 1.6343889029 1.5159858027 13509.3068916022 14.1380096217 0.0024545878 0.0062312301 0.0000048246 
23.2421173164 1.6052576074 1.5440070727 15139.9432835932 15.4227037960 0.0023162175 0.0064935153 0.0000052802 
21.0664536706 1.5935001091 1.4300527791 4164.8797629873 3.6761265252 0.0020559692 0.0054635629 0.0000045002 
23.6072495466 1.5332776243 1.5416859252 10880.7739185388 9.2447285680 0.0024196982 0.0064694321 0.0000047019 
21.4273506514 1.5718915199 1.3894870428 5791.6403098663 4.7390632836 0.0017972075 0.0051619911 0.0000080969 
20.8862445141 1.5531365548 1.4571885121 9121.3923690452 7.5631328269 0.0019780969 0.0057334908 0.0000057654 
23.6072495466 1.5332776243 1.5416859252 10880.7739185388 9.2447285680 0.0024196982 0.0064694321 0.0000047019 
23.4755553279 1.5640376735 1.5191720976 13402.3650900794 12.4662535215 0.0019651404 0.0063096104 0.0000053328 
20.8862438743 1.5531365542 1.4571885121 9121.3923690452 7.5631328269 0.0019780969 0.0057334908 0.0000057654 
22.0843918883 1.5278319838 1.4965574199 8910.3314000432 7.0832026896 0.0022979687 0.0060616365 0.0000059470 
23.0039986364 1.6060132701 1.5390818328 2578.8116466339 2.6173209569 0.0023044391 0.0064432484 0.0000038766 
23.4014916053 1.5934379867 1.5504656664 14013.7291402275 13.9755795755 0.0023257822 0.0065491515 0.0000042866 
21.8767385633 1.6194779089 1.5040190135 5967.8162531721 5.9882070794 0.0023328426 0.0061179091 0.0000035511 
21.5936285162 1.6101703642 1.4577378154 3571.7627221129 3.2814596802 0.0025074332 0.0056932045 0.0000037621 
22.0637411019 1.5879080270 1.4879214456 15543.1351375120 14.7051555663 0.0019601207 0.0060177613 0.0000047801 
21.6164499758 1.5865369520 1.4396451145 20192.5533565026 18.3143459138 0.0018054970 0.0056187607 0.0000061561 
22.3166519495 1.5957053370 1.4681873707 14254.7201694060 13.6398396205 0.0018457452 0.0058631553 0.0000040189 
22.7458989453 1.5969905189 1.4210988091 15807.1748933097 14.7891061513 0.0016593528 0.0055026355 0.0000041528 
22.3022933753 1.5948322227 1.5352079974 22335.2176085080 21.4913221770 0.0025924747 0.0064107739 0.0000043358 
22.3022933752 1.5948322227 1.5352079974 22335.2176085080 21.4913221770 0.0025924747 0.0064107739 0.0000043358 
23.6337625617 1.6015730506 1.3819775733 8906.7086445034 8.2224577111 0.0015585564 0.0051974413 0.0000048408 
22.3166519495 1.5957053370 1.4681873707 14254.7201694060 13.6398396205 0.0018457452 0.0058631553 0.0000040189 
22.6319408861 1.5669836904 1.5380448674 14831.5477340028 13.4445148905 0.0025548357 0.0064399514 0.0000053258 
23.6618962459 1.5415140390 1.5317448882 14495.0567187823 12.1063011110 0.0028205404 0.0064040054 0.0000066520 
23.6585830266 1.5030970241 1.3342622568 4393.7352400835 3.0915082642 0.0013197960 0.0049677324 0.0000054406 
21.3861039460 1.5762249192 1.4396131438 20192.5533565026 17.8195714671 0.0018054970 0.0056187607 0.0000061561 
22.2039405084 1.5668897499 1.4412641563 30255.7678994027 26.6920551302 0.0016924811 0.0056865258 0.0000072700 
22.3638996071 1.5860001173 1.5324809105 22184.4696336892 20.6938926251 0.0027115104 0.0063946701 0.0000049299 
21.5959049289 1.5887570702 1.4004412787 13342.5480503513 11.4442871511 0.0018947157 0.0052265596 0.0000058354 
22.9717905561 1.6060194191 1.3950754943 15545.2952512457 14.3898042868 0.0016812887 0.0052484706 0.0000044708 
22.4989330962 1.6429543831 1.4830344695 8325.3863866431 8.6428408381 0.0023809440 0.0059215452 0.0000029664 
21.6570559255 1.6075009097 1.4580270457 11891.4860606346 10.8237731717 0.0025547753 0.0057005065 0.0000046825 
23.3021592501 1.6050376228 1.4467167297 10709.8690062489 9.4157399472 0.0029092904 0.0056191821 0.0000050142 
23.2290264011 1.6152179220 1.4083254832 22075.2110780992 19.8464188599 0.0022982571 0.0052462619 0.0000057355 
22.3777757396 1.6216765190 1.5045452671 18193.5444920191 17.7511914718 0.0028978005 0.0061454924 0.0000034114 
22.4585552488 1.6078304190 1.4396591377 27157.9693978777 24.1959780383 0.0026183148 0.0055400857 0.0000064583 
22.3185485392 1.6016475777 1.5252631597 15441.2480343330 14.7322236878 0.0028290248 0.0063328984 0.0000039783 
23.2290264011 1.6152179220 1.4083254832 22075.2110780992 19.8464188599 0.0022982571 0.0052462619 0.0000057355 
22.4585552488 1.6078304190 1.4396591377 27157.9693978777 24.1959780383 0.0026183148 0.0055400857 0.0000064583 
22.4585552488 1.6078304190 1.4396591377 27157.9693978777 24.1959780383 0.0026183148 0.0055400857 0.0000064583 
21.0800709102 1.5857754690 1.4373519276 21457.7955960843 18.3213557886 0.0022919067 0.0055192694 0.0000070871 
21.2911952802 1.5711850239 1.3992453926 23089.9211481170 18.6064379470 0.0019889598 0.0052061580 0.0000089249 
22.1371223189 1.6133674641 1.5230329414 5813.9215572128 5.8308976774 0.0024267524 0.0062917267 0.0000035661 
22.4742289205 1.6046245675 1.4295955766 27647.6070634875 24.2815026858 0.0025274307 0.0054461523 0.0000070097 
22.1371223189 1.6133674641 1.5230329414 5813.9215572128 5.8308976774 0.0024267524 0.0062917267 0.0000035661 
21.1966607088 1.5374485772 1.4131522647 4728.8397564205 3.4733097590 0.0021287696 0.0053020315 0.0000051004 
21.8863499025 1.5844143415 1.3869953717 21905.8189836522 18.5767697050 0.0017781308 0.0051416877 0.0000070924 
22.1371223189 1.6133674641 1.5230329414 5813.9215572128 5.8308976774 0.0024267524 0.0062917267 0.0000035661 
21.8863499033 1.5844143415 1.3869953717 21905.8189836522 18.5767697050 0.0017781308 0.0051416877 0.0000070924 
23.4729520533 1.6346469464 1.4261216652 7018.1316959991 6.7556473943 0.0023582660 0.0054008758 0.0000035779 
21.6988654522 1.6145435260 1.4516164806 5143.2822934563 4.7720920137 0.0024346008 0.0056362073 0.0000038740 
21.4241112332 1.6161468261 1.4625686744 6952.8404764212 6.6195599710 0.0022995997 0.0057387550 0.0000038281 
20.7329448401 1.5861699401 1.4505753906 7667.2249459787 6.7503210150 0.0021282875 0.0056443189 0.0000046927 
21.4062395528 1.6023333719 1.4393226814 7762.9872294298 7.1785022841 0.0019565338 0.0055655733 0.0000040975 
22.4850914885 1.5734733258 1.3998987882 8865.6184288986 7.7323162919 0.0015645848 0.0053631684 0.0000048224 
21.9798944561 1.6019372251 1.4121807826 7875.3930594681 6.9125606471 0.0021526914 0.0052875525 0.0000046154 
23.4424916330 1.5810560416 1.3602384136 9074.3721132554 7.2384246804 0.0019288774 0.0048468440 0.0000057843 
21.5172708901 1.5834778171 1.4137599000 10735.3177720130 8.9149640077 0.0022088767 0.0053019034 0.0000057639 
22.2824300251 1.5703345948 1.3863613248 13871.8126992157 10.8175177643 0.0021291418 0.0050623708 0.0000074162 
22.5037413246 1.5618857144 1.3478883413 11710.9580357368 9.0915821293 0.0016241691 0.0048450971 0.0000068220 
21.6988654522 1.6145435260 1.4516164806 5143.2822934563 4.7720920137 0.0024346008 0.0056362073 0.0000038740 
20.7613921861 1.5816224435 1.4606589319 10479.5917630150 9.2694362691 0.0020905878 0.0057428802 0.0000049353 
21.8595584547 1.5750414128 1.5103763908 11182.2015878947 10.2849420635 0.0021714429 0.0061908982 0.0000045107 
21.6217280653 1.5036862777 1.3947544138 9254.7304542118 6.2993627862 0.0017928379 0.0052128859 0.0000075411 
22.4212408980 1.5618841994 1.3843162776 16674.5022836151 13.9477165243 0.0015218133 0.0052535691 0.0000068804 
22.0173469099 1.6281979386 1.4543718049 10231.1258336185 10.0166774341 0.0022487554 0.0056641044 0.0000034209 
21.7948833432 1.5463136139 1.3628556762 11563.5933094032 8.8362432776 0.0015820882 0.0050107481 0.0000069935 
22.8186707771 1.4970824234 1.3876720671 6174.5622311730 3.9082155941 0.0020834295 0.0050791857 0.0000066417 
20.7937297154 1.5555619959 1.4181039981 3846.0680764426 3.0072296550 0.0020731293 0.0053522996 0.0000046499 
23.2167416407 1.6382261354 1.4461903005 2838.9851617519 2.7748195215 0.0025677728 0.0055877437 0.0000036104 
22.8186707771 1.4970824234 1.3876720671 6174.5622311730 3.9082155941 0.0020834295 0.0050791857 0.0000066417 
21.0163941025 1.5604808478 1.3982352539 8655.3905935194 6.8157686922 0.0019106497 0.0052030799 0.0000058658 
21.7948833432 1.5463136139 1.3628556762 11563.5933094032 8.8362432776 0.0015820882 0.0050107481 0.0000069935 
23.2167416407 1.6382261354 1.4461903005 2838.9851617519 2.7748195215 0.0025677728 0.0055877437 0.0000036104 
21.9979478560 1.6104278311 1.5226723613 4292.7598448100 4.2446986497 0.0025181286 0.0062901700 0.0000036878 
22.3161648570 1.5267506159 1.4581748495 6704.3645102814 5.3889612546 0.0017643756 0.0058064531 0.0000054002 
23.2167416407 1.6382261354 1.4461903005 2838.9851617519 2.7748195215 0.0025677728 0.0055877437 0.0000036104 
21.1316661418 1.5515238626 1.4795011773 2678.9353635030 2.2458258415 0.0021052186 0.0059130255 0.0000042728 
21.7741324840 1.5599906487 1.4853107807 5557.5151884324 4.8878977997 0.0019571230 0.0059938316 0.0000045100 
22.1415664804 1.5655040455 1.4316361270 4216.0332968338 3.6790719215 0.0016590839 0.0056028573 0.0000042788 
20.7937297154 1.5555619959 1.4181039981 3846.0680764426 3.0072296550 0.0020731293 0.0053522996 0.0000046499 
21.9110124950 1.5561822034 1.4754038759 5549.8425336348 4.8313351269 0.0018712185 0.0059251003 0.0000045691 
21.9110124950 1.5561822034 1.4754038759 5549.8425336348 4.8313351269 0.0018712185 0.0059251003 0.0000045691 
22.4311589205 1.6221711226 1.4692483102 5663.5930463864 5.7012919205 0.0019810203 0.0058344169 0.0000033742 
23.2950152555 1.6330146917 1.4636364678 7155.9218878281 7.4290249599 0.0019189212 0.0057951126 0.0000029249 
23.1533234772 1.6521805949 1.5155756704 5302.4505494535 5.7680270558 0.0025310900 0.0062214872 0.0000028266 
21.8265911323 1.5174947522 1.4669119636 2515.9727756101 1.9324825713 0.0019744177 0.0058202310 0.0000044906 
22.4220140392 1.6186003603 1.4648191202 5609.2721837555 5.5968441637 0.0019374200 0.0058034854 0.0000034468 
23.2950151048 1.6330147006 1.4636364678 7155.9218878281 7.4290249599 0.0019189212 0.0057951126 0.0000029249 
21.0318709056 1.5986928925 1.4438920693 8203.6788099121 7.4055744025 0.0021331311 0.0055809057 0.0000044028 
21.9288058189 1.6173256152 1.4607569707 10469.1058796061 9.7910644265 0.0025881562 0.0057245874 0.0000041018 
20.7937297154 1.5555619959 1.4181039981 3846.0680764426 3.0072296550 0.0020731293 0.0053522996 0.0000046499 
21.8720368816 1.6114455941 1.4495431270 8452.4145602662 8.1267962363 0.0019380365 0.0056630129 0.0000037605 
22.3640348577 1.6362529019 1.4688599988 9437.0057359314 9.6224724903 0.0022052657 0.0057986928 0.0000029936 
20.7076153029 1.5849535918 1.4597090332 4293.4655434859 3.7827732546 0.0022032950 0.0057199422 0.0000042549 
21.2516907527 1.5588691657 1.3867845617 4724.3044227272 3.6674571072 0.0018684853 0.0051044315 0.0000048544 
21.8720368814 1.6114455941 1.4495431270 8452.4145602662 8.1267962363 0.0019380365 0.0056630129 0.0000037605 
22.4823714213 1.6155378458 1.4807577981 10316.4696290357 10.3564658008 0.0019728121 0.0059423035 0.0000032135 
23.4985909104 1.5823750883 1.3444463361 10084.6120037449 8.2794782610 0.0016322525 0.0047978099 0.0000036007 
20.9496799294 1.5447792119 1.4149547892 5464.9415898525 4.1229545750 0.0020886275 0.0053210211 0.0000045252 
23.1780571248 1.6464664375 1.4856438371 9624.7017075729 9.8367497221 0.0028619565 0.0059751396 0.0000054800 
22.9014333115 1.6418599572 1.4511292371 12479.8581590572 12.6967016275 0.0022063432 0.0056377207 0.0000037030 
23.3439304923 1.6531084349 1.4689060733 15987.3164436595 16.9835751538 0.0022652010 0.0057960704 0.0000032918 
21.9941218829 1.6109887183 1.5050479004 15054.1742155613 14.9738650160 0.0022088667 0.0061361961 0.0000041219 
23.3439304923 1.6531084349 1.4689060733 15987.3164436595 16.9835751538 0.0022652010 0.0057960704 0.0000032918 
23.4080381085 1.5847279710 1.5581475049 4013.7079534917 3.9046728109 0.0025031478 0.0066216859 0.0000049721 
22.4012894157 1.6283972716 1.5224924770 17271.0910618628 17.8321676298 0.0025344404 0.0062916316 0.0000045013 
22.0148057656 1.6055120518 1.5243312199 19190.7074507423 18.8031725416 0.0025122611 0.0063112232 0.0000052384 
22.4823714213 1.6155378458 1.4807577981 10316.4696290357 10.3564658008 0.0019728121 0.0059423035 0.0000032135 
23.4833187984 1.5216058391 1.5068387986 8125.5431572269 6.7209098938 0.0019484726 0.0061966500 0.0000044997 
22.8285472832 1.6047743496 1.5323092883 5225.7004440129 5.2681562676 0.0022559909 0.0063844299 0.0000041476 
22.6304660276 1.6423633104 1.5110993816 20280.4437601698 21.4007536606 0.0025454903 0.0061853283 0.0000040627 
23.0010259817 1.6520013758 1.4995690951 27807.8154182483 29.4670523571 0.0026902399 0.0060857776 0.0000040203 
21.7100289130 1.5951552838 1.4975386719 17158.3891469211 16.4004683297 0.0021221721 0.0060771891 0.0000044488 
22.1019021468 1.5636328656 1.4746120044 18783.6975687527 16.7238230154 0.0018420421 0.0059276122 0.0000047554 
21.5061156938 1.5668669365 1.4246154286 12143.3468189607 9.6380798520 0.0023679057 0.0053976913 0.0000062669 
22.7570740352 1.5060213924 1.3497321468 4297.3012783053 2.7203232440 0.0018167675 0.0047739498 0.0000038414 
21.3096522056 1.5736366461 1.3976481130 6250.4900441087 5.0629488232 0.0019749493 0.0051774278 0.0000041221 
20.6691594790 1.5472481723 1.4261428744 6923.1381949068 5.4440210476 0.0019303103 0.0054514614 0.0000043330 
21.5177442313 1.6100672010 1.4625986025 9260.0742194739 8.8810201016 0.0020529716 0.0057616046 0.0000038082 
20.9413123584 1.5789786713 1.4345460679 10173.5128144364 8.5218271272 0.0022505184 0.0054892985 0.0000053349 
22.0832875954 1.5671631191 1.3801702860 8467.6161329053 6.5577215763 0.0020184204 0.0050111998 0.0000048653 
21.5177442313 1.6100672010 1.4625986025 9260.0742194739 8.8810201016 0.0020529716 0.0057616046 0.0000038082 
23.0196538739 1.6233573430 1.5037231332 9656.3032627581 10.0426693643 0.0020702472 0.0061368070 0.0000032796 
21.4335534525 1.5976585329 1.4219757469 10105.0613236056 9.0880052602 0.0019131074 0.0054142592 0.0000038214 
21.8108365297 1.5968007662 1.4096152822 11055.7525804523 9.9292206891 0.0018030955 0.0053309360 0.0000035306 
21.6547229116 1.6014702339 1.4743221232 13980.3551039464 13.3771395858 0.0020025476 0.0058791405 0.0000038655 
22.9190627160 1.5934540370 1.5125246936 17845.2876338652 17.5342349671 0.0020163468 0.0062299968 0.0000037372 
22.2022596670 1.5572803995 1.5133344240 9493.1917769835 8.4263064839 0.0021386364 0.0062224822 0.0000045952 
23.4181327996 1.6242032103 1.4019041641 12768.4060175841 12.1624827943 0.0018895709 0.0052329177 0.0000034909 
21.5918108494 1.6177432623 1.4779891753 12545.9494370880 12.3001086932 0.0022098889 0.0058873437 0.0000043187 
22.0404879784 1.6240609691 1.5088800787 13291.0478654059 13.4855526952 0.0024132855 0.0061655476 0.0000047127 
20.6691594790 1.5472481723 1.4261428744 6923.1381949068 5.4440210476 0.0019303103 0.0054514614 0.0000043330 
22.9130361405 1.6408246800 1.4495216084 9025.4528333054 9.0269529971 0.0023700337 0.0056186382 0.0000044496 
22.7989162687 1.6282159383 1.4367780024 16962.0970326313 16.1122320530 0.0024360478 0.0055045604 0.0000053752 
21.4573423315 1.6041246950 1.4871507886 20767.6051418145 19.9620600426 0.0021626670 0.0059770982 0.0000045754 
22.2010110381 1.5878039808 1.5050265155 26638.6812960690 25.4296135653 0.0020589837 0.0061563282 0.0000046384 
23.1592961456 1.6373988363 1.4397191431 13490.4794348169 13.1926206590 0.0024283431 0.0055292184 0.0000047335 
22.2878937174 1.6020716946 1.5023785997 17217.7855289043 16.9508289877 0.0020668850 0.0061267673 0.0000036937 
23.5688532697 1.5644172396 1.5071985877 17231.8269405461 16.0066336627 0.0018709058 0.0062185351 0.0000038022 
23.1592961456 1.6373988363 1.4397191431 13490.4794348169 13.1926206590 0.0024283431 0.0055292184 0.0000047335 
21.5260156965 1.5888888443 1.4896991224 26611.1939514733 24.9172484464 0.0020786856 0.0060125995 0.0000049434 
21.5881829206 1.5717822645 1.4823082357 34670.7105488992 31.2060677967 0.0019768123 0.0059671802 0.0000060765 
23.5688532705 1.5644172396 1.5071985877 17231.8269405461 16.0066336627 0.0018709058 0.0062185351 0.0000038022 
23.1592961456 1.6373988363 1.4397191431 13490.4794348169 13.1926206590 0.0024283431 0.0055292184 0.0000047335 
22.6489066142 1.5456041592 1.4335717284 24775.3099343698 20.8399024443 0.0016095417 0.0056534234 0.0000050606 
23.1322598921 1.6264072026 1.4124274332 36137.4655709729 34.6101538948 0.0019901059 0.0053111483 0.0000044991 
22.2867376948 1.6261570915 1.4427463394 47789.2673168036 46.8624783698 0.0020483643 0.0055803970 0.0000042872 
21.8930333536 1.6280222984 1.4934687570 27744.6157877323 27.9191349548 0.0024282820 0.0060227711 0.0000044516 
22.5047538416 1.5921503942 1.5203204470 37298.9377144652 36.3137223413 0.0021508228 0.0062846236 0.0000045317 
21.4961066705 1.6110620971 1.4864422119 33241.5692307880 31.5198880060 0.0025598435 0.0059683269 0.0000064302 
23.0044838701 1.5939935663 1.5368011401 37570.6015987010 35.5106543213 0.0029646605 0.0064672453 0.0000080105 
22.4658228013 1.6276858422 1.4841965536 43920.9997957608 42.7737388556 0.0028234517 0.0059635806 0.0000067042 
22.7688922572 1.5870748216 1.5418234613 50816.3659095106 48.0050551845 0.0027540608 0.0064952812 0.0000079077 
21.2843994816 1.5558186287 1.4521133351 25015.8914719141 19.8784663763 0.0024422783 0.0056600840 0.0000087200 
23.0044838701 1.5939935663 1.5368011401 37570.6015987010 35.5106543213 0.0029646605 0.0064672453 0.0000080105 
22.7688922572 1.5870748216 1.5418234613 50816.3659095106 48.0050551845 0.0027540608 0.0064952812 0.0000079077 
21.2843994816 1.5558186287 1.4521133351 25015.8914719141 19.8784663763 0.0024422783 0.0056600840 0.0000087200 
22.9882181967 1.5784599096 1.4275908184 27465.7897526912 22.1923511794 0.0027129311 0.0054462815 0.0000097561 
21.9233669836 1.5883490089 1.4296887706 37363.8895143844 31.4853721939 0.0024711779 0.0054552094 0.0000095043 
22.2008028224 1.5983089176 1.4051817093 45291.3880903129 39.1270067407 0.0021447365 0.0052379349 0.0000087806 
21.2843994816 1.5558186287 1.4521133351 25015.8914719141 19.8784663763 0.0024422783 0.0056600840 0.0000087200 
21.7368613480 1.5381664583 1.4952093609 21203.7684346187 17.2625645220 0.0022979541 0.0060541361 0.0000072527 
21.3045332070 1.5581073653 1.4015043640 32365.3695947732 24.9411628917 0.0020853581 0.0052156652 0.0000097504 
21.4321460900 1.5374158648 1.3885041401 34852.7992342141 26.6647151936 0.0016351023 0.0052287868 0.0000091664 
20.8443354910 1.5409111584 1.4512353728 27005.8351834668 21.2573082178 0.0020820736 0.0056705813 0.0000082528 
21.0889288621 1.5804832913 1.4697857690 48265.0225919009 43.4067460920 0.0020296268 0.0058460865 0.0000075436 
22.8173103096 1.5492492148 1.5159477282 37430.4727657557 31.3033609688 0.0027556576 0.0062697971 0.0000107332 
22.5458604000 1.5486887712 1.4599067987 48677.4455377926 41.8218827851 0.0017260500 0.0058497445 0.0000082681 
22.7497366045 1.5336081111 1.4735104349 22231.7425882311 16.9276195397 0.0027057445 0.0058722335 0.0000098593 
21.3650991158 1.5470529327 1.3973980738 27399.2232892582 21.6958447843 0.0016561716 0.0052931554 0.0000070447 
20.6843262596 1.5646817491 1.4596516217 37981.2161138636 31.9173121619 0.0021593947 0.0057414008 0.0000090420 
20.7163619118 1.5715292469 1.4637255877 43468.9065790620 37.2473141339 0.0021980553 0.0057768106 0.0000094366 
23.1640525417 1.5489647972 1.5326288086 34868.0203101934 31.0239171960 0.0021857249 0.0064066113 0.0000072609 
22.7497366045 1.5336081111 1.4735104349 22231.7425882312 16.9276195397 0.0027057445 0.0058722335 0.0000098593 
22.6662911555 1.5644693649 1.4125784968 37483.2411482264 28.9082538775 0.0025114285 0.0053080069 0.0000119994 
23.1684445067 1.4981236665 1.4257759584 23221.6641573109 15.3020444990 0.0023661018 0.0054289509 0.0000110414 
22.5411729183 1.5039463635 1.4708089029 19951.0286597559 14.9898190977 0.0019383277 0.0058763629 0.0000073684 
22.7497366045 1.5336081111 1.4735104349 22231.7425882311 16.9276195397 0.0027057445 0.0058722335 0.0000098593 
22.4276615865 1.5547451177 1.5106629257 29599.7644912727 26.2560723477 0.0020657741 0.0062157402 0.0000065812 
22.2875068307 1.5766982070 1.5059801419 28296.5116473277 26.4015197009 0.0020352762 0.0061722029 0.0000053525 
22.9678417172 1.4836778134 1.4567643381 30880.5277215723 21.4078031468 0.0019882609 0.0057515731 0.0000112510 
21.6947167148 1.5976927831 1.4535558396 25078.8117814202 23.5341125015 0.0018862736 0.0057170853 0.0000046929 
23.5242687010 1.5230575803 1.4090320953 18769.5650511167 12.7968915781 0.0025215392 0.0052698986 0.0000099189 
21.2572116977 1.5693510734 1.4557250599 35815.0939149547 29.5582596912 0.0024861443 0.0056991269 0.0000102679 
22.5907775259 1.5871937002 1.4443215707 43747.1265425541 36.8424799879 0.0027600526 0.0056105089 0.0000117177 
22.4860350936 1.6337459561 1.4683672754 26859.4213304912 26.4004582598 0.0026353646 0.0058029382 0.0000059921 
22.9678417048 1.4836778133 1.4567643381 30880.5277215723 21.4078031468 0.0019882609 0.0057515731 0.0000112510 
23.2380007618 1.5467051186 1.4798136916 26059.4818729707 20.5112091130 0.0029156869 0.0059489487 0.0000107013 
23.2685062386 1.5999829124 1.4649381253 32922.4664057938 29.0203032709 0.0030426000 0.0058175523 0.0000099381 
20.8172505907 1.5401984073 1.4391039158 38697.1904458277 30.3009076288 0.0019730616 0.0055854063 0.0000105524 
22.4649113637 1.5937255172 1.4593874171 35179.7011303674 30.5560026008 0.0028316492 0.0057482177 0.0000099570 
20.6843262596 1.5646817491 1.4596516217 37981.2161138636 31.9173121619 0.0021593947 0.0057414008 0.0000090420 
22.4649113637 1.5937255172 1.4593874171 35179.7011303674 30.5560026008 0.0028316492 0.0057482177 0.0000099570 
22.8034885787 1.5831837598 1.4416115192 40618.1545547763 33.6921469728 0.0027890359 0.0055867592 0.0000114808 
21.4917790677 1.5525198683 1.4593377721 37060.2602872922 31.3721253104 0.0018526691 0.0057938071 0.0000078881 
23.0788702016 1.5813495201 1.4276703891 26957.7389517146 21.9446595654 0.0027289708 0.0054483211 0.0000098929 
21.5014666237 1.5477302279 1.4793986213 30766.0046435761 24.7950319625 0.0024699644 0.0059163214 0.0000098170 
21.4917790679 1.5525198683 1.4593377722 37060.2602872922 31.3721253104 0.0018526691 0.0057938071 0.0000078881 
22.6925418158 1.4917149569 1.4400181822 39933.9331712404 28.5133284785 0.0017743470 0.0056612846 0.0000124449 
21.1205237099 1.5840041753 1.4907166349 22158.6438242863 19.8688428814 0.0024433646 0.0060075996 0.0000068757 
21.5014666240 1.5477302279 1.4793986213 30766.0046435761 24.7950319625 0.0024699644 0.0059163214 0.0000098170 
21.2133673371 1.5356302806 1.4563442190 40650.7506375692 32.3674643493 0.0019464081 0.0057500212 0.0000102115 
20.8677707393 1.5851660798 1.4644115453 21068.5934138713 18.4558211047 0.0023590190 0.0057648382 0.0000066090 
22.3842628939 1.6152790367 1.4145399089 19358.6323463949 18.1028871711 0.0019338802 0.0053414982 0.0000042009 
23.5132927658 1.5546183886 1.4404917779 25085.5598046192 19.1805188518 0.0028687385 0.0055804712 0.0000106066 
23.0889421470 1.6058521473 1.4053359661 33809.6081750093 31.8428741811 0.0016517366 0.0053595047 0.0000044294 
23.5209118336 1.5465921607 1.3542946424 39579.4296737504 31.9210271674 0.0013664191 0.0051143236 0.0000081026 
21.5438788613 1.5308697748 1.4081042659 33549.9172923825 23.9992397880 0.0021555771 0.0052769457 0.0000115960 
23.5496419170 1.5515947429 1.4394531404 25316.3526645688 19.1836449713 0.0028573258 0.0055706640 0.0000107535 
23.5209118336 1.5465921607 1.3542946424 39579.4296737504 31.9210271674 0.0013664191 0.0051143236 0.0000081026 
23.5209118336 1.5465921607 1.3542946424 39579.4296737504 31.9210271674 0.0013664191 0.0051143236 0.0000081026 
23.5209118335 1.5465921607 1.3542946424 39579.4296737504 31.9210271674 0.0013664191 0.0051143236 0.0000081026 
22.4859962046 1.5176461641 1.3673064660 38168.1771420539 28.0223130466 0.0014654820 0.0051494749 0.0000099800 
21.2133673373 1.5356302806 1.4563442190 40650.7506375692 32.3674643493 0.0019464081 0.0057500212 0.0000102115 
21.2133672434 1.5356302845 1.4563442190 40650.7506375692 32.3674643493 0.0019464081 0.0057500212 0.0000102115 
22.6778082530 1.5391841995 1.3357100337 54598.3728928690 40.7966997457 0.0014478993 0.0048738102 0.0000133266 
22.2648586373 1.5399689393 1.4247392242 42095.1139206372 30.8817627142 0.0024730914 0.0054281196 0.0000139226 
22.1094303735 1.5854629928 1.4149916858 52227.6254205231 46.8392504487 0.0016795852 0.0054465174 0.0000075073 
22.1308973631 1.5546275638 1.5185190954 48150.3450718813 42.0021229417 0.0023421188 0.0062765095 0.0000096603 
23.2478022475 1.6333125441 1.4531343798 23010.5589693385 22.1444816970 0.0027465476 0.0056707287 0.0000064999 
22.6017570409 1.5275231650 1.5025839265 45616.1748580818 35.9899925437 0.0025141717 0.0061250525 0.0000081730 
21.3029489671 1.5782916024 1.4476874710 32751.8051194631 29.1313742209 0.0018579005 0.0056793119 0.0000069252 
22.1308973631 1.5546275638 1.5185190954 48150.3450718813 42.0021229417 0.0023421188 0.0062765095 0.0000096603 
21.3764767467 1.5910968488 1.4823984535 25917.9477052615 23.1866709577 0.0026085264 0.0059364880 0.0000071869 
22.8511763877 1.5286255015 1.4845552607 57905.5366959017 47.9315048825 0.0018537429 0.0060377333 0.0000099811 
21.1687756846 1.5621708011 1.3984659971 44116.7081248613 35.8488479330 0.0017442597 0.0052631247 0.0000073673 
21.9081857652 1.5359573290 1.4907225356 33867.0073135823 27.9309898390 0.0020547480 0.0060312748 0.0000060290 
21.5345991940 1.5569941717 1.4005685217 42380.8604249596 32.3063346358 0.0021479661 0.0051948271 0.0000082335 
21.9946760373 1.6068334913 1.5154919747 34249.7969184031 32.9276423500 0.0027202985 0.0062479657 0.0000074581 
22.1219558631 1.5927727528 1.3977799506 36337.8283189708 30.8099867700 0.0020758956 0.0051687871 0.0000061293 
22.4329802032 1.5790805745 1.3991812572 45594.5947221562 40.1128418164 0.0015911077 0.0053466222 0.0000071278 
21.8793293576 1.5819980875 1.5160970415 32165.0613453864 30.0345773370 0.0022787435 0.0062500798 0.0000082970 
23.3668792302 1.6250821694 1.4616728792 26706.0827501063 25.1401557921 0.0029474703 0.0057724897 0.0000085400 
22.6913983234 1.5506242924 1.5216934487 49935.9645857781 42.3885712179 0.0026750634 0.0063169135 0.0000106040 
21.2822824184 1.5659604039 1.4174031317 41251.1920545071 32.7319672486 0.0022321430 0.0053499682 0.0000101313 
22.6106468035 1.5516861399 1.3651882278 44751.8896225590 32.6341296979 0.0019880652 0.0049009695 0.0000114680 
23.1084060152 1.5133434151 1.4764553176 44143.1218826188 32.2684381057 0.0025888965 0.0059023448 0.0000118586 
22.8276121433 1.5446830408 1.5268749290 27508.6293368556 23.2665956543 0.0025945326 0.0063466052 0.0000071228 
22.9837856204 1.5400360129 1.5294179444 16294.9617123944 13.7056078725 0.0025542672 0.0063614510 0.0000053822 
22.6689919602 1.5530961307 1.5190639634 61149.6322102394 51.9495589997 0.0027153288 0.0063020677 0.0000123445 
22.6930799815 1.5576205144 1.5137433416 83576.9674591619 71.0715345633 0.0027958596 0.0062723761 0.0000158257 
22.4311712357 1.6249119901 1.4711965856 49884.4990364399 50.4437890001 0.0020299930 0.0058533835 0.0000063637 
21.9684558884 1.5769882167 1.4980754536 68372.1283888024 59.7443189693 0.0027645685 0.0061011149 0.0000099314 
22.8278834344 1.5808539899 1.4874563847 86475.6619105103 74.5991897855 0.0030074811 0.0060266324 0.0000107486 
21.5345991940 1.5569941717 1.4005685217 42380.8604249596 32.3063346358 0.0021479661 0.0051948271 0.0000082335 
23.6309323207 1.5201843280 1.4937724450 21605.7431410077 16.3358325876 0.0027605373 0.0060732169 0.0000122671 
22.6930799815 1.5576205144 1.5137433416 83576.9674591619 71.0715345633 0.0027958596 0.0062723761 0.0000158257 
21.0233445528 1.5378411723 1.4243704702 85224.8320533767 66.4775475540 0.0018188255 0.0054976147 0.0000127536 
21.5345991940 1.5569941717 1.4005685217 42380.8604249596 32.3063346358 0.0021479661 0.0051948271 0.0000082335 
21.0233450331 1.5378411128 1.4243704702 85224.8320533767 66.4775475540 0.0018188255 0.0054976147 0.0000127536 
22.0385505879 1.5761941803 1.3789084711 78262.3431898116 65.7670644273 0.0016384061 0.0051237045 0.0000056736 
22.3274476673 1.5450058602 1.4882890170 68893.2009419920 55.1312266927 0.0026880539 0.0060087841 0.0000103146 
21.0531269163 1.5852762801 1.4300071763 95489.2789544287 83.5336757210 0.0019594838 0.0055069416 0.0000120454 
22.1810865116 1.6005311349 1.4063941922 126970.2474215173 114.5802300441 0.0018447749 0.0053275108 0.0000155382 
21.7881345596 1.5502733405 1.4324020393 76694.3798770438 58.5685518830 0.0024531039 0.0055031133 0.0000152909 
21.7263297547 1.5653652018 1.4122679843 101221.3823317994 79.5220882672 0.0022883187 0.0053310447 0.0000189210 
21.3051135472 1.5208090301 1.4478413415 61959.7449659581 46.5848107357 0.0019911594 0.0056593207 0.0000094159 
22.2742454729 1.4880981135 1.3820673118 50035.7179475088 31.8971544180 0.0017996918 0.0051131645 0.0000128959 
22.0659309855 1.5300163031 1.3494356013 104985.4176766000 73.8557552889 0.0016625484 0.0048772978 0.0000174510 
23.1360839619 1.5223247919 1.3136960611 136287.6963024203 94.6304656154 0.0014198396 0.0047185332 0.0000220597 
22.0887138525 1.5622977133 1.3635364640 125556.4283272887 97.8471541444 0.0017332560 0.0049670997 0.0000148656 
22.8743957447 1.5733362503 1.3539785678 163316.7835171787 130.8221540076 0.0017000382 0.0048940673 0.0000158504 
22.5376401579 1.5421368929 1.4042678270 92700.0889899872 66.9276537415 0.0023832456 0.0052403591 0.0000144126 
22.8938915810 1.5145690086 1.4916198777 120300.9641386452 95.5250333666 0.0019767014 0.0060959145 0.0000161728 
23.4674603606 1.5723056123 1.3683669090 161027.5118192792 125.0221527885 0.0020793796 0.0049651210 0.0000264280 
21.2174494697 1.5263627116 1.4458226028 113005.0047622459 86.3314800736 0.0019856169 0.0056921178 0.0000226418 
22.7323967497 1.5041356942 1.4849971568 106729.2929797246 80.5736430382 0.0021117974 0.0060546268 0.0000265299 
22.8938915810 1.5145690086 1.4916198777 120300.9641386452 95.5250333666 0.0019767014 0.0060959145 0.0000161728 
22.3322557970 1.5394721784 1.5092603152 134273.5655341844 113.0100340289 0.0022360241 0.0062528513 0.0000236879 
22.4006881696 1.5710590108 1.3811453535 124547.0596303550 98.3347562161 0.0020256003 0.0050970093 0.0000279721 
23.2661706680 1.5199540485 1.4361635270 152956.9123566230 121.8627684950 0.0016088955 0.0057682650 0.0000288443 
23.2661706676 1.5199540485 1.4361635270 152956.9123566229 121.8627684950 0.0016088955 0.0057682650 0.0000288443 
23.3559275539 1.5778313889 1.3493724863 165940.0494594571 137.3268639068 0.0015842561 0.0049301380 0.0000221612 
22.2094616392 1.5459223875 1.4868214531 69003.3091514231 59.1066073669 0.0019383724 0.0060576723 0.0000161527 
22.9807587202 1.4746448486 1.4314990533 95662.6558732881 63.3495831593 0.0018840823 0.0056122753 0.0000288607 
20.9694727920 1.5332502452 1.4253863990 100551.5806956486 76.2829084339 0.0019542620 0.0055175182 0.0000253283 
22.4006881696 1.5710590108 1.3811452734 124547.0596303549 98.3347562161 0.0020256003 0.0050970093 0.0000279721 
23.3595551595 1.5736561143 1.3713960602 162571.9482057150 127.0085708233 0.0020934573 0.0049907441 0.0000262210 
21.2332509460 1.5260959406 1.3984680740 60523.2919866609 44.6596364853 0.0017401822 0.0052988653 0.0000164174 
23.5109966136 1.5332308212 1.5259093812 99290.4608945369 85.2107255469 0.0021247971 0.0064047989 0.0000202764 
21.6557410242 1.5614763160 1.4215678188 89675.4859030971 75.8509235635 0.0017178854 0.0055451169 0.0000228407 
22.9715906367 1.5954665501 1.4021457601 112889.4835516829 95.7599069204 0.0022941030 0.0052533323 0.0000245458 
21.6557410242 1.5614763160 1.4215678188 89675.4859030971 75.8509235635 0.0017178854 0.0055451169 0.0000228407 
22.9715906369 1.5954665501 1.4021457601 112889.4835516829 95.7599069204 0.0022941030 0.0052533323 0.0000245458 
22.8676093006 1.5557546220 1.5303223726 43176.8799168005 38.7615821216 0.0022556638 0.0064202359 0.0000174372 
22.8676093006 1.5557546220 1.5303223726 43176.8799168005 38.7615821216 0.0022556638 0.0064202359 0.0000174372 
23.5634488118 1.4713944379 1.4455686752 58012.3829533617 37.6508540226 0.0021392252 0.0056919517 0.0000273148 
21.7066296437 1.5382864232 1.3984732985 61816.7687498210 44.9247812524 0.0021277409 0.0052637183 0.0000319421 
22.7167253447 1.5422829159 1.3949695878 62463.5071314011 45.0573536360 0.0023215202 0.0052461448 0.0000397044 
21.7066296437 1.5382864232 1.3984732985 61816.7687498210 44.9247812524 0.0021277409 0.0052637183 0.0000319421 
21.8944960144 1.5593210899 1.4055287824 72686.6668210545 56.2305365830 0.0022321061 0.0053421762 0.0000387566 
22.1688526218 1.5429385275 1.3685425715 64431.2876989321 46.4676080976 0.0019303470 0.0049908526 0.0000250850 
22.1688884743 1.5429387379 1.3685425715 64431.2876989321 46.4676080976 0.0019303470 0.0049908526 0.0000250850 
21.4318938827 1.5114408884 1.4230310755 54135.8433962378 38.9743444391 0.0018761720 0.0054965848 0.0000199585 
22.1469754287 1.5220984062 1.4422538530 61923.9213669418 48.4690122446 0.0017317800 0.0057123973 0.0000161479 
20.8708962387 1.5486749439 1.4253391659 71162.4623146657 56.3183826190 0.0019544704 0.0055226934 0.0000273694 
21.0992560023 1.5665670628 1.4392181646 90207.0373708633 76.6102255192 0.0019390735 0.0056683936 0.0000315440 
23.5634488118 1.4713944379 1.4455686752 58012.3829533617 37.6508540226 0.0021392252 0.0056919517 0.0000273148 
21.5844505338 1.5082246559 1.3925158361 81454.7074598733 56.7430294947 0.0017453224 0.0052746619 0.0000251626 
21.3677836892 1.5134662647 1.4179558818 105745.0184195934 75.8770290222 0.0018959444 0.0054743304 0.0000280345 
21.4519261585 1.5385115813 1.3908573783 84555.0013498188 61.9919944476 0.0019637566 0.0052225319 0.0000335509 
22.1719807940 1.5581411298 1.4018074780 104562.6182267149 80.1582497841 0.0022585731 0.0053204694 0.0000427922 
22.1719807942 1.5581411298 1.4018074780 104562.6182267149 80.1582497841 0.0022585731 0.0053204694 0.0000427922 
22.5521639495 1.5567460443 1.3746694236 72889.3192942255 54.8075411126 0.0020337113 0.0050712000 0.0000379015 
21.6660781171 1.5666131973 1.4736277561 117945.2486222509 99.3345271866 0.0025572661 0.0059866224 0.0000420234 
21.5844505338 1.5082246559 1.3925158361 81454.7074598733 56.7430294947 0.0017453224 0.0052746619 0.0000251626 
22.9838221431 1.4807291525 1.3979593514 85737.4015426972 57.7107736858 0.0016011279 0.0053763929 0.0000187932 
23.5634488118 1.4713944379 1.4455686752 58012.3829533617 37.6508540226 0.0021392252 0.0056919517 0.0000273148 
22.5572621507 1.4901566778 1.3469166889 64139.6772476289 40.5640361280 0.0015995369 0.0049186593 0.0000255103 
22.0331099172 1.4932297450 1.4205730334 69733.5452066175 47.1969417586 0.0019422738 0.0054833068 0.0000262387 
21.4700560132 1.5258510769 1.3809974705 72942.9975794027 51.6053187962 0.0018378347 0.0051327573 0.0000251238 
23.1930141670 1.5061140402 1.3617672984 76734.3023384676 55.3125953373 0.0014106884 0.0051887555 0.0000216451 
21.9882197449 1.5554961483 1.4097729993 113016.2797201903 86.6168949758 0.0022967642 0.0053955032 0.0000432187 
23.6000593056 1.5438841734 1.4065483056 99786.6740485344 72.3108973931 0.0025938576 0.0053715500 0.0000438495 
23.6078696523 1.5628456459 1.3696810822 114619.8130966073 86.3992170456 0.0021522427 0.0050223485 0.0000417715 
23.0518154037 1.5661641836 1.4317525532 140405.7353951873 111.3661950432 0.0027160618 0.0056284716 0.0000490043 
22.5572621507 1.4901566778 1.3469166889 64139.6772476289 40.5640361280 0.0015995369 0.0049186593 0.0000255103 
21.4700558735 1.5258510810 1.3809974704 72942.9975794028 51.6053187962 0.0018378347 0.0051327573 0.0000251238 
23.2214007749 1.4740897162 1.3994944395 51930.5725140998 34.2348622103 0.0016135517 0.0053545909 0.0000111429 
22.5572621506 1.4901566778 1.3469166889 64139.6772476289 40.5640361280 0.0015995369 0.0049186593 0.0000255103 
23.6078696525 1.5628456459 1.3696810822 114619.8130966073 86.3992170456 0.0021522427 0.0050223485 0.0000417715 
22.4444063410 1.5582569362 1.4080184804 125381.0226577521 96.2110987865 0.0023783272 0.0053944831 0.0000481945 
21.4592350695 1.5349398606 1.4277138608 117080.5046952998 87.2959025045 0.0022354634 0.0055764611 0.0000448890 
22.6943580300 1.5628192785 1.4393602431 161039.7911507428 128.0640762098 0.0026862423 0.0057115377 0.0000524167 
22.3587566711 1.5506858471 1.4719503637 179551.7714031082 144.1452100340 0.0026913971 0.0060164692 0.0000512682 
22.3141323689 1.4846045084 1.3930095192 78475.0905753767 51.2149768460 0.0017399958 0.0052708448 0.0000216855 
22.2997671906 1.4973916187 1.4558945860 87308.0798843479 62.5921889822 0.0020182756 0.0057912777 0.0000247671 
21.6835375672 1.5157342570 1.4532693265 104851.5053581895 76.9954048361 0.0021916135 0.0057453197 0.0000252536 
23.2067760878 1.4875122738 1.4758584828 94586.7467084081 67.3875578608 0.0020982567 0.0059207381 0.0000137832 
23.3375084580 1.5640040215 1.4099159990 145835.9148612178 112.5324621919 0.0025836575 0.0054003092 0.0000442875 
21.9168325227 1.5167147962 1.4492253655 112508.8851770466 86.1843225416 0.0018268707 0.0057389627 0.0000155733 
22.7450975466 1.5124236103 1.4934062270 110645.5390397786 86.5711688877 0.0020778470 0.0061122728 0.0000205759 
20.8685145381 1.5561747944 1.4427449866 106391.0861549128 87.2337933256 0.0020267730 0.0056749937 0.0000286237 
21.3495778184 1.5814152569 1.4264691629 112293.2558781652 97.1569110580 0.0019910312 0.0055521215 0.0000360440 
21.6299353664 1.5515025498 1.4640733799 133528.8603851317 106.7533845158 0.0025136955 0.0058554434 0.0000306372 
22.9241732595 1.5607784588 1.3827333113 67179.9487639782 50.6732240066 0.0022164758 0.0051023815 0.0000307924 
23.2804170514 1.5839974562 1.4196619246 139655.5533906343 115.5241754600 0.0026066999 0.0055148522 0.0000518037 
22.7109957247 1.5258131016 1.5060935889 143794.9608655871 117.5278779611 0.0021698389 0.0062542860 0.0000296061 
22.5029944030 1.5650954635 1.4962204487 166358.5638388522 142.1406478042 0.0027837860 0.0062303959 0.0000470096 
23.6134943246 1.5755855771 1.3860805425 110296.3754233788 87.0702149146 0.0023094010 0.0051698801 0.0000434521 
23.6646001987 1.5510744718 1.5259488983 116788.1406577640 99.3504862736 0.0029161223 0.0064777728 0.0000359191 
22.1796357677 1.5843174464 1.5014379674 78920.0208313823 70.9907724737 0.0027596715 0.0062205170 0.0000332271 
23.4876248836 1.5651183897 1.5311877662 136378.2989472780 121.4309818204 0.0028776704 0.0065770045 0.0000499444 
22.2724480784 1.5621464807 1.4852232484 159747.3747559394 134.4954803419 0.0026974864 0.0061564790 0.0000559164 
21.8266159961 1.5470240533 1.4863760010 159779.6483319338 134.0986175561 0.0022306423 0.0061704672 0.0000571731 
22.3827995023 1.5693436179 1.4632266059 235877.3329013222 197.4906618629 0.0026934459 0.0059949768 0.0000685337 
21.9336793663 1.5687511503 1.4459844537 301150.0247836471 251.2597530034 0.0024232146 0.0058645397 0.0000800665 
22.9514266098 1.5864928138 1.4160989452 199774.2814817037 169.2003071923 0.0023828516 0.0055547151 0.0000745015 
21.8990897576 1.5568117878 1.4731346271 280629.5469763826 237.3704442635 0.0023304130 0.0061604660 0.0000889763 
22.1310977917 1.5518686001 1.4594643151 337765.0385451477 284.9853424931 0.0021037265 0.0061255010 0.0001099597 
23.1306569003 1.5710676355 1.5066996319 109223.0722700872 94.5257495746 0.0030104725 0.0062653608 0.0000260263 
22.1310977957 1.5518686000 1.4594643151 337765.0385451477 284.9853424931 0.0021037265 0.0061255010 0.0001099597 
21.8266159965 1.5470240533 1.4863760010 159779.6483319338 134.0986175561 0.0022306423 0.0061704672 0.0000571731 
23.4262249735 1.5441169071 1.5225341005 334407.6357840694 287.3743961969 0.0025789174 0.0066230564 0.0000852395 
21.9671760162 1.5674927373 1.4548542993 187124.5520459287 163.8514410925 0.0020043329 0.0059765605 0.0000795966 
23.4483094246 1.5751175094 1.4554054095 130111.8156770695 120.1472851370 0.0017948921 0.0060325709 0.0000793617 
22.7298868222 1.5866942022 1.4276233120 186528.1382022834 159.2174594489 0.0024634444 0.0056599814 0.0000732472 
21.3341176751 1.5842479023 1.4548447886 119117.5601753573 106.3047580063 0.0021133171 0.0058179652 0.0000414854 
22.7298868222 1.5866942022 1.4276233120 186528.1382022834 159.2174594489 0.0024634444 0.0056599814 0.0000732472 
23.4510317411 1.5979914039 1.4486010853 198121.5700248654 175.6433074032 0.0027900111 0.0058808880 0.0000761261 
23.5432842858 1.5750429432 1.4983901780 226691.2069487019 197.0763398519 0.0030845265 0.0063064205 0.0000547433 
22.7419706670 1.5937826176 1.4078447794 167382.1588935215 144.9200383341 0.0021770983 0.0054184351 0.0000556864 
21.8435039360 1.5658281202 1.4655343548 294692.4819447296 247.9190789797 0.0025059482 0.0060129638 0.0000695421 
21.6552865461 1.5522072114 1.4735548626 342977.9379046618 284.0569647679 0.0023639168 0.0060790017 0.0000662501 
23.0254012781 1.5626970992 1.5010257731 349551.6512642902 299.8255747462 0.0028495164 0.0063750635 0.0000709389 
22.7298868223 1.5866942022 1.4276233120 186528.1382022835 159.2174594489 0.0024634444 0.0056599814 0.0000732472 
23.4262249735 1.5441169071 1.5225341005 334407.6357840694 287.3743961969 0.0025789174 0.0066230564 0.0000852395 
23.4262249735 1.5441169071 1.5225341005 334407.6357840694 287.3743961969 0.0025789174 0.0066230564 0.0000852395 
21.9364138015 1.5677910015 1.4690124472 281687.3843932193 240.7643751346 0.0024686741 0.0060902890 0.0000818388 
23.4262249733 1.5441169071 1.5225341005 334407.6357840694 287.3743961969 0.0025789174 0.0066230564 0.0000852395 
23.0990704415 1.5729582235 1.4438442274 336274.1973110960 281.7264045308 0.0026563934 0.0059653495 0.0001116505 
21.8435039357 1.5658281202 1.4655343548 294692.4819447295 247.9190789797 0.0025059482 0.0060129638 0.0000695421 
21.4991736554 1.5503889694 1.4814084054 303107.3034649190 253.7099083924 0.0022320882 0.0060699808 0.0000434665 
22.2900489542 1.5458690046 1.4886687231 246595.9274933959 204.9793057502 0.0024517195 0.0062996486 0.0000856965 
21.8435039356 1.5658281202 1.4655343548 294692.4819447295 247.9190789797 0.0025059482 0.0060129638 0.0000695421 
21.6067205826 1.5821124263 1.4236997471 245009.3302345854 207.1456541890 0.0022128457 0.0055111131 0.0000393829 
22.2095838951 1.5736058122 1.3861085222 131255.8717639321 110.8181714055 0.0016670681 0.0052607250 0.0000308106 
22.2095838951 1.5736058122 1.3861085222 131255.8717639321 110.8181714055 0.0016670681 0.0052607250 0.0000308106 
23.0723749321 1.5736989107 1.3805913797 240182.8401751730 201.6647977501 0.0017588012 0.0053418286 0.0000827406 
23.3457559821 1.5509661121 1.4034792227 283406.1569204190 238.3691747669 0.0016075650 0.0056856028 0.0000951049 
23.6123712792 1.5933208596 1.4247241293 222663.2618560275 190.5351932015 0.0026514438 0.0056092230 0.0000653094 
21.7410555905 1.5492088175 1.4329983951 208251.6939797913 171.1616564110 0.0018923789 0.0057996829 0.0000795507 
21.7410555799 1.5492088177 1.4329983951 208251.6939797913 171.1616564110 0.0018923789 0.0057996829 0.0000795507 
23.6123712792 1.5933208596 1.4247241293 222663.2618560276 190.5351932015 0.0026514438 0.0056092230 0.0000653094 
22.1734676279 1.5472475057 1.4921073134 394453.4777227651 331.2131017419 0.0023851052 0.0062900557 0.0000752160 
22.7415024444 1.5798444295 1.3812245048 75935.3086591457 64.9608866563 0.0016849494 0.0052514227 0.0000448386 
23.6123712792 1.5933208596 1.4247241293 222663.2618560276 190.5351932015 0.0026514438 0.0056092230 0.0000653094 
22.0325918449 1.5492487508 1.4848909955 301394.2384758482 254.1565751284 0.0022947244 0.0062422367 0.0000802299 
23.6123712792 1.5933208596 1.4247241293 222663.2618560276 190.5351932015 0.0026514438 0.0056092230 0.0000653094 
21.7223833627 1.5512312410 1.4567902789 221126.9236143399 187.0632893807 0.0018652009 0.0058649143 0.0000343255 
22.0325918449 1.5492487508 1.4848909955 301394.2384758482 254.1565751284 0.0022947244 0.0062422367 0.0000802299 
21.7114720954 1.5700132918 1.4354637223 315302.4883261641 264.0081897336 0.0022407346 0.0057566736 0.0000769224 
22.1994722942 1.5656197338 1.4558815017 434986.0781596734 363.5318412722 0.0025186272 0.0060092991 0.0000929642 
22.2812799183 1.5635326432 1.4815345289 404163.0010483662 343.2892471181 0.0026291459 0.0062009477 0.0000777066 
21.8844421092 1.5911451366 1.4238158868 210274.4906490256 182.9912345697 0.0021901611 0.0055265757 0.0000435740 
22.4276703754 1.6076638944 1.4176486394 157760.4918104563 142.4827569878 0.0021648743 0.0054115267 0.0000268999 
22.9217400930 1.5534182621 1.4157928750 297958.2086363613 253.4466476492 0.0015949388 0.0056409674 0.0000464929 
23.1717586376 1.5881505988 1.4789649175 258371.8096334911 225.2829103916 0.0030559395 0.0060089707 0.0000258524 
23.2821903675 1.5780586336 1.4677098420 307519.0867534247 260.8731439006 0.0029708910 0.0060171816 0.0000579304 
22.7936953762 1.5387424584 1.4906433058 381779.1082516150 325.5023836620 0.0018978335 0.0061199388 0.0000200719 
22.4608093118 1.5561508198 1.4402326462 288979.8185633274 249.5604016435 0.0016774160 0.0057372109 0.0000217157 
23.2821903675 1.5780586336 1.4677098420 307519.0867534247 260.8731439006 0.0029708910 0.0060171816 0.0000579304 
23.6202513993 1.5405404171 1.4167023728 357786.0065312342 299.3867285562 0.0015583480 0.0057487061 0.0000666249 
22.5355161686 1.5888975490 1.3794614241 176292.7166871569 151.4067042916 0.0017474418 0.0051168845 0.0000174667 
21.0707766902 1.5778818084 1.4784390818 189052.6239538160 164.3278497687 0.0024606515 0.0059049155 0.0000095279 
22.3861872076 1.6084408533 1.4851773379 104685.9326651068 96.7984103750 0.0029118033 0.0059830202 0.0000073783 
22.3232454843 1.6167584851 1.4215684864 134239.8910577976 124.8787653525 0.0021053717 0.0053930730 0.0000089335 
21.8761179866 1.5625770898 1.4439717486 220799.0614387459 191.8001081008 0.0017308201 0.0056915865 0.0000066379 
21.4471223614 1.5599184273 1.4888929374 317365.6048158957 267.9065279143 0.0024667644 0.0060435599 0.0000202366 
23.0369944679 1.5394749229 1.5206554540 408928.4616949446 339.4204091953 0.0026474607 0.0063688033 0.0000258882 
22.3232454843 1.6167584851 1.4215684864 134239.8910577977 124.8787653525 0.0021053717 0.0053930730 0.0000089335 
22.3861872077 1.6084408533 1.4851773379 104685.9326651068 96.7984103750 0.0029118033 0.0059830202 0.0000073783 
21.4471223614 1.5599184273 1.4888929374 317365.6048158957 267.9065279143 0.0024667644 0.0060435599 0.0000202366 
23.0369944679 1.5394749229 1.5206554540 408928.4616949446 339.4204091953 0.0026474607 0.0063688033 0.0000258882 
23.3899366710 1.5512797865 1.3972288324 431991.4320689020 364.4301299075 0.0014823173 0.0054778285 0.0000269351 
23.3426333924 1.5402214110 1.5364206284 462664.1341995501 395.0312062373 0.0025406290 0.0064883418 0.0000206341 
22.8276177925 1.5624474436 1.4996769665 514903.8185522828 435.9302416826 0.0028811742 0.0062323419 0.0000370614 
21.8761179866 1.5625770898 1.4439717486 220799.0614387459 191.8001081008 0.0017308201 0.0056915865 0.0000066379 
21.5243258032 1.5834751410 1.4648928532 304188.3943982752 262.6948489510 0.0025830572 0.0058222016 0.0000201368 
21.2124182151 1.5816318917 1.4518566128 313024.3425169325 267.2427447824 0.0024236017 0.0056894685 0.0000177603 
23.1164420352 1.5971895803 1.4282834176 278646.9596495911 238.1129253427 0.0026864857 0.0054742334 0.0000166046 
22.6305495396 1.5669612547 1.4881076175 510894.5017610763 431.1220750162 0.0028677277 0.0061169736 0.0000356433 
23.3426333926 1.5402214110 1.5364206284 462664.1341995501 395.0312062373 0.0025406290 0.0064883418 0.0000206341 
23.3426333922 1.5402214110 1.5364206283 462664.1341995501 395.0312062373 0.0025406290 0.0064883418 0.0000206341 
22.9363840194 1.5360993740 1.4989134650 609958.6196348242 519.0475350942 0.0019713514 0.0062269725 0.0000322651 
22.9363840164 1.5360993740 1.4989134650 609958.6196348240 519.0475350942 0.0019713514 0.0062269725 0.0000322651 
22.0854735354 1.5471334865 1.5032699200 624842.8605623762 531.4343038140 0.0022833465 0.0062544861 0.0000390176 
22.0095482930 1.5481008361 1.5043236709 555463.1825241657 474.1559224783 0.0022491967 0.0062217252 0.0000278486 
22.1664241665 1.5523746226 1.5011964791 766868.0663993381 665.9747749176 0.0021917301 0.0062647998 0.0000453944 
22.3009367483 1.5531201476 1.4995937659 872570.5083369242 761.8842011372 0.0021629968 0.0062863370 0.0000541673 
23.6532222088 1.5806850992 1.4799992470 700593.8469554438 602.9854536166 0.0031129193 0.0061196924 0.0000507904 
21.2523671351 1.5693248132 1.4429302075 580706.1298272890 500.3648429126 0.0019312688 0.0057163545 0.0000348314 
21.4810175821 1.5470890539 1.4345537496 774209.7229183965 602.4547987934 0.0022861650 0.0056901136 0.0000595744 
23.0764510641 1.5160997103 1.5000614886 999999.9103464319 801.9800617622 0.0021054278 0.0062962408 0.0000516206 
21.8207380064 1.5163732842 1.4154109277 3568.9949989147 2.5612496457 0.0020763002 0.0056737919 0.0000963981 
23.0469556558 1.5934471644 1.4191745934 3568.9949989147 3.2015620571 0.0020763002 0.0056737919 0.0000963981 
23.4466926156 1.5302768284 1.4174892857 3568.9949989147 2.5612496457 0.0025953752 0.0056737919 0.0000963981 
22.0867110761 1.5187137028 1.4061672161 3568.9949989147 2.5612496457 0.0020763002 0.0056737919 0.0001204977 
22.8856030648 1.5706184972 1.4978975937 3212.0954990232 2.9198245961 0.0023669822 0.0064681228 0.0001098939 
22.5374559434 1.5491114342 1.3981087597 3457.0713157487 2.6736987501 0.0020976944 0.0055824665 0.0001224164 
23.0695035174 1.5375772146 1.4143788516 3886.4014277462 2.8570530800 0.0024991093 0.0056618306 0.0001029968 
22.6418684588 1.5594899680 1.4977976658 3105.6092054349 2.7428194246 0.0023308142 0.0064308022 0.0000987795 
23.6586161428 1.5266838723 1.4992457295 3039.6278826418 2.4307422064 0.0026878741 0.0065554045 0.0001195010 
23.0695035174 1.5375772146 1.4143788516 3886.4014277462 2.8570530800 0.0024991093 0.0056618306 0.0001029968 
23.0695035176 1.5375772146 1.4143788516 3886.4014277462 2.8570530800 0.0024991093 0.0056618306 0.0001029968 
22.7378071555 1.5571248074 1.3606839035 4076.6196136830 3.1409523606 0.0017750051 0.0050745728 0.0000595930 
22.1667187999 1.5471984638 1.4720430998 4020.0429381046 3.4093701647 0.0020262431 0.0061447975 0.0000798733 
22.5019101148 1.5236706995 1.4688314043 3170.7276798313 2.4039151584 0.0025115374 0.0060804265 0.0000752046 
22.7767190651 1.5058890537 1.4057126350 4267.9047684915 2.8450355304 0.0022841407 0.0054651355 0.0000688936 
23.4486448953 1.5042189975 1.3737141219 4816.4933128217 3.0655957163 0.0021704423 0.0051574900 0.0000657381 
22.9851634233 1.6095783018 1.4437176102 3138.8609918155 2.9071492353 0.0024574886 0.0057965437 0.0000710757 
23.4670319128 1.5446853595 1.4711731385 3555.1369262969 2.8004361896 0.0028995173 0.0061262391 0.0000768706 
22.6824260358 1.5715288178 1.4498307270 4423.5946834830 3.6841975053 0.0026736718 0.0059225203 0.0000837797 
23.4795228547 1.5612934592 1.4390310422 4293.6245551039 3.3897231000 0.0028332930 0.0057708490 0.0000665136 
23.3361610083 1.4870114105 1.4037778974 5631.8094200500 3.5482467871 0.0022533202 0.0054344475 0.0000638466 
22.5839449131 1.4795521182 1.4020948014 5607.9052706821 3.5773762424 0.0018440002 0.0052550231 0.0000048684 
22.8893321438 1.5527242555 1.3420296685 5123.5684341826 3.8639499787 0.0016368807 0.0048757597 0.0000348276 
23.2516893589 1.6519850553 1.4849611529 4018.7979841320 4.3006194568 0.0023592674 0.0059636453 0.0000100726 
23.0018843943 1.4875853444 1.3715140019 4950.1118909779 3.3530544268 0.0014910619 0.0052193473 0.0000235782 
23.6694167615 1.5865899532 1.4629451178 4173.0935909836 3.6134516321 0.0029969428 0.0060346650 0.0000748690 
22.9632668417 1.5665731826 1.3619961237 5007.0156891835 3.9030095595 0.0018627628 0.0049980573 0.0000416056 
23.3085232841 1.4996383591 1.3465046279 5084.8252211488 3.5446558364 0.0013965015 0.0051262000 0.0000415884 
22.7066424020 1.5161398360 1.3236991948 6050.4784141109 4.0698430569 0.0015035970 0.0047159042 0.0000130132 
23.5786431592 1.5398438600 1.4207141855 4894.2993800889 3.5478492849 0.0026942293 0.0054767094 0.0000348788 
22.8968661967 1.6258197710 1.4378191623 4723.6439141705 4.5285896263 0.0023276614 0.0055923307 0.0000283003 
22.3834501458 1.5394910763 1.3483629132 6791.7202945247 4.8487298713 0.0017328273 0.0048471012 0.0000207788 
22.5498253971 1.5052611615 1.3567264697 7770.0755798574 4.9796506497 0.0018380654 0.0049158260 0.0000272597 
22.8968661967 1.6258197710 1.4378191623 4723.6439141705 4.5285896263 0.0023276614 0.0055923307 0.0000283003 
22.7066424026 1.5161398360 1.3236991948 6050.4784141108 4.0698430569 0.0015035970 0.0047159042 0.0000130132 
23.4269707660 1.6046848679 1.3915991884 4356.5661520176 4.0322654618 0.0016751985 0.0052779160 0.0000227153 
23.3840644616 1.5371449536 1.3460061442 4947.2470001343 3.4103897806 0.0019112401 0.0047991632 0.0000290873 
22.3957060807 1.5789413624 1.4525700290 3659.0484160913 3.0763315745 0.0027134185 0.0057994647 0.0000431380 
21.8811613417 1.5626313559 1.4785459826 6107.8900746610 5.3944580951 0.0019684455 0.0060294824 0.0000313453 
21.3235851643 1.5747852870 1.4347393137 7795.9343639648 6.7738888382 0.0018884479 0.0056327478 0.0000301282 
21.6877271729 1.5226237183 1.3813145667 8585.6760689071 6.2897375955 0.0016118434 0.0052139160 0.0000200990 
22.7561574577 1.5483205856 1.4294823755 8925.8686905931 7.5548940568 0.0016136215 0.0056838062 0.0000249103 
23.1777541308 1.5254943492 1.4593676661 7534.1256101527 5.5315857938 0.0027163027 0.0058202740 0.0000295572 
22.0250029715 1.6031858437 1.4764430401 7653.2846752192 7.4021873982 0.0020077589 0.0059432392 0.0000166026 
21.8299128028 1.6011535481 1.4347531628 8339.6562582652 7.4585587602 0.0022895495 0.0055701498 0.0000287919 
21.7135932791 1.5946030077 1.4999491271 5786.4809362763 5.3919539412 0.0025306678 0.0061738825 0.0000282148 
22.6276761002 1.5967396766 1.5320795866 4509.8932752819 4.3586515317 0.0026512269 0.0064757488 0.0000279262 
23.1974437784 1.4982231001 1.4219942217 9537.6539698544 7.0258814532 0.0015908535 0.0055977640 0.0000157604 
21.5190271701 1.5319736111 1.4132827012 10759.0697027856 8.3379199172 0.0016939081 0.0054672891 0.0000190061 
21.2752518114 1.5610313189 1.3944354676 6104.1933841042 4.8835922402 0.0018118349 0.0052497975 0.0000214589 
22.2154823375 1.5832592084 1.3844601107 3776.7552247635 3.1564284017 0.0018707983 0.0051410517 0.0000226853 
21.5190271701 1.5319736111 1.4132827012 10759.0697027856 8.3379199172 0.0016939081 0.0054672891 0.0000190061 
22.3120053885 1.5190232836 1.4219057083 13086.5078621263 10.0650837557 0.0016349446 0.0055760350 0.0000177798 
22.3195425794 1.5226073663 1.3737217991 8414.4092424001 5.6931614036 0.0020110893 0.0050234505 0.0000243555 
20.9370450952 1.5581093841 1.4122948858 8608.4672513138 6.9753568916 0.0018116446 0.0053786717 0.0000106139 
21.5352927628 1.6082764811 1.4639123068 7686.5546656222 7.3662264540 0.0020312450 0.0057762738 0.0000035090 
22.3388666647 1.5057878280 1.4366123476 10919.6959267347 8.1140523371 0.0017268979 0.0056368322 0.0000094216 
22.7011274328 1.4810014548 1.4245958589 11980.6651329492 8.0390002127 0.0018050508 0.0054803798 0.0000058278 
23.6334592303 1.5231428241 1.3083142518 11298.2220235340 7.4470161172 0.0015630879 0.0045099927 0.0000066064 
22.3710931470 1.5534053895 1.5096851043 11047.3953078751 9.7464056102 0.0020783563 0.0062139799 0.0000089335 
23.4721705217 1.4749563723 1.3862170927 9779.3615245331 5.8472528055 0.0020217132 0.0051229739 0.0000191171 
23.5466349838 1.4728027126 1.4568034780 14037.6214006454 9.4079001216 0.0020387296 0.0057625128 0.0000159016 
23.4721705217 1.4749563723 1.3862170927 9779.3615245331 5.8472528055 0.0020217132 0.0051229739 0.0000191171 
23.6387857873 1.5213147980 1.3488851246 9711.7798397100 6.2951491568 0.0019962655 0.0047513600 0.0000117835 
23.0591989322 1.5576713410 1.4399518307 8598.4253648202 7.5404420712 0.0016122036 0.0057322038 0.0000107338 
23.2170973660 1.5296538183 1.5217519808 9971.2587796585 8.1105522827 0.0025800033 0.0063432865 0.0000177651 
21.5190271701 1.5319736111 1.4132827012 10759.0697027856 8.3379199172 0.0016939081 0.0054672891 0.0000190061 
23.0591989322 1.5576713410 1.4399518307 8598.4253648202 7.5404420712 0.0016122036 0.0057322038 0.0000107338 
21.2772750525 1.5828029441 1.4258022001 7547.2929516538 6.4135262807 0.0021565867 0.0054864655 0.0000255345 
21.5690968870 1.5392614913 1.3695532455 6404.4974900359 4.7381431885 0.0017001628 0.0050555184 0.0000196919 
22.2477881405 1.5294447596 1.3475112352 4227.2113836611 2.9382548241 0.0017032901 0.0048496330 0.0000200348 
22.2200741983 1.5231962221 1.4350379286 12936.3558091604 10.1378082816 0.0016907807 0.0056731745 0.0000186633 
22.4311082679 1.5088639797 1.4782366390 13430.4897966787 10.0062797965 0.0022741719 0.0060048173 0.0000331807 
22.1629651418 1.5264369630 1.4379464995 3193.8118494962 2.3166147720 0.0024377079 0.0056200247 0.0000320184 
21.2772750525 1.5828029441 1.4258022001 7547.2929516538 6.4135262807 0.0021565867 0.0054864655 0.0000255345 
21.6170279673 1.5071855862 1.4217191617 10099.2081312117 7.0059029564 0.0020253275 0.0054200511 0.0000115025 
22.8756168117 1.5678358606 1.5063845144 6541.1853703024 5.6216766127 0.0029380757 0.0062343487 0.0000205639 
22.6996541515 1.5592669270 1.3502113387 11146.8380955759 8.9204531957 0.0014841388 0.0049721472 0.0000107591 
21.5713544117 1.5140314266 1.4490492618 17652.0716619139 12.9219139384 0.0021008611 0.0056896835 0.0000186757 
22.7379187960 1.4907863658 1.4628466594 24749.9803221318 17.4335292898 0.0021062093 0.0058316724 0.0000218152 
23.1307937348 1.5288693566 1.3440761403 8426.1893840331 5.6250630908 0.0018720883 0.0046957137 0.0000009080 
22.7667621881 1.5508845076 1.4411695439 6421.2864835154 4.8876057387 0.0027183261 0.0055561403 0.0000051865 
23.5880663574 1.6181304892 1.3899515078 4354.7365993161 4.0339789603 0.0018817449 0.0051326316 0.0000060449 
20.8246964003 1.5668603149 1.4627274878 7086.0124126521 6.0424189552 0.0021360265 0.0058033720 0.0000174554 
21.9029741605 1.5006199059 1.3749123851 9758.8391208256 6.4181226417 0.0017567589 0.0050489783 0.0000095887 
22.6988109815 1.5026347294 1.4802199736 12649.8888718242 9.4974349717 0.0020187998 0.0059361653 0.0000047907 
22.2102435093 1.5701502349 1.3996911354 5706.6477080855 4.4698274477 0.0022736816 0.0051848489 0.0000103069 
21.2229016608 1.5416491047 1.3825894592 7056.7878600708 5.2260508010 0.0018192519 0.0050908050 0.0000078168 
21.6522633659 1.5401756303 1.4040065083 5353.7503831988 3.8938021470 0.0021899896 0.0052259910 0.0000089064 
21.7356610187 1.5165081239 1.4172440939 9368.9735192251 6.5160995476 0.0021641583 0.0053500452 0.0000086164 
22.3645002240 1.4974049253 1.4501959707 12500.5322288253 8.6858032063 0.0021726478 0.0056535782 0.0000085215 
20.7286004798 1.5581269046 1.4294107542 8112.6070508363 6.6376233508 0.0018919323 0.0054968712 0.0000059311 
22.9722833333 1.5682305325 1.4527010734 8825.1836262746 7.9816172728 0.0016634470 0.0057961694 0.0000035751 
21.3093202843 1.5431371712 1.4447131377 8450.6313972067 6.4634346452 0.0023592615 0.0055864867 0.0000070605 
22.2024892018 1.5402320305 1.4712346998 9147.5531657747 7.0821265673 0.0026292663 0.0058343275 0.0000066823 
21.8685092886 1.5096460363 1.4615866775 11177.1337322677 8.2645776464 0.0020470657 0.0057522342 0.0000031205 
21.8124382059 1.5471050865 1.4568216613 8847.4546443596 7.4346728493 0.0017986571 0.0057972819 0.0000100734 
23.0710963391 1.5722515029 1.4520632451 7682.6151004055 7.0197204508 0.0016744528 0.0058198058 0.0000135498 
22.2442542383 1.5358544739 1.3403884361 6176.6523535536 4.4344095638 0.0015769569 0.0048072389 0.0000082086 
21.8685092705 1.5096460364 1.4615866775 11177.1337322677 8.2645776464 0.0020470657 0.0057522342 0.0000031205 
22.4620239120 1.4969562951 1.4584560283 12341.9732762218 8.6795300450 0.0021712699 0.0057297103 0.0000084678 
21.9762553419 1.5458991214 1.4487768108 11134.8768885688 9.3234036555 0.0017316807 0.0057295062 0.0000046876 
23.0769613556 1.5992806515 1.4002613609 9330.2992682036 8.6518365767 0.0016090854 0.0053372546 0.0000047512 
21.9762553419 1.5458991214 1.4487768108 11134.8768885688 9.3234036555 0.0017316807 0.0057295062 0.0000046876 
22.2029997140 1.6152964358 1.4276114017 8481.2713513028 8.0681492746 0.0019134392 0.0054707455 0.0000052369 
21.4823499217 1.5625239694 1.4424964272 10199.5880483343 8.7703687589 0.0017615817 0.0056421336 0.0000004373 
21.7883492056 1.6088626987 1.4242627525 7851.6028314910 7.2190888924 0.0020189972 0.0054217352 0.0000063012 
23.6702481609 1.4933118911 1.4899999636 14251.4841604217 10.7103767992 0.0019547696 0.0060342701 0.0000032932 
21.1021490907 1.5204789512 1.4149893791 13649.1367055582 9.9128702425 0.0018658261 0.0053613557 0.0000032639 
22.5402551411 1.5249590005 1.3677716173 14255.2898324884 9.5760475607 0.0020080000 0.0048962530 0.0000039440 
21.3775115609 1.5543389775 1.3760503476 8189.3841748069 6.3153223779 0.0017335076 0.0050443034 0.0000031243 
20.6297165910 1.5754813459 1.4523421873 10023.8460985981 8.5323438744 0.0022059509 0.0056504994 0.0000038139 
22.0077679677 1.6193912153 1.4620142235 8562.7982016582 8.0582193820 0.0026024287 0.0057386851 0.0000046666 
20.6297165910 1.5754813459 1.4523421873 10023.8460985981 8.5323438744 0.0022059509 0.0056504994 0.0000038139 
22.0077679677 1.6193912153 1.4620142235 8562.7982016582 8.0582193820 0.0026024287 0.0057386851 0.0000046666 
21.1021490800 1.5204789509 1.4149893791 13649.1367055582 9.9128702425 0.0018658261 0.0053613557 0.0000032639 
21.6823250922 1.5175582613 1.3941102279 15954.0183781945 10.9057275948 0.0020127452 0.0051378432 0.0000037975 
23.1108069022 1.5653975839 1.3342342247 9118.0395925313 7.2077892994 0.0015062345 0.0047768956 0.0000023689 
21.0329868411 1.5270543722 1.4000072928 13135.7922487692 9.5626114925 0.0018209726 0.0052356183 0.0000031714 
21.6823250922 1.5175582613 1.3941102279 15954.0183781945 10.9057275948 0.0020127452 0.0051378432 0.0000037975 
23.6702481609 1.4933118911 1.4899999636 14251.4841604217 10.7103767992 0.0019547696 0.0060342701 0.0000032932 
21.6188534345 1.5033623105 1.3975416792 13481.2897731253 9.1495517005 0.0018185591 0.0052035652 0.0000004167 
22.6938456016 1.4902443994 1.3683358841 14654.4962154036 9.0626257229 0.0018619984 0.0049405946 0.0000058475 
21.4994586018 1.5445890274 1.4208392278 11884.3639214752 8.8599460333 0.0022994700 0.0053507180 0.0000023190 
21.8021158960 1.5807136093 1.4587766500 7248.4256530709 6.6164986731 0.0018144100 0.0057721529 0.0000000387 
22.5809055754 1.6227362271 1.4805958484 7228.0086101183 7.3594533565 0.0020069364 0.0059338660 0.0000032683 
22.9480480856 1.6233363691 1.4111052795 6299.1890421308 6.0212883603 0.0019073869 0.0053058171 0.0000011097 
21.7924215377 1.5340131686 1.3634147730 10300.3717258090 7.2739163249 0.0017996060 0.0049121839 0.0000057346 
21.4994586018 1.5445890274 1.4208392279 11884.3639214752 8.8599460333 0.0022994700 0.0053507180 0.0000023190 
21.6233363914 1.5039794534 1.3938061975 13444.1369904058 9.0960251006 0.0018145771 0.0051784432 0.0000026190 
22.6546103822 1.4781836280 1.3848644713 17016.6109645433 10.6333934708 0.0017681723 0.0051147563 0.0000033736 
23.3740718358 1.5622993157 1.5296040306 9978.7958212379 9.2470639164 0.0020549158 0.0063682827 0.0000003148 
21.4498140615 1.5193087261 1.4051055859 15659.0715190882 10.9139391498 0.0020326489 0.0052359247 0.0000037889 
22.9437607710 1.5179443085 1.3767376699 19864.3944520969 13.0626593882 0.0021417684 0.0049678106 0.0000056640 
21.8021158970 1.5807136092 1.4587766500 7248.4256530709 6.6164986731 0.0018144100 0.0057721529 0.0000000387 
23.3740718358 1.5622993157 1.5296040306 9978.7958212379 9.2470639164 0.0020549158 0.0063682827 0.0000003148 
23.4647207049 1.5237954337 1.3371366090 15987.9826835845 10.4432155413 0.0018487715 0.0046513403 0.0000048617 
22.3115750879 1.5413784557 1.5017407991 13060.4268129730 11.1133934982 0.0020283730 0.0061221492 0.0000020818 
22.6546105884 1.4781836243 1.3848644713 17016.6109645433 10.6333934708 0.0017681723 0.0051147563 0.0000033736 
22.4495344389 1.5057415315 1.4801855043 18656.0129770869 13.9484473775 0.0021087524 0.0059103271 0.0000019429 
22.9794892919 1.6398079961 1.4650583579 6488.7138874388 6.7549907981 0.0020524471 0.0057763643 0.0000015878 
23.3859865472 1.5275868924 1.4300587927 15447.5545165629 10.9057719056 0.0026499304 0.0054461279 0.0000040272 
23.1138181595 1.6189306990 1.5525709443 10890.2996163620 11.2359861322 0.0027105359 0.0065631649 0.0000008697 
21.5431104363 1.6186488873 1.4848693399 10688.0339959179 10.3453976972 0.0024992824 0.0059408438 0.0000033542 
22.5086932620 1.5491212788 1.3551706748 11329.8086567884 8.2017248341 0.0018585346 0.0048105349 0.0000035693 
22.1078107478 1.5139898591 1.3924256693 13118.1963237977 8.7819484938 0.0020835514 0.0051129061 0.0000040347 
21.6050812534 1.5101412872 1.3972666426 10494.5196027462 7.4578057452 0.0016827136 0.0052657806 0.0000032668 
22.1570765506 1.5346806944 1.4790043746 16574.8431314594 12.8215111504 0.0025665831 0.0058894327 0.0000031642 
23.3446498933 1.5722455899 1.3847189327 8826.8048572514 7.7253513669 0.0014606820 0.0052916705 0.0000021914 
22.6182222939 1.5992559778 1.4971140209 9341.9177653007 9.1896420271 0.0019589877 0.0060859738 0.0000000849 
23.0287394442 1.5591572525 1.3328203227 5869.8910166415 4.4493302854 0.0015958430 0.0047028125 0.0000015275 
22.8031092237 1.5993403080 1.4258353431 8854.4979340145 8.3668492726 0.0016663402 0.0055334255 0.0000012157 
22.9388733468 1.5021563686 1.4868422215 17823.9051680547 13.0798478037 0.0023082637 0.0059513082 0.0000008068 
22.6182222938 1.5992559778 1.4971140209 9341.9177653007 9.1896420271 0.0019589877 0.0060859738 0.0000000849 
21.6245322493 1.5920863225 1.4164335750 7605.9043909711 6.8194861563 0.0017774154 0.0053943931 0.0000008062 
23.3265435348 1.6000647043 1.3700473478 6226.1029780030 5.3886266089 0.0018166820 0.0049545623 0.0000020044 
22.4493166243 1.5881575511 1.3794218275 7362.1944753280 6.4080897790 0.0016310916 0.0051181190 0.0000013716 
20.8749068654 1.5688784255 1.4527214620 11505.8217039781 9.4996103813 0.0023655366 0.0056376861 0.0000012120 
21.6181078431 1.5385521266 1.3791061023 10276.3370009718 7.3597755869 0.0019446328 0.0050062803 0.0000021979 
23.2181224672 1.5122698081 1.3639321577 12838.6910889592 8.2065225316 0.0020519518 0.0048510460 0.0000030115 
21.5710694795 1.6149936269 1.4761863968 9270.7699326694 9.0635075637 0.0021324450 0.0058657913 0.0000008585 
22.9577733999 1.6175483253 1.5411775018 10971.2093906834 11.3705962029 0.0024007461 0.0064472808 0.0000005240 
20.7110981835 1.5610521867 1.4593627358 12316.8643505885 10.1282819539 0.0022665940 0.0057040676 0.0000017965 
22.0361367203 1.5352290084 1.4803461254 15899.4821133843 12.3592820821 0.0025348937 0.0058977270 0.0000024094 
22.1717329121 1.5672015637 1.5142569923 13521.2137554800 11.7669507935 0.0027270179 0.0062145407 0.0000014108 
23.1679063709 1.5609110011 1.5174538993 15643.6275856405 13.3345402712 0.0029605351 0.0062663257 0.0000022180 
21.9124509316 1.5793135775 1.5211684660 13398.8326252984 12.1883880021 0.0026104133 0.0062744885 0.0000022146 
23.2604677207 1.5797234522 1.5548179301 14345.3380859585 13.5327768126 0.0027328517 0.0065928897 0.0000027159 
20.8392792724 1.5909976574 1.4747660623 11713.0903059879 10.6273779975 0.0022512655 0.0058489735 0.0000025379 
21.2481055624 1.6018580258 1.4518001600 10809.0285812418 10.0575915995 0.0020133893 0.0056661898 0.0000031014 
22.5539359916 1.6406688673 1.4949512918 9448.8509297660 9.9255984075 0.0023098144 0.0060293110 0.0000019644 
23.3265436511 1.6000647034 1.3700473478 6226.1029780031 5.3886266089 0.0018166820 0.0049545623 0.0000020044 
22.7215134936 1.5984651076 1.5389516392 11845.0230067787 11.3632637217 0.0028748623 0.0064499580 0.0000006693 
21.8735792990 1.5789771900 1.4545964169 12032.3676437753 10.0473261259 0.0026771521 0.0056699379 0.0000033048 
21.1688621974 1.5861950224 1.4193309349 11233.4918824786 9.5282835687 0.0021239518 0.0053552527 0.0000042138 
23.0519546651 1.5730924316 1.3502613816 10927.7263203285 8.6107934922 0.0017484965 0.0048079000 0.0000059861 
22.5031277757 1.5464637751 1.4132679135 14221.2141157163 10.4400269168 0.0024644725 0.0052873353 0.0000045273 
22.9337422646 1.5730156832 1.3513725535 10927.7263203285 8.6107934922 0.0017484965 0.0048079000 0.0000027935 
23.0619474640 1.5763023602 1.4578330467 10483.8305309622 8.6309027150 0.0029510517 0.0057199234 0.0000033544 
22.6597946161 1.6013127865 1.5277738507 11139.4879452478 10.5952605363 0.0029477382 0.0063667400 0.0000040346 
23.2247709150 1.5848947470 1.4562993913 12287.8024881972 10.3142728762 0.0029892156 0.0057093726 0.0000034494 
22.4786148004 1.6183656660 1.4392331163 8637.4635386253 7.9395767375 0.0025420750 0.0055154398 0.0000013273 
23.0619474640 1.5763023602 1.4578330467 10483.8305309622 8.6309027150 0.0029510517 0.0057199234 0.0000033544 
21.3362066822 1.6058908064 1.4460021585 15182.2425107926 13.7541059095 0.0023395794 0.0055761851 0.0000011917 
21.1370050639 1.5971586321 1.4638599741 19186.8540129486 17.1596487074 0.0024789593 0.0057374469 0.0000005203 
22.1532757491 1.6198670928 1.5168788204 11563.3458875750 11.5445626489 0.0026543677 0.0062614848 0.0000088666 
22.2139160195 1.5745299993 1.4640294135 14626.2599106550 12.1491244425 0.0027935872 0.0057668885 0.0000040026 
21.3362066822 1.6058908064 1.4460021585 15182.2425107926 13.7541059095 0.0023395794 0.0055761851 0.0000011917 
21.8266643844 1.6004035062 1.4956245547 12434.2182423385 11.4512226233 0.0027802468 0.0060534962 0.0000032183 
21.8762033468 1.5800173842 1.4378911957 18871.7281019408 15.5646441329 0.0025715186 0.0055026405 0.0000008679 
22.8594203396 1.5741232951 1.4024335365 25994.0877981332 20.3770191741 0.0024442630 0.0051732166 0.0000005961 
21.3925507907 1.6099738087 1.4500582997 14656.3490504209 13.4942630575 0.0023365392 0.0056183700 0.0000025891 
22.2116077212 1.6271661935 1.4588239196 14975.5418961064 14.9514220963 0.0020646490 0.0057234614 0.0000034561 
23.6677758136 1.5700649171 1.4474526106 13636.5136374137 10.8886271173 0.0029923754 0.0056208369 0.0000014803 
21.5360268093 1.6003953458 1.5052614428 16244.0840898828 15.2758679652 0.0025983180 0.0061337398 0.0000038629 
21.0988319662 1.5944692952 1.4791455121 18859.8632434469 17.5175983748 0.0021627021 0.0059059451 0.0000052483 
21.3332794377 1.5817634629 1.4077775665 21801.4007539325 18.0753821916 0.0020836289 0.0052475103 0.0000024195 
20.9963169769 1.5725328373 1.4593610282 26103.1687244790 21.8407295826 0.0024375900 0.0057024990 0.0000023405 
21.7959534543 1.5594900132 1.4578810567 31666.9821386653 25.2853833258 0.0026240606 0.0056920179 0.0000017826 
23.2511260397 1.6088590271 1.5149964953 20335.9098140141 20.7607858048 0.0020344328 0.0062428195 0.0000020017 
23.0178984144 1.5893102765 1.5418436615 18913.1686591019 17.8056892001 0.0029154683 0.0064940490 0.0000041643 
22.0622224226 1.5636286073 1.4495143189 21075.6061295155 16.8167392295 0.0026619978 0.0056302500 0.0000053636 
21.6998820383 1.5584653959 1.4049606434 20978.3095958518 16.0219363945 0.0022363971 0.0052238702 0.0000069119 
22.5263676664 1.5875596112 1.3970164654 23940.1857845254 21.4109051900 0.0016021630 0.0053033351 0.0000023954 
21.9216490387 1.5912074758 1.4286974132 23076.7057344529 21.1049136849 0.0017415473 0.0055279884 0.0000022579 
21.4941852524 1.6127509728 1.4419232477 17980.9524486793 16.6944400909 0.0022105085 0.0055448869 0.0000012743 
23.2960014703 1.6295474140 1.4485655734 10036.2807753641 9.5181186228 0.0027495799 0.0056300629 0.0000068397 
23.2960014703 1.6295474140 1.4485655734 10036.2807753641 9.5181186228 0.0027495799 0.0056300629 0.0000068397 
23.2960014703 1.6295474140 1.4485655734 10036.2807753641 9.5181186228 0.0027495799 0.0056300629 0.0000068397 
21.6038593077 1.6048914914 1.4986596044 15302.5657407469 14.3937453980 0.0026596273 0.0060782644 0.0000044782 
21.6783661506 1.5812257234 1.4397852637 16759.4050959954 13.9449990514 0.0025285210 0.0055316117 0.0000044510 
21.6038593077 1.6048914914 1.4986596044 15302.5657407469 14.3937453980 0.0026596273 0.0060782644 0.0000044782 
21.6783661506 1.5812257234 1.4397852637 16759.4050959954 13.9449990514 0.0025285210 0.0055316117 0.0000044510 
23.0619299936 1.5919914021 1.4348656302 10237.9382586229 8.6269925676 0.0027793317 0.0055085085 0.0000073309 
23.0619299936 1.5919914021 1.4348656302 10237.9382586229 8.6269925676 0.0027793317 0.0055085085 0.0000073309 
22.8034276910 1.5967836321 1.4426033537 10271.7269772502 8.8418197756 0.0027825201 0.0055798433 0.0000072781 
23.3376590944 1.5787158081 1.3686302352 9301.3343953577 7.3450219286 0.0020520997 0.0049104983 0.0000082126 
21.6171713290 1.5816335761 1.5024902549 16644.8987213996 14.8522814658 0.0026539214 0.0061143819 0.0000046619 
23.6557819778 1.5605795641 1.5536284605 20843.8124816006 19.3072350375 0.0023321078 0.0065724082 0.0000027194 
22.6523061978 1.6140835843 1.4877542185 12657.0379212122 11.8687920833 0.0029825989 0.0060090855 0.0000062924 
22.6523061978 1.6140835843 1.4877542185 12657.0379212122 11.8687920833 0.0029825989 0.0060090855 0.0000062924 
22.2695374755 1.5722726121 1.4098399297 16379.6633887455 12.9341304525 0.0024021712 0.0052595133 0.0000057945 
23.1662518838 1.5972524120 1.4201241183 15723.7852305962 14.8308311419 0.0016223616 0.0055200874 0.0000058493 
21.6889922035 1.5921086587 1.4831263004 18565.6640958328 16.5552170362 0.0027281148 0.0059429906 0.0000053583 
23.5813159464 1.5394833609 1.5441791355 30898.1487199763 26.8998212946 0.0023320532 0.0064839502 0.0000023161 
23.4763889309 1.5569209604 1.4352036717 26534.4282535871 23.3326555601 0.0015588330 0.0056962558 0.0000031482 
22.6998394681 1.5720781327 1.4632017461 27505.0093340061 22.5917193712 0.0028908006 0.0057657178 0.0000037053 
22.0724890519 1.5739420538 1.5250276879 27052.7780279445 24.8546486684 0.0023651734 0.0063191343 0.0000055675 
20.6860808178 1.5715869907 1.4360504151 29392.9938287850 24.3611403463 0.0021606432 0.0055063834 0.0000043729 
21.7622094434 1.5787717011 1.3859680442 26502.2454244354 22.3196916528 0.0017090053 0.0051495242 0.0000039787 
23.5813159438 1.5394833609 1.5441791357 30898.1487199763 26.8998212946 0.0023320532 0.0064839502 0.0000023161 
23.5495368568 1.5770232717 1.3600196606 32920.7733295775 25.7041496778 0.0019931804 0.0048151741 0.0000005019 
23.4873911886 1.5788149017 1.3402843761 28477.8019448792 23.0717768785 0.0016152261 0.0047624470 0.0000018109 
22.1441985551 1.5588749003 1.5029593031 36517.2845177723 32.4808839519 0.0020324330 0.0061392215 0.0000038140 
22.1160145690 1.5965731629 1.4428891886 32593.3543904657 28.2086386342 0.0026315596 0.0055590521 0.0000031472 
21.9712263405 1.5951962986 1.4905055944 38447.0236519331 34.6886566694 0.0028251315 0.0060154149 0.0000047036 
21.0668156886 1.5670366978 1.4630327084 33795.6832123976 29.3818167372 0.0019454060 0.0057847058 0.0000031291 
23.5495368568 1.5770232717 1.3600196606 32920.7733295775 25.7041496778 0.0019931804 0.0048151741 0.0000005019 
22.9184031335 1.5688168191 1.3686948937 32624.8598640732 27.5991675623 0.0014673431 0.0051351917 0.0000027816 
23.3857333472 1.5657677439 1.4961997611 32347.0900928356 29.9251838140 0.0018228986 0.0061284060 0.0000027595 
22.1853182927 1.5924323432 1.5182999041 33712.6080063271 32.5731309806 0.0022054138 0.0062611555 0.0000046743 
23.6711370274 1.6055598866 1.5607031637 26602.3177235713 27.3190808753 0.0024658714 0.0066371656 0.0000031720 
22.3364486063 1.6167395115 1.4157602904 24254.1019702024 22.4974769245 0.0020476002 0.0053221643 0.0000013743 
22.3364486149 1.6167395114 1.4157602904 24254.1019702024 22.4974769245 0.0020476002 0.0053221643 0.0000013743 
22.3364486147 1.6167395114 1.4157602904 24254.1019702024 22.4974769245 0.0020476002 0.0053221643 0.0000013743 
20.7771222111 1.5834152479 1.4641637855 34363.1075106817 29.9840632858 0.0023327978 0.0057506882 0.0000032060 
21.3200186366 1.5570457575 1.4215097533 39436.8805900449 32.7720590044 0.0017145825 0.0054755357 0.0000029347 
21.8330151497 1.5913108693 1.4630117500 27507.3193808545 23.9044486867 0.0027150781 0.0057430161 0.0000015534 
23.5510070463 1.5951701582 1.4696041483 32967.0980998886 28.7015738994 0.0031424654 0.0058428979 0.0000023260 
22.0996164573 1.6115436152 1.4762282826 28274.9460934185 26.1896416520 0.0027986165 0.0058746720 0.0000028152 
21.8035637932 1.5584472592 1.4858585158 30792.6243192027 27.0074407902 0.0019465629 0.0059864924 0.0000005813 
21.7972842929 1.6056073442 1.4255174400 18654.7427116460 17.2202175774 0.0019285521 0.0054610978 0.0000091184 
21.1349968446 1.5510560857 1.3891128380 31823.0133915214 24.2048433982 0.0018775159 0.0051260089 0.0000055068 
21.4530732097 1.5264244037 1.3749106920 35607.4691021809 25.0585266351 0.0017924738 0.0050279312 0.0000075731 
21.6872654097 1.5315934431 1.4029905180 43675.4709859836 33.7281842297 0.0016193353 0.0053656887 0.0000067961 
22.9820262227 1.5125571510 1.3868553362 56185.8351231523 41.9821675558 0.0014647269 0.0053179842 0.0000046830 
23.4059982354 1.5717735119 1.4583665593 35399.0481063708 28.7824826881 0.0030081978 0.0057389405 0.0000057314 
20.7438370313 1.5511228068 1.4566641425 36974.0809983943 30.1712137720 0.0020553724 0.0057093661 0.0000043040 
23.3236071973 1.5314537110 1.4348443858 36641.1101265533 30.1117059170 0.0015660214 0.0056865558 0.0000027561 
20.8587191978 1.5593348041 1.4046852409 46399.6603605769 36.6747406543 0.0019192349 0.0052555471 0.0000043913 
20.7434411657 1.5606659400 1.4124236660 53687.9838451047 42.9096892824 0.0019400944 0.0053203162 0.0000038335 
20.7732236660 1.5547290581 1.4556652124 51489.9555975390 42.6015230494 0.0020089141 0.0057111930 0.0000051880 
20.6986484882 1.5624970710 1.4593813398 58914.3783330318 48.8464316157 0.0022303604 0.0057235116 0.0000064040 
20.6986484882 1.5624970710 1.4593813398 58914.3783330318 48.8464316157 0.0022303604 0.0057235116 0.0000064040 
21.8072859780 1.5738417672 1.4608720234 73763.2238040174 61.3362487481 0.0026732531 0.0057481487 0.0000088359 
23.0789932270 1.5684999825 1.3402832091 69614.3767569795 55.2613411431 0.0015714924 0.0048109052 0.0000089956 
23.3504609060 1.5446657519 1.5440361035 54954.8337970365 47.9378641018 0.0024615549 0.0064861737 0.0000035372 
21.8789226511 1.5830934904 1.3919360503 62680.4689443676 51.6417967740 0.0020106729 0.0051213826 0.0000050916 
23.3594999855 1.5954494468 1.4086611986 64154.3990349262 53.6463563033 0.0025345432 0.0052419753 0.0000035774 
21.8789226511 1.5830934904 1.3919360503 62680.4689443676 51.6417967740 0.0020106729 0.0051213826 0.0000050916 
23.3594999855 1.5954494468 1.4086611986 64154.3990349263 53.6463563033 0.0025345432 0.0052419753 0.0000035774 
22.6897011588 1.5847683727 1.3913726912 92187.6650700652 74.9424993326 0.0022104296 0.0050983387 0.0000065718 
21.0223084531 1.5688702844 1.4167014753 47517.2797720372 39.9726549735 0.0017793937 0.0053940850 0.0000001967 
21.9026018569 1.5767383599 1.4455890027 27895.6124876479 25.0824264891 0.0017460590 0.0056826948 0.0000018930 
22.6897011588 1.5847683727 1.3913726912 92187.6650700652 74.9424993326 0.0022104296 0.0050983387 0.0000065718 
21.2505141609 1.5474284228 1.4837267521 56189.1916695832 46.2106673622 0.0022683952 0.0059568780 0.0000091840 
21.2677815069 1.5467772430 1.4860212986 56189.1916695832 46.2106673622 0.0022683952 0.0059568780 0.0000037588 
20.6839566799 1.5537472270 1.4526799326 22253.9653131436 17.8924353550 0.0022013750 0.0056429254 0.0000007741 
23.4714622700 1.5647044881 1.4279005295 56819.0248276142 44.0301918667 0.0028012034 0.0054467154 0.0000073802 
23.5507169034 1.5215636033 1.5030634265 30146.7852135240 24.9522492756 0.0019053981 0.0061682328 0.0000033061 
21.0223084531 1.5688702844 1.4167014753 47517.2797720372 39.9726549735 0.0017793937 0.0053940850 0.0000001967 
21.5501122807 1.5502574160 1.4351488591 75067.4915702473 62.3705719082 0.0017246191 0.0055997099 0.0000032391 
23.6572463884 1.5389212045 1.4161895922 101474.2546987991 84.6096401848 0.0014862412 0.0055781021 0.0000044715 
22.8997824014 1.5806994968 1.4620675817 102703.9701219377 86.0125702076 0.0029463234 0.0057665652 0.0000055177 
22.3252488346 1.5513451962 1.4991885181 49564.7695319291 40.7459376253 0.0027199208 0.0060851395 0.0000037959 
21.1088919367 1.5606449724 1.4874924619 50649.4991758227 42.8201186332 0.0023723026 0.0059598097 0.0000019325 
21.0223084534 1.5688702844 1.4167014753 47517.2797720371 39.9726549735 0.0017793937 0.0053940850 0.0000001967 
21.9631270205 1.5890953655 1.4067681066 92139.8839686784 77.0966636562 0.0022136217 0.0052346849 0.0000050703 
23.0514732388 1.5237871900 1.5179114097 39965.9652714071 31.9946918740 0.0024655772 0.0062444244 0.0000030953 
20.7422400729 1.5724406706 1.4728700156 55247.7902539876 47.4618941962 0.0023028717 0.0058249690 0.0000013713 
21.6911240179 1.5799259753 1.4108322654 63232.2923300468 55.2358670171 0.0017060386 0.0053901389 0.0000060793 
20.7422400729 1.5724406706 1.4728700156 55247.7902539876 47.4618941962 0.0023028717 0.0058249690 0.0000013713 
21.6548078901 1.5798205871 1.4115634060 63232.2923300468 55.2358670171 0.0017060386 0.0053901389 0.0000040838 
22.4952108653 1.5354374556 1.4493150999 47124.1993803433 38.8171039220 0.0016856080 0.0057513969 0.0000031645 
22.3241189635 1.5933618380 1.4364817690 43915.2237880591 37.4178277885 0.0026333307 0.0055030666 0.0000039558 
22.1551978772 1.5835097712 1.4019712294 49475.1936298822 40.4100863846 0.0022434209 0.0051855500 0.0000041074 
21.7956648231 1.5759404884 1.5050783220 40579.0370111778 35.7302857908 0.0026944262 0.0061345697 0.0000030933 
22.7446166787 1.5462612180 1.4416494405 69436.3176429178 58.9091969023 0.0016289392 0.0057129364 0.0000037441 
22.3909301725 1.5459817746 1.4416061624 24970.6847717549 21.0167973944 0.0016571922 0.0056914847 0.0000024765 
21.0833129502 1.5836902673 1.4422919076 20716.2452063642 17.5748593013 0.0023657351 0.0055483197 0.0000030261 
21.0012915240 1.5805198698 1.4831757783 55359.5407394149 48.7024006123 0.0024436026 0.0059266109 0.0000037627 
22.0379046070 1.5868948811 1.4936299930 70553.9687232449 62.5452022213 0.0028368079 0.0060441740 0.0000044058 
23.4532917012 1.5431543699 1.5390323243 13948.8325448704 11.8699444277 0.0026897818 0.0064425455 0.0000020270 
21.6548078901 1.5798205871 1.4115634060 63232.2923300468 55.2358670171 0.0017060386 0.0053901389 0.0000040838 
23.5965272500 1.5515235297 1.4042319110 34827.3767287902 29.6899819122 0.0014604435 0.0054810034 0.0000028878 
22.4557176117 1.5836322654 1.5042126472 65625.6227447273 58.2086099624 0.0029351822 0.0061494147 0.0000042001 
22.1848059569 1.5285551698 1.4839886374 13573.7672059389 11.0308755885 0.0019473701 0.0059746387 0.0000020016 
21.3802051785 1.5638114501 1.4391661366 63622.1432324320 50.7306193258 0.0024405843 0.0055242800 0.0000043114 
22.0437649831 1.5405469843 1.5063128969 75240.2532066587 61.9410750232 0.0024152309 0.0061412677 0.0000040879 
22.9933242586 1.5275251955 1.5121391533 102283.8436617865 85.0659243575 0.0020691385 0.0062219584 0.0000046672 
22.5082345064 1.5711361491 1.3557708717 70111.7520276656 55.8218028798 0.0016877455 0.0048806788 0.0000048645 
22.4952108653 1.5354374556 1.4493150999 47124.1993803433 38.8171039220 0.0016856080 0.0057513969 0.0000031645 
22.0437649834 1.5405469843 1.5063128969 75240.2532066587 61.9410750232 0.0024152309 0.0061412677 0.0000040879 
23.0139846252 1.5416496012 1.4142018582 57111.9627573528 47.2969541123 0.0015199994 0.0055279170 0.0000035969 
23.3627789111 1.5729300368 1.3410832664 84286.4506953218 69.5875386945 0.0014651777 0.0048821260 0.0000050607 
23.0025608915 1.5534978372 1.5416489321 34489.9800535938 30.5940866022 0.0024670033 0.0064605500 0.0000026598 
22.5082345064 1.5711361491 1.3557708717 70111.7520276656 55.8218028798 0.0016877455 0.0048806788 0.0000048645 
22.5082344900 1.5711361490 1.3557708717 70111.7520276656 55.8218028798 0.0016877455 0.0048806788 0.0000048645 
23.0139846252 1.5416496012 1.4142018582 57111.9627573528 47.2969541123 0.0015199994 0.0055279170 0.0000035969 
21.0731231250 1.5688140683 1.4437999284 82936.8730780453 67.6805486933 0.0023834197 0.0055684666 0.0000047443 
23.0179118340 1.5832388546 1.3948987094 107160.3195902711 86.2237797389 0.0023416280 0.0051224248 0.0000057865 
21.1957130547 1.5370202890 1.4704030304 126993.6177899226 100.2218869428 0.0022172113 0.0058234027 0.0000055588 
22.5658691916 1.5612273264 1.4760210985 104182.1839379068 84.7110257599 0.0028555817 0.0058865758 0.0000050965 
23.3721665715 1.5728888243 1.4316662609 115024.5464431861 91.4484028383 0.0028253698 0.0054772105 0.0000057909 
22.5881539346 1.5542683285 1.3521389134 192447.8872454071 152.7171991004 0.0014689398 0.0049925360 0.0000075576 
23.5961885117 1.5839543123 1.4576524389 42400.5989171811 35.4704824860 0.0030698171 0.0057303827 0.0000037097 
21.8131068457 1.5810781641 1.3872858049 109220.7597323797 89.9873144691 0.0019135730 0.0050996978 0.0000056142 
23.3046243155 1.6028609305 1.5475754159 25092.5596817340 24.4332561658 0.0030159371 0.0065493124 0.0000023470 
21.8131068434 1.5810781641 1.3872858049 109220.7597323797 89.9873144691 0.0019135730 0.0050996978 0.0000056142 
22.8406547989 1.5865130101 1.4395321732 81745.7122987566 68.1428941718 0.0027873416 0.0055434144 0.0000048425 
21.6705085595 1.5971046844 1.4340045866 54474.3372113123 47.3461423828 0.0024131355 0.0054743625 0.0000038209 
21.8131068454 1.5810781641 1.3872858049 109220.7597323798 89.9873144691 0.0019135730 0.0050996978 0.0000056142 
20.7562452096 1.5494770420 1.4425356978 163316.7451124545 131.9902812557 0.0019468148 0.0056070719 0.0000064183 
22.5740037538 1.5482663001 1.4893595199 162238.7160132430 130.3955708393 0.0027797142 0.0060100480 0.0000066325 
23.6709712183 1.5623600596 1.4686455069 191667.1398010089 153.8457580198 0.0030665044 0.0058482179 0.0000079300 
22.8952842698 1.5884747308 1.3820161692 119062.2989544053 97.9040841209 0.0020855582 0.0050223672 0.0000061332 
20.7907392219 1.5550928541 1.4593156153 121564.2414660534 98.6249350639 0.0022550074 0.0057181814 0.0000054789 
23.0262172658 1.5896468356 1.4631098485 43727.4511206055 37.4505638398 0.0029916450 0.0057736675 0.0000037856 
20.9604005686 1.5462723493 1.4687796656 100714.2502395115 82.0075813778 0.0021148367 0.0058144493 0.0000046524 
21.2916355402 1.5437682690 1.4362371108 169882.7452545953 137.6936529699 0.0017787739 0.0055996299 0.0000065735 
21.7283926555 1.5627535414 1.3783950358 233454.8023618950 188.9652921810 0.0016355183 0.0051315222 0.0000088471 
21.2532291912 1.5552443464 1.4646288090 167054.3736249083 134.5343830837 0.0024591727 0.0057681448 0.0000067724 
23.6218769302 1.5734996693 1.4405246519 210038.6673046764 168.4490369036 0.0029400462 0.0055782235 0.0000085669 
21.0608304865 1.5411145027 1.4637913593 155226.3567401964 125.1348405141 0.0020308134 0.0057862292 0.0000060923 
21.2532291909 1.5552443464 1.4646288090 167054.3736249083 134.5343830837 0.0024591727 0.0057681448 0.0000067724 
21.0822805319 1.5782728964 1.4169125994 108732.2124606416 90.0326279010 0.0021174754 0.0053380709 0.0000054207 
22.5033834981 1.5306927236 1.5108309512 82854.5833585310 68.3098445658 0.0021946613 0.0061906415 0.0000037176 
20.9564924645 1.5804182727 1.4300209729 47042.7972338047 40.8978424672 0.0018866420 0.0054941037 0.0000033033 
20.6613721416 1.5673576348 1.4290309544 134469.2731982542 110.2967555882 0.0020656483 0.0054585722 0.0000059710 
22.5728923431 1.5841313093 1.4137433246 177787.0811174778 145.3200227439 0.0024752200 0.0053021722 0.0000077196 
21.6182913509 1.5387879542 1.4877584245 116290.6697975553 95.6240019447 0.0020993493 0.0059920119 0.0000047124 
22.8874315402 1.5338719474 1.5238887167 114052.0258997971 94.2767100502 0.0024764340 0.0063050282 0.0000044677 
20.6357966043 1.5672441190 1.4363531101 138331.4170583801 113.8752094427 0.0021194108 0.0055198240 0.0000061199 
22.0757659514 1.5847908845 1.4179618033 155624.4547835455 128.5567502306 0.0024059526 0.0053386746 0.0000071514 
20.7253919890 1.5827572304 1.4694342835 48959.5402213190 43.2553246520 0.0022399218 0.0058033185 0.0000032505 
20.7253919890 1.5827572304 1.4694342835 48959.5402213190 43.2553246520 0.0022399218 0.0058033185 0.0000032505 
21.2737296277 1.5849465474 1.4353985120 85960.7998027673 72.6354055906 0.0023627715 0.0054912484 0.0000047878 
21.4739917495 1.5673271306 1.4791972475 35833.4788543676 31.7862378701 0.0019622997 0.0059278695 0.0000024003 
20.6357966043 1.5672441190 1.4363531101 138331.4170583801 113.8752094427 0.0021194108 0.0055198240 0.0000061199 
21.3713928427 1.5769938835 1.4143239505 189580.3861603863 154.9196952289 0.0021979663 0.0053158013 0.0000079797 
23.4792975515 1.5926717540 1.3655221712 134000.6336749588 111.9955430122 0.0018883712 0.0049071159 0.0000065074 
21.0369447693 1.5805775979 1.4348101204 51177.2939492959 44.8919474040 0.0018704127 0.0055428118 0.0000032372 
22.9216805447 1.5484467261 1.5197363336 27493.3464740948 24.2987454358 0.0020636399 0.0062814457 0.0000018207 
22.5532204679 1.6451190921 1.4873079894 16309.2851400291 17.0019613302 0.0024587510 0.0059583376 0.0000022504 
22.8660206413 1.5395192492 1.5254897285 82275.7252128883 68.6931698652 0.0025598207 0.0063185415 0.0000036798 
22.7603342039 1.6005178251 1.4214048931 86379.7112564251 74.2923781010 0.0025330312 0.0053642574 0.0000050616 
20.8542883200 1.5761718300 1.4294415945 125591.9430370492 104.5053289149 0.0021676322 0.0054497335 0.0000057563 
21.5309192943 1.5797643236 1.3992642528 180233.2719855592 148.2570127072 0.0020220728 0.0051954314 0.0000075092 
20.7466999180 1.5620487022 1.4673863033 93649.4172474277 79.1205275012 0.0021273322 0.0057984958 0.0000043075 
21.5030345093 1.5485125310 1.4821662736 97493.7259697580 82.3630884565 0.0020096125 0.0059521196 0.0000040674 
21.7702395509 1.5679182815 1.4892874751 81082.0904365257 68.6508714380 0.0026928517 0.0059936302 0.0000041982 
23.5841906718 1.5304836337 1.4275828145 161127.0319566366 132.1710257583 0.0015279604 0.0056572806 0.0000057968 
23.4702013846 1.5394845678 1.3868207767 160479.6669500125 130.7695770956 0.0014232166 0.0053613363 0.0000061810 
21.5030203721 1.5485122908 1.4821662736 97493.7259697579 82.3630884565 0.0020096125 0.0059521196 0.0000040674 
22.0048844305 1.5584940769 1.5181054694 66000.7554796307 58.1598441370 0.0023028104 0.0062475112 0.0000030106 
21.0975635880 1.5498485261 1.4796574888 148382.5854777162 122.0002921018 0.0022656749 0.0059060075 0.0000057260 
22.2813028754 1.5495940838 1.4974050212 169506.6289915894 138.6870064266 0.0026945840 0.0060774769 0.0000063928 
21.1711989330 1.5720842055 1.4547813305 94404.6022972966 78.3261362544 0.0024731639 0.0056702123 0.0000048907 
22.4820683820 1.5803916933 1.4383679267 92860.0404610659 76.3076601534 0.0027049397 0.0055292587 0.0000053024 
21.2629826696 1.5413364326 1.4790634683 240491.9973331797 194.3178527958 0.0022208124 0.0059136746 0.0000083377 
22.0906282690 1.5331925976 1.4987311054 335149.3490251215 269.0308054917 0.0023960122 0.0060991060 0.0000108880 
23.4500438547 1.5639730254 1.5038491249 85500.9105183124 71.9172077154 0.0030791897 0.0061618581 0.0000045509 
21.0781290627 1.5748649449 1.4269927482 156555.1992098279 128.5970236999 0.0022447778 0.0054255546 0.0000068403 
21.3699623329 1.5850123157 1.4770774583 45482.5345659488 39.7451672685 0.0026195018 0.0058744234 0.0000034928 
23.3086360583 1.5842144386 1.4239999506 184584.0651786479 150.7184822263 0.0027367526 0.0054083609 0.0000080923 
21.1711989330 1.5720842055 1.4547813305 94404.6022972966 78.3261362544 0.0024731639 0.0056702123 0.0000048907 
20.9476966751 1.5721432977 1.4111251728 87675.7530616098 73.0284187279 0.0018605646 0.0053306973 0.0000045273 
20.9476966751 1.5721432977 1.4111251728 87675.7530616098 73.0284187279 0.0018605646 0.0053306973 0.0000045273 
23.3651480946 1.5359187332 1.5288805216 88570.2051293325 73.1716458776 0.0026782092 0.0063558767 0.0000037851 
23.6661648901 1.5913532615 1.3702242182 165259.1112966207 136.1758559788 0.0020322705 0.0049256055 0.0000075903 
22.8551986337 1.5288877605 1.5207342781 106018.0104470941 87.1505615857 0.0023331794 0.0062752482 0.0000040366 
23.3086360584 1.5842144386 1.4239999506 184584.0651786479 150.7184822263 0.0027367526 0.0054083609 0.0000080923 
23.6661648901 1.5913532615 1.3702242182 165259.1112966207 136.1758559788 0.0020322705 0.0049256055 0.0000075903 
23.4500438547 1.5639730254 1.5038491249 85500.9105183124 71.9172077154 0.0030791897 0.0061618581 0.0000045509 
23.0027029933 1.5909879628 1.3647275418 82791.5107342783 70.9746784742 0.0016689222 0.0049720392 0.0000047053 
21.0500252781 1.5885786640 1.4331892662 69129.4243913686 59.4368337198 0.0022280649 0.0054733680 0.0000040532 
22.1828786688 1.6347377515 1.4641981739 21064.5809387426 21.0673225903 0.0023259621 0.0057472493 0.0000022847 
22.3414725375 1.5430779031 1.5145946821 84996.0289857889 70.7094991717 0.0025156885 0.0062169042 0.0000036649 
20.7277922814 1.5837629887 1.4391856738 54370.1670001762 47.0478706591 0.0020932634 0.0055389733 0.0000034060 
20.7166821240 1.5596882661 1.4654373869 86335.8910236994 71.8689589498 0.0021881266 0.0057738008 0.0000040961 
21.0815320976 1.5713719563 1.4631969762 86588.3317899611 72.4728132217 0.0024698771 0.0057462777 0.0000045391 
21.5061047398 1.5571940114 1.4435425019 63864.6648411193 54.2559020281 0.0017648298 0.0056606557 0.0000031990 
20.6833683904 1.5664125517 1.4655467858 83357.8250448694 70.3783049117 0.0022233302 0.0057717131 0.0000040126 
21.1867891745 1.5622890891 1.4902874507 81198.8610364992 69.0532480037 0.0024047130 0.0059922210 0.0000037553 
20.6433653098 1.5575616563 1.4503085252 128258.4743241803 105.6910266816 0.0020426581 0.0056565331 0.0000053766 
20.8106247747 1.5501746355 1.4557866605 165202.6279861823 135.0126046928 0.0020173555 0.0057153129 0.0000063619 
20.8192381030 1.5682669082 1.4185783776 127839.4450856504 106.1273966881 0.0018794865 0.0053983104 0.0000055928 
21.4436775632 1.5712913799 1.3923908720 148591.2221166259 123.2566155572 0.0017251664 0.0052105653 0.0000063411 
22.5361416800 1.5411689888 1.5217666165 74316.2672878709 62.4275443765 0.0024483115 0.0062805894 0.0000033726 
20.8862307217 1.5500185834 1.4596973968 123766.7097514442 101.7401994911 0.0020086140 0.0057487453 0.0000052135 
21.1891852745 1.5433354364 1.4555886515 143971.1521047315 117.4211467807 0.0019012559 0.0057372614 0.0000058140 
21.5385130790 1.5571096287 1.4781174599 167220.6879193243 136.8563213600 0.0025646281 0.0058950386 0.0000068330 
23.1150949285 1.5572176386 1.4871024806 218898.6994584268 178.1565310260 0.0029645272 0.0060122301 0.0000086499 
21.4215824702 1.5386893043 1.4778280258 197421.1680378687 160.9128972881 0.0020574408 0.0059157976 0.0000071371 
22.8174030455 1.5226057920 1.4811095872 252837.5861618225 205.1329393213 0.0018512226 0.0060005575 0.0000084361 
20.8071885581 1.5574180547 1.4515788431 281400.5123749246 227.5703542474 0.0022584687 0.0056645489 0.0000102529 
21.1790672493 1.5694502638 1.4162156787 384942.6349184515 310.1417591828 0.0021635473 0.0053565286 0.0000136931 
22.0504718380 1.5751390922 1.3733823887 252089.9921378826 205.2130826106 0.0017655808 0.0050286862 0.0000097210 
22.2918780006 1.5808947208 1.4046572658 260539.0976630862 211.1927735132 0.0023104091 0.0052288037 0.0000103186 
21.5076176792 1.6192110459 1.4627434511 23256.2158803573 22.3843173506 0.0022630474 0.0057369826 0.0000024129 
23.4335137283 1.5473455546 1.5267604682 64575.3481579162 54.1814878189 0.0028600005 0.0063481437 0.0000034617 
21.7656958171 1.5529363788 1.4749506948 309936.7773264650 249.7291212661 0.0026013152 0.0058843117 0.0000111894 
22.4677182334 1.5511442028 1.4800033754 453277.0580495188 363.4015232239 0.0027704491 0.0059579762 0.0000155777 
21.2895579792 1.5463845772 1.4309821905 150709.5248956108 122.5859436869 0.0017545505 0.0055578969 0.0000059682 
23.3928338642 1.5615844133 1.3366698009 339486.5468911993 273.9227692412 0.0014168972 0.0049058845 0.0000121589 
22.2413063718 1.5280583096 1.5016416124 208773.7411322054 168.5945695620 0.0022160961 0.0061187040 0.0000073093 
23.3339332111 1.5179655878 1.5218015248 251277.2568225861 202.0217545974 0.0023198372 0.0063036833 0.0000083572 
23.1875118750 1.5471877104 1.5014598196 187908.8657044998 152.3385963188 0.0028999277 0.0061344431 0.0000074124 
21.0244121132 1.5754233303 1.4536997262 86386.0295119536 72.4470602479 0.0024212105 0.0056591205 0.0000047153 
23.4448878022 1.5419248611 1.5119980383 140934.0189586659 114.4299923746 0.0028852342 0.0062250139 0.0000060520 
23.6261135696 1.5835187198 1.4082187190 315095.9448297833 253.9899919453 0.0026190006 0.0052712096 0.0000123234 
21.2895579792 1.5463845772 1.4309821905 150709.5248956108 122.5859436869 0.0017545505 0.0055578969 0.0000059682 
22.2169583474 1.5817185478 1.4343358919 94562.3594094755 77.9678342589 0.0026121360 0.0054879350 0.0000054519 
20.5828105804 1.5611304331 1.4458421577 118547.7772037822 97.5165019674 0.0020878805 0.0056085087 0.0000053417 
21.5127089194 1.5786455133 1.4441189585 90474.1944607146 75.2074472534 0.0025166732 0.0055735278 0.0000050836 
22.7647674354 1.5550316240 1.4956265281 107592.8719784307 88.2928732317 0.0028701920 0.0060694924 0.0000053062 
21.8018861981 1.5597250230 1.4781638382 137147.4476082267 112.3928282834 0.0026605691 0.0058967818 0.0000060639 
22.0763553013 1.5773485782 1.5017697725 38180.2451427638 33.4138963043 0.0028090712 0.0061118965 0.0000030466 
21.8032012659 1.5843229097 1.4377559813 96825.6497425986 81.0337852669 0.0025374466 0.0055161353 0.0000052939 
22.7231180138 1.5965269734 1.4078881471 91442.0386246826 77.4042412845 0.0023710740 0.0052394567 0.0000052878 
22.3041159834 1.6257953427 1.4523068496 18593.5945604220 18.4907751919 0.0019998665 0.0056695705 0.0000020879 
21.2013824013 1.5786982335 1.4623828663 63948.9786467702 54.3166150791 0.0025216911 0.0057373728 0.0000039126 
21.3022780066 1.5818320674 1.4666320279 52730.4532141785 45.2513924946 0.0025719314 0.0057764989 0.0000035112 
21.9298351942 1.5855363671 1.3932381005 122462.2564175627 101.7108665326 0.0020188784 0.0051347874 0.0000059277 
21.1078191367 1.5813253973 1.4104721398 99819.9341373110 84.1780773408 0.0019541198 0.0053022381 0.0000048045 
21.8931028549 1.5790319042 1.3857465159 104492.8039756092 88.6633923845 0.0016728431 0.0051665933 0.0000046650 
21.4836002259 1.5804966535 1.4941522919 40983.9670457427 36.1050853305 0.0026403052 0.0060305096 0.0000029629 
20.6903960561 1.5772382612 1.4369043378 91245.8141437838 77.1117878934 0.0021286827 0.0055180499 0.0000045702 
20.8317356130 1.5756175014 1.4213802354 104894.2318922906 88.5093743005 0.0019321785 0.0054083884 0.0000048990 
21.9815359518 1.5710284630 1.4940145170 51945.2106558322 44.4238098527 0.0027660792 0.0060395093 0.0000035845 
22.5909522018 1.5378196387 1.5194625534 71695.1654911056 59.4636653067 0.0024716622 0.0062604775 0.0000035637 
23.5867690767 1.5216593963 1.5318070675 87050.7647137871 71.1429552948 0.0023873408 0.0063754614 0.0000038641 
21.6369194013 1.5858522034 1.4187964927 105262.0779250960 87.9156022738 0.0022951846 0.0053429423 0.0000055582 
21.6369194013 1.5858522034 1.4187964927 105262.0779250960 87.9156022738 0.0022951846 0.0053429423 0.0000055582 
23.1877059810 1.5592833355 1.3604063726 147712.0306654335 122.2749034663 0.0014165987 0.0051129775 0.0000058832 
21.4467894786 1.5658473927 1.4931100968 51835.9493756662 44.1952462447 0.0025558049 0.0060198502 0.0000035727 
23.5179260393 1.6615001933 1.5006097926 9180.2002593859 10.0964552253 0.0025034227 0.0060813845 0.0000023272 
21.8018861981 1.5597250230 1.4781638382 137147.4476082267 112.3928282834 0.0026605691 0.0058967818 0.0000060639 
21.9939994533 1.5620899232 1.4706437966 179803.1967245070 146.4916193027 0.0027129512 0.0058352475 0.0000073094 
21.6369194014 1.5858522034 1.4187964927 105262.0779250960 87.9156022738 0.0022951846 0.0053429423 0.0000055582 
20.9731397080 1.5659529758 1.4062897246 204631.3875460537 167.1798592893 0.0018397192 0.0053039419 0.0000078978 
20.9731396621 1.5659529777 1.4062897246 204631.3875460537 167.1798592893 0.0018397192 0.0053039419 0.0000078978 
21.6405679292 1.6151632033 1.4984627800 17110.5682082006 16.5419322138 0.0026148973 0.0060661650 0.0000023497 
21.8018861981 1.5597250230 1.4781638382 137147.4476082267 112.3928282834 0.0026605691 0.0058967818 0.0000060639 
22.0038549335 1.5631266413 1.4663716538 204049.2599581521 165.8489295749 0.0027090757 0.0057984975 0.0000080751 
23.5867690767 1.5216593963 1.5318070675 87050.7647137871 71.1429552948 0.0023873408 0.0063754614 0.0000038641 
21.6369194011 1.5858522034 1.4187964927 105262.0779250960 87.9156022738 0.0022951846 0.0053429423 0.0000055582 
23.2211168814 1.5926823534 1.3626502858 80619.0030529462 68.6337531257 0.0017272498 0.0049272019 0.0000048441 
22.1499871592 1.5386395958 1.5025606269 161579.2713037439 131.1030999919 0.0024926435 0.0061171032 0.0000064723 
23.6630394704 1.5552541439 1.5030006169 101836.3014517064 83.8278500107 0.0030674776 0.0061560420 0.0000053149 
22.1290338578 1.5382765521 1.5070382859 62157.2552299004 51.8806139412 0.0021990716 0.0061527845 0.0000031262 
22.1290338550 1.5382765521 1.5070382859 62157.2552299004 51.8806139412 0.0021990716 0.0061527845 0.0000031262 
21.5172872689 1.5545037783 1.4112974810 147881.1699725640 121.7161634594 0.0016623857 0.0054157090 0.0000058059 
21.6993843231 1.5409537442 1.4910670727 181125.7996119988 146.2739758031 0.0024146617 0.0060127647 0.0000070449 
23.1353302089 1.5259367187 1.5170521495 226065.7923461063 180.8550697579 0.0025576512 0.0062601221 0.0000082822 
22.0207951246 1.5756347926 1.4254830169 275777.7733723646 223.0949320819 0.0024877047 0.0054209652 0.0000105513 
22.1290338549 1.5382765521 1.5070382859 62157.2552299004 51.8806139412 0.0021990716 0.0061527845 0.0000031262 
22.7520757503 1.5296384571 1.4711329069 77128.9667528121 63.5392901947 0.0017736990 0.0059169669 0.0000036228 
23.0931482683 1.5803479831 1.4218784258 301161.8320134325 243.5568599580 0.0026747800 0.0053972713 0.0000114418 
23.1353302093 1.5259367187 1.5170521495 226065.7923461063 180.8550697579 0.0025576512 0.0062601221 0.0000082822 
22.1438436857 1.5569165017 1.4688422770 374814.3385214598 301.0634858599 0.0027150728 0.0058400118 0.0000128077 
23.2993212927 1.5461214508 1.4923527158 509590.4688196416 407.6374276529 0.0029250169 0.0060885465 0.0000164325 
21.9430879270 1.5373403537 1.4956048986 262286.0391556070 211.0544552536 0.0024355722 0.0060621928 0.0000089204 
22.4525507308 1.5801045016 1.4577746977 80314.6220426355 67.1064206032 0.0028274997 0.0057150320 0.0000049233 
22.1192699153 1.5890688126 1.4238900232 95223.6193755066 79.8021547637 0.0024682873 0.0053874131 0.0000054271 
20.9590045235 1.5507253817 1.4521310436 115844.0273579326 95.5231297711 0.0019199907 0.0056962186 0.0000047704 
23.4785615351 1.5377277163 1.5307215284 56410.1468497367 46.8003317706 0.0027260144 0.0063741997 0.0000033982 
21.1617052563 1.5546545156 1.4859018012 38402.7591111643 32.5242573674 0.0021614510 0.0059602642 0.0000028897 
21.8426752741 1.5315335007 1.4135930241 48025.9297513992 36.8398335108 0.0019006879 0.0057191781 0.0001067997 
23.5845163087 1.4545238811 1.4095906156 60032.4121892490 36.8398335108 0.0019006879 0.0057191781 0.0001067997 
22.4623532097 1.5466884290 1.4194917776 48025.9297513992 36.8398335108 0.0023758599 0.0057191781 0.0001067997 
22.2394526192 1.5335662050 1.4037067576 48025.9297513992 36.8398335108 0.0019006879 0.0057191781 0.0001334997 
23.5564816006 1.5987575275 1.4395222661 42382.8830056098 39.8791197754 0.0020574947 0.0059336473 0.0001156107 
22.4623532097 1.5466884290 1.4194917776 48025.9297513992 36.8398335108 0.0023758599 0.0057191781 0.0001067997 
22.1667930318 1.4974706140 1.4192542348 54149.2357947026 37.8529289323 0.0019529569 0.0057906678 0.0001097367 
23.5845163095 1.4545238811 1.4095906113 60032.4121892490 36.8398335108 0.0019006879 0.0057191781 0.0001067997 
23.5845163081 1.4545238811 1.4095906155 60032.4121892490 36.8398335108 0.0019006879 0.0057191781 0.0001067997 
21.8727330184 1.5208054726 1.4569359649 53308.7820240531 40.8922151970 0.0021097636 0.0060051370 0.0000811678 
22.4919610991 1.5124181760 1.4838276278 55950.2081603800 42.9184060400 0.0022143015 0.0061481165 0.0000550019 
22.3622440218 1.5157007245 1.4734131950 56478.4933876454 43.3236442087 0.0022352090 0.0061767123 0.0000871486 
23.5104799106 1.5057267956 1.5018490684 60704.7752057685 46.5655495576 0.0024024696 0.0064054795 0.0000773230 
22.4972816371 1.5339073842 1.4017669645 48765.5290695708 37.4071669468 0.0019299585 0.0057592123 0.0001518052 
23.1016789906 1.4648066067 1.4006454398 63973.3047224174 40.2312201682 0.0018665850 0.0057089293 0.0001251823 
22.2690323704 1.5576746599 1.4015699581 61694.6542815935 48.6659559559 0.0021073675 0.0055154293 0.0000954611 
22.9837227284 1.5515912982 1.4292892404 49500.2473091917 38.7794157747 0.0025419542 0.0058792211 0.0001246914 
22.5443067190 1.5230690414 1.4305831447 46437.3251647290 36.1759095875 0.0018976151 0.0060305156 0.0001448920 
22.6729893765 1.5213259498 1.4724168760 59059.2264755919 46.9399115243 0.0021254670 0.0063103615 0.0001218773 
22.6695729874 1.5668718599 1.4651237698 53081.1642836660 46.3118333013 0.0023347764 0.0062570765 0.0001367943 
22.6023306082 1.4950354255 1.4221408843 62010.1347844508 42.5606310966 0.0021592582 0.0059200233 0.0001427815 
21.8466383124 1.5724027901 1.4630773842 57394.3290881524 50.5490772036 0.0021665156 0.0060395890 0.0000816919 
23.5031663064 1.5279979149 1.4563515477 75905.0349709420 62.3610306254 0.0019552937 0.0063724853 0.0001732816 
23.3759483055 1.6228425225 1.4854063054 60987.4991876442 60.1886839179 0.0027431941 0.0062030997 0.0000722319 
22.7213099235 1.6074804994 1.5034586213 47912.6493542079 45.6072547227 0.0028800704 0.0062738088 0.0000408464 
21.8765381723 1.5579710477 1.4410109207 73537.5967686904 58.5187867535 0.0024826407 0.0057263798 0.0000541145 
22.2349931477 1.5166144222 1.4725603346 86665.0771435231 67.3399518932 0.0020591714 0.0060826354 0.0000612912 
21.1475171688 1.5557376220 1.4612834464 62477.7032677630 51.6360079507 0.0022242862 0.0058850204 0.0000444274 
23.4474574270 1.4777725083 1.4624499603 70816.4248073311 49.4943846827 0.0019638486 0.0059681730 0.0000498407 
21.6841452763 1.5292603473 1.4430076869 62998.7610019209 46.9258519600 0.0023289483 0.0057210343 0.0000459457 
23.4474574270 1.4777725083 1.4624499603 70816.4248073311 49.4943846827 0.0019638486 0.0059681730 0.0000498407 
23.4991938002 1.5769679932 1.4736173844 45482.1781888284 38.3109738529 0.0030842498 0.0059791820 0.0000300682 
22.7213099235 1.6074804994 1.5034586213 47912.6493542079 45.6072547227 0.0028800704 0.0062738088 0.0000408464 
21.5966269101 1.5393726000 1.4419936359 60572.2138741055 45.9157237489 0.0023843628 0.0056540330 0.0000315444 
22.4514532801 1.5099173579 1.4745971487 66811.8637016975 51.2763015596 0.0019737070 0.0059824613 0.0000271759 
23.4435039586 1.5078101527 1.3771568248 99099.0279200322 63.2215020138 0.0021967968 0.0050317163 0.0000233042 
23.3651464712 1.5060223142 1.3514771556 122242.9952617324 76.3361246064 0.0019449903 0.0047912589 0.0000133444 
23.2575044639 1.5988671592 1.4296970928 66122.1390251604 62.8259063464 0.0017236909 0.0056679234 0.0000384816 
23.5745886366 1.5330466718 1.3581733310 101221.9165302522 68.8979173690 0.0020842219 0.0049197439 0.0000395569 
21.1697534223 1.5327904938 1.3948496193 115126.8738708015 84.3088698908 0.0018743480 0.0052459090 0.0000236900 
23.6820955694 1.5323360169 1.3398311371 138473.8004223384 106.5328948672 0.0013393958 0.0050589209 0.0000240308 
23.5745886366 1.5330466718 1.3581733310 101221.9165302522 68.8979173690 0.0020842219 0.0049197439 0.0000395569 
21.4779052016 1.5795363693 1.4337214730 64940.9366833411 54.6856491828 0.0023106109 0.0055906131 0.0000365968 
21.4779052016 1.5795363693 1.4337214730 64940.9366833411 54.6856491828 0.0023106109 0.0055906131 0.0000365968 
22.0636251038 1.4968260253 1.4368963089 99061.4333980217 69.8583734685 0.0019148922 0.0056474832 0.0000277219 
22.4490211830 1.4960604486 1.4603835342 89569.0960712347 63.8182768321 0.0021046799 0.0058327038 0.0000278234 
22.4490211830 1.4960604486 1.4603835342 89569.0960712347 63.8182768321 0.0021046799 0.0058327038 0.0000278234 
21.8357958433 1.5071150574 1.3844832909 131698.1285488853 87.6532773126 0.0019003167 0.0051174335 0.0000161159 
22.3645509858 1.5028494071 1.3429774435 168204.5103717469 111.7307350037 0.0015161751 0.0048724453 0.0000080285 
22.9849595577 1.4932195808 1.3231030901 145915.1074337370 92.2195312844 0.0014877011 0.0047694875 0.0000263589 
23.5585137776 1.5373103948 1.5145793262 48611.6727430828 39.4706913596 0.0028391834 0.0063391674 0.0000290540 
23.4517341098 1.5389117668 1.3884411992 82878.5000679753 58.2151031151 0.0023938732 0.0051475764 0.0000293886 
21.2915001857 1.5635185655 1.4605763024 69648.3498711440 57.2585813712 0.0024620428 0.0057931368 0.0000234229 
21.2915001857 1.5635185655 1.4605763024 69648.3498711440 57.2585813712 0.0024620428 0.0057931368 0.0000234229 
22.3170905728 1.5582829315 1.4031044582 78151.1317092712 59.2485250914 0.0023419335 0.0052445166 0.0000187315 
22.3569655100 1.5396481641 1.4893907450 56526.9215756411 44.9222132343 0.0026372542 0.0060517124 0.0000191903 
21.9770266369 1.5643298304 1.3939373048 75969.7869352838 58.8714121192 0.0021476988 0.0051753471 0.0000203174 
23.6756036005 1.4931773420 1.4745952633 63439.6478950254 44.3169910106 0.0024812221 0.0059227206 0.0000214773 
22.1122724162 1.5741735270 1.4543382627 35135.0436571187 29.0639565498 0.0026995482 0.0057318372 0.0000203267 
23.5667135082 1.6170678780 1.4314600526 37059.3694777520 33.6283575144 0.0026820083 0.0055097079 0.0000189077 
22.7003274288 1.5441494072 1.3737710619 77769.8254538325 55.5227784971 0.0021093564 0.0049986154 0.0000216192 
22.0799260155 1.5307427974 1.3601908427 96762.6529500652 67.4959307026 0.0018179914 0.0049359950 0.0000228917 
22.7199850582 1.4982601206 1.4096427589 86239.4350850837 56.2466514948 0.0022143085 0.0053281559 0.0000220208 
20.9291098872 1.5438190557 1.4292973693 74959.9749605452 57.6103502345 0.0021240306 0.0055115962 0.0000214262
[truncated: 7,634,245 more chars]
