# Supplementary material for: Physiologically Realistic and Validated Mathematical Liver Model Revels Hepatobiliary Transfer Rates for Gd-EOB-DTPA Using Human DCE-MRI Data
Source: PLoS One. 2014 Apr 18;9(4):e95700. doi: 10.1371/journal.pone.0095700 (PMC3991717; doi:10.1371/journal.pone.0095700)
Supplement: File S1 — Scripts and models. This file contains all relevant model definitions and scripts used in this work. (TGZ) [file pone.0095700.s001.tgz › Supplementary/M9/aGV_DCE_FINAL04-Jun-2012.dat]

21.5574263321 1.7096816770 1.6133456410 1372.8660795013 656369.6072536058 0.9071455434 3388.5401307578 0.0035103237 
21.9587348392 1.7792449320 1.6081609506 1029.6495596260 722006.5679789666 0.7982880782 3727.3941438336 0.0038613560 
18.4303928389 1.7009195012 1.6224255385 1235.5794715512 748261.3522691106 0.8273167356 3862.9357490639 0.0027731557 
18.3988891575 1.7206618859 1.6174558255 1166.9361675761 794207.2247768629 0.8781168860 4100.1335582169 0.0019657813 
23.3408025905 1.6289907150 1.6197770791 1153.2075067811 803396.3992784136 0.6342761639 4147.5731200475 0.0030329197 
21.3606517923 1.8190811235 1.6389577941 1088.9686839124 657828.2063808362 0.9810595251 3563.6811461436 0.0036917592 
18.3988891575 1.7206618859 1.6174558255 1166.9361675761 794207.2247768629 0.8781168860 4100.1335582169 0.0019657813 
20.6023809257 1.6318556716 1.6174558837 1458.6702094702 794207.2247768629 0.8781168860 4100.1335582169 0.0019657813 
20.3907649973 1.8064282871 1.5036441632 1166.9361675761 992759.0309710787 0.8781168860 4100.1335582169 0.0019657813 
21.2655649766 1.8075577466 1.6174558869 1166.9361675761 794207.2247768629 1.0976461075 4100.1335582169 0.0019657813 
17.1609288381 1.7390205368 1.6238576298 1166.9361675761 794207.2247768629 0.8781168860 4100.1335582169 0.0024572266 
17.5448037724 1.7289397732 1.6218781435 1283.6297843337 873627.9472545492 0.9659285746 4510.1469140386 0.0021623594 
17.3144808599 1.7325698203 1.6230353805 1341.9765927126 913338.3084933925 1.0098344189 4715.1535919495 0.0022606484 
22.7467923992 1.6966972524 1.5925945544 1330.3072310368 905396.2362456236 1.0010532500 4674.1522563673 0.0015529672 
17.9099862143 1.7508030229 1.6211520225 1085.2506358458 738612.7190424828 0.8166487040 3813.1242091417 0.0029093563 
21.7966608473 1.7665428252 1.6088712546 921.8795723851 627423.7075737221 0.6937123399 3239.1055109914 0.0038136156 
17.1775963481 1.7405454640 1.6238166053 1068.9135294997 727493.8178956064 0.8043550676 3755.7223393267 0.0025083369 
17.3758534907 1.7453116478 1.6230973833 961.5554020827 654426.7532161348 0.7235683140 3378.5100519707 0.0026813256 
21.3606517923 1.8190811235 1.6389577941 1088.9686839124 657828.2063808362 0.9810595251 3563.6811461436 0.0036917592 
21.9746053582 1.7252371535 1.6389579122 1361.2108548905 657828.2063808362 0.9810595251 3563.6811461436 0.0036917592 
21.1003876087 1.8443648644 1.5698715066 1132.5274312689 791828.6954457546 1.0203019061 3706.2283919894 0.0025473139 
20.3108106290 1.7309735425 1.5405376073 1149.9509302115 845428.8910717219 0.6926280247 3763.2472903277 0.0030124755 
21.9587348392 1.7792449320 1.6081609506 1029.6495596260 722006.5679789666 0.7982880782 3727.3941438336 0.0038613560 
21.9587348392 1.7792449320 1.6081609506 1029.6495596260 722006.5679789666 0.7982880782 3727.3941438336 0.0038613560 
22.2687652016 1.6819476619 1.5067354377 1043.3782204210 1096137.2441135221 0.4978414742 4527.0896146924 0.0027942176 
20.5031763672 1.6554898213 1.6222483747 1043.3782204210 876909.7952908177 0.6223018427 4527.0896146924 0.0027942176 
18.0853767953 1.7402422348 1.5242559645 1214.8358789267 907179.5782344786 0.7406481126 3874.6613947784 0.0024413157 
18.2541227183 1.6951653647 1.5792146501 1329.9545858923 906486.0165786003 0.8978203461 4433.2216791169 0.0017614809 
22.8818464939 1.7939564994 1.5714484809 923.9513263212 687722.9021049291 0.6991665654 3315.0221420095 0.0037806234 
21.5088898017 1.7596885753 1.5215951119 1319.5375521708 993935.9303646766 0.8320989697 4255.0810891556 0.0030054600 
16.2171990619 1.7217292936 1.5427603340 1379.5165318149 994114.6644496609 0.8699216501 4448.4938659354 0.0020036400 
22.3085837002 1.6314170366 1.6692426424 1155.9148957016 912177.8267863337 0.7395090480 5081.3404715589 0.0024364262 
16.2171990619 1.7217292936 1.5427603340 1379.5165318149 994114.6644496609 0.8699216501 4448.4938659354 0.0020036400 
18.2396082125 1.6447095327 1.5427604063 1724.3956647686 994114.6644496609 0.8699216501 4448.4938659354 0.0020036400 
18.4224846577 1.7986245373 1.5427603462 1379.5165318149 994114.6644496609 1.0874020627 4448.4938659354 0.0020036400 
17.3758570773 1.7355190529 1.5469690600 1379.5165318149 994114.6644496609 0.8699216501 4448.4938659354 0.0025045500 
20.1702509741 1.8302618530 1.5930986976 1034.6373988612 999049.1060635555 0.9569138151 4893.3432525289 0.0022040040 
18.5949087507 1.6693242835 1.6234350013 1103.6132254519 999658.8040117511 0.7046365366 5160.2528844850 0.0023242224 
18.5660827689 1.8002726492 1.5402553948 1379.5165318149 999168.1575743408 1.0874020627 4448.4938659354 0.0020036400 
21.4455305679 1.7435469189 1.3830416472 1603.7097025288 171718.5437710524 0.9406038294 618.9567774863 0.0012048457 
17.3758534907 1.7453116478 1.6230973833 961.5554020827 654426.7532161348 0.7235683140 3378.5100519707 0.0026813256 
20.0103126584 1.6564086903 1.6230974229 1201.9442526034 654426.7532161348 0.7235683140 3378.5100519707 0.0026813256 
19.7624193178 1.8322578768 1.6230974963 961.5554020827 654426.7532161348 0.9044603926 3378.5100519707 0.0026813256 
19.5565259300 1.7594897070 1.6156129209 961.5554020827 654426.7532161348 0.7235683140 3378.5100519707 0.0033516570 
20.8039339955 1.8189470347 1.6211549750 865.3998618745 746046.4986663936 0.8248678780 3851.5014592467 0.0021182473 
22.9738435592 1.8678771003 1.6236777314 826.9376457912 782694.3968464972 0.8653877036 4040.6980221570 0.0025633473 
21.1086573294 1.8071558686 1.5373530994 944.0145392042 799669.6027635720 0.7111946059 3526.2342093520 0.0028689676 
20.6003073890 1.7219357373 1.5877976076 990.7173927776 783441.0255232039 0.6415018396 3848.4584001063 0.0033465707 
22.9877108863 1.6685333637 1.6920728273 962.1365372442 735095.2442290140 0.6815309357 4275.9853344831 0.0030926140 
21.5672176055 1.7685383202 1.6413724397 973.9736397208 646197.9418424456 0.7798253949 3524.6723389750 0.0038035464 
17.5448037724 1.7289397732 1.6218781435 1283.6297843337 873627.9472545492 0.9659285746 4510.1469140386 0.0021623594 
19.8694319523 1.6402031448 1.6218781657 1604.5372304172 873627.9472545492 0.9659285746 4510.1469140386 0.0021623594 
21.0310230408 1.8110235775 1.5071352513 1283.6297843337 1092034.9340681867 0.9659285746 4510.1469140386 0.0021623594 
20.2828082063 1.8157131347 1.6218781157 1283.6297843337 873627.9472545492 1.2074107182 4510.1469140386 0.0021623594 
17.4143722106 1.7458684249 1.6229548920 1283.6297843337 873627.9472545492 0.9659285746 4510.1469140386 0.0027029492 
21.6984487346 1.7015333168 1.5988532600 1411.9927627671 960990.7419800041 1.0625214320 4961.1616054425 0.0016217695 
19.6232284848 1.7592830166 1.4657298674 1535.2212220632 999927.7009714155 0.9234277173 3815.5842892767 0.0018596291 
17.4564527423 1.6677779510 1.5108057662 1686.1760847008 999223.7367029591 0.8979272029 4300.8760972272 0.0016779909 
20.4445797876 1.6162150288 1.4785337913 1887.4492348843 999829.9971263480 0.8639265171 4196.2406888215 0.0014358066 
18.0414489942 1.7673685018 1.5932144994 1458.7374249934 961970.8548053824 1.1778301216 4757.3751272786 0.0019516591 
21.9697401293 1.8357158369 1.5807342454 1456.4371604199 944988.3522729808 1.3852033954 4565.2789499158 0.0019544269 
18.0853767953 1.7402422348 1.5242559645 1214.8358789267 907179.5782344786 0.7406481126 3874.6613947784 0.0024413157 
19.4933002323 1.6681320919 1.5242559654 1518.5448486584 907179.5782344786 0.7406481126 3874.6613947784 0.0024413157 
20.7260021635 1.8120145927 1.5242559761 1214.8358789267 907179.5782344786 0.9258101408 3874.6613947784 0.0024413157 
20.9729610573 1.6362142635 1.6434901000 1214.8358789267 907179.5782344786 0.7406481126 4843.3267434730 0.0024413157 
21.8305579464 1.7501168463 1.5199798597 1214.8358789267 907179.5782344786 0.7406481126 3874.6613947784 0.0030516447 
19.9524277316 1.7430357683 1.5278732438 1409.2096195550 717224.0279549747 0.8591518106 3099.7291158227 0.0028319263 
21.9900286259 1.6522119434 1.6385683954 1506.3964898691 508848.8055359130 0.9184036597 2712.2629763449 0.0030272315 
21.1003876087 1.8443648644 1.5698715066 1132.5274312689 791828.6954457546 1.0203019061 3706.2283919894 0.0025473139 
17.1238939270 1.7663950307 1.5698715131 1415.6592890861 791828.6954457546 1.0203019061 3706.2283919894 0.0025473139 
21.2334516331 1.7552802670 1.7003561690 1132.5274312689 791828.6954457546 1.0203019061 4632.7854899867 0.0025473139 
18.4015833385 1.7140010823 1.5682788957 1245.7801743958 871011.5649903300 0.7652264296 4076.8512311883 0.0028020453 
21.3848586214 1.7153349098 1.5617156086 1063.0464203496 992124.6145420624 0.6394109609 4636.6755473069 0.0033080681 
19.2538824439 1.7630467786 1.6175756954 850.7256136669 999417.1740301094 0.6489446619 5169.3524816999 0.0032890265 
21.3848586177 1.7153349097 1.5617156086 1063.0464203496 992124.6145420624 0.6394109609 4636.6755473069 0.0033080681 
21.9587348392 1.7792449320 1.6081609506 1029.6495596260 722006.5679789666 0.7982880782 3727.3941438336 0.0038613560 
22.8818464939 1.7939564994 1.5714484809 923.9513263212 687722.9021049291 0.6991665654 3315.0221420095 0.0037806234 
22.1818395262 1.6647543769 1.5057069898 1180.4420533610 939229.2334171645 0.5322247924 3863.0303624197 0.0026728337 
23.0533608902 1.8395037484 1.6064001059 1072.3791552839 624554.1634783655 0.9650335803 3214.5343650822 0.0038634891 
19.5550229178 1.7259118736 1.6771717833 1275.0159204663 603369.2862531792 1.0223179736 3405.3491249935 0.0026092460 
17.7668062408 1.7624014365 1.5549221034 1322.7153452933 717687.6803362591 1.0027084913 3340.0297866950 0.0017889500 
22.0985288046 1.7913561738 1.6321814419 1361.5034351741 305938.7899280223 1.1311604336 1649.4799532189 0.0039491458 
20.4164919738 1.8330856056 1.5760690999 1051.3481754364 455013.8551812533 0.9115803640 2162.7055122773 0.0028374174 
17.4564527423 1.6677779510 1.5108057662 1686.1760847008 999223.7367029591 0.8979272029 4300.8760972272 0.0016779909 
20.9655104198 1.5951222074 1.5108058037 2107.7201058760 999223.7367029591 0.8979272029 4300.8760972272 0.0016779909 
22.5810537095 1.7502822508 1.4167821444 1686.1760847008 1249029.6708786988 0.8979272029 4300.8760972272 0.0016779909 
17.2400443875 1.7432905143 1.5108058762 1686.1760847008 999223.7367029591 1.1224090037 4300.8760972272 0.0016779909 
17.2158747292 1.6841577545 1.5256659895 1686.1760847008 999223.7367029591 0.8979272029 4300.8760972272 0.0020974886 
17.2465138456 1.7435830949 1.5104591299 1686.1760847008 999966.2144062383 1.1224090037 4300.8760972272 0.0016779909 
17.4083320432 1.6741295019 1.5550566673 1821.0701714769 999960.7647229541 1.0775126435 4644.9461850054 0.0018122302 
17.6902747997 1.6751699840 1.5766468735 1888.5172148649 999972.2005430029 1.1673053638 4816.9812288945 0.0018793498 
17.4458474320 1.6681067378 1.5104817819 1686.1760847008 999917.4472112020 0.8979272029 4300.8760972272 0.0016779909 
17.7861303075 1.6627656482 1.4873554772 1618.7290413128 999920.2741984277 0.8081344826 4128.8410533381 0.0016108712 
22.7051872711 1.6167932976 1.6307948549 1875.0278061873 899120.5324378794 1.1493468197 4782.5742201167 0.0018659259 
17.3592857855 1.6735411066 1.5480537442 1799.4871175927 999961.0168510019 1.0487789730 4589.8949709609 0.0017907519 
17.3436237753 1.6731713301 1.5445609167 1788.6955906506 999907.8653579139 1.0344121378 4562.3693639386 0.0017800127 
18.0971534258 1.6587243114 1.4733708346 1578.8003916271 999904.6564114250 0.7549771922 4026.9963073558 0.0015711364 
21.0086941528 1.6269724470 1.4009591332 1383.4737539753 999991.5681390424 0.4949374743 3528.7828202530 0.0013767580 
21.9214478667 1.6335803026 1.4374410745 1619.3981159832 999439.1187561151 0.8090252264 4130.5476409735 0.0012088193 
19.2601238180 1.6630220215 1.4619697129 2489.8910942383 999970.8235890871 1.0628079922 3791.0051412022 0.0018305564 
22.3349224202 1.6763700271 1.4501049490 2925.1375833658 999905.3411084065 1.1896993752 3621.2338913166 0.0021414249 
22.3349224201 1.6763700271 1.4501049490 2925.1375833658 999905.3411084061 1.1896993752 3621.2338913166 0.0021414249 
19.5550229178 1.7259118736 1.6771717833 1275.0159204663 603369.2862531792 1.0223179736 3405.3491249935 0.0026092460 
22.9639402943 1.6303505502 1.6771718251 1593.7699005829 603369.2862531792 1.0223179736 3405.3491249935 0.0026092460 
19.8771704016 1.8166752971 1.5510936644 1275.0159204663 754211.6078164740 1.0223179736 3405.3491249935 0.0026092460 
21.4208983266 1.8194618270 1.6771717722 1275.0159204663 603369.2862531792 1.2778974671 3405.3491249935 0.0026092460 
20.2674523428 1.7430336038 1.6705211598 1275.0159204663 603369.2862531792 1.0223179736 3405.3491249935 0.0032615575 
22.4575925373 1.6992344877 1.6696664234 1402.5175125129 663706.2148784974 1.1245497710 3745.8840374929 0.0019569345 
20.4164919738 1.8330856056 1.5760690999 1051.3481754364 455013.8551812533 0.9115803640 2162.7055122773 0.0028374174 
17.8995539774 1.7527100194 1.5760689959 1314.1852192955 455013.8551812533 0.9115803640 2162.7055122773 0.0028374174 
21.4069820483 1.7399577521 1.7087610397 1051.3481754364 455013.8551812533 0.9115803640 2703.3818903466 0.0028374174 
19.0998384397 1.8152307797 1.5760022551 1156.4829929800 500515.2406993787 1.0027384004 2378.9760635050 0.0021280631 
22.2248364620 1.6999708760 1.5692744970 1135.4560294713 491414.9635957535 0.6654536657 2335.7219532595 0.0034049009 
18.1198566422 1.6690299061 1.5641891250 1259.5151141728 545106.5985071412 0.7639043450 2590.9212037082 0.0017591988 
21.2537565508 1.6395815126 1.5768426450 1290.2144808956 558393.0030784339 0.6592549193 2654.0722046667 0.0027466201 
20.8039339955 1.8189470347 1.6211549750 865.3998618745 746046.4986663936 0.8248678780 3851.5014592467 0.0021182473 
17.6970985216 1.7324776954 1.6211549979 1081.7498273431 746046.4986663936 0.8248678780 3851.5014592467 0.0021182473 
20.0582421337 1.8363075895 1.6232977277 865.3998618745 746046.4986663936 0.8248678780 3851.5014592467 0.0026478091 
18.3323007962 1.6764971539 1.6235266248 951.9398480619 820651.1485330330 0.6186509085 4236.6516051713 0.0023300720 
21.0115858208 1.7049005074 1.6028768622 986.5558425369 850493.0084796888 0.7423810902 4390.7116635412 0.0016734153 
23.0408812846 1.7908672784 1.4503692853 1059.2494309343 913160.9143676660 0.6928890175 3366.2122753816 0.0018301656 
17.8601805678 1.7087565382 1.4596471209 1175.5591723703 999915.6553855144 0.6137017012 3845.3390569119 0.0016573167 
20.9803016604 1.6065923097 1.4400369618 1330.6388276182 999905.6745632346 0.5081186129 3842.2578557445 0.0014268513 
18.1064988189 1.7057973259 1.4448937957 996.7329449125 999979.2855647490 0.5292352305 3842.8740959779 0.0014729444 
23.3484607725 1.5967399549 1.3958283335 954.2245036973 999968.1105066488 0.3814189068 3838.5604143436 0.0011502930 
21.6224291603 1.8402656655 1.5474087838 1124.2582685584 861055.6146358222 0.9726842018 3855.8151408810 0.0024408987 
22.0964128629 1.6866373556 1.6394672344 1160.8651534932 980653.6221983584 0.8773880737 5327.1000371335 0.0017944104 
21.1086573294 1.8071558686 1.5373530994 944.0145392042 799669.6027635720 0.7111946059 3526.2342093520 0.0028689676 
19.6452881237 1.7325180911 1.5373530187 1180.0181740052 799669.6027635720 0.7111946059 3526.2342093520 0.0028689676 
19.2044000823 1.7189744699 1.6605953748 944.0145392042 799669.6027635720 0.7111946059 4407.7927616900 0.0028689676 
21.6984487346 1.7015333168 1.5988532600 1411.9927627671 960990.7419800041 1.0625214320 4961.1616054425 0.0016217695 
20.3574267801 1.7954395100 1.4882241923 1411.9927627671 1201238.4274750052 1.0625214320 4961.1616054425 0.0016217695 
18.0684881065 1.7234120453 1.6191920893 1411.9927627671 960990.7419800041 1.0625214320 4961.1616054425 0.0020272119 
21.9900286259 1.6522119434 1.6385683954 1506.3964898691 508848.8055359130 0.9184036597 2712.2629763449 0.0030272315 
21.7250271159 1.7503385999 1.5194730964 1506.3964898691 636061.0069198912 0.9184036597 2712.2629763449 0.0030272315 
18.6088013086 1.7439911042 1.6385684771 1506.3964898691 508848.8055359130 1.1480045746 2712.2629763449 0.0030272315 
18.8297317052 1.8148830242 1.5982764857 1543.8515321932 509003.4955727957 1.3208848795 2519.3234372596 0.0028118864 
21.0368503772 1.7812681245 1.5377785107 2244.6641619167 385269.0388546514 1.5576347072 1707.5945269079 0.0030683502 
23.0405117912 1.6050532048 1.3507439311 1929.4834552807 864311.2077690063 0.6279156338 2931.8852685446 0.0011500129 
22.4391772554 1.6918442917 1.3174171521 1447.1125914605 950742.3285459070 0.6907071972 3225.0737953991 0.0010120114 
21.1526442335 1.6957778087 1.3496717845 1620.7661024358 746764.8835124220 0.7685687358 2562.4677247080 0.0011260926 
22.1529012697 1.6574790323 1.6421706922 18049.5820690900 999950.1907178184 11.2156221001 5371.5044168754 0.0031119091 
23.2499422565 1.7776915162 1.4882490895 1178.3861452524 672384.2233243855 0.7434230286 2660.3739553238 0.0026648087 
17.4067452823 1.7812583715 1.5989717102 942.7089162019 672384.2233243855 0.7434230286 3325.4674441548 0.0026648087 
23.2499422565 1.7776915162 1.4882490895 1178.3861452524 672384.2233243855 0.7434230286 2660.3739553238 0.0026648087 
21.2175478047 1.7075301612 1.4888654965 1414.0633743029 638765.0121581662 0.7062518772 2527.3552575577 0.0025315682 
23.0197946354 1.6603601643 1.6986102780 1131.2506994423 490840.4830268014 0.8028968709 2873.2038717498 0.0028779934 
17.3436237753 1.6731713301 1.5445609167 1788.6955906506 999907.8653579139 1.0344121378 4562.3693639386 0.0017800127 
21.0683771819 1.5955455594 1.5445609577 2235.8694883133 999907.8653579139 1.0344121378 4562.3693639386 0.0017800127 
20.9826972082 1.7588434625 1.4444293676 1788.6955906506 1249884.8316973923 1.0344121378 4562.3693639386 0.0017800127 
17.2811556702 1.7530581828 1.5445609293 1788.6955906506 999907.8653579139 1.2930151722 4562.3693639386 0.0017800127 
16.9187369522 1.6899511684 1.5560206016 1788.6955906506 999907.8653579139 1.0344121378 4562.3693639386 0.0022250159 
19.9523039845 1.6317496960 1.6014400845 1967.5651497157 999997.7546225060 1.1378533515 5018.6063003325 0.0019580140 
22.0018966766 1.6104493251 1.6289344564 2056.9999292482 999998.6410181457 1.1895739584 5246.7247685294 0.0020470146 
16.9180440897 1.6899906297 1.5559766536 1788.6955906506 999994.3118111741 1.0344121378 4562.3693639386 0.0022250159 
21.6223280795 1.7819051851 1.4993834149 1588.3616844978 999997.2639133622 1.0426874349 4051.3839951775 0.0025596583 
18.5721208735 1.6664934182 1.4457432838 1882.1508935542 999991.3691423808 0.8412943432 3778.7849642575 0.0015611236 
19.1998930434 1.6364463993 1.5814265665 1556.8014214214 999993.2912999367 0.8732009975 4851.3512627346 0.0019073212 
23.5771593299 1.7924616479 1.4538563478 1096.4779710184 999994.9071176556 0.7163956442 3688.5384710589 0.0019353068 
23.2791598439 1.7304520739 1.4357097155 46034.9555238506 842062.6386202946 22.3996486659 2950.5609400089 0.0020508733 
18.1198566422 1.6690299061 1.5641891250 1259.5151141728 545106.5985071412 0.7639043450 2590.9212037082 0.0017591988 
22.0697337396 1.5879339133 1.5641890020 1574.3938927160 545106.5985071412 0.7639043450 2590.9212037082 0.0017591988 
19.5396165546 1.7599745900 1.4602948554 1259.5151141728 681383.2481339265 0.7639043450 2590.9212037082 0.0017591988 
18.0428050119 1.7521622330 1.5641891296 1259.5151141728 545106.5985071412 0.9548804313 2590.9212037082 0.0017591988 
16.9414357448 1.6871597055 1.5769374986 1259.5151141728 545106.5985071412 0.7639043450 2590.9212037082 0.0021989985 
22.2446981681 1.7950585547 1.5521074528 995.0169401965 621421.5222981411 0.8708509534 2953.6501722273 0.0015832789 
22.2765933434 1.6086364535 1.5454931722 1204.0964491492 651947.4918145409 0.6462630759 3098.7417596350 0.0015129110 
19.5396165542 1.7599745900 1.4602948554 1259.5151141728 681383.2481339265 0.7639043450 2590.9212037082 0.0017591988 
17.9691559676 1.6944764801 1.5063162289 1459.0061864643 603037.9112848069 0.7534810230 2485.9246401122 0.0021659819 
19.7874736737 1.6332516897 1.5717014810 1074.9856981878 730948.9966802630 0.6063311650 3528.7006048746 0.0017489330 
21.0373448426 1.6557735206 1.4901959820 1848.9603201016 993814.7714184673 0.7860381504 3944.1938938037 0.0023096547 
22.4065884648 1.6408201759 1.3670501911 3098.8604352411 999996.6319331294 1.4082167032 3732.0884866542 0.0010730318 
23.6636464409 1.5894275506 1.6123481535 34171.4673054726 999995.4229615633 16.9635918532 5059.7254117381 0.0025065688 
23.2063008647 1.5934320186 1.4387264838 57297.6306720054 914858.9453060215 17.5975328105 3322.2843829683 0.0017021648 
22.4346688471 1.6104200212 1.5174228658 37860.4867514840 949710.2366373088 15.0790675839 3999.3851331621 0.0023388196 
22.4249850289 1.8485370502 1.6173270617 6121.0828227128 999973.5416633012 6.2040353551 5114.6675189178 0.0022193203 
18.3323007962 1.6764971539 1.6235266248 951.9398480619 820651.1485330330 0.6186509085 4236.6516051713 0.0023300720 
23.2653476652 1.5896232564 1.6235266387 1189.9248100774 820651.1485330330 0.6186509085 4236.6516051713 0.0023300720 
19.1399369879 1.7694523150 1.5083194416 951.9398480619 1025813.9356662913 0.6186509085 4236.6516051713 0.0023300720 
17.4816118753 1.7652717642 1.6235266435 951.9398480619 820651.1485330330 0.7733136356 4236.6516051713 0.0023300720 
19.2627631062 1.6921799698 1.6211184182 951.9398480619 820651.1485330330 0.6186509085 4236.6516051713 0.0029125900 
18.4273033639 1.6835915388 1.6236784744 1047.1338328681 902716.2633863366 0.6805159994 4660.3167656884 0.0025630792 
18.6281706489 1.6866935376 1.6231084820 1094.7308252712 943748.8208129886 0.7114485448 4872.1493459470 0.0026795828 
19.5416337009 1.8288385378 1.6229554712 771.0712769301 951955.3322983186 0.7176350539 4914.5158619987 0.0027028835 
21.0687499613 1.8415708938 1.6286069380 653.0307357705 851358.0093566892 0.6471088503 4431.5375790092 0.0024372553 
21.6839268506 1.7568311644 1.7109003675 954.2641043949 999996.7792675018 0.8691164306 5951.8922060771 0.0027142021 
16.6189202746 1.7341024128 1.5510484731 1330.6468031433 967870.2946782934 0.8542901893 4367.5309244225 0.0023228305 
21.8419011586 1.7800521984 1.4829194042 1520.0002806840 999992.9497362660 0.9721098298 3903.3891334017 0.0023192097 
23.3528231842 1.5716500989 1.4357288679 2021.8893852938 667793.4433819971 0.6867492131 2567.7307162048 0.0013875940 
20.6080854623 1.7686943985 1.4796073633 2291.3784515698 566860.7187628844 1.6867744110 2403.6054136736 0.0014065785 
19.1651505332 1.7571312797 1.6492480416 5688.8579022276 952340.6636701708 4.5461821989 5182.0104766758 0.0031649660 
18.8297317052 1.8148830242 1.5982764857 1543.8515321932 509003.4955727957 1.3208848795 2519.3234372596 0.0028118864 
17.7102392083 1.7301922102 1.5982763464 1929.8144152415 509003.4955727957 1.3208848795 2519.3234372596 0.0028118864 
21.7716548059 1.8276554945 1.5895922847 1543.8515321932 509003.4955727957 1.3208848795 2519.3234372596 0.0035148580 
19.8269007111 1.8206054543 1.5952589010 1698.2366854125 559903.8451300751 1.4529733674 2771.2557809856 0.0030930750 
20.4264179717 1.8231366986 1.5934700806 1775.4292620222 585354.0199087148 1.5190176114 2897.2219528485 0.0032336693 
18.4615217335 1.8116327623 1.5993493963 1466.6589555835 483553.3207941563 1.2548406355 2393.3572653966 0.0026712921 
18.0851435941 1.8041481343 1.6000305476 1312.2738023642 432652.9712368771 1.1227521475 2141.4249216707 0.0023901034 
20.8681166663 1.6702466447 1.5959318620 1667.3596547687 549723.7752186196 0.9642459620 2720.8693122404 0.0030368373 
19.7143149390 1.7878382135 1.5680972530 1710.2416749269 656907.6953023562 1.2768412940 3093.1648525048 0.0031149402 
23.0182708077 1.5980219459 1.6391809004 2233.5562613808 500257.0401146625 1.2473082525 2655.8277173602 0.0022515981 
20.1746335923 1.7452839762 1.4137091972 2743.1906929524 542739.8237684518 1.6046804407 1992.8069283002 0.0013577159 
18.8842293110 1.7113024827 1.6044266832 999993.1911931603 999984.5732356822 734.6062432817 5091.7727634687 0.0018284004 
21.4558389604 1.5961435572 1.5613206935 998480.6453904957 968321.5489989128 453.2607672928 4476.4807625340 0.0021125876 
21.1699449914 1.7628356096 1.7037806746 996956.9474338813 942859.1822123064 906.9961192948 5553.2809911571 0.0027452842 
21.1526442335 1.6957778087 1.3496717845 1620.7661024358 746764.8835124220 0.7685687358 2562.4677247080 0.0011260926 
21.8105492224 1.6357579456 1.3496717811 2025.9576280448 746764.8835124220 0.7685687358 2562.4677247080 0.0011260926 
23.6079157547 1.7576457845 1.3496717861 1620.7661024358 746764.8835124220 0.9607109198 2562.4677247080 0.0011260926 
20.4665966132 1.7126264144 1.3941317626 1620.7661024358 746764.8835124220 0.7685687358 2562.4677247080 0.0014076158 
21.1216894044 1.6769770097 1.4142093107 1782.8427126794 687023.6928314280 0.7070832370 2357.4703067314 0.0016553562 
22.9994528516 1.6003393785 1.5742193117 1491.1048142409 551380.1394709105 0.8177571349 2726.4656590893 0.0016035559 
21.6483123464 1.5869317917 1.5089451184 1439.2402989630 659917.4627324115 0.5684334370 2792.0648328418 0.0017945412 
19.9840667404 1.7338612937 1.5729195513 3670.6583208245 607435.9589617373 2.8162463049 2986.4902624451 0.0016244598 
19.8118312510 1.7602584486 1.5768347976 8802.6466896729 462872.7417591775 7.1409980720 2270.5234459426 0.0016953175 
17.6760737392 1.7405457720 1.4778626428 14047.9941442180 811412.0038809180 8.6417328489 3269.1476134112 0.0016303631 
20.7836276833 1.5976112037 1.5277277939 18273.0016126977 726947.0826526368 8.0232305019 3203.1145282839 0.0017853821 
21.2175478047 1.7075301612 1.4888654965 1414.0633743029 638765.0121581662 0.7062518772 2527.3552575577 0.0025315682 
23.3328200510 1.6442692020 1.4888654824 1767.5792178786 638765.0121581662 0.7062518772 2527.3552575577 0.0025315682 
22.1350195551 1.7728527316 1.4888654320 1414.0633743029 638765.0121581662 0.8828148464 2527.3552575577 0.0025315682 
22.4416250912 1.6051744220 1.5995663313 1414.0633743029 638765.0121581662 0.7062518772 3159.1940719471 0.0025315682 
22.1114877996 1.8076332218 1.4861874557 1131.2506994423 740967.4141034728 0.8192521775 2931.7320987669 0.0020505703 
17.6515544824 1.6833952471 1.4663204088 1679.9072886718 766262.5085849361 0.8472197518 3031.8153669662 0.0015786860 
19.4387829594 1.7246095859 1.4369693039 1273.7882875720 919412.8078999782 0.7693625449 3637.7740635182 0.0013107448 
20.0263098459 1.7805177482 1.4947817628 1277.5168898774 880768.8434159739 0.8462384572 3537.8185784007 0.0021908621 
19.8610282471 1.6512511351 1.5525698617 1414.0633743029 698085.1151512731 0.7062518772 3159.1940719471 0.0025315682 
21.2252686877 1.6137025683 1.5222484512 1597.4962353573 999996.6059251362 0.8165935966 4552.6959467172 0.0014924188 
21.6369563548 1.8006530507 1.4682593031 9412.3393809852 866457.5018323329 7.0442613714 3462.4107806790 0.0015496431 
23.2576201131 1.6758843412 1.4077834482 329575.6267089155 977766.7696282777 121.8276057294 3245.5224478259 0.0017784185 
20.6818483683 1.7609261599 1.6941749249 927272.3645300287 983495.0456422418 812.5596388174 5737.8124465393 0.0030778903 
22.4391772554 1.6918442917 1.3174171521 1447.1125914605 950742.3285459070 0.6907071972 3225.0737953991 0.0010120114 
23.0720398475 1.6309394573 1.3174171753 1808.8907393257 950742.3285459070 0.6907071972 3225.0737953991 0.0010120114 
20.8366306126 1.7112373534 1.3712924767 1447.1125914605 950742.3285459070 0.6907071972 3225.0737953991 0.0012650142 
22.0345835748 1.6349817304 1.4088083117 1649.7083542650 732756.0896958497 0.7874062048 2902.5664158592 0.0011536930 
23.1433688326 1.7115735021 1.3010985530 1447.1125914605 999997.3291313695 0.6907071972 3225.0737953991 0.0010120114 
23.5226466901 1.6845635787 1.2951608344 1345.8147100583 999998.7400035949 0.6423576934 3386.3274851690 0.0009411706 
21.9269838884 1.7905321338 1.4445688373 6165.6720480258 970619.3655936616 4.2140660480 3657.6729112587 0.0015605271 
18.5925480592 1.7885301888 1.5200634026 5681.6299956605 936987.6266306820 4.2859657333 4053.8563976174 0.0018092545 
16.2234252479 1.7390132238 1.5666663187 6476.9614414337 927631.9231687668 4.4468709225 4329.0640055447 0.0021442379 
17.9050602750 1.7893198564 1.6099716978 3522.4355870962 999995.1189702547 2.9865711237 5044.7639366974 0.0022620184 
19.8734798518 1.8178172582 1.5877807135 1511.5939387361 791599.3667004087 1.2683168492 3864.4425041497 0.0030862015 
22.3248028433 1.7545367298 1.5789286535 1027.8838783406 957835.2337074946 0.7102574356 4675.9754300212 0.0037343038 
22.3248028424 1.7545367298 1.5789286535 1027.8838783406 957835.2337074941 0.7102574356 4675.9754300212 0.0037343038 
19.5789920748 1.7568294621 1.5855844611 1463.2229326966 835928.9312356312 1.0349465490 4080.8512843821 0.0032590288 
19.5789920748 1.7568294621 1.5855844611 1463.2229326966 835928.9312356312 1.0349465490 4080.8512843821 0.0032590288 
20.6133789626 1.8366027532 1.5887365112 1543.0350926618 770701.1434195177 1.3692748704 3762.4212220402 0.0030047258 
19.4701062701 1.8271490050 1.5912376670 1770.3788210477 704840.0761100436 1.5529271502 3440.8996056949 0.0027479538 
16.5345496555 1.7495988451 1.5914856251 1646.5490455865 846821.3385214291 1.2167724525 4134.0260132392 0.0022213244 
23.1305525719 1.6504285086 1.5458295316 1865.1859928853 874432.3244319395 1.1910002541 4268.8177677839 0.0014031107 
17.5194895412 1.7442052915 1.5916426369 1123.3682442626 999997.7912121222 0.7873913931 4888.7361765296 0.0027931852 
17.5194895412 1.7442052915 1.5916426369 1123.3682442626 999997.7912121217 0.7873913931 4888.7361765296 0.0027931852 
22.0174523239 1.8393435623 1.5720914425 1098.6588433310 475489.4786644097 0.9526014804 2260.0272603298 0.0031920946 
19.0998383993 1.8152307792 1.5760022551 1148.5978816643 497102.6367855193 0.9959015477 2362.7557721629 0.0021280631 
21.7497483708 1.7146563099 1.4747666819 1341.4025208612 532824.8645280892 0.6642576723 2040.2704278162 0.0024310992 
21.8399215061 1.7862238648 1.4416875632 9714.0589444557 252425.8824399505 6.4575250113 940.9234469557 0.0015810161 
22.3616471686 1.7631736415 1.4026608627 1762.2277577395 610140.8188004876 1.0227639979 2121.4583927471 0.0014423160 
19.8491540003 1.7563291516 1.4950016772 1409.7822061916 610140.8188004876 1.0227639979 2651.8229909339 0.0014423160 
19.8491540003 1.7563291516 1.4950016772 1409.7822061916 610140.8188004876 1.0227639979 2651.8229909339 0.0014423160 
18.3346448567 1.7056145180 1.4438130444 2026.9871884047 809178.0105621273 1.0224706923 3031.3243053439 0.0015823922 
16.9180440897 1.6899906297 1.5559766536 1788.6955906506 999994.3118111741 1.0344121378 4562.3693639386 0.0022250159 
20.6587567541 1.6132840519 1.5559766613 2235.8694883133 999994.3118111741 1.0344121378 4562.3693639386 0.0022250159 
16.7998795172 1.7687673240 1.5559767935 1788.6955906506 999994.3118111741 1.2930151722 4562.3693639386 0.0022250159 
18.9595155176 1.7031415618 1.5552284390 1788.6955906506 999994.3118111741 1.0344121378 4562.3693639386 0.0027812699 
22.0952621023 1.6162360195 1.5871634507 1967.5651497157 999999.2445145177 1.1378533515 5018.6063003325 0.0016687619 
18.9595393771 1.7031438399 1.5552257220 1788.6955906506 999999.6331498688 1.0344121378 4562.3693639386 0.0027812699 
23.4188178140 1.7312793236 1.5235688221 1699.2608111181 999999.1093966152 0.9826915309 4334.2508957417 0.0033375239 
18.5444076609 1.8131757769 1.5968792068 1305.7477811750 999999.8693510721 1.1171651088 4927.3589130537 0.0026700191 
22.6473492970 1.7012523074 1.5777322612 1746.3392790640 999999.5033433256 1.3082417189 5067.5148999139 0.0015058908 
16.9180022756 1.6899930158 1.5559739961 1788.6955906506 999999.5397652205 1.0344121378 4562.3693639386 0.0022250159 
20.4563702371 1.7059996795 1.4886722284 1932.8215265629 999999.0846240314 0.9658264754 3953.2748043754 0.0024169013 
23.3677547866 1.7747075843 1.4764744639 1506.5155533303 999999.8081994434 0.9251676236 3844.9721854456 0.0024855528 
19.4381215540 1.7340256158 1.6666209757 1191.8672281250 999996.2305846239 0.9774897453 5551.3380384216 0.0023211281 
20.2133190621 1.6705939066 1.6418090340 1212.9833577935 999997.3881402235 0.7841306955 5340.2970212715 0.0028281483 
21.0468597853 1.7503245644 1.4791062961 1737.1252755156 999999.5722394695 0.9926749165 3869.0553447081 0.0023295112 
16.2551902671 1.7154372822 1.5503197885 1783.8778561065 999999.1572987598 1.1318943737 4550.9413661945 0.0019699146 
18.2777290054 1.7022622585 1.4788288340 2286.9809533579 999998.8155455189 1.1514568524 3907.0022268261 0.0019631466 
20.3105239887 1.6851165374 1.4458232622 2629.1768601418 999999.0741278538 1.1371111326 3629.9742711522 0.0018811120 
20.8882137872 1.6683490476 1.4947428087 1889.5706741828 999999.3105298884 0.8453971805 4007.5104606909 0.0024050838 
21.7553706261 1.6630849213 1.6073380430 1286.9803475824 999999.5932450022 0.8823326717 5204.4032422502 0.0016733708 
19.3809325538 1.7379188986 1.4345329090 2588.6699237767 999999.4749346736 1.4330851234 3676.1540053750 0.0015598891 
21.9174677968 1.5840684278 1.4800493531 2313.1868276457 999999.2017495633 0.9004623881 4113.1780797070 0.0015402940 
18.5872722105 1.6362298472 1.5220736970 2301.8363517842 999999.5779932968 1.1368086783 4381.7172017277 0.0017267081 
17.9653077238 1.6666957873 1.5316072355 2480.0829379724 999999.7429930936 1.2601925349 4347.7350221776 0.0021799198 
22.4182426396 1.5807312738 1.4553524143 1904.6658459750 999999.5975541053 0.6717263373 3911.3926364703 0.0015059008 
20.6006010402 1.7341358878 1.4144848026 2875.5933933393 999999.4931266314 1.7681772463 3863.7103128115 0.0012320279 
17.2682222628 1.7308873872 1.4842151636 3651.5445418514 999999.7789085276 2.1889440591 4063.3920872136 0.0016711636 
19.1380693968 1.6961020355 1.4525361487 2716.7122047546 999999.6209757719 1.2712308671 3711.8013029162 0.0018127099 
17.6173004551 1.6589922218 1.5484973688 2890.4689248453 999999.6116180124 1.5397414657 4521.9750827419 0.0020263439 
21.3157202039 1.6581359392 1.6303626741 2173.1076097453 999999.5492374118 1.3212733250 5252.0924094981 0.0029825879 
23.2899185742 1.6223969048 1.5790131147 1919.6989348542 999999.7451205930 0.9351338022 4784.8045443058 0.0029002543 
23.0491556101 1.7263642401 1.3252308745 2520.8212484916 999999.7673630853 1.2275819143 3209.5073015422 0.0011167609 
23.0491556099 1.7263642401 1.3252308745 2520.8212484916 999999.7673630853 1.2275819143 3209.5073015422 0.0011167609 
21.0880181756 1.6789684162 1.4955893052 1873.8452776079 999999.8602652035 0.8668159662 4015.7977207838 0.0024958611 
20.4820156155 1.7459987789 1.6495821310 979.0842568862 999999.5284644468 0.7577251867 5482.5176103181 0.0034668099 
22.8257889852 1.6205284037 1.6038983527 1405.2941920353 999999.5103177438 0.7298675063 5001.5539349867 0.0028336194 
23.3410761224 1.6186908386 1.6370851020 1511.5772605273 999999.5581309730 0.8488742913 5300.3171210533 0.0028554824 
20.0224791117 1.8095002504 1.6183091959 809.5120247267 999999.5586361464 0.6934204682 5189.4030238487 0.0033726654 
22.1261036674 1.6537149058 1.6652281036 941.4901993605 999999.5111749521 0.6126096003 5559.1593726385 0.0029303324 
20.4820148253 1.7459987843 1.6495821311 979.0842568862 999999.5284644468 0.7577251867 5482.5176103181 0.0034668099 
22.6434697672 1.7219761715 1.6688693139 1008.2056956896 999999.5388304042 0.7625973794 5689.1301817188 0.0037083597 
21.6224523358 1.8546671051 1.6426552338 611.6705225192 999999.6111865612 0.6235713138 5350.4249194410 0.0028583282 
21.8301346834 1.8335923504 1.6723239130 710.6659850180 999999.5821366478 0.7012668148 5691.6716122629 0.0035020290 
18.6097347548 1.7479670446 1.6539533588 776.5803609399 999999.5611807567 0.6180904571 5454.7921460398 0.0028943303 
19.0245387114 1.7016008690 1.6398704675 1061.6238915233 999999.5846587671 0.7362228026 5325.3710202471 0.0028569053 
21.3897938606 1.7839160679 1.7039698601 745.2251049493 999999.5871971183 0.7013653345 5916.4564343166 0.0030276679 
22.5146680751 1.6042818747 1.6362435493 1167.8993316654 999999.5728232998 0.6546027058 5279.1317378211 0.0022937211 
22.6637392876 1.6234323298 1.6548361449 1258.5125440337 999999.5984362084 0.7523839631 5445.7470407569 0.0026611762 
20.6536211902 1.7603681766 1.6733182206 903.4388582555 999999.5970388290 0.7549842173 5688.0535701498 0.0034087674 
18.8172793288 1.7714318037 1.6181529655 969.5073266952 999999.6244138303 0.7577373142 5164.8354494830 0.0031834276 
19.9165564441 1.7742610854 1.5752087312 1081.6484375681 999999.6430221864 0.7859233040 4789.0249570663 0.0032613074 
21.3897938606 1.7839160679 1.7039698601 745.2251049493 999999.5871971183 0.7013653345 5916.4564343166 0.0030276679 
19.3591387954 1.7752454753 1.6647954399 837.7062581977 999999.5938350868 0.7207816833 5569.3285034728 0.0030658289 
19.0245387114 1.7016008690 1.6398704675 1061.6238915233 999999.5846587671 0.7362228026 5325.3710202471 0.0028569053 
22.5107603857 1.8016186714 1.5647845292 1009.7543150985 999999.6426618828 0.7727556070 4737.8052339524 0.0036061387 
23.2556607696 1.7374833662 1.5351019397 1306.7185267026 999999.6342158155 0.7891746758 4452.2272907787 0.0034584665 
20.8974629632 1.7488234214 1.6811506945 852.3221901177 999999.5974743681 0.7042611507 5751.7029740917 0.0033580494 
17.0603920115 1.7411171665 1.5454919117 925.5173858480 999999.6338010158 0.5947963835 4460.9223769985 0.0024105345 
22.2090141179 1.7356151710 1.5578072099 1525.6459413331 999999.6193455906 0.9614458572 4661.7634453331 0.0035008208 
18.3904075569 1.7413368720 1.6229717237 1235.4550709902 999999.6062783033 0.9080008120 5189.5420292873 0.0030176704 
18.3904075569 1.7413368720 1.6229717237 1235.4550709902 999999.6062783033 0.9080008120 5189.5420292873 0.0030176704 
20.8025991644 1.8448532202 1.5826659701 815.0959644265 999999.5624313548 0.7521928876 4794.0410461815 0.0025077268 
18.7762933627 1.7732580154 1.5440967988 749.9243808696 999999.5654375919 0.5856991376 4601.3780362952 0.0016957919 
18.7762933627 1.7732580154 1.5440967988 749.9243808696 999999.5654375923 0.5856991376 4601.3780362952 0.0016957919 
18.7762933627 1.7732580154 1.5440967988 749.9243808696 999999.5654375923 0.5856991376 4601.3780362952 0.0016957919 
17.9084018560 1.7021084397 1.5478621580 920.4527591873 999999.6515576462 0.5272956684 4483.2482112778 0.0025238765 
18.7762933627 1.7732580154 1.5440967988 749.9243808696 999999.5654375923 0.5856991376 4601.3780362952 0.0016957919 
20.9094422913 1.6942998433 1.6268888003 796.5892776761 999999.6019079703 0.5951093300 5312.8727764881 0.0017994026 
17.9084018560 1.7021084397 1.5478621580 920.4527591873 999999.6515576465 0.5272956684 4483.2482112778 0.0025238765 
23.0170196069 1.7190033457 1.6977570096 861.5514634458 999999.7863148034 0.7417691287 5853.5922270273 0.0021495144 
16.9516821274 1.7546651513 1.5431586880 593.3105028369 999999.1497167763 0.3975201614 4442.1956103947 0.0023144694 
19.5064350385 1.6915811296 1.5979360799 1477.4506381760 999999.0044653676 0.9093217177 4960.5312725420 0.0029688396 
20.6420464063 1.7101990618 1.6012245226 1899.1388231813 999998.7583907577 1.2273938780 5030.2561804463 0.0033262651 
19.1987288605 1.7134348677 1.4806861442 1209.5735477791 999999.1418688809 0.6206214959 3895.0812105804 0.0021430780 
18.1970398582 1.6530261511 1.5625324971 1856.6471969685 999999.0859185478 1.0520131590 4704.5408895813 0.0018347015 
17.7516229106 1.6966920107 1.4750984161 2130.6651590231 999999.1011722684 1.0737675781 3917.5836729902 0.0018089425 
20.6420464463 1.7101990587 1.6012245226 1899.1388231813 999998.7583907577 1.2273938780 5030.2561804463 0.0033262651 
16.8118570958 1.7336576563 1.5693669978 2649.0899037048 999998.4807992300 1.7476240232 4674.8450056874 0.0024942100 
19.8172867399 1.7421402397 1.6396480519 4889.8055238602 999996.5788923649 4.0507373728 5357.7087715745 0.0019929379 
22.0411220167 1.7252428188 1.5680955419 12073.1402148238 999995.0452468230 7.5565527321 4755.2850136288 0.0035084577 
18.8618027394 1.8011378881 1.5617263253 8385.5866515443 999993.1169801103 6.9886457419 4664.1278089872 0.0019331210 
20.4002898263 1.7155953329 1.6888093981 11020.9944059111 999992.8409559007 8.7523826235 5755.4659199552 0.0027469045 
22.0267658913 1.7087649488 1.6411764031 15011.5781105476 999992.4293695546 10.4603944745 5422.3479277913 0.0035819819 
22.1988277472 1.6394118857 1.6613138244 12525.6415717710 999994.2226404327 8.3759752192 5535.6026631558 0.0020749898 
22.1988277456 1.6394118857 1.6613138244 12525.6415717710 999994.2226404322 8.3759752192 5535.6026631558 0.0020749898 
19.5422447525 1.7941724814 1.6675961543 6730.8968015652 999993.3735103665 6.1768217639 5565.7120372068 0.0027546078 
21.3686324343 1.6692413378 1.6835713232 10821.0567053773 999993.5345502988 7.8063510299 5699.5898970030 0.0024369738 
22.9102262033 1.6453751050 1.6306829571 11854.6315461873 999993.5517276891 8.0530008826 5376.9240510225 0.0017457759 
18.0435407121 1.7100605049 1.6301964859 16842.3468048185 999991.1079255084 11.7789379711 5226.0230725998 0.0026808431 
16.6825977555 1.7471001176 1.5598715135 22741.7203477752 999989.0402309666 15.3601909585 4589.6330474111 0.0023961611 
23.3270413117 1.8076746326 1.5180393039 4798.7641632735 999995.8097300814 3.4966998955 4246.5466504883 0.0029775919 
19.3973422839 1.6438263500 1.6084097994 15796.2205230207 999994.8954007791 9.1037684956 5026.5778608234 0.0023314060 
18.1880695020 1.6957354912 1.4829223404 16871.2514102410 999996.4006597921 8.3894945752 3940.6522218495 0.0019779872 
20.8907866016 1.7470765887 1.5371011787 16528.3033252086 999992.8595506884 10.3455633072 4429.3549941999 0.0030995742 
20.8907888288 1.7470765615 1.5371011787 16528.3033252086 999992.8595506880 10.3455633072 4429.3549941999 0.0030995742 
20.1406366707 1.6660536124 1.5320687988 17433.4954154207 999993.1333344830 10.7101142189 4663.8599135997 0.0014750117 
23.0383490656 1.7442290398 1.5935635029 13640.7843204511 999992.1463572665 9.4335816639 5037.1253605966 0.0039104934 
20.9261289757 1.7476908171 1.6753530701 8433.0279615661 999993.4875309039 6.8696679606 5707.8446221345 0.0034203475 
18.6967112078 1.7664708113 1.5207554783 13624.7655701782 999993.0464725213 8.9409600966 4239.7884890539 0.0024364746 
20.4287073459 1.6757816589 1.5646478300 18670.3530231007 999991.9304314533 12.3706993461 4890.8551420691 0.0015599987 
20.9261291167 1.7476908166 1.6753530701 8433.0279615661 999993.4875309039 6.8696679606 5707.8446221345 0.0034203475 
20.9261289054 1.7476908173 1.6753530701 8433.0279615661 999993.4875309044 6.8696679606 5707.8446221345 0.0034203475 
23.0787387240 1.6811379509 1.5608046207 12658.4741556405 999993.6285161630 8.9383113322 4984.4191252977 0.0014361280 
18.6454122019 1.7279099496 1.6588813828 6107.3320946669 999995.9566564242 4.7271828264 5482.9230105587 0.0026788751 
23.6194342574 1.7177133196 1.6052933707 7080.2808550194 999995.9121547721 4.6884367501 5143.2453254151 0.0039108151 
23.4827824456 1.8149492236 1.5387822040 3415.3725593242 999996.6060558161 2.6138025291 4469.6558047342 0.0033262384 
19.4255335982 1.6805089830 1.6476172570 12399.1058157552 999994.1379301195 8.3819254744 5380.7737106822 0.0026564240 
19.8499950251 1.7947711482 1.6727835428 3654.9970532646 999996.1454321560 3.3942741231 5610.7292670742 0.0027319371 
18.5632939853 1.7414951246 1.4542548114 6598.4599004218 999996.3141977515 4.0319133987 3922.3568459579 0.0014818687 
19.4288481379 1.6896041926 1.5525675196 5472.3403244549 999997.2546612853 3.6344972027 4772.9115174983 0.0015645271 
20.6009531284 1.6503050558 1.6495717737 6784.0701589809 999996.7689881735 4.4578774452 5409.6274434235 0.0021890793 
22.7216285652 1.6104707967 1.6318065543 8348.6067118390 999997.0807661824 4.9896791063 5309.0765315982 0.0019176504 
18.5632939853 1.7414951246 1.4542548114 6598.4599004218 999996.3141977515 4.0319133987 3922.3568459579 0.0014818687 
22.8012912086 1.7633822218 1.3792467092 10084.0921657389 999995.3535826260 6.0186046303 3474.6652990746 0.0012609304 
19.6575064829 1.7118431275 1.5495884736 9031.0414114499 999996.6699537151 5.2639953550 4522.6757505031 0.0029112146 
23.3985436574 1.6836252755 1.6441943182 10010.5575883297 999994.8723081970 6.6110719484 5454.0213013183 0.0036151966 
19.8926587759 1.7195881131 1.4756638043 7784.4729001344 999998.1252139506 4.0066990962 3846.1607570596 0.0021848361 
23.3985436599 1.6836252755 1.6441943182 10010.5575883297 999994.8723081972 6.6110719484 5454.0213013183 0.0036151966 
23.2768521646 1.7793534200 1.5272662695 10448.2234325831 999993.2185550104 7.0427439560 4367.5063668431 0.0033378985 
20.6009531284 1.6503050558 1.6495717737 6784.0701589809 999996.7689881735 4.4578774452 5409.6274434235 0.0021890793 
20.4741783748 1.7357323737 1.4050600491 11778.5492888731 999996.7992933127 6.2734443560 3520.0457451531 0.0014210968 
20.2320999228 1.7179343169 1.4603958919 12742.2445342541 999993.8143866777 8.1904026479 4208.4406801291 0.0012943702 
17.1935651170 1.6854459211 1.5700962253 8154.9268475897 999996.7463180989 4.7847899223 4683.7503505460 0.0023089777 
21.8639729767 1.6333564819 1.5950936754 5861.2680042575 999998.2122838092 3.0819835595 4921.4051857544 0.0028162814 
22.2353070802 1.6716647562 1.5572922559 9517.0167942468 999997.3658448880 5.0153511114 4613.6150505142 0.0031309360 
18.5295557480 1.6559561627 1.6008128654 7170.0067981080 999997.1724455089 4.3155797921 4984.7393454119 0.0020807417 
21.8639729767 1.6333564819 1.5950936754 5861.2680042575 999998.2122838092 3.0819835595 4921.4051857544 0.0028162814 
21.8639729767 1.6333564819 1.5950936754 5861.2680042575 999998.2122838092 3.0819835595 4921.4051857544 0.0028162814 
20.8140172455 1.6727957261 1.5665048551 7870.6037856566 999995.8205470316 5.2251645316 4918.3803913801 0.0015489244 
20.4574404400 1.6761176136 1.5238946660 7336.9978994030 999997.7323351841 3.6249740347 4274.1034699159 0.0026489515 
18.0743883328 1.6822148380 1.5784941128 9302.1605887925 999996.4384929716 5.4260865013 4757.6031150632 0.0025450725 
17.5935521164 1.6770351936 1.5974220211 7879.4600320199 999996.2712598548 4.8649275569 4933.2244902310 0.0022443746 
17.4790316010 1.7271374186 1.4789687774 6411.3084148848 999996.6454772863 3.6530848374 3970.6653960499 0.0017631768 
18.3604844348 1.7530017438 1.5446263927 8137.5056640782 999993.3567595934 6.0718845804 4626.4635949544 0.0016623384 
19.4887732619 1.7217629446 1.4912526393 5693.3937417972 999996.8663669697 3.0435255632 3977.9587476543 0.0023158310 
16.4118224540 1.7450548003 1.5486688789 7222.9996215616 999994.8552847931 4.8221197183 4500.2908438592 0.0021856599 
19.6896616966 1.6969078161 1.6295311226 3883.1306243013 999996.7043963479 2.5907166989 5249.8012101971 0.0030323862 
18.2194856026 1.7495119801 1.4695019935 4035.9091251086 999996.7324707424 2.4968643996 3949.6450687602 0.0016341269 
19.4306722155 1.7252146684 1.4140635003 2442.3638768820 999997.6710637170 1.3342367402 3674.3221812106 0.0013583605 
20.2042984706 1.6391381368 1.5808144797 7403.2842901633 999997.8812568877 3.8567139243 4778.3732280808 0.0025455310 
16.7033353422 1.7223076824 1.5053342971 9636.8192781526 999995.6622748775 5.6902321014 4177.0259418366 0.0018518164 
16.4880573611 1.7127157691 1.5213113607 12437.2743546746 999995.1271769451 7.2869159523 4290.7163783748 0.0019606611 
20.7470547546 1.7343698858 1.3914684697 7665.0045043418 999996.9321307956 4.0888269106 3494.7812540656 0.0013302961 
19.2992773697 1.6385739226 1.5932149083 10199.8809562887 999997.3193566854 5.6117214691 4893.7100939937 0.0022667586 
17.0073895768 1.6931786195 1.5051983428 14473.3819490564 999996.5194637142 7.7077808276 4157.0012177174 0.0019139398 
16.8855562784 1.6807966919 1.5315454950 12363.4731434195 999996.7457582033 6.7594045372 4380.9553063337 0.0019702279 
22.5887370953 1.6780542294 1.5715441625 8263.9749026864 999997.0703793642 5.7983802848 5028.0508253406 0.0014873742 
21.3714147535 1.6209413259 1.5588499027 18520.1902442366 999996.4291413911 10.3412342063 4815.3312114332 0.0015846447 
21.9829934827 1.6020088916 1.6028418061 17393.9762567066 999997.3155378838 9.5007234972 5056.5168443482 0.0018804530 
16.8855562784 1.6807966919 1.5315454950 12363.4731434195 999996.7457582033 6.7594045372 4380.9553063337 0.0019702279 
22.7007430376 1.6813629064 1.4993353428 20927.2415842064 999996.7922400095 9.7593375829 4062.4376127295 0.0027739629 
22.5560967384 1.7253685519 1.3333457415 19513.8388496988 999996.7091034853 10.3612759201 3404.6862233178 0.0010674327 
22.5560966963 1.7253685530 1.3333457415 19513.8388496988 999996.7091034853 10.3612759201 3404.6862233178 0.0010674327 
19.1527079018 1.7185409372 1.4433014728 20015.3977708161 999996.7264040064 10.1480941544 3672.9640998319 0.0017025153 
21.3799079839 1.6292863013 1.6409766439 11521.1157979733 999996.2215825103 7.1345459062 5345.3446952027 0.0021009073 
19.0117823459 1.6876974263 1.6501016190 5598.3020748262 999996.5725059994 3.9488455980 5399.6017439774 0.0023802316 
20.0391528814 1.6665392688 1.6564671506 11300.7095056766 999994.4038948206 7.6970885308 5457.7813268179 0.0023579110 
19.0531682056 1.7462533780 1.6698915334 7727.3248419098 999993.0464045091 6.3588677473 5585.1596103593 0.0027378137 
19.5733074692 1.7842676538 1.4949820042 7191.4132563880 999995.0910317104 5.3396438482 4207.6834389537 0.0015993315 
19.6767054223 1.6651601052 1.6383264229 5486.6755462834 999997.8867106370 3.6819449002 5319.2945489734 0.0021120223 
23.2528083362 1.6044155983 1.6448782453 889.6408163168 999999.6008568946 0.4993888468 5351.7454506764 0.0025269472 
20.4181183342 1.7016738376 1.4571805388 16337.7699868428 999998.0977210123 7.6020493116 3698.9248211943 0.0020344552 
23.1253483126 1.6603897028 1.4025850228 19338.3413512307 999997.4225095906 10.5428641675 4049.3953744864 0.0010905908 
17.8155884832 1.7083904235 1.6139998754 8074.6616549090 999995.3062497538 5.4320123952 5081.4220724703 0.0026866732 
23.0331310198 1.8645711489 1.6478215914 3327.2359424921 999993.7958854618 3.4062889366 5483.7998244954 0.0035941579 
20.4181183344 1.7016738376 1.4571805388 16337.7699868428 999998.0977210125 7.6020493116 3698.9248211943 0.0020344552 
22.4767084885 1.6969001576 1.3780072838 17117.4512378293 999999.2759004441 6.9307611753 3224.5041233713 0.0014687030 
22.6646636095 1.7158473534 1.3316104658 32039.3226640494 999999.3798068583 14.6705198266 3187.2168227751 0.0011588958 
19.4354930338 1.6970985983 1.4526523069 16337.7699868428 999998.0977210125 7.6020493116 3698.9248211943 0.0018556721 
19.4383057252 1.6273341643 1.4991419650 23406.6002912663 999998.6196244064 11.2048770283 4285.5257964320 0.0015475968 
17.6360797179 1.7198976642 1.4661938149 5615.4464569963 999996.9168398912 3.1188595624 3915.3631629389 0.0016405692 
19.7843507950 1.6351674465 1.5988722685 7526.5203848918 999997.4589280923 4.3864979373 5003.1998777372 0.0019308915 
18.1654237476 1.6513471551 1.4917182524 13306.7283624347 999997.9293899252 6.1712391309 4087.9999792564 0.0017605397 
19.7843508278 1.6351674475 1.5988722685 7526.5203848918 999997.4589280924 4.3864979373 5003.1998777372 0.0019308915 
21.5764350712 1.6793870073 1.5894770031 1412.9331072928 999999.7567181943 0.9935476572 5096.7801613839 0.0015936585 
21.9537997731 1.6745582695 1.3733384221 15612.0232634990 999999.7508732544 5.8387041791 3238.7091593873 0.0014060335 
20.0886377495 1.6108404872 1.4891573892 11199.1291983722 999998.5943518592 4.6423593362 4107.8870296789 0.0016728025 
23.0495984384 1.5684808553 1.5428682553 8239.9681786436 999998.2535775665 3.4981584166 4549.5784828327 0.0017748523 
21.5764350712 1.6793870073 1.5894770031 1412.9331072928 999999.7567181941 0.9935476572 5096.7801613839 0.0015936585 
23.0623520741 1.6758758856 1.4122559219 11061.8436262018 999998.1541234991 4.1337317334 3350.1930907510 0.0018057889 
17.9196605431 1.6749480715 1.5284270958 3514.1897821446 999998.3367790426 2.0562036098 4506.0716621614 0.0016171139 
19.5025890749 1.6716479777 1.4208767281 10613.7348602477 999998.3338565729 4.4787818708 3577.0361611631 0.0015233014 
20.9118956818 1.6775417122 1.4246839131 10995.6837060010 999997.9090008927 6.0865897979 4038.5840101405 0.0011923862 
22.8429717993 1.6395371422 1.4383791558 9192.1963096267 999997.9675099533 3.1717868761 3547.2881555365 0.0019446478 
19.3872654090 1.6693706750 1.4848561660 8378.1774627959 999997.6477419282 4.7398669977 4314.5171008403 0.0013867887 
18.7323252673 1.6857892015 1.5285065126 7395.3300370882 999997.0922866827 4.6204779639 4575.5312083169 0.0015308711 
22.7796699124 1.7338528034 1.5815425407 5786.1276255085 999996.4715017378 4.6913260105 5074.7787318938 0.0015346560 
22.8429717993 1.6395371422 1.4383791558 9192.1963096268 999997.9675099533 3.1717868761 3547.2881555365 0.0019446478 
22.7167430219 1.6041101157 1.5019263612 13105.5718723762 999998.5794820808 6.5810476328 4501.2714246923 0.0013697240 
17.6360797179 1.7198976642 1.4661938149 5615.4464569963 999996.9168398912 3.1188595624 3915.3631629389 0.0016405692 
20.4326032593 1.6826232873 1.4123319073 9115.7097771717 999998.0013281347 3.7863442567 3459.8545088125 0.0015774704 
23.3275364968 1.7059393656 1.5847912681 6535.1401670464 999996.6377659568 5.0375448175 5133.3695580691 0.0015075715 
21.5067594548 1.6811397785 1.4354745036 22662.7850614446 999998.3266861883 9.2615385133 3531.4566123735 0.0019012373 
22.4846850412 1.6814851532 1.4320046893 33058.9857175137 999999.4472698844 13.1984250064 3485.9804025291 0.0019638600 
23.3275364800 1.7059393653 1.5847912674 6535.1401670464 999996.6377659568 5.0375448175 5133.3695580691 0.0015075715 
22.4168788833 1.5759929238 1.5276548953 15989.6305694275 999999.6814794783 6.7804674015 4451.5002103482 0.0016922612 
22.6571838855 1.5850728530 1.4691219796 31171.7445799347 999999.9538472485 13.0702950673 4184.6260916462 0.0013702653 
22.6571838855 1.5850728530 1.4691219796 31171.7445799347 999999.9538472485 13.0702950673 4184.6260916462 0.0013702653 
20.4105211279 1.7461274301 1.4257084298 3052.6182947336 999997.8329458799 1.6922483367 3588.8702123603 0.0015684182 
23.2884543283 1.7219778807 1.3166924496 26592.5771233513 999998.5199525787 12.4997272907 3156.7479690081 0.0011021425 
23.1409966658 1.5701390682 1.4742810336 19680.1597629969 999999.1788854714 6.7311000138 3988.1319344670 0.0016432702 
21.8225393756 1.5838302168 1.4915190748 15986.3957015438 999999.7379227526 6.2659581976 4165.0228308933 0.0016148855 
17.7890011031 1.6689377386 1.5919033734 4357.3925494048 999998.8903335611 2.6577622899 4905.9618319936 0.0020704786 
21.2684149054 1.5939913012 1.5519408258 6347.1292520774 999999.2200813637 2.9828322116 4624.9675454424 0.0017924728 
19.9656143508 1.7032962369 1.4920048930 3148.0632103499 999998.8505585573 1.5772873046 3983.2908509784 0.0023776381 
16.5482023793 1.7124512567 1.5118161744 3705.0054220692 999998.3616397205 2.1750053133 4247.4160221769 0.0018194484 
16.2706889648 1.7243800753 1.5382329146 2225.4962424645 999998.6043597602 1.3914851024 4427.1842760763 0.0020375081 
18.1181606337 1.6970849205 1.5135776190 3834.7641801184 999998.2765190824 2.0155562532 4179.3924003398 0.0022723062 
21.4684386502 1.7580621958 1.4889197690 2578.5816441389 999997.8047379416 1.5319182740 3956.6048277884 0.0025122229 
23.1745194401 1.5934030818 1.5531947692 6528.7915133462 999999.1009124705 2.7596035275 4529.7344748704 0.0024264738 
19.9074212058 1.6485982469 1.5090433698 4817.0944124659 999998.3458157189 2.6735271383 4475.2365258614 0.0014465648 
19.9656143509 1.7032962369 1.4920048930 3148.0632103499 999998.8505585573 1.5772873046 3983.2908509784 0.0023776381 
23.0629901345 1.8545291217 1.5631736817 1398.4416273669 999998.6383305257 1.3405855497 4644.5311214831 0.0020808834 
20.3806292715 1.6309966534 1.5110590112 6441.1334132491 999998.9170071497 2.7384961888 4163.4796659045 0.0021800543 
22.2045598629 1.7179522651 1.6028366616 2978.3906493292 999998.5210170761 2.3569924863 5199.9581520188 0.0016219893 
17.3312384114 1.6678973445 1.5526707881 3890.7249711260 999998.7834568588 2.1350120478 4550.9742651540 0.0020738261 
18.2234974567 1.7133855435 1.4459683032 3200.4663399275 999998.2176838114 1.6822942621 3779.8468348569 0.0015625777 
16.8851104887 1.7141123933 1.4951956819 2712.9812911960 999998.4110217858 1.5368896823 4103.5155554666 0.0018000429 
20.3347905067 1.8082045052 1.5061493984 1867.0166666254 999998.4601098689 1.4383382358 4176.1835082342 0.0018775237 
21.7342199655 1.7448181200 1.4648482299 2442.8177552102 999998.6842119165 1.3318355507 3745.8175899256 0.0022350404 
16.6319991735 1.6909218722 1.5454615806 3058.1106067953 999998.6939083096 1.7632485751 4489.0792706151 0.0020556671 
23.1094832867 1.6106131248 1.5835422512 3873.9468430382 999998.4653103265 2.2471676601 5037.0049412062 0.0015981428 
20.2131603312 1.7966714239 1.5098905690 1676.5106708407 999998.2576964167 1.3240499215 4324.2134044825 0.0016314429 
21.9067259521 1.7838449829 1.4865876519 2013.2108193311 999998.1213372501 1.5809995910 4311.9468771574 0.0014023309 
16.7529058881 1.6846482364 1.5423916900 3621.5393208924 999998.6222007493 2.0965565951 4502.3697643301 0.0018866729 
18.4162895746 1.6451406564 1.5625242895 4939.4536299069 999998.9135058885 2.5926095953 4632.6644107870 0.0021203439 
21.4888895813 1.6429416028 1.5306360136 3442.0424188374 999998.2665177033 2.0259562977 4698.4412299505 0.0014321396 
22.8802504542 1.5782405442 1.5733679000 5310.1849952802 999998.6529361728 2.5504892579 4820.2410548976 0.0017959223 
17.8844334669 1.6529270174 1.5518489618 4368.7963514696 999998.7767681375 2.3063697792 4551.0896943089 0.0020321859 
17.8985564120 1.6901479033 1.5345731389 4229.0855769329 999999.0209164177 2.2844577118 4363.8884655712 0.0023646200 
19.1768299042 1.7405341812 1.4821936146 2897.3436407577 999998.1938796500 1.9607304661 4247.6555881732 0.0014214342 
18.0142274614 1.7092674370 1.4718091275 4212.2589753987 999998.5340875040 2.1772852940 3876.6835087171 0.0018411205 
22.5684736344 1.7460674572 1.4732366610 2678.8227499008 999998.9053960626 1.4753756976 3815.8732084306 0.0024731172 
21.1074822599 1.6053501041 1.5505996087 5714.8283115356 999998.9416013220 2.5503444192 4517.6440299676 0.0021857036 
19.1359417557 1.7011124507 1.5065183753 3186.2235152926 999998.9013092130 1.6474809459 4112.7174450915 0.0023974153 
22.4563096730 1.5920489440 1.5543763324 5100.3483106290 999998.6642074261 2.5682141822 4754.1526303505 0.0016091902 
16.6027995209 1.6911310237 1.5298932947 4573.6257822528 999998.9270774578 2.6004549671 4384.5258113359 0.0019006153 
16.8774220426 1.6788495386 1.5469307877 5503.9480277812 999999.1851052940 3.1322376095 4525.0309392706 0.0019509015 
16.8851104884 1.7141123933 1.4951956819 2712.9812911960 999998.4110217858 1.5368896823 4103.5155554666 0.0018000429 
17.4680891626 1.7241467217 1.4774969503 1782.6590456676 999998.1529939501 1.0051070398 3963.0104275319 0.0017497567 
22.4563096735 1.5920489440 1.5543763324 5100.3483106290 999998.6642074261 2.5682141822 4754.1526303505 0.0016091902 
16.8729187113 1.7253168136 1.5626199467 2474.6370243690 999998.7547854520 1.7039011106 4702.0906767852 0.0018431067 
21.3475411927 1.7947387702 1.6076405279 1605.8260488541 999998.8651344259 1.4672090189 5114.7942608193 0.0018440998 
21.1441360394 1.7577454647 1.5211125743 1691.3720989985 999999.1432685747 1.0605116121 4270.6000506864 0.0029400201 
21.9362281248 1.7663926501 1.4589940216 3054.8505668494 999998.5173815555 1.8076599822 3712.4737195685 0.0020516634 
20.1965223431 1.7528661888 1.4432358592 3855.7062583692 999998.3876262149 2.5511234006 3982.3665326719 0.0013353705 
21.5450027472 1.7490648727 1.4655437854 5285.4745361109 999998.7836469675 2.9392599801 3754.2904456301 0.0022019863 
20.5656799867 1.6777331261 1.6113885549 4534.8539083609 999998.6399226317 2.7697840383 5090.7693127880 0.0030640155 
23.4567294218 1.8645510916 1.5749304117 2115.2812613666 999998.6476592170 1.9931113548 4760.1258081793 0.0030229599 
21.3992255897 1.8172210408 1.5483156037 1983.1359741326 999999.1333448425 1.5623327863 4519.1746647726 0.0029950243 
23.4486354804 1.8629258460 1.5604738664 2064.5407104546 999998.7526207657 1.9435129195 4596.2321505733 0.0025348514 
22.9726338227 1.8030095464 1.4892366199 2826.1830355307 999998.9155048367 1.9762548286 3958.7743113485 0.0023636383 
21.0511375622 1.8371235448 1.6381143190 2055.1436131313 999998.7112116667 2.0433474252 5290.5544541840 0.0024453798 
20.7520397104 1.7661606204 1.6474997595 2780.5045044916 999998.8293118784 2.2430617606 5482.1458442634 0.0036030935 
21.5774283990 1.7063052508 1.5458688290 4078.9806164818 999998.8975810383 2.3086938240 4516.2796191367 0.0031768743 
22.7588800877 1.7213162101 1.4671106102 4527.4982079510 999998.9102859804 2.2463333410 3760.9816047057 0.0024559243 
18.1187769495 1.7441125289 1.5127511789 4327.7214183326 999998.5334022818 2.6250976452 4170.4860186814 0.0023056954 
18.1187769496 1.7441125289 1.5127511789 4327.7214183326 999998.5334022823 2.6250976452 4170.4860186814 0.0023056954 
18.8116827240 1.7011270010 1.6237821278 4164.2171311372 999998.5796500088 2.7868897427 5182.8903687253 0.0028741947 
19.7324224987 1.7071352378 1.6590565706 3821.4571553162 999998.4139913190 2.9464599358 5498.1352496323 0.0021705605 
20.4024901831 1.6981811137 1.5675603568 3749.6941493876 999998.8751321828 2.1856483968 4700.0388776268 0.0030793656 
18.7794342424 1.7047519733 1.5858791762 2570.1011880940 999999.0487122629 1.5972482717 4845.6324155812 0.0028939837 
23.1284734153 1.6126685038 1.5449799916 7824.0703030984 999998.6065130024 3.3767419492 4461.3776058429 0.0026282494 
21.1686866569 1.6811233981 1.4130285768 6325.8996475352 999997.9318267896 3.4997621080 3982.8255837135 0.0011631989 
22.9135193001 1.6072767995 1.5065842686 5723.8986037174 999998.2669802452 2.9586837691 4554.0476781764 0.0013641527 
23.0354675097 1.8031923842 1.4613318901 2810.6757546345 999998.1462848352 2.2040991549 4067.7071990504 0.0014052708 
19.7119294259 1.7673693874 1.6642826116 3162.4077172448 999998.3563300660 2.6557046003 5582.8535863811 0.0032207854 
23.1549880079 1.6543103824 1.6711088639 5644.8751797736 999998.1947867225 3.7029639009 5634.3508912973 0.0031398281 
20.0861472542 1.8179781461 1.5531703301 3673.6270517902 999998.0446122079 2.9555307483 4538.0303652159 0.0026926153 
18.5365377726 1.7622128656 1.5271934881 5993.2179532836 999997.9196783868 3.9178889463 4298.2838649650 0.0025101948 
21.1686866569 1.6811233981 1.4130285768 6325.8996475352 999997.9318267896 3.4997621080 3982.8255837135 0.0011631989 
20.0861472542 1.8179781461 1.5531703301 3673.6270517902 999998.0446122079 2.9555307483 4538.0303652159 0.0026926153 
23.3055722029 1.8700452208 1.6058821857 3430.8469169830 999997.7935287461 3.5434786250 5001.4004519490 0.0024670014 
21.3751623445 1.7650001617 1.6789416794 4231.1938904576 999998.1810743804 3.5970550772 5760.1268934344 0.0035671827 
20.2955537083 1.6979010438 1.6617429498 5035.3895546792 999997.9745100164 3.5997037313 5536.3457805340 0.0030138354 
19.6558379292 1.6444184437 1.6017430931 6502.5778813745 999998.2923569903 3.6464416066 4964.3786089939 0.0024762083 
19.6558379292 1.6444184437 1.6017430931 6502.5778813745 999998.2923569903 3.6464416066 4964.3786089939 0.0024762083 
21.6487952881 1.7663832927 1.5983528149 5934.7426210003 999998.0636469438 4.3826493965 5058.2852815083 0.0037436313 
22.2379986390 1.7019948528 1.6322471105 7888.2306956406 999997.6660607746 5.3133202712 5341.8260924110 0.0035804281 
16.8720903284 1.7463684944 1.5777670360 5204.4007011240 999997.8717799003 3.8333363153 4800.6416290940 0.0019671639 
19.5170428439 1.7323527148 1.6461246715 4582.9781493652 999998.2331619671 3.4311013495 5415.4486312281 0.0031827987 
16.9018218216 1.6805753539 1.5287508760 6759.9041019248 999998.1247484963 3.6740858953 4359.1060915482 0.0019560650 
18.6498226453 1.7801054956 1.5571599140 3626.7326658785 999998.8887611965 2.6203849081 4580.7410319206 0.0027957848 
17.7514309211 1.7938347492 1.6102900613 3697.0829624846 999998.8188157859 3.0846994930 5044.8231215540 0.0026204179 
23.1183058813 1.8660864266 1.5780223468 4629.8936245386 999998.3404663512 4.5257777262 4752.2275527426 0.0024921068 
22.1291256172 1.7299640930 1.4161010992 4138.6663939762 999999.9563529377 2.0115842918 3420.9247118655 0.0017127808 
20.5280314478 1.7191819430 1.5277064470 3670.0447906067 999999.5183453055 2.0767529230 4325.4753379031 0.0028936782 
19.5631340588 1.7003590364 1.5870821635 4007.5309097290 999999.3850848856 2.8552431020 5004.2849211399 0.0016895689 
20.8703902640 1.7608471888 1.6640525445 2177.3721255218 999998.9945809359 1.9417592115 5550.6557929721 0.0021259335 
21.8792605710 1.7640086755 1.6747218429 2724.5354860417 999999.0804899854 2.2885265913 5744.3695298558 0.0037261835 
20.4468768668 1.6711914524 1.6327402879 3990.1958328363 999999.2630309844 2.5227322116 5268.8439590568 0.0029367609 
21.7599226608 1.6928503820 1.5726606354 1801.5609753504 999998.9877271610 1.0443395502 4770.5219150901 0.0032980933 
20.6737263888 1.6942214544 1.6847344900 4290.4478207097 999999.3196168449 3.2796235448 5709.7285304932 0.0024646030 
21.7757938279 1.5941688310 1.4670352808 2634.4839028128 999999.1448522737 1.1009003594 4126.0462909859 0.0014017491 
23.3048327538 1.6582216545 1.4377278099 1334.7903314545 999999.0969573222 0.4865982018 3521.1054059378 0.0020572586 
20.6483024188 1.7529935489 1.6976620662 3303.3430069299 999999.2896731489 2.8928680825 5840.7012115626 0.0028253742 
18.2320084598 1.7866560221 1.5332724666 4091.3820194303 999999.5665067153 2.9607614776 4354.8413076652 0.0022883742 
18.9540434781 1.6657325164 1.5632259599 2571.3283964291 999999.0022261152 1.3781925143 4621.0145318071 0.0025414964 
17.5534950272 1.6776724619 1.4784760717 3482.4273256909 999999.3082293104 1.7915453298 4067.3339773638 0.0015813508 
20.6303504242 1.7333523818 1.6561447450 2619.3474082642 999998.9830079000 1.9940723035 5533.6438920541 0.0034076427 
20.3515405716 1.8007476699 1.5101750640 1249.4343319518 999998.9283985103 0.9063241076 4149.4803764110 0.0022625335 
20.6126523904 1.7070080071 1.3965807792 1532.4736019079 999999.1239383486 0.6998790137 3409.8572038383 0.0014537096 
20.8703902640 1.7608471888 1.6640525445 2177.3721255218 999998.9945809359 1.9417592115 5550.6557929721 0.0021259335 
17.1610234004 1.6899841119 1.5491987869 3015.6023862027 999999.2567636737 1.7050491720 4498.1714504524 0.0022752892 
18.3031949839 1.6559164904 1.5686847825 3898.6864133282 999999.4209462556 2.1044117041 4672.5169874731 0.0022816671 
22.7502270436 1.7941926291 1.4426598011 2243.3106941244 999999.3274635321 1.6666998982 3940.3481684228 0.0013632828 
17.8194367012 1.7343106643 1.6372121793 2276.8983482598 999999.0099993795 1.7632474556 5286.9136218895 0.0023084137 
19.3887124917 1.7438062484 1.6644909081 2581.7802229897 999999.1150511478 2.0634043470 5564.7542676827 0.0030490616 
18.3031949839 1.6559164904 1.5686847824 3898.6864133282 999999.4209462558 2.1044117041 4672.5169874731 0.0022816671 
20.8537708324 1.6009288520 1.5645316850 5549.6033010703 999999.7198238196 2.6654576342 4687.6835254007 0.0019401204 
20.0888541946 1.7354133594 1.6566129714 2797.5605947127 999999.1758871558 2.1468747235 5522.0731905717 0.0032852385 
21.2574154884 1.5915922323 1.5323725024 1987.6962369222 999998.9924459446 0.8524958133 4421.1559930565 0.0018567171 
19.6562997602 1.7730850140 1.6746309335 2313.4969444861 999999.1526134934 2.0186995467 5652.3778297051 0.0030187979 
17.1005144131 1.7778780848 1.5573886289 1362.4387983112 999998.9579120753 1.0095221445 4571.9389186083 0.0022692357 
23.0830367299 1.5918578307 1.5850562819 2762.3269556162 999999.0894216108 1.2819168777 4814.8204243896 0.0024503212 
23.0830367299 1.5918578307 1.5850562819 2762.3269556162 999999.0894216108 1.2819168777 4814.8204243895 0.0024503212 
22.7029045856 1.7347165117 1.7154905024 3205.6597958784 999999.5367087824 2.8589345933 5987.4616513962 0.0024483034 
18.0485065513 1.7508690259 1.6403616927 1989.8131371096 999999.0874039787 1.6148897109 5315.0941226731 0.0023116475 
19.2213093694 1.7330962596 1.5593439960 3019.4018559410 999999.5685853432 2.2440936430 4795.0798478320 0.0016166898 
22.4673049674 1.6087178273 1.6034094122 3818.1867177094 999999.4445422939 1.9388507078 4982.0487853823 0.0025913731 
20.9732762330 1.6315740961 1.4193772291 2735.6370746137 999999.2751456599 0.9701606838 3547.4795721354 0.0015443235 
19.2213093694 1.7330962596 1.5593439960 3019.4018559410 999999.5685853432 2.2440936430 4795.0798478320 0.0016166898 
18.4615217335 1.8116327623 1.5993493963 1466.6589555835 483553.3207941563 1.2548406355 2393.3572653966 0.0026712921 
17.2693961906 1.7269893350 1.5993493974 1833.3236944794 483553.3207941563 1.2548406355 2393.3572653966 0.0026712921 
20.9105730654 1.8249108127 1.5920515197 1466.6589555835 483553.3207941563 1.2548406355 2393.3572653966 0.0033391151 
19.2404805825 1.8175760410 1.5970343906 1613.3248511419 531908.6528735718 1.3803246990 2632.6929919363 0.0029384213 
19.7421068833 1.8202080416 1.5955144596 1686.6577989211 556086.3189132796 1.4430667308 2752.3608552061 0.0030719859 
20.5763260168 1.8269632508 1.5853961285 1728.3109132596 407345.3174369973 1.4787042049 1982.6571586546 0.0031478506 
23.2735907856 1.7663086945 1.7276921475 1325.7414244693 447705.0760149487 1.2336581225 2763.0815640064 0.0033709552 
22.6358899558 1.8026227795 1.7156771309 1497.2494595813 515085.1648746461 1.5005704853 3101.3471428764 0.0030229263 
21.9721776310 1.8617670210 1.6323770057 1511.7696741964 540518.1902903432 1.5327837418 2851.4609904483 0.0030335210 
21.3974863505 1.8001120292 1.6234303688 1888.2651583273 405091.6577526699 1.5825643992 2142.2117415753 0.0037713330 
19.6882413592 1.7993513803 1.6659564724 2092.3265049660 432918.1733550079 1.9149017240 2412.7264582383 0.0030048628 
19.1205870991 1.8168941182 1.6327080384 2475.6190452144 425524.7220250375 2.2555235248 2237.5489053543 0.0028218166 
22.7063822963 1.7290674434 1.6970954951 1563.7512548215 587897.5486477057 1.2670877901 3481.6465280267 0.0035579537 
21.7646770172 1.7022979738 1.5983511390 1362.0188321089 693617.9992247752 0.8562547696 3483.3229919064 0.0034655213 
19.0509721121 1.7187063065 1.6561608471 2643.5923360249 672679.4367957255 1.9731673300 3681.0336458330 0.0028678605 
17.4406794656 1.7208524886 1.6263608258 3494.1640619268 781469.8915211288 2.5132328342 4052.4209103043 0.0025247901 
19.2397686866 1.8126929986 1.6226200678 2342.8380723608 422765.0782306348 2.1476217799 2179.0639281117 0.0023317828 
22.8592858443 1.8262743027 1.5095071452 2462.1904495491 616844.5553884930 1.9306593249 2553.8816062312 0.0023456104 
19.0509721121 1.7187063065 1.6561608471 2643.5923360249 672679.4367957255 1.9731673300 3681.0336458330 0.0028678605 
23.4816886502 1.6548864399 1.6857668321 3163.4405596328 828032.3665165664 2.1440910948 4770.8163901946 0.0031038154 
20.7404411960 1.6355979459 1.6361140682 2198.4280624422 983276.5545534198 1.3600668985 5207.1245143956 0.0021333235 
21.7096276619 1.7848114548 1.6021846544 1302.2210200541 498072.5040876042 1.0138914221 2539.4502688597 0.0037864134 
18.9968508404 1.7177351820 1.6624881839 1960.9965545939 551789.6518590449 1.4898785860 3044.1809951568 0.0027075991 
22.9716864351 1.7341860603 1.6261857493 2021.1604036183 637529.8941554369 1.4505713091 3401.6772944542 0.0039373061 
23.4360626926 1.7057428253 1.6384492088 1332.1035194616 998827.1919535032 0.9154022656 5424.4458015631 0.0038232010 
19.8157415279 1.6979933118 1.6696462096 1972.9495543569 752091.5270054046 1.4504829234 4198.1792082382 0.0027223141 
17.2065685670 1.7819528485 1.5661991982 2478.9246492173 897267.1805933963 1.8755053973 4169.4791045451 0.0023662114 
22.0471506147 1.7905305708 1.4674903644 3312.5953894947 998384.3459112826 2.5422859928 4130.0717985030 0.0013963527 
21.3303159902 1.7713146524 1.4961825611 3393.9241382749 934250.8183892982 2.1392239971 3757.5676073270 0.0025338038 
21.3303159902 1.7713146524 1.4961825611 3393.9241382749 934250.8183892982 2.1392239971 3757.5676073270 0.0025338038 
16.5110299871 1.7406358507 1.5556926470 3633.6391283812 920254.6807808527 2.4039297265 4191.3537009496 0.0023117039 
19.1610721632 1.7137335435 1.5574693919 3998.5229384147 948037.9945561299 2.3882513058 4352.2928490888 0.0028851500 
21.4181733172 1.7289153839 1.4744290752 3797.6014889920 933460.1278870811 1.9837934432 3571.8011022361 0.0023734773 
19.4036074221 1.6915728257 1.5676396937 3348.6303128719 907674.2891540189 2.2741211663 4419.7987949766 0.0016213351 
19.3543580895 1.7343464945 1.5027124920 3629.2063378706 869914.2174546162 2.5202832495 3843.1507550306 0.0014439228 
18.0188533745 1.6624292366 1.5796948454 2650.5740496123 906940.4001162122 1.5822054999 4381.8862737292 0.0019203033 
22.3059199596 1.6006284030 1.5859859681 2159.0415102279 900283.2597838920 1.1713433866 4477.1525601191 0.0017246029 
19.5275807722 1.6845136529 1.5488592712 2656.3603598178 919227.2361279231 1.4352477936 4138.2761712032 0.0027302593 
19.5275807722 1.6845136529 1.5488592712 2656.3603598178 919227.2361279229 1.4352477936 4138.2761712032 0.0027302593 
20.9280828512 1.7156915968 1.5410859096 2104.4615053917 929273.5685005779 1.2121599310 4146.7658372416 0.0030735884 
23.1552941129 1.7184859128 1.6115766399 1104.0323914568 945020.4320057905 0.7417597221 4906.5816280391 0.0038512320 
18.0188533745 1.6624292366 1.5796948454 2650.5740496123 906940.4001162122 1.5822054999 4381.8862737292 0.0019203033 
20.0474313561 1.6389167042 1.6080258062 2867.0397526067 913679.3447187825 1.6097722248 4587.2919974636 0.0024772480 
23.1552941024 1.7184859134 1.6115766399 1104.0323914568 945020.4320057901 0.7417597221 4906.5816280391 0.0038512320 
17.8899057758 1.6624931917 1.5788206449 2619.3095942236 909311.4169242714 1.5493595970 4376.8756263046 0.0019553096 
19.5725552150 1.6871958996 1.6047962326 1231.8884272163 907958.4363050619 0.7616411883 4558.0955930709 0.0029509326 
16.6269260879 1.7147579290 1.5346007858 3250.7621795684 897817.5714046929 1.9272196352 3929.3207627201 0.0021612237 
19.5253227090 1.7444754361 1.4390010557 4557.9966650862 865976.1866507288 2.8533601505 3380.8234911011 0.0013643990 
23.1552941112 1.7184859129 1.6115766399 1104.0323914568 945020.4320057898 0.7417597221 4906.5816280391 0.0038512320 
16.7805200414 1.7591972298 1.5404813392 3148.4260858536 904809.2418827186 2.1554016370 4007.2854787513 0.0021654284 
18.4373512719 1.7756490090 1.4970749580 4106.6949151722 903234.6446715472 2.8522818613 3731.8804215914 0.0017726763 
19.2133974430 1.6948131451 1.5138458468 3988.6724840164 947998.6745444519 2.0535843032 3960.9784694220 0.0024588496 
19.5860134211 1.6918688178 1.6561696908 3061.6164070579 910237.0158184860 2.2497219224 4975.7799214007 0.0022130196 
23.6596389287 1.7482310271 1.5133530098 3345.0473682406 940324.3530365386 1.9944312778 3980.7881389360 0.0032575035 
23.1705638222 1.7315313271 1.7269799556 2712.5414379623 910226.7855889474 2.3496898947 5592.0316727658 0.0032038557 
19.0528948742 1.7137805978 1.5966262155 1825.3926341687 921845.3542623764 1.1851027405 4567.9375735743 0.0030318152 
20.3540498644 1.7241794943 1.6862742682 2318.7393985123 893175.7278165017 1.9068587776 5112.2617546988 0.0024565002 
23.6596389287 1.7482310271 1.5133530098 3345.0473682406 940324.3530365386 1.9944312778 3980.7881389360 0.0032575035 
19.5982678887 1.6807621898 1.5541603028 3094.1307084142 955356.1770177835 1.6752198915 4347.2742774195 0.0027473358 
20.6453626787 1.6949995904 1.5604412377 1646.6474223704 943413.3331654288 0.9356980886 4372.0948750882 0.0030606344 
18.0693849502 1.7663357676 1.6109896969 903.2614377328 940865.2655417062 0.6916995046 4778.1626423219 0.0029803396 
18.5393809518 1.6887475376 1.5356675405 1105.0561032105 943880.3083198925 0.5909401729 4128.1474211169 0.0024905671 
18.3647486129 1.7381835283 1.5536264854 905.3388581159 939154.9170642212 0.5766065555 4271.1229264828 0.0027779544 
22.2702750260 1.6500647358 1.4668697133 1928.1491071371 944160.1399949281 0.7461010822 3555.1342743168 0.0022122986 
22.2702750260 1.6500647358 1.4668697133 1928.1491071371 944160.1399949286 0.7461010822 3555.1342743168 0.0022122986 
23.2136111319 1.6285194208 1.6451153615 767.2095429958 942396.9463906316 0.4488488108 5070.2976268886 0.0029427411 
23.2136111320 1.6285194208 1.6451153615 767.2095429958 942396.9463906321 0.4488488108 5070.2976268886 0.0029427411 
19.6893493244 1.6559007467 1.5158496552 1297.1731432984 951871.0315572638 0.5989393249 3995.6567024742 0.0023196745 
19.3318079885 1.7287367041 1.5076749761 1314.6627993267 958210.4735695976 0.7412900545 3951.2390636909 0.0024885799 
23.0919607518 1.6671926234 1.4524822419 2774.7166623298 961964.3206780129 1.0867391122 3497.5023495342 0.0022275932 
22.6257417886 1.6359661968 1.4898392037 1951.6583545733 974355.1696832329 0.7666018402 3862.1938680839 0.0023875843 
22.8447838404 1.8548157810 1.5994810857 710.8810598484 990625.9357254086 0.6639689480 4991.3840431092 0.0035160644 
22.0411665650 1.6528559019 1.5327655179 2539.8828509185 988942.5138045147 1.1905390808 4313.9763083700 0.0027883485 
21.4710204749 1.7406558790 1.5773400469 2149.8228978158 999999.6604174295 1.4291728404 4841.3173766999 0.0035308292 
22.0411665650 1.6528559019 1.5327655179 2539.8828509185 988942.5138045147 1.1905390808 4313.9763083700 0.0027883485 
22.3763628537 1.6868738533 1.5211439861 2574.7741990282 980515.3274520957 1.2942537215 4191.2185417162 0.0029792292 
22.5916417618 1.7231572393 1.4640045228 2053.3201478177 979164.2922296406 1.0209401263 3655.4087382483 0.0023877888 
19.1513453849 1.7539086407 1.5440846273 1510.1780554114 982465.8293915780 0.9839485719 4390.0761160319 0.0028526757 
18.9096091406 1.6948012856 1.5418841752 1658.8300766511 970753.3914019046 0.9109583067 4304.5214616160 0.0026379212 
19.3082823485 1.7271625550 1.6469347392 1069.4921002453 968976.5940347598 0.7939051808 5244.3770957262 0.0030927049 
22.2638510356 1.6893227047 1.4453057831 2260.9034321246 963812.9458377420 0.9567299415 3453.4433777839 0.0021012797 
20.3423809773 1.6449494439 1.5091748176 1972.6021334555 958565.9256885159 0.8625626330 3967.7599699782 0.0022877426 
18.9385757697 1.6929804083 1.5413705007 1665.9442932364 970385.7005757039 0.9090908307 4298.0242901382 0.0026292299 
19.2498055018 1.7674521083 1.6513811685 991.2357178070 973021.1931229706 0.8144474166 5315.8459819815 0.0031883089 
18.9385757697 1.6929804083 1.5413705007 1665.9442932364 970385.7005757039 0.9090908307 4298.0242901382 0.0026292299 
19.2498055018 1.7674521083 1.6513811685 991.2357178070 973021.1931229706 0.8144474166 5315.8459819815 0.0031883089 
22.9219047002 1.6114471035 1.5738905436 2345.6608380168 966796.3616639767 1.0989194230 4566.1627079057 0.0026895184 
22.7271718091 1.6703012588 1.4396595197 3136.1768255012 963681.8176410514 1.2125069989 3410.5990148782 0.0020522935 
22.9323315068 1.6080313536 1.5595145956 2566.1957178565 965790.7792237788 1.1444318483 4433.0489166167 0.0026029780 
21.8677184915 1.5972060736 1.4952397611 2031.2382654746 968042.6378302223 0.7544597668 3928.2418902669 0.0019498817 
23.6270579253 1.5666492795 1.5504484477 1111.2108523951 971899.0186584708 0.4495821087 4408.9196467762 0.0020429098 
22.9501677122 1.6969362831 1.4686666489 2072.8042050724 970326.9779358609 0.9425761090 3663.2883966613 0.0024876134 
18.9177790098 1.6964158377 1.6099794466 989.4244827427 965514.2130605133 0.6348612260 4886.0299306242 0.0028869485 
23.2975084561 1.6370256216 1.5333967889 1983.9772937409 977267.5266660599 0.8849811280 4272.3756077093 0.0028387309 
23.2975084561 1.6370256216 1.5333967889 1983.9772937409 977267.5266660599 0.8849811280 4272.3756077093 0.0028387309 
23.3243285552 1.6572663918 1.6168525082 1515.7001850644 991136.0585767988 0.8859884952 5128.6152002751 0.0033580653 
20.6155812098 1.6942250296 1.6289726427 1476.9077128443 990020.4565345647 0.9739876344 5212.2571262207 0.0032086487 
20.7495231163 1.8479379229 1.6114961035 640.6818269176 989653.2280180580 0.6146931044 5010.8275782840 0.0027514592 
17.1943097586 1.7657065245 1.6156353229 270.4796000353 992475.2323848102 0.2162101915 5052.5059098209 0.0023484218 
19.0175542276 1.7061437201 1.6388318007 1330.7720450158 989793.2564589583 0.9295052470 5265.9786193501 0.0029039757 
22.2010270824 1.8309969875 1.5515031407 1105.9283191593 989354.4377786983 0.9112930220 4503.6717590304 0.0030393448 
22.2010270860 1.8309969874 1.5515031407 1105.9283191593 989354.4377786983 0.9112930220 4503.6717590304 0.0030393448 
23.5052080799 1.8134037041 1.5869383033 2363.2408302750 982972.6656932507 1.9275749154 4902.3607719088 0.0039867541 
16.4659573107 1.7124482283 1.5224019682 897.4082487438 985458.3042693373 0.5429576477 4284.1471192803 0.0018103872 
16.4293843397 1.7115195511 1.5525800571 847.8285906888 986890.9329920359 0.5420105029 4530.6383660019 0.0019001096 
22.8034796639 1.6754395410 1.5951949951 2363.2408302750 982972.6656932507 1.3765743076 4902.3607719088 0.0034157142 
18.6807220013 1.7017627836 1.4363832284 2128.9298347805 975934.3017628647 1.0371990387 3594.5081369049 0.0015743650 
16.7952664272 1.7480468983 1.5201447609 1622.8283806383 981569.1123585633 1.0764128458 4234.3732367186 0.0018452298 
18.5000104057 1.7052600397 1.5598462796 3448.2405362042 975522.1168063887 2.0319865479 4487.5895909122 0.0027321648 
20.8435878622 1.7092277858 1.5561148737 4748.4465089620 969837.7087135653 2.7769745704 4466.0652033674 0.0031481925 
20.9970770767 1.7279751644 1.5950923977 2453.3308581810 987673.7910267157 1.6360321847 4932.5613405403 0.0034768741 
18.5046160147 1.7059217525 1.5590555395 3448.2405362042 977022.6189106179 2.0319865479 4487.5895909122 0.0027321648 
20.9970770767 1.7279751644 1.5950923977 2453.3308581810 987673.7910267157 1.6360321847 4932.5613405403 0.0034768741 
17.5603623089 1.6703048439 1.5839857560 1428.3395614493 985615.3946094192 0.8444107831 4749.2879809038 0.0021789381 
17.6169333901 1.7818561184 1.5767224715 1361.3180854430 988954.1665641010 1.0316544467 4694.0720956890 0.0026578908 
20.9970770720 1.7279751644 1.5950923977 2453.3308581810 987673.7910267157 1.6360321847 4932.5613405403 0.0034768741 
21.5494875571 1.6793190415 1.5708655363 2673.2409822622 986441.0388349490 1.4888729708 4673.4258905369 0.0031530089 
19.4721773852 1.6617031002 1.4706093010 2923.1091375164 980713.1866353543 1.2501956835 3765.1572509587 0.0019360112 
18.5995675348 1.6349275316 1.5379017669 1753.4734261536 983521.1590853762 0.8746487799 4399.4714818574 0.0018519497 
16.7952664271 1.7480468983 1.5201447608 1622.8283806383 981569.1123585633 1.0764128458 4234.3732367186 0.0018452298 
18.5995675370 1.6349275316 1.5379017669 1753.4734261536 983521.1590853762 0.8746487799 4399.4714818574 0.0018519497 
19.5395458021 1.8258593352 1.5686862992 1093.3651150505 985861.0370327290 0.9424501247 4603.0701268276 0.0023684127 
22.6676479970 1.7507881342 1.7232375167 2136.1330485880 981092.1018691848 1.9184804894 5991.8076960684 0.0031823501 
21.1409492897 1.6192649254 1.6066153801 2440.6439766626 979968.7657899985 1.2994823258 4907.6491432705 0.0024408028 
19.3591774383 1.7849548551 1.4964694007 1217.7011567912 980588.7954767552 0.8980539744 4112.5424962033 0.0016410862 
17.9704672458 1.7514928119 1.5983892821 1673.8582214321 984945.4465316825 1.2059570789 4886.8707084702 0.0029376290 
22.8322360790 1.8320108379 1.6065686638 851.2125094101 991665.6876749624 0.7514265698 5107.5572368276 0.0038786504 
20.4047392299 1.6371383284 1.6077496826 1567.8766438933 979579.4336613601 0.9525171010 5000.7646302616 0.0018712460 
23.0772525569 1.5940412470 1.6319321372 1838.6379993617 979713.6009976254 0.9943062492 5134.9919960871 0.0022789605 
16.5311385703 1.7227937285 1.5371975976 1862.6838894409 980886.3627870125 1.2062773742 4397.2238285645 0.0018092892 
18.2330668920 1.7516476528 1.5023636047 2386.1371696644 982140.7550881226 1.4655753280 4014.1305072211 0.0021638979 
17.2472021675 1.6836783352 1.5638782601 2196.0205801615 981084.7044226921 1.2636746456 4541.0526446495 0.0022967765 
20.9656833437 1.6758426195 1.5500140153 2780.8539037640 981971.5071396232 1.4610425660 4445.4240176690 0.0029172563 
19.1496164129 1.6709490987 1.4429077773 2487.5231065707 980584.5270473880 1.0706528139 3614.6483633670 0.0016688802 
17.2472021675 1.6836783352 1.5638782601 2196.0205801615 981084.7044226921 1.2636746456 4541.0526446495 0.0022967765 
20.9656833437 1.6758426195 1.5500140153 2780.8539037640 981971.5071396232 1.4610425660 4445.4240176690 0.0029172563 
21.6745842034 1.7591691646 1.5082383658 973.0222742907 990397.9168793752 0.5979436725 4107.3454259322 0.0028425466 
21.6745837524 1.7591691685 1.5082383605 973.0222742907 990397.9168793752 0.5979436725 4107.3454259322 0.0028425466 
17.6046751918 1.6893373078 1.4850124070 2735.8025239282 977297.1080224179 1.5256563376 4077.5885698644 0.0015248689 
21.0902771375 1.6931915525 1.4298887612 3809.6753307877 972122.4021200137 2.2457373600 3972.7601149307 0.0011942172 
20.7527053730 1.7758902975 1.4989934256 2261.6696425222 984188.2697964902 1.4620408994 3981.5512800117 0.0024457645 
22.0106789010 1.6869705647 1.4750765875 4715.9088909739 964748.4174813251 3.0008818099 4269.7860707445 0.0012513812 
19.1095075824 1.7038664421 1.4921586932 3798.3776964240 972608.0844297032 1.9274947849 3879.8769106658 0.0022484519 
23.5428425214 1.6928599021 1.4856688317 3792.7288792422 972850.9255845482 1.7683734974 3833.4353085334 0.0027755692 
20.8349341165 1.6435178579 1.4912726314 4714.7791275375 964796.9857122939 2.5797695496 4260.4977503180 0.0013568047 
18.5326560401 1.7718591044 1.6554309239 541.0514485032 989216.8702426124 0.4638712983 5390.5977746600 0.0026241729 
19.4735306158 1.7118713358 1.5775696377 1643.8716344131 974963.7392997158 1.1919701278 4814.3646874400 0.0016553920 
21.9780045687 1.7087050505 1.4177594213 2841.0447882105 980005.5391179749 1.2582160245 3346.9366006356 0.0017630124 
18.5326560401 1.7718591044 1.6554309239 541.0514485032 989216.8702426124 0.4638712983 5390.5977746600 0.0026241729 
19.4735306158 1.7118713358 1.5775696377 1643.8716344131 974963.7392997158 1.1919701278 4814.3646874400 0.0016553920 
22.2233562903 1.7541515005 1.5238096667 4339.2090909977 978754.3703136108 2.6959357822 4225.4124464509 0.0031644957 
19.1095075824 1.7038664421 1.4921586932 3798.3776964240 972608.0844297032 1.9274947849 3879.8769106658 0.0022484519 
23.1603611117 1.6276900946 1.5612119755 4462.8222617247 977925.4856672533 2.0999736733 4521.5519596618 0.0028772871 
21.7082520039 1.8419238035 1.6621495830 399.8635821249 989833.7596420355 0.4111350286 5456.7119598165 0.0026881160 
22.9657765679 1.7491895363 1.5499257428 3469.7654116485 990542.7266767696 2.2339747697 4558.4561527220 0.0035909786 
20.3173890023 1.6999139039 1.5378657854 1308.7083975223 993869.4277319614 0.7165572303 4387.7124934851 0.0028757882 
22.4141991294 1.7392958380 1.5308486549 4714.6000610994 979912.0550256405 2.8394435470 4304.5383613123 0.0032773104 
21.2135046076 1.7862949823 1.6203999401 442.5147980727 999999.9855182418 0.3568678477 5256.9686411117 0.0037424114 
22.8058771836 1.7266065326 1.5577869044 4425.8688612829 983846.2005870971 2.7195470861 4594.2904105212 0.0035661848 
21.8649078701 1.7443347985 1.4824519867 3113.3799903711 986373.1090581139 1.7377711759 3845.9895109084 0.0025221567 
21.0036121487 1.7452445318 1.5766103673 3973.1436346898 993423.1660948016 2.6713260540 4793.6684649027 0.0034566433 
19.5325768021 1.6759662503 1.5855343491 2059.8026370962 982885.2787192389 1.3672224569 4895.7931440500 0.0017038408 
17.5793865115 1.6837410854 1.5301003873 6378.7717816552 984167.8544838333 3.3835245355 4262.1045242972 0.0022206438 
18.4513099975 1.7519627461 1.4897845195 1254.0706618693 995955.6706113366 0.8546381415 4198.3047112584 0.0015267699 
18.8946483508 1.6668308423 1.4477604150 6878.7937150184 982061.5862849103 3.4689609397 3919.0324390352 0.0013620506 
18.4513099975 1.7519627461 1.4897845195 1254.0706618693 995955.6706113366 0.8546381415 4198.3047112584 0.0015267699 
23.0742548402 1.6871291157 1.6653885115 1884.9275797941 995225.4187184596 1.3107693988 5604.7354170658 0.0035190031 
20.1006857457 1.6580093691 1.5545207366 5761.9245136098 986847.1641165472 2.9336274268 4487.8413781659 0.0026491035 
19.0897501504 1.6895490981 1.4929770355 7700.4229805176 982658.0368155912 3.7450564408 3929.3943587160 0.0022141537 
20.6427722617 1.7554742177 1.6582008808 851.3417083821 994599.8143941713 0.7454084950 5475.6234383384 0.0020840785 
18.4513099985 1.7519627461 1.4897845195 1254.0706618693 995955.6706113366 0.8546381415 4198.3047112584 0.0015267699 
23.3225084357 1.6777095103 1.4666917999 2336.6097193749 991297.2448588691 1.4791694699 4406.0194032157 0.0011991487 
18.0908365406 1.6698983308 1.5992730386 3434.4639953493 988852.5281149810 2.0642397871 4888.0014457599 0.0023736928 
18.7911931025 1.7116351621 1.6556643287 1464.9405843411 993710.2794382944 1.1086522002 5415.8564815088 0.0023685291 
16.7685512341 1.7621002566 1.5435473083 1500.3579867363 993765.7509688472 1.0673124258 4457.8867410978 0.0019859513 
21.0964848773 1.6473323466 1.6456514182 2747.7517448159 989936.9394402956 1.8177608100 5347.2407516346 0.0020358562 
21.7172599626 1.6413798727 1.6671269543 3054.0049959081 989595.7507853000 2.0143638916 5498.5217440740 0.0023148828 
19.6258028083 1.8267173892 1.6044492522 988.4549316594 994952.7495564516 0.8767730013 4992.1834276531 0.0029555873 
18.1352397645 1.7376014185 1.6143469178 2048.1553052526 993158.2325082931 1.4691778117 5070.6668512744 0.0029508007 
21.3784415520 1.7771019056 1.5708421507 2058.3898302473 994800.8622911153 1.4901800780 4755.9250600930 0.0035144817 
21.0318521634 1.8026879842 1.4838712775 920.2325324615 994970.6154448017 0.6991071452 4058.8159862414 0.0016384890 
17.0476139602 1.7277994870 1.5428977717 2070.7541060541 990342.8841113957 1.4038606784 4523.0443581436 0.0017387480 
18.8988336437 1.7409858919 1.4694013319 2373.6608669106 988659.1864479466 1.5514649174 4076.6382964609 0.0014238574 
20.0653900736 1.6719598595 1.6108383127 3340.0408051038 988074.1226119281 2.0156109473 5009.5741465647 0.0029068197 
18.1983648142 1.7253790879 1.6496250969 1710.5349036807 989712.2910703847 1.3062330008 5338.5972551111 0.0025093296 
21.9323432687 1.7608109803 1.5442178491 2645.6662848000 988799.5260848925 1.7433220399 4471.9461576936 0.0033610675 
18.7290911998 1.6616294394 1.6131024769 4347.7821496601 981258.4600824655 2.6403419333 4971.8182556938 0.0023911109 
19.9245477430 1.6341345633 1.6131875811 6027.4457586605 974411.3153454727 3.5221263992 4961.6356697142 0.0021088726 
21.9323432773 1.7608109803 1.5442178491 2645.6662848000 988799.5260848920 1.7433220399 4471.9461576936 0.0033610675 
23.3722065813 1.7614900281 1.5244682028 1907.0747476727 992396.8650288964 1.2110539771 4311.6413247794 0.0033577408 
18.8988336427 1.7409858919 1.4694013319 2373.6608669106 988659.1864479464 1.5514649174 4076.6382964609 0.0014238574 
20.1414948805 1.6922955736 1.6131439217 2708.5204576837 989854.2687536625 1.7217010622 5059.7719316937 0.0031107342 
18.8644160719 1.7427178807 1.5012549019 4255.1553332272 985992.7263862265 2.5005009925 4010.6013415397 0.0023094197 
17.8982777339 1.7368090154 1.4752258743 5429.1956260045 982790.6570648914 3.1452245002 3860.0813499199 0.0017852592 
18.8988336427 1.7409858919 1.4694013319 2373.6608669106 988659.1864479464 1.5514649174 4076.6382964609 0.0014238574 
17.8982777347 1.7368090154 1.4752259241 5429.1956260045 982790.6570648919 3.1452245002 3860.0813499199 0.0017852592 
17.8982777292 1.7368090155 1.4752259093 5429.1956260045 982790.6570648919 3.1452245002 3860.0813499199 0.0017852592 
20.1414948805 1.6922955736 1.6131439217 2708.5204576837 989854.2687536625 1.7217010622 5059.7719316937 0.0031107342 
17.4347646526 1.7043832869 1.4715755969 5014.6694733870 985966.0715101187 2.7741045148 3964.6532768350 0.0015572066 
21.7022659405 1.6625532944 1.5491136328 2419.9750976884 989261.6827190088 1.5595649667 4793.7144694292 0.0014579318 
16.7511244627 1.7281405884 1.5817933681 1230.6726059885 993416.8277676394 0.8217370891 4754.5243140797 0.0024959495 
16.9608588577 1.7460748403 1.6137463490 1391.1051925495 990955.6038685187 1.0585877759 5030.4682158816 0.0022968538 
17.8861037777 1.7119530107 1.6291683455 1847.9177955265 990933.2391569989 1.2982477331 5167.6034698458 0.0026432524 
18.5218808250 1.8129500944 1.5997997212 824.5906903273 993340.5358068498 0.7210081923 4914.1590727866 0.0024114536 
19.8532963193 1.7070204013 1.5687309716 2312.2272512124 987843.2714320896 1.6538123451 4838.5090956820 0.0015973902 
20.9562344677 1.7313016969 1.7012238888 1144.6655440110 992274.5467454400 0.9650234878 5821.1434329891 0.0027388953 
18.7713931834 1.6882328428 1.6273504835 2028.6453589568 990505.7064756360 1.4204749142 5183.5836004115 0.0020427155 
20.5186302238 1.6635749511 1.6320226266 2347.4154421605 990280.7577791945 1.6014184833 5260.1412926764 0.0019156463 
19.7084522346 1.6926928952 1.6658818678 1091.0841843158 994326.5692425217 0.8058270098 5510.5396017024 0.0023742905 
21.2943700223 1.7064143809 1.7004196439 480.5126508674 997568.2181477379 0.3818343421 5846.5548547126 0.0027627406 
21.0168724868 1.8278230230 1.6295343622 553.3634902299 993507.4074807474 0.5399842821 5189.0667283183 0.0022394920 
17.4555674974 1.7105744631 1.5858522975 1711.3023180956 991074.6735049726 1.1873901811 4857.0220210810 0.0018808479 
16.8635862967 1.7402700301 1.5201466608 1985.9771820269 990310.3577371403 1.3149266834 4310.0390285574 0.0017510370 
16.9415221814 1.7720214336 1.5567781743 951.1557545911 994940.8145426961 0.6914376148 4542.6416337493 0.0022818290 
18.9548794231 1.6478400475 1.6004004123 2341.2945215660 992161.8005899562 1.3895156716 4951.9224393707 0.0020304328 
17.1853865233 1.6991523719 1.4871024026 3180.1540679107 990374.7068246889 1.7846975337 4095.9943051035 0.0015976705 
20.0678057792 1.7328445200 1.5746972012 1404.0676777706 994648.4376546480 0.9118543979 4755.7093274097 0.0032344846 
23.4565021509 1.7582722646 1.5092780706 1880.2908808335 995116.8653235086 1.1485301038 4165.0626028910 0.0031524293 
17.3899244172 1.7245796219 1.5067918196 2794.2582905542 992348.1000079400 1.6014464861 4101.8076561835 0.0021065864 
23.3022063953 1.7541464377 1.3658779935 3982.0908640544 990141.2113606522 2.1788844696 3288.5580740171 0.0012781438 
20.6291761769 1.7228478462 1.4867248760 1331.1727943248 997430.2135212393 0.7004122583 3925.7981870891 0.0024322019 
20.7638059860 1.8183907786 1.6492129216 443.9210914698 997380.4023942292 0.4075059231 5467.6052226531 0.0034875408 
19.0665991303 1.7624257363 1.5267133014 1855.6807533536 992526.8350645318 1.2065315516 4265.5076244402 0.0026149859 
18.5293117459 1.7696826581 1.5465589576 2117.9347328680 990075.1458361782 1.4595911983 4435.3623431157 0.0027063779 
21.3917818790 1.6859716709 1.6907514879 1976.5076874805 990071.2506807618 1.5089598708 5708.0610130121 0.0024021195 
21.0778984102 1.7608527943 1.5184097523 1867.9858170935 993821.8501940202 1.1775308277 4215.2851136656 0.0028837076 
17.0038906722 1.7035620171 1.5986937988 1993.2135498394 992815.6536650958 1.3059501913 4902.2767310449 0.0023799831 
23.5152138490 1.6285268604 1.6590549768 1999.6687320298 992175.0149011491 1.3312117525 5511.0751075608 0.0019323388 
23.5919298185 1.6610443246 1.6365853853 2370.6225811521 993684.7173598807 1.4611333860 5327.6082529104 0.0034343384 
19.8589619022 1.7989685834 1.6710638862 1280.5253407675 992120.9485827135 1.1832028338 5570.5155245809 0.0029639816 
19.8589619022 1.7989685834 1.6710638862 1280.5253407675 992120.9485827135 1.1832028338 5570.5155245809 0.0029639816 
18.7282674660 1.7391880549 1.5232370846 2196.2699895318 994689.1277066660 1.3230347037 4241.6698566608 0.0025580790 
21.2407499153 1.7348350367 1.3817646251 2706.9178750276 992965.2077189134 1.5648740602 3608.5759476094 0.0011822005 
19.3547295720 1.6921531505 1.5048366808 2018.4955797481 995360.9009053325 1.2656881363 4440.0157314206 0.0014240324 
19.7903606369 1.7956530781 1.6723001695 1280.5253407675 992120.9485827140 1.1832028338 5570.5155245809 0.0028439379 
23.0401982842 1.7668979261 1.5113945535 2031.7546364747 994652.4121726287 1.2819782788 4175.9904648779 0.0030939956 
16.4795489309 1.7275727742 1.5782639192 1671.7837825783 996623.2925377786 1.1155920286 4738.6569776143 0.0023758052 
21.2425859918 1.8339563927 1.5453546050 735.4089850078 997036.6141014495 0.6196911618 4447.0235120630 0.0024961699 
19.6673313746 1.6609192205 1.5274763375 1407.9434639477 999058.2534181416 0.6777338579 4295.8208240603 0.0024394824 
21.8349889305 1.5864978217 1.4689182878 1626.7970705714 999999.7820811687 0.6061067581 4002.3336999587 0.0015494411 
21.2425859918 1.8339563927 1.5453546050 735.4089850078 997036.6141014497 0.6196911618 4447.0235120630 0.0024961699 
16.4781329699 1.7277885695 1.5780003224 1671.7837825783 997118.5524891346 1.1155920286 4738.6569776143 0.0023758052 
22.9893544656 1.8251796126 1.5899660601 1184.4210462925 996708.1168822643 1.0025091394 4977.9615763289 0.0038329833 
17.2912788293 1.6802304736 1.4879461309 2876.5884534852 998662.5953375341 1.4922333789 4098.2621480236 0.0016605023 
20.4627268061 1.6817376979 1.3690937138 3363.0727110221 999861.2666837110 1.5482346880 3516.2462308106 0.0011784966 
22.2761612271 1.6225184030 1.5238145038 3044.3152410014 999931.1291435480 1.2760974188 4267.2995985843 0.0024830469 
21.5421645550 1.6741882722 1.5271798718 2350.5290079570 999926.5779607410 1.1578765475 4315.2265907364 0.0028306596 
18.4209706324 1.6674967064 1.5389017076 3152.1429713458 999929.4355095713 1.6135981017 4403.1347190126 0.0023327547 
19.2559988510 1.8035429902 1.6244299020 464.5594926505 999905.5852963917 0.3978913193 5220.7323752548 0.0031845921 
17.6262017390 1.7950170731 1.5764249189 1514.0530391157 999795.8196208859 1.2073116421 4736.6984866703 0.0024138772 
23.5906187519 1.7819115494 1.6350278324 1598.9445455605 999719.2229182562 1.5082529481 5383.4863449949 0.0018062728 
16.7478472897 1.7548599693 1.5393900036 2621.1244833537 999862.9840654559 1.7639927163 4416.5651925269 0.0021840500 
19.7734020833 1.6885523607 1.5785668867 3295.1080117857 999881.5908326311 2.2645736895 4954.9075605289 0.0016436961 
21.7853074036 1.6926170978 1.7021966290 1273.3397267690 999927.9134170020 0.9985884872 5866.7432168572 0.0025361674 
17.7984300925 1.7216951794 1.5769960820 2891.1675143574 999812.3892848312 1.8532725013 4753.5034824592 0.0027461730 
21.1964064663 1.7564866089 1.5138369792 3700.0814081515 999754.6272187461 2.2806145083 4196.8836152601 0.0028511759 
21.1964064663 1.7564866089 1.5138369792 3700.0814081515 999754.6272187461 2.2806145083 4196.8836152601 0.0028511759 
17.6262017390 1.7950170731 1.5764249189 1514.0530391157 999795.8196208859 1.2073116421 4736.6984866703 0.0024138772 
17.9630174253 1.6766220162 1.5344336803 4272.1786121820 999874.0105634681 2.2302205295 4364.9283562024 0.0022835565 
20.9589315721 1.6003851325 1.5643157538 5390.9658972433 999932.4967575185 2.5397257004 4665.0483530023 0.0020243220 
21.5582249178 1.6717639610 1.5965558927 301.9012120437 999929.8833060993 0.1751300240 4969.9595704229 0.0031747666 
22.1258845519 1.7356010416 1.6768591126 917.0002844962 999822.2070572611 0.7262378370 5750.3174241375 0.0036386673 
21.4476321403 1.7895520595 1.6752253453 756.1698839464 999824.8234377027 0.6744933168 5735.8298480090 0.0036401394 
19.6926023772 1.7398454718 1.6662442253 775.1966242348 999872.1016108141 0.6145956799 5587.0767757996 0.0031143511 
21.0966991748 1.7872771679 1.6700208024 738.8939757011 999799.8029272686 0.6506963574 5681.4604290416 0.0035869319 
21.5564640552 1.7612332057 1.6725484487 568.4690966751 999882.7734691148 0.4732449861 5714.0415722966 0.0036543213 
22.1323735372 1.7403948489 1.6738069255 483.2566571621 999924.2587400379 0.3845193004 5730.3321439241 0.0036880159 
22.7638066448 1.7270682797 1.6638159467 1021.8148746318 999795.7143651830 0.7740518199 5654.0900934022 0.0037914931 
23.2506932037 1.7207814804 1.6594526007 1248.4877636101 999752.1848132170 0.9244552368 5624.1143539550 0.0038600790 
20.9797066439 1.6577309094 1.6316872505 1344.5341480509 999909.1937141274 0.8210895344 5255.6045758198 0.0029012783 
21.7958131357 1.7016693357 1.6022423242 1113.0664627010 999855.8044932918 0.7044160754 5057.5553590708 0.0034760320 
20.0239944417 1.7699901838 1.6648870348 983.9171093076 999818.5111990850 0.8301142983 5599.4148028632 0.0033175195 
17.1361585075 1.6986665548 1.5034315814 1176.9567319801 999918.8090737234 0.6286882626 4128.1216936220 0.0019643101 
20.9797066439 1.6577309094 1.6316872505 1344.5341480509 999909.1937141274 0.8210895344 5255.6045758198 0.0029012783 
22.9014366878 1.6282539067 1.5903269105 1861.1338284000 999949.6442873976 0.9497516397 4888.5907390640 0.0029311658 
23.1569872853 1.7369521141 1.4375511472 1822.7637962814 999908.8668084902 0.9157123729 3521.5168265067 0.0020417518 
20.0237428177 1.7699961244 1.6648791217 983.9171093076 999831.1908145237 0.8301142983 5599.4148028632 0.0033175195 
22.8304598553 1.7198350172 1.5995777065 2076.0957200242 999724.5064996607 1.3664526477 5071.5570082836 0.0037708368 
21.8702496981 1.7191347288 1.5570416857 1361.6038939416 999847.3811407430 0.8187684666 4638.6022721689 0.0033734338 
20.0237428177 1.7699961244 1.6648791217 983.9171093076 999831.1908145237 0.8301142983 5599.4148028632 0.0033175195 
17.5797177852 1.7143766378 1.6289311454 1643.3589733972 999789.1433824683 1.1883783159 5210.2060882521 0.0023273180 
19.2842545639 1.7319377406 1.5339070990 1209.7617647183 999802.8092066366 0.7242963344 4370.2016647377 0.0027698878 
23.1963663596 1.7284559130 1.4665290003 1322.6840924236 999788.6184026930 0.6713873524 3755.5950956750 0.0024960719 
20.0237428177 1.7699961244 1.6648791217 983.9171093076 999831.1908145237 0.8301142983 5599.4148028632 0.0033175195 
22.8750326180 1.7664520415 1.7161256022 1099.1688155877 999817.3178654218 1.0484582470 5991.4982648388 0.0025196488 
19.7357370429 1.7344314669 1.6713252175 1312.1551669405 999815.9486121368 1.0397677593 5623.2732367176 0.0030333574 
17.1723952078 1.7809568073 1.5978583620 698.1136236278 999904.2789436297 0.5544923829 4929.3668608895 0.0024974993 
23.2351393245 1.8680569078 1.6258951652 808.3196524983 999818.7607519124 0.8530397692 5180.2342885072 0.0025076917 
18.8860878771 1.8100969829 1.5966018197 1152.2501008701 999794.8754230349 0.9661236483 4942.9593749960 0.0029206308 
21.1168798700 1.7850754480 1.4942803919 1069.7155932031 999929.4933646047 0.7106360260 4003.9062974457 0.0023455379 
21.6922037958 1.8288940694 1.6718800014 1943.6291915941 999632.4472870892 1.9788864645 5593.7536614599 0.0025932245 
20.6722272004 1.8296376552 1.6584050438 1947.5427629126 999602.2539113809 1.8816805192 5523.1701290279 0.0031812837 
22.8479749309 1.8583490538 1.6022958974 1989.7316715819 999651.1037287049 1.8858777966 5056.2032604528 0.0034698153 
21.3559941616 1.8542130139 1.6022844942 2445.9076127399 999657.6206087014 2.3420600390 4987.2485536829 0.0028554018 
22.7519395246 1.7891878488 1.6393738422 193.9187082492 999779.4440634260 0.1619916147 5474.9810301845 0.0040913581 
23.1739622615 1.8664558704 1.6122791480 118.8491883167 999843.0413932592 0.1232902323 5058.2656069677 0.0024088623 
20.7261465114 1.6186808043 1.5964873721 587.4270734589 999777.8489363343 0.3066908547 4918.2331978756 0.0023365933 
18.8449267924 1.7518412569 1.4953848425 418.4291969543 999797.5379430220 0.2523565280 4021.2568378724 0.0021916480 
21.4025601575 1.7590232133 1.5629132558 477.0583284664 999733.8736057795 0.3241145665 4700.4486134817 0.0034522708 
20.8975653324 1.6999811462 1.3588575305 878.0944142427 999781.9816264514 0.4264829632 3469.1742126926 0.0011511038 
21.7163738438 1.8395284294 1.5753427722 223.2379718025 999757.6829659996 0.1948454188 4775.8498657988 0.0031461146 
20.8101550959 1.8445311422 1.5812742430 230.7801375147 999781.4435868820 0.2126828344 4780.1523160100 0.0024821363 
20.0921044465 1.6334411780 1.6185445395 283.2206753325 999819.8725311592 0.1657913431 5129.1876878189 0.0021803589 
21.4025601575 1.7590232133 1.5629132558 477.0583284664 999733.8736057795 0.3241145665 4700.4486134817 0.0034522708 
20.7659291104 1.6549755515 1.5966237493 677.3367052887 999769.3396417751 0.3784327946 4937.8781197075 0.0028633600 
22.5448646411 1.6164315648 1.6068895488 904.3860720318 999775.1679796630 0.4702264826 5018.8922466619 0.0027219827 
17.6058456469 1.7172338211 1.4753237838 551.1685015595 999764.8264359243 0.2994619631 3928.3448948272 0.0017834554 
23.0427079636 1.6974342289 1.5358046705 878.7484812313 999692.7651507434 0.4724849292 4435.4845922277 0.0032734939 
21.2957710127 1.7411976757 1.3859967457 914.0629173211 999724.6346088201 0.4965881910 3464.5375481387 0.0013128067 
18.5925480592 1.7885301888 1.5200634026 5681.6299956605 936987.6266306820 4.2859657333 4053.8563976174 0.0018092545 
16.4748927428 1.7135796531 1.5200633421 7102.0374945756 936987.6266306820 4.2859657333 4053.8563976174 0.0018092545 
21.6936753529 1.6891707748 1.6376740110 5681.6299956605 936987.6266306820 4.2859657333 5067.3204970218 0.0018092545 
19.1401768214 1.8015303015 1.5299434734 5681.6299956605 936987.6266306820 4.2859657333 4053.8563976174 0.0022615681 
17.8652068248 1.6524810776 1.5407103769 6249.7929952265 999999.3898767749 3.2144743000 4459.2420373791 0.0019901799 
19.1507863610 1.7196156099 1.6047827113 5681.6299956605 992879.7202953015 4.2859657333 5067.3204970218 0.0018092545 
20.6879470022 1.6559200946 1.5222602989 6477.0581950529 999999.9760456143 3.8573691600 4621.3962932838 0.0014293110 
16.8091797333 1.7467680316 1.5895110065 5833.0795248248 856944.7939579509 4.1443574255 4161.9159937523 0.0025626570 
20.3540895097 1.6967588271 1.6165353089 5670.1758295892 785417.2497341742 3.6663865269 4045.6838231198 0.0031890354 
22.7292690724 1.8036512874 1.4893180877 5551.3070394720 999999.5064384248 3.9035890145 3960.8706611114 0.0023103572 
19.7351729671 1.6164277084 1.4939696585 7400.6256265992 934030.0445103148 3.1417567813 3861.5140940428 0.0017061035 
22.8549613390 1.5981797430 1.4328807787 8260.1234420686 904605.2066178212 2.5696523052 3258.6108925534 0.0016545280 
21.7250326183 1.8312846328 1.5424299505 5641.8602758167 999999.6530661010 5.0201097447 4511.9433764569 0.0018590731 
17.3218888640 1.6711586778 1.5345729932 6174.3370151788 983816.7637020559 3.2614078593 4319.7865705931 0.0020562299 
23.6261242646 1.7541871062 1.4692497475 6138.4116224348 932484.6377325599 3.4425339645 3525.9198846195 0.0025198540 
23.3284830440 1.7047015679 1.4694542241 6580.1145972806 898726.9683172267 3.0765854634 3400.9185709705 0.0025582540 
16.5438443845 1.7526362227 1.5864745574 5545.1680854171 960009.8214881578 4.1090361807 4647.8523639145 0.0021750380 
16.5725455507 1.7236975759 1.5473095776 5882.1010066657 950461.0456854242 3.6516923592 4259.7422132390 0.0022663584 
20.2274098049 1.8034586891 1.5604963341 5053.6290927153 925691.9346768251 3.8973984263 4288.7734759178 0.0030434072 
23.4854352930 1.5802674541 1.6126483752 6833.5609486099 966806.7751303462 3.5340322438 4942.2251196747 0.0019907239 
20.6930894956 1.7270052045 1.4858778583 5182.0452522255 986157.9045524546 2.7602866973 3873.9640127443 0.0024288188 
21.3282119057 1.6281206122 1.4794109064 5842.6978002498 999783.7445109767 2.9954241796 4337.0513252239 0.0013308442 
17.4677750039 1.7363407589 1.5110050380 4067.6569942684 999999.7942634181 2.7045242040 4343.7751823163 0.0016176156 
18.9690277168 1.8196678095 1.5760871210 3972.8323792103 999999.8437662452 3.3915979702 4734.5617209186 0.0024257740 
23.3984348143 1.8372668584 1.5081497964 2906.5704490572 999999.9087938634 2.5012196042 4217.9417708472 0.0018091442 
20.8401496643 1.7307292046 1.5704289200 4257.9607250175 999999.5397643059 3.2866646791 4936.8147427791 0.0015700086 
18.4876525312 1.7090415349 1.5975519522 3208.6265943605 999999.9881743186 2.3069897469 5028.9680122239 0.0018273979 
22.8031520927 1.6513331741 1.3291684328 5573.7510696841 999996.8879188858 2.4634757155 3532.1132940004 0.0010056602 
22.2698076384 1.6887591722 1.3164467039 3450.1479399326 999997.7507862428 1.5868080244 3344.5018577569 0.0010253002 
21.7969072938 1.5872329383 1.5548066032 4658.8625703905 999998.0589188937 2.0645266927 4588.6452425229 0.0019820855 
22.3248893539 1.6115549681 1.6168412910 4636.6868662107 999998.1660591846 2.4607508047 5101.7940686298 0.0025783371 
17.0782801362 1.7788909165 1.5968675643 2939.4811444347 999997.8724546868 2.3285158152 4920.6313852809 0.0024321644 
20.7541762239 1.7304843099 1.5375606116 3289.2438293644 999995.7351230879 2.4449267755 4723.5638089452 0.0014682323 
18.6207188597 1.7671807051 1.5153237605 2710.0810813689 999997.1046700119 1.9952188779 4386.7663203442 0.0016134093 
21.2500194883 1.6114387719 1.5978299351 4526.7079280745 999995.7805680051 2.5049509271 5013.5715714098 0.0018722613 
23.6294875612 1.5644707823 1.4913059391 5397.9096757551 999997.4203654791 1.8544704172 4084.3266679378 0.0017603330 
20.8063875806 1.6961234823 1.4730632405 3922.6980102412 999996.6592062891 1.8301649431 3817.6323704169 0.0022633363 
23.5296555156 1.5699768314 1.4456170222 4658.7412364440 999998.1251746623 1.4775053315 3799.0997928101 0.0015324884 
23.1470284377 1.8254787062 1.5077334696 2250.2586150487 999997.3134683240 1.7493883082 4123.5715016937 0.0023965612 
23.1470284375 1.8254787062 1.5077334696 2250.2586150487 999997.3134683236 1.7493883082 4123.5715016937 0.0023965612 
22.3853716452 1.8186270975 1.5897953640 1883.1403010837 999999.3178025580 1.5680364914 4980.6405956453 0.0037402273 
22.2695219936 1.8565385722 1.6057470376 2466.3083681569 999995.6028285477 2.3460186347 5071.9429826491 0.0033353141 
22.2695219860 1.8565385723 1.6057470376 2466.3083681569 999995.6028285477 2.3460186347 5071.9429826491 0.0033353141 
23.5994356253 1.8138880751 1.7222861011 2489.8829026090 999995.4518523014 2.5464458615 6129.8885551582 0.0034215760 
17.3503911050 1.7256655560 1.5543444524 1154.0104837013 999997.8601915794 0.7179830974 4541.5061098673 0.0025368119 
21.5779615191 1.6824211505 1.6375769177 1569.3633490716 999997.1910921091 1.0228656798 5350.1288058383 0.0032758918 
19.0821392288 1.8024659409 1.5550373179 922.7915566530 999998.0216964863 0.7121268920 4553.4645604402 0.0026712526 
18.6985130335 1.7734451345 1.6033521629 1235.7646854950 999997.1588001146 1.0344135703 5036.2218173229 0.0019573697 
22.4050187652 1.6198920535 1.6578372487 1865.9528961379 999996.7484564120 1.1460336163 5473.6706681457 0.0022969234 
21.4361453599 1.7138369463 1.5742371814 1490.7729860214 999997.3685272542 0.9174441330 4795.2218196051 0.0033853091 
21.8154970609 1.8133746786 1.5534897663 986.8136467670 999997.8312299814 0.7709009729 4589.7154672580 0.0032224152 
22.1622921614 1.7281613177 1.6709171657 1323.6420808552 999996.8651504312 1.1299113174 5642.0526288854 0.0020002507 
18.6178646401 1.7404902659 1.6507995812 1313.4092916192 999997.1921085598 1.0200173177 5428.1850140202 0.0029121966 
20.8253030941 1.8243151687 1.5650806330 760.7909837408 999998.1683656243 0.6284131097 4669.8724558170 0.0030020222 
22.1622921837 1.7281613179 1.6709171657 1323.6420808552 999996.8651504312 1.1299113174 5642.0526288854 0.0020002507 
18.0367731028 1.7455757393 1.6436434481 1367.1891343762 999997.0016345872 1.0970015598 5342.1486341135 0.0023616842 
19.9725573256 1.7948233016 1.6762360159 1436.6128717723 999996.5795574151 1.3345399263 5649.2346985545 0.0028345114 
21.1190954373 1.6438645712 1.6570435952 2031.7116908728 999996.2729034799 1.2992314664 5460.5126449266 0.0024702682 
20.5797975617 1.6312535023 1.6201488172 2339.1513949328 999995.8880107380 1.4038856162 5175.4326125471 0.0020096341 
21.6763580458 1.8179318117 1.5645909388 1404.9371276080 999997.0949908984 1.1301110301 4698.5135000714 0.0033016481 
23.2372375372 1.6579570850 1.5443297479 2522.8724776252 999996.4468551897 1.2340836638 4493.1167951702 0.0030899770 
20.7346150160 1.6782019622 1.5470973783 2373.1814231306 999996.4668171157 1.2471919630 4497.5171272989 0.0028784286 
17.0468064349 1.7414088507 1.6180202887 1500.4089515897 999996.8544167834 1.1171173669 5110.8635524298 0.0025240319 
23.5798405546 1.8743361824 1.6238763203 1040.6725921160 999996.9761180212 1.1066903686 5165.4970974684 0.0025977851 
17.3520266102 1.7284474587 1.5752931267 1941.7081764972 999996.2358383925 1.3902983183 4819.6805986203 0.0018390900 
23.2861320382 1.7605304506 1.5328784204 1821.6997195167 999996.7566850323 1.1721276944 4432.0749455649 0.0034574418 
20.6193549192 1.8272030332 1.6059623513 1803.3012712426 999995.6344010511 1.7055369674 5022.1321970321 0.0021374063 
18.6180684989 1.7543438121 1.6440996798 756.2845328119 999998.1536052164 0.5972345697 5379.1860109766 0.0030221995 
17.0468064349 1.7414088507 1.6180202887 1500.4089515897 999996.8544167834 1.1171173669 5110.8635524298 0.0025240319 
21.6877530736 1.6680545513 1.6799535582 2061.2220662264 999995.9792219792 1.4350057958 5683.7118734990 0.0028483142 
19.4909376887 1.6318276739 1.5567067514 1042.2553553603 999998.2021206529 0.5102968964 4568.4696977913 0.0022309372 
19.4909376887 1.6318276739 1.5567067514 1042.2553553603 999998.2021206529 0.5102968964 4568.4696977913 0.0022309372 
20.3331193857 1.6673857771 1.5707172098 789.9523114792 999998.2941691047 0.5127007258 4917.4506952987 0.0015965001 
20.9620535610 1.8106632358 1.5195899138 249.0965702282 999999.1706949268 0.1875731732 4229.3982372525 0.0024350289 
19.1441505137 1.7362318366 1.5413867627 1196.2545050476 999997.7969780560 0.7364935415 4441.8058205053 0.0028218244 
21.2864350929 1.8190744447 1.6833466781 919.7004848029 999997.4285080198 0.9176589113 5711.5747482345 0.0028168448 
16.4242834556 1.7475689270 1.5851801936 1868.6354943291 999996.3233985207 1.3404163214 4817.9340675862 0.0023345643 
17.1688801182 1.7181860737 1.6176413404 2678.4049563795 999994.8997503174 1.9168378955 5112.2019827531 0.0022843320 
18.6285483040 1.7106036050 1.6542538485 3263.4718737467 999993.8007648892 2.4235557832 5435.9844481081 0.0025337827 
21.7485397630 1.6908068961 1.7019418859 4374.0801329399 999991.6000870075 3.3801852266 5869.7418232665 0.0026852055 
19.3497959223 1.6603492928 1.6328898473 1895.0231059649 999996.5736974458 1.1997705087 5244.0470387349 0.0024108563 
21.8921081250 1.6779554348 1.6699848975 2710.1335801374 999995.0370570194 1.8738100222 5624.6716483775 0.0031433758 
17.3793960993 1.7107821502 1.5909098109 1882.7843512560 999996.6208258623 1.2163597526 4871.0217344207 0.0026108607 
23.6627898069 1.5768850518 1.6010195742 2407.2476782191 999996.4550466875 1.1437483509 4964.5027839477 0.0022582510 
16.6943458014 1.7125269360 1.5713863178 2737.6731404679 999995.0041708203 1.8268414275 4753.0201835594 0.0019295675 
16.7963969740 1.7361789625 1.5074957314 3713.3443918865 999993.6517271297 2.3304965632 4218.7409171335 0.0017919260 
19.3667133030 1.6296347639 1.5523064599 3187.7846793540 999995.3730917347 1.5466724594 4537.0793708070 0.0021481378 
21.8554881653 1.6299455124 1.4899828828 4270.5026065554 999994.7232784536 1.6662812981 3970.3591981436 0.0022371683 
22.0538808286 1.6345990797 1.5767322244 3759.3647032382 999994.4748304002 1.8879412033 4758.3172162786 0.0028296490 
18.1337052613 1.7343233604 1.5244171002 2975.5361528449 999995.1060889286 1.7804535046 4272.6289560237 0.0024567022 
18.5196151002 1.7374653145 1.5117499012 1617.8059423958 999996.7972913906 1.1199995013 4424.9970458367 0.0015227380 
21.7467876059 1.6128051525 1.6134659434 3559.2055397903 999994.4708937721 1.8936675781 5069.3312882245 0.0024607686 
21.5801375263 1.6254575372 1.5763931624 1747.8069806592 999997.3690135740 0.8610383815 4742.4031852859 0.0026357710 
19.3667133030 1.6296347639 1.5523064599 3187.7846793540 999995.3730917347 1.5466724594 4537.0793708070 0.0021481378 
16.5165754770 1.7348764558 1.5296179558 1157.1958090255 999997.7410397783 0.7571355496 4403.8566067994 0.0018348525 
18.3639322760 1.7235599490 1.4760157228 1864.9506912017 999997.0766410755 1.0046918786 3886.0924367700 0.0019436354 
22.3743365596 1.6224353737 1.3923544228 1582.7568869118 999998.1010686471 0.4993826325 3368.4495132646 0.0014560730 
19.3667133031 1.6296347639 1.5523064599 3187.7846793540 999995.3730917347 1.5466724594 4537.0793708070 0.0021481378 
18.6605497154 1.6647950926 1.4424940678 4790.9096015956 999993.6293648733 2.1274490296 3766.8559406524 0.0015367133 
20.2917787460 1.6709527552 1.3767536052 7045.4113524573 999991.0458240584 2.9894416203 3465.2558758627 0.0012514517 
18.8828649120 1.6910111530 1.4249678872 3227.7425939753 999995.4766944691 1.5104832703 3642.5139551242 0.0014893516 
18.6605497154 1.6647950926 1.4424940678 4790.9096015956 999993.6293648733 2.1274490296 3766.8559406524 0.0015367133 
20.9471498196 1.6300359404 1.4796671317 5123.2584320118 999993.7050088504 1.9852707589 3902.5746976986 0.0020236318 
22.8875635650 1.6194272242 1.3948105092 5458.7872020569 999992.6062397000 2.4432167803 3897.6227365780 0.0011197357 
23.5593477701 1.6592126584 1.3239894336 4482.1125972742 999995.1383309937 1.4581181354 3024.8849521326 0.0012092566 
19.4751856424 1.6978266367 1.4134120852 5182.1191975686 999993.0173280644 2.4007770133 3546.1602361186 0.0014764683 
17.6512608580 1.6996337710 1.4615099419 6691.0052911380 999990.1282208208 3.5710078567 3946.6153685449 0.0015326280 
21.5785416582 1.6091258888 1.4129469611 7512.8205103616 999991.8227268774 2.5699555520 3598.1634042073 0.0014169510 
21.8878910919 1.7076014741 1.3560206690 5462.7683452962 999992.9068788537 2.4158916376 3241.7961893951 0.0012679297 
22.7380087785 1.6061144966 1.5620262200 2467.8800878878 999996.0990896637 1.3573797062 4873.9742937548 0.0015511215 
23.0155808354 1.6664041541 1.7091144574 1407.2102720574 999997.0553568206 1.0475948945 5931.8191407929 0.0026307131 
16.3171577102 1.7365247529 1.5792907898 1328.3592239877 999997.3673869285 0.9310516086 4779.8562698064 0.0021492341 
19.2676181741 1.6403520393 1.4448249811 3575.7068457117 999995.4021535739 1.5152513963 3835.2086245226 0.0014807089 
19.9858441009 1.6296047160 1.6068302384 423.6284954023 999999.3316600013 0.2371470899 5020.3188461435 0.0022178277 
23.2053012990 1.8309004053 1.5147001892 612.6802507148 999998.9114083438 0.5384147837 4346.3595439798 0.0016673075 
18.8884574440 1.6476148544 1.5484679077 1654.6894950435 999997.5059592697 0.9308892559 4654.8076834836 0.0016740550 
22.7379942844 1.6061139298 1.5620261249 2467.8800878878 999996.2837204088 1.3573797062 4873.9742937548 0.0015511215 
19.4421413473 1.6859359957 1.4159755970 2101.5701091329 999997.0230159443 1.0847305206 3825.5357609238 0.0012634644 
19.9858441009 1.6296047160 1.6068302384 423.6284954023 999999.3316600013 0.2371470899 5020.3188461435 0.0022178277 
19.4421412967 1.6859359956 1.4159755970 2101.5701091329 999997.0230159443 1.0847305206 3825.5357609238 0.0012634644 
21.5018554048 1.7320292084 1.6735254385 1632.9395261612 999995.9890464317 1.3936252563 5644.7338041901 0.0020858240 
23.6622891155 1.7156873531 1.6345605556 881.4729558974 999997.7582967043 0.7282538029 5446.5860542414 0.0016930516 
19.1950633540 1.7557787096 1.5743272672 530.4356940522 999997.5725552519 0.4203997191 4870.1455681449 0.0017153325 
19.2198380615 1.7215090516 1.6452786152 679.6253132641 999997.9232163477 0.5329455710 5386.3074655952 0.0020910885 
16.6167713521 1.7158581263 1.5790366951 623.1386100250 999998.6780434542 0.4035426878 4761.6276540982 0.0023758935 
23.2924961630 1.7205649158 1.4209367417 987.0734031160 999998.8541742011 0.6538956898 4140.7020562479 0.0011287922 
19.7458659728 1.6906092706 1.4500339314 1137.7494136111 999998.1414547709 0.6572424369 4120.2485575340 0.0012863092 
22.6110908085 1.7107368476 1.3156536548 1399.0424614767 999998.3635678268 0.6770979491 3288.6474605080 0.0010429924 
16.7393914516 1.7455822350 1.5321462267 752.1693898489 999998.5786175296 0.5120871800 4431.5732438554 0.0018224729 
16.6167713521 1.7158581263 1.5790366951 623.1386100250 999998.6780434542 0.4035426878 4761.6276540982 0.0023758935 
23.1085047792 1.6854534586 1.3367882557 1650.2675652238 999998.8126606918 0.8601332108 3640.0582374247 0.0009963285 
19.1346129873 1.7087281875 1.6627423898 1012.3875727376 999998.8882136822 0.7682446162 5512.2762997431 0.0024229042 
18.6193118265 1.6544139362 1.5302056732 1596.5240678218 999998.4609657656 0.7761523820 4333.3027184319 0.0022000107 
22.5817644708 1.6339959894 1.6535846128 1097.4156892560 999998.5968487241 0.7250333056 5491.9880528122 0.0019699252 
21.1458055824 1.6399871831 1.5001447764 2224.7536075179 999998.9022914303 1.2298916036 4484.9194965708 0.0013690800 
19.8453724341 1.6931705859 1.4390616911 2484.5076902706 999998.6766885876 1.1122527675 3606.9461181425 0.0017660687 
22.2612796032 1.8515881203 1.6620390383 115.1086391872 999998.3076985010 0.1208110085 5515.6165767560 0.0027500426 
22.2612796032 1.8515881203 1.6620390382 115.1086391872 999998.3076985015 0.1208110085 5515.6165767560 0.0027500426 
22.7585186733 1.7712338622 1.4473737526 1730.7369344600 999999.3690640696 1.0287526420 3628.3814623753 0.0019435297 
20.2105655683 1.7932774904 1.4923583826 894.4235158852 999999.2233555175 0.6276009324 4021.1285562849 0.0019998950 
18.1951452897 1.7373907406 1.5320855478 1177.1035462662 999998.8576511384 0.7199415580 4343.0177156626 0.0025485392 
17.3580902688 1.7657104957 1.5432683992 1367.0752021453 999999.2890918092 0.9415656420 4441.3715289902 0.0023800757 
18.1951452897 1.7373907406 1.5320855478 1177.1035462662 999998.8576511389 0.7199415580 4343.0177156626 0.0025485392 
22.6969022908 1.7877050264 1.4668254209 1416.0370801766 999999.5208222726 0.9176940053 3777.5831769349 0.0020872722 
20.2105655682 1.7932774904 1.4923583826 894.4235158852 999999.2233555177 0.6276009324 4021.1285562849 0.0019998950 
20.2764175426 1.7978456761 1.5519937106 1215.8712015871 999999.0490803479 0.9103705260 4552.0043880030 0.0029941910 
20.2677962076 1.7568260134 1.5390075868 1293.1561524983 999998.7001679421 0.8377553666 4437.0466280597 0.0030069789 
20.9720371570 1.7366094305 1.5245383675 1776.6179266518 999998.6031404673 1.0510062612 4303.5312991635 0.0029648496 
21.9178126469 1.6444936872 1.6364498432 1558.5965107726 999998.9505636976 0.9304666238 5300.5267284730 0.0029208144 
18.6177548833 1.7128260433 1.6548363552 1615.4723639961 999999.6130814458 1.2128702485 5440.6889411071 0.0024746380 
17.7494842004 1.7514713330 1.5248032612 2285.6154350156 999999.4802367985 1.4533574086 4276.9532785393 0.0023460710 
23.6135708752 1.7445629287 1.5347096061 1255.8956179885 999998.4262949403 0.7736177113 4456.7717083962 0.0035254148 
17.6154996186 1.7879679218 1.5895217003 1328.8810360467 999999.4220703923 1.0484213234 4861.2355182835 0.0026639468 
18.9551397692 1.6914786817 1.5905463550 843.3082028122 999998.7001812865 0.5120856159 4883.0420963447 0.0028442420 
18.2908606511 1.7295825047 1.4893768730 656.0761110482 999998.9811682198 0.3664650601 3980.4088657838 0.0020826971 
21.8915117665 1.8228382038 1.5065747551 1179.0953626355 999999.6468599391 0.9319248787 4139.1289338349 0.0020547109 
20.0512923968 1.7892468663 1.5528617196 1079.7386238736 999999.8649476918 0.9003511990 4685.0677615323 0.0016914228 
21.3342935378 1.6562455493 1.6527425210 1412.2530625729 999999.7492698119 0.9733894804 5470.5983628543 0.0020187188 
19.4876680875 1.6624006946 1.6248508451 1020.4492343169 999998.8633503879 0.6286833431 5174.6610044815 0.0026085243 
23.2780613645 1.7082275013 1.5689083507 1336.8966873310 999999.9395118658 1.0200539045 5034.9201847625 0.0014590673 
21.8915117665 1.8228382038 1.5065747551 1179.0953626355 999999.6468599391 0.9319248787 4139.1289338349 0.0020547109 
16.9314017671 1.7212687997 1.5258569643 1226.1716730414 999999.4440512632 0.7912097173 4432.6744785592 0.0016962610 
22.7016078700 1.7261877856 1.3761004829 2135.8117408483 999999.8574061287 1.3044671452 3798.2033857812 0.0010831175 
22.3881727281 1.8025696629 1.4639023201 1546.4198098224 999999.9630812278 1.1885537985 4030.5660983115 0.0014631856 
23.4952066687 1.7945337525 1.4444730527 1546.4198098224 999999.7068791592 1.1885537985 4030.5660983115 0.0013097200 
22.4597029138 1.8297344358 1.5092856483 1010.4608697707 999999.3653486515 0.8196067175 4160.7219257060 0.0020722047 
18.2565160382 1.6587896825 1.5097396140 1394.1819435406 999999.9941836086 0.7512193477 4367.2925423837 0.0015692371 
18.3493368214 1.7204939998 1.4657945817 1703.7511396306 999999.7478353523 0.9025790311 3827.9728074761 0.0018239265 
20.0665552322 1.6424623134 1.5160853370 1803.9352117872 999999.6703416887 0.8015882185 4201.9161780506 0.0022707667 
21.5177968261 1.6021791439 1.5915496899 1346.3925596293 999999.8097864112 0.6700207422 4881.4065232486 0.0022324693 
22.7016078765 1.7261877859 1.3761004829 2135.8117408483 999999.8574061287 1.3044671452 3798.2033857812 0.0010831175 
19.1253403062 1.6674474518 1.4325384445 1998.9869452915 999999.7071931956 0.8555164742 3660.9598888587 0.0015553794 
22.7282724894 1.7295903622 1.4112728010 1363.3659012783 999999.9609307609 0.8932185029 4027.5258987438 0.0011352571 
19.6997436414 1.7945429258 1.5058088100 1057.9696613184 999999.9609368960 0.7564975274 4124.8810793730 0.0021045592 
22.3483471586 1.7873674737 1.4686888504 1358.9219542319 999999.6780922863 0.8841956084 3796.5066114149 0.0020711913 
19.2171817110 1.6556611848 1.6067319997 992.7963327179 999999.1705725704 0.6215685049 5072.8036146688 0.0019380296 
22.7016078460 1.7261877845 1.3761004829 2135.8117408483 999999.8574061287 1.3044671452 3798.2033857812 0.0010831175 
17.8276947762 1.6984054359 1.5069315486 491.0090498453 999999.1479704531 0.2574552602 4128.6100668686 0.0021584376 
17.5343781230 1.7324456835 1.4772984398 769.7079027389 999998.9820012914 0.4494653744 3976.6331094980 0.0017161893 
19.9168894429 1.6179351288 1.5412992509 544.3795724484 999999.0334116721 0.2494761099 4449.6084737849 0.0020670601 
21.6585114569 1.6881048076 1.4227968994 1088.6686961779 999999.2855079218 0.4477053321 3449.5023732041 0.0017937112 
20.4607514862 1.7082880818 1.3978083990 1137.2708985189 999999.1523185088 0.5262701458 3427.9187996898 0.0014464490 
20.0876771030 1.6503556648 1.4153563745 1543.1905956029 999999.3541670034 0.5984822444 3555.4100437115 0.0014867630 
22.6539914573 1.6814409963 1.3304720640 2042.5961071801 999999.5145446691 0.7729853116 3108.3108286748 0.0011966145 
19.9168894429 1.6179351288 1.5412992509 544.3795724484 999999.0334116716 0.2494761099 4449.6084737849 0.0020670601 
21.6585114569 1.6881048076 1.4227968994 1088.6686961779 999999.2855079218 0.4477053321 3449.5023732041 0.0017937112 
21.2946367336 1.6153438893 1.4746881649 487.6060687905 999998.9627110832 0.1798393946 3882.7651683185 0.0019089038 
23.1518499928 1.5675647749 1.5480479330 1189.0851625006 999999.2219087190 0.5043688836 4575.3437634314 0.0018262593 
21.0789492292 1.6802122367 1.3790159700 1778.4240822936 999999.5525394843 0.7116470713 3319.8967340784 0.0013790768 
20.8174360911 1.6911797081 1.4284032532 1125.9325250161 999999.3780006331 0.4816739879 3509.7640364844 0.0017676894 
21.2819396358 1.6723306641 1.4009276867 1117.5883725711 999999.2804013405 0.4295016376 3370.7592526708 0.0015540889 
20.2246198017 1.7172083569 1.3915203948 1218.0947898084 999999.1955285429 0.6073877524 3486.1779196580 0.0013375260 
18.3056359157 1.6629493981 1.4819721036 1261.8217102606 999999.1596792508 0.6552514962 4177.8096020066 0.0014868644 
20.3152198729 1.6500368913 1.5209420694 1333.9383791053 999999.0993182058 0.7681264255 4581.3347766745 0.0014532521 
20.8174360911 1.6911797081 1.4284032532 1125.9325250161 999999.3780006326 0.4816739879 3509.7640364844 0.0017676894 
21.0090471153 1.5951842951 1.5290421306 963.2153050461 999999.0956194139 0.4308389717 4448.6874693288 0.0017210510 
21.0322796085 1.5938145175 1.5195531889 945.1539571392 999999.1157566075 0.4044472626 4352.0572542369 0.0017399086 
21.4659884166 1.7726775837 1.4321898983 579.8422354629 999998.7367830293 0.3986121402 3888.6073861820 0.0013263855 
20.4607514849 1.7082880818 1.3978084007 1137.2708985189 999999.1523185088 0.5262701458 3427.9187996898 0.0014464490 
19.9369373810 1.7158444886 1.3949050691 1507.7641786034 999999.2696850775 0.8004580358 3627.3902845706 0.0012597648 
20.5523196597 1.7147939612 1.3758342303 1971.7251501736 999999.5361361015 1.0013809836 3496.7817337649 0.0012264544 
22.4776262464 1.6004705016 1.4988074427 1517.8367698397 999999.0683019822 0.7373226624 4449.5869675840 0.0013860201 
19.3316761626 1.6323664425 1.4660225547 1421.7838352317 999999.1624590944 0.5904283582 3919.2505103296 0.0016314729 
22.4089893614 1.8207279447 1.5125864115 622.7763460563 999998.6990654244 0.5328054147 4349.3674169767 0.0016311788 
18.7876671963 1.6535929571 1.4455154354 1287.7022093471 999999.1779424222 0.5728893153 3842.1372357262 0.0014801989 
22.7729708668 1.5730553242 1.4880410077 815.6502274809 999998.8755186226 0.2929950960 4086.9941194016 0.0016924002 
22.7729691059 1.5730553641 1.4880410077 815.6502274809 999998.8755186230 0.2929950960 4086.9941194016 0.0016924002 
22.7729680453 1.5730553647 1.4880410077 815.6502274809 999998.8755186230 0.2929950960 4086.9941194016 0.0016924002 
20.4164307211 1.7729288724 1.5745818946 418.1349062711 999998.4883291213 0.3503170703 4891.5102738315 0.0016837012 
23.4841481891 1.5660446206 1.4807313576 1181.3255708012 999998.9237359008 0.4006871161 4020.7245542048 0.0016909746 
17.3755985787 1.7378899641 1.4915124004 390.1487106459 999998.6180160483 0.2329506924 4048.5551892811 0.0018614920 
18.6490655344 1.6402853556 1.5314845901 616.8925668760 999998.6819238721 0.3216560831 4489.2521966165 0.0016880507 
17.4230431838 1.7701275139 1.5239354830 724.8867389619 999998.9255800942 0.5012985937 4295.7259081000 0.0020522306 
20.3822482756 1.7801297938 1.4930480654 878.2626553074 999999.1442055807 0.5767893554 3997.8337252343 0.0022364954 
18.0076515676 1.6624622633 1.4985782753 983.7813381507 999998.9683830945 0.4660910072 4098.6467945793 0.0019084556 
21.1070473245 1.6306341648 1.4604758533 1293.3343753669 999999.1300002299 0.4790506541 3759.4977356382 0.0018905140 
18.0076515676 1.6624622633 1.4985782753 983.7813381507 999998.9683830945 0.4660910072 4098.6467945793 0.0019084556 
21.1070473245 1.6306341648 1.4604758533 1293.3343753669 999999.1300002299 0.4790506541 3759.4977356382 0.0018905140 
20.7303824793 1.8118832493 1.5172946762 577.8472329636 999998.9099802590 0.4393611825 4211.8582523832 0.0022883782 
21.1070473245 1.6306341648 1.4604758533 1293.3343753669 999999.1300002299 0.4790506541 3759.4977356382 0.0018905140 
23.2823550516 1.5747163630 1.4619242073 1827.3476220786 999999.2695478285 0.5906702635 3856.4213839409 0.0016758835 
21.1070473246 1.6306341648 1.4604758533 1293.3343753669 999999.1300002304 0.4790506541 3759.4977356382 0.0018905140 
23.2823550582 1.5747163627 1.4619242073 1827.3476220786 999999.2695478294 0.5906702635 3856.4213839409 0.0016758835 
18.6490656442 1.6402853565 1.5314845901 616.8925668760 999998.6819238721 0.3216560831 4489.2521966165 0.0016880507 
19.0448679633 1.6412168793 1.5573723401 499.3777794701 999998.4974786579 0.2779732721 4705.0147300890 0.0017302230 
18.0334199298 1.6581197722 1.5046320088 911.6816367881 999998.9121690176 0.4331082457 4150.0126810950 0.0019209075 
21.1070473246 1.6306341648 1.4604758533 1293.3343753669 999999.1300002304 0.4790506541 3759.4977356382 0.0018905140 
18.7253379420 1.7901639265 1.5271713286 713.7419529390 999998.8859822804 0.5156334199 4299.9012720957 0.0022955366 
20.1955603453 1.6471878792 1.4932987893 1173.1325534351 999999.0922776444 0.4974966118 4006.7428497636 0.0021556072 
21.7242836081 1.6383818486 1.4920808808 1564.6244748297 999999.3294084426 0.6297695715 3985.8366800048 0.0023026648 
20.7225388464 1.8265367272 1.5368071347 378.4629284992 999998.6600567470 0.3116842170 4386.3358811532 0.0022914456 
16.8428027745 1.6874244644 1.5688790544 1231.6616187887 999999.1334310092 0.7356783348 4684.1507402298 0.0021653565 
18.2220466365 1.6534622357 1.5844433374 1658.2609639335 999999.3701181402 0.9476753937 4833.0581697681 0.0021023119 
18.9552838205 1.7521490177 1.5328373739 1314.9829528883 999999.4013965572 0.8367379428 4356.5926937308 0.0026955518 
23.6778352360 1.7386704746 1.4934058900 1809.7782712131 999999.7912856527 1.0039020356 4025.1686185450 0.0029682894 
17.5433655331 1.7621839170 1.6000810251 1365.0478434978 999999.4991539917 1.0188217262 4966.2392043170 0.0028191931 
18.7514724093 1.7420473976 1.6344795098 1690.7007887771 999999.8057398475 1.2704158793 5299.4081704277 0.0030810213 
19.9880408687 1.7854359350 1.6361267356 1683.3512271841 999999.8166508846 1.3974205144 5360.3043574384 0.0034568979 
20.7304124972 1.8118833889 1.5172944167 577.8472329636 999999.4609539763 0.4393611825 4211.8582523832 0.0022883782 
20.7304124972 1.8118833889 1.5172944167 577.8472329636 999999.4609539763 0.4393611825 4211.8582523832 0.0022883782 
23.2559146634 1.7184682127 1.5012089188 984.2403229877 999998.9503445607 0.5198921496 4098.3502098059 0.0030040341 
23.2559146634 1.7184682127 1.5012089188 984.2403229877 999998.9503445607 0.5198921496 4098.3502098059 0.0030040341 
23.3901340898 1.7533365416 1.5210110604 897.5407197009 999998.4610483871 0.5522402630 4309.2176614482 0.0033197001 
18.1284017750 1.7924222561 1.5390008330 840.6092976292 999998.8613411952 0.6304386754 4411.4936120734 0.0022079544 
21.1392329489 1.7896680125 1.5488996710 859.2487917510 999998.9400027776 0.7286863224 4701.6076821252 0.0016109085 
19.1494911450 1.7027743992 1.4765276207 1001.5068684865 999999.5093851960 0.4930740282 3865.5361071014 0.0020800283 
20.6134692790 1.6414896160 1.4281224424 1195.1011026907 999999.7414620519 0.4416943907 3578.3274963590 0.0016198290 
22.7606661520 1.7963187099 1.5319941206 691.4089665816 999998.4141892582 0.4954393142 4397.3550415104 0.0032266762 
18.1284017750 1.7924222561 1.5390008330 840.6092976292 999998.8613411952 0.6304386754 4411.4936120734 0.0022079544 
21.7903762247 1.6797316104 1.5532283690 1311.0323582683 999998.2132933988 0.7001819938 4573.6823943387 0.0030980868 
23.0183912846 1.6436381060 1.5638251823 1620.8440541116 999998.1128454690 0.8025533336 4661.8460707528 0.0030337921 
18.2076682591 1.7576501033 1.4885173598 1105.3499742804 999998.8036746185 0.6929738054 4008.5936317077 0.0019052480 
19.2637360411 1.7108184657 1.5061900009 1457.0710906967 999998.9390801457 0.7746492697 4109.7409047592 0.0024403401 
17.7143922098 1.6723170547 1.5355810446 1654.1845069513 999999.4253717097 0.8631790634 4381.9968099115 0.0021946028 
21.4544648524 1.7552627417 1.5210614866 1253.4413581601 999998.7467581178 0.7789429329 4275.4488779794 0.0029970216 
19.6294673724 1.8259511484 1.5669154418 1044.1559703974 999999.3726847731 0.8907670423 4652.6417340504 0.0024729330 
17.1009146953 1.7695238400 1.5356371013 873.7954695998 999998.9068275797 0.6249767060 4415.8854292154 0.0019791177 
23.6104182877 1.7482753095 1.4461119331 1168.3160981345 999998.9070856711 0.8524768574 4253.9891792665 0.0011915929 
20.7476974325 1.6375863251 1.6390040205 1719.4598633245 999998.5342324316 1.0406518508 5298.5616582380 0.0024428975 
20.8461241463 1.8288861218 1.5511807996 1338.1478680869 999998.1142098134 1.1791074309 4558.5021751067 0.0019708719 
21.4544648468 1.7552627415 1.5210614869 1253.4413581601 999998.7467581178 0.7789429329 4275.4488779794 0.0029970216 
20.8281927047 1.7321395703 1.5701369783 2026.8870965141 999997.8383594356 1.2997261353 4753.0491451087 0.0033413390 
19.1085086460 1.6418564596 1.5349206963 2065.9494366366 999998.8853190998 0.9807719857 4376.1237465672 0.0021940314 
17.4680494030 1.7684946431 1.5483808869 860.7409391920 999999.0478425266 0.6010106447 4486.7506155380 0.0024531767 
21.7393784167 1.8438288923 1.5528742390 1321.1626765297 999997.9933592647 1.1908724385 4538.3297445101 0.0021831152 
22.7346970996 1.8467636200 1.5797219236 858.0197741869 999999.1283066589 0.7646306636 4843.9245461032 0.0033806506 
17.8514156524 1.8003783008 1.5858948895 977.3640597143 999999.0542171190 0.7998346334 4822.8593699159 0.0025040702 
23.5716786099 1.6508831969 1.6336011185 1363.4366102890 999999.0982801267 0.8151178115 5320.3334421939 0.0033227621 
23.4609601903 1.6070018959 1.6633438837 1827.9527211456 999998.7632973732 1.0955796165 5519.8997466581 0.0023555394 
20.3207022359 1.7080812082 1.6419022069 1466.3039146791 999999.0105912217 1.0265049717 5382.9245507052 0.0032270497 
20.3696140527 1.7660730957 1.5315965998 2752.4970239398 999999.9949629433 1.8094131664 4362.4139181109 0.0029181045 
19.4701062701 1.8271490050 1.5912376670 1770.3788210477 704840.0761100436 1.5529271502 3440.8996056949 0.0027479538 
17.3612142127 1.7442616491 1.5912374500 2212.9735263097 704840.0761100436 1.5529271502 3440.8996056949 0.0027479538 
22.9143972236 1.7276015609 1.7273924273 1770.3788210477 704840.0761100436 1.5529271502 4301.1245071186 0.0027479538 
22.3288172957 1.8397424666 1.5831883953 1770.3788210477 704840.0761100436 1.5529271502 3440.8996056949 0.0034349423 
19.9755068516 1.6893234435 1.5885304433 1947.4167031525 775324.0837210477 1.1646953627 3784.9895662644 0.0030227492 
20.8182601443 1.7358599792 1.6468584026 1661.3234856712 651554.1663561242 1.2485534288 3559.2665521308 0.0035019924 
18.6561596641 1.7399591008 1.5767369304 1595.8902844453 760550.6357257811 1.0659291959 3630.2867199924 0.0029926316 
19.9350199667 1.6661172744 1.5734716119 1508.6460161440 788405.9155336497 0.8224302187 3724.9802771411 0.0027714763 
19.9350199667 1.6661172744 1.5734716119 1508.6460161440 788405.9155336497 0.8224302187 3724.9802771411 0.0027714763 
21.2957467756 1.6728854583 1.6760954451 1645.6195173770 785846.1674337536 1.2047236129 4436.5362938413 0.0022256052 
18.9851722604 1.7951431212 1.5187088793 1573.6549334608 904981.6110510249 1.2029611818 3896.9995818725 0.0018302924 
16.6277413472 1.7004811147 1.5119749442 1398.5992686277 924550.5307763625 0.7891862536 3922.6255504922 0.0018362630 
18.7090594812 1.6819609526 1.5719771832 1681.2500727176 886825.8733409394 0.9583099896 4172.1975552567 0.0026679297 
20.8601948951 1.7896723394 1.4752524055 2185.9005205225 999999.8592496457 1.6333786968 4105.7189405564 0.0014965857 
20.8507635002 1.7411205207 1.5586091995 2826.0328799995 999999.0575580621 2.2036986277 4850.4708603376 0.0015414011 
20.0169159185 1.7060561073 1.5049852576 2623.8006406098 913031.4214928135 1.3618229755 3744.0451859754 0.0025364813 
21.9407896069 1.5897629122 1.5748673441 2742.5226984057 999999.8439517705 1.3470944971 4812.4897748278 0.0018475668 
17.9037207999 1.7417860640 1.5220537953 2103.8067931053 897775.9483204118 1.2877635108 3817.1381115226 0.0023757533 
19.0323984261 1.6531778273 1.4387545735 2234.6540323734 989952.6074454793 0.9535694842 3718.7790668618 0.0015062268 
23.1708833856 1.6726452729 1.7065588040 1931.3530062880 926878.4626174401 1.4890298093 5480.0946510567 0.0023240359 
17.8410201627 1.7640178888 1.5745886147 1026.9977950068 922172.4386738304 0.7334578517 4368.3407812591 0.0028023482 
18.9376030985 1.6352976819 1.4803761795 2239.7152557989 997042.6320727784 0.9740522463 4013.7327731895 0.0016757041 
21.5835219435 1.7060456723 1.5085862011 2571.2794225363 985949.9727238800 1.3336621586 4089.8524479708 0.0028149778 
18.6105517226 1.7763961324 1.5567537800 1026.9977950068 954282.0804999670 0.7334578517 4368.3407812591 0.0028023482 
19.5686446958 1.6711534093 1.4904712313 1483.0518514141 982803.8707814685 0.6744664660 3910.2777811327 0.0021845190 
20.0536065608 1.7043493930 1.6292261753 1294.2151155793 968224.8352032523 0.8759594260 5095.8105812810 0.0031747016 
20.7307624285 1.6684981193 1.6713329957 1532.5687742362 976555.2216109410 1.0645696387 5459.1830499730 0.0025714214 
22.3206229838 1.7137001750 1.4157650067 1393.1168509579 978898.1928656443 0.6252708330 3324.8146695493 0.0017648311 
20.3199933639 1.8283856694 1.5844098008 978.5803352518 971484.2758505824 0.8423663859 4707.2119447402 0.0030270270 
22.8102258518 1.8668235672 1.6319791672 983.5268337815 977304.3863542778 1.0332375762 5121.1234898653 0.0026430772 
20.3199934673 1.8283856748 1.5844098008 978.5803352518 971484.2758505824 0.8423663859 4707.2119447402 0.0030270270 
22.8102258518 1.8668235672 1.6319791670 983.5268337815 977304.3863542778 1.0332375762 5121.1234898653 0.0026430772 
18.8909266400 1.7942690265 1.5154310343 925.3510139520 976432.7339995310 0.6900432779 4147.9458359669 0.0019195747 
19.0254388813 1.7342658494 1.4444914948 1202.9884550338 979334.7281039681 0.6592528764 3640.1992127158 0.0016391970 
19.8727921795 1.6201659993 1.5753707457 1439.8001998689 972060.6938141743 0.7320453911 4618.0876505022 0.0021044517 
18.8909266400 1.7942690265 1.5154310343 925.3510139520 976432.7339995310 0.6900432779 4147.9458359669 0.0019195747 
19.8727921795 1.6201659993 1.5753707457 1439.8001998689 972060.6938141743 0.7320453911 4618.0876505022 0.0021044517 
19.8727921796 1.6201659993 1.5753707457 1439.8001998689 972060.6938141745 0.7320453911 4618.0876505022 0.0021044517 
22.9653465435 1.8572555363 1.6669203249 857.9102534849 971603.9457159422 0.9210530423 5401.3650258871 0.0027477996 
18.4731062107 1.7305841197 1.5534288875 1135.6611638335 973143.9430239649 0.7073111525 4424.4360851361 0.0027842691 
19.5686446958 1.6711534093 1.4904712313 1483.0518514141 982803.8707814685 0.6744664660 3910.2777811327 0.0021845190 
18.3456671224 1.6397432299 1.5259933205 1245.3775036855 979871.0491396331 0.6137086203 4291.5117605806 0.0018115641 
18.3456671224 1.6397432299 1.5259933208 1245.3775036855 979871.0491396331 0.6137086203 4291.5117605806 0.0018115641 
18.8909266400 1.7942690265 1.5154310343 925.3510139520 976432.7339995310 0.6900432779 4147.9458359669 0.0019195747 
18.8909266400 1.7942690265 1.5154310343 925.3510139520 976432.7339995308 0.6900432779 4147.9458359669 0.0019195747 
22.7018780329 1.8150919429 1.6369120102 855.9029854865 954353.3606393430 0.7573439314 5199.5668592585 0.0040504470 
18.8909266400 1.7942690265 1.5154310343 925.3510139520 976432.7339995308 0.6900432779 4147.9458359669 0.0019195747 
20.9903196689 1.6305442604 1.5680289841 1304.6400369376 964383.7685725868 0.7565158735 4701.0331831582 0.0016191408 
20.1519943689 1.7717365130 1.4664183588 992.4850738016 968177.5116489654 0.6258196035 3704.3778968908 0.0018466218 
20.1519943689 1.7717365130 1.4664183588 992.4850738016 968177.5116489654 0.6258196035 3704.3778968908 0.0018466218 
22.4390881587 1.6686947412 1.4507754746 1068.1960001331 949693.3884094162 0.4225287899 3445.2744165344 0.0021394508 
20.7365262757 1.7361892646 1.5892778646 956.0933433943 943722.3675037766 0.7596600171 4765.7973163362 0.0016519489 
22.3392175638 1.6436213353 1.3312417692 1191.3072037340 962822.2993671512 0.4833601377 3316.2330420758 0.0010439775 
23.2678967919 1.5741074196 1.5704285801 1042.6138011777 940216.2980515615 0.4547004322 4420.9185105515 0.0021338940 
22.4390881587 1.6686947412 1.4507754746 1068.1960001331 949693.3884094164 0.4225287899 3445.2744165344 0.0021394508 
19.3343053521 1.6855612459 1.6163345222 881.8188021521 933693.2215903804 0.5583760458 4777.2043457566 0.0028764369 
20.7762522182 1.6617585322 1.4115720365 1199.5413356188 971086.9833110829 0.6069213884 3808.0486136980 0.0011858657 
18.0854187586 1.7630189832 1.4956022589 934.8977470801 961788.4403563320 0.6401186815 4016.7998040408 0.0016568591 
20.3570119915 1.7130618588 1.6643704650 983.3334582377 912005.2533089742 0.7825886275 5065.0542199943 0.0021247907 
18.2695093020 1.7923394652 1.5376994009 1333.6436341726 894515.5875727286 0.9921958057 3931.9953220002 0.0022661815 
23.6164514281 1.6134930603 1.5890411795 516.0064719043 931692.7248408874 0.2522664775 4538.7350171484 0.0028665830 
22.0656311448 1.7977409439 1.4839748154 320.5424141736 978958.2624300902 0.2209302064 3839.5043604769 0.0021681166 
23.6170480387 1.6267119893 1.6564790728 1121.1425571124 907382.3407880103 0.7423948497 5026.1823211650 0.0019090442 
23.6170480384 1.6267119893 1.6564790728 1121.1425571124 907382.3407880107 0.7423948497 5026.1823211650 0.0019090442 
23.6170480386 1.6267119893 1.6564790728 1121.1425571124 907382.3407880112 0.7423948497 5026.1823211650 0.0019090442 
21.7530618063 1.8183535001 1.5887753313 664.3003322830 890319.5371002075 0.5530409545 4408.3668508082 0.0035869370 
20.0916996224 1.7803295246 1.6099249326 978.5834595667 873528.2583534773 0.7663647013 4478.5657246686 0.0034732844 
16.5137924343 1.7122325241 1.5550376039 791.7948459141 941491.7867502864 0.4855293184 4286.0224018854 0.0022461014 
16.5279832094 1.7592727790 1.5791544810 1527.2202778751 877771.8807599691 1.1168853352 4181.7310691607 0.0023315171 
21.2387686587 1.7565366572 1.4561623320 2176.4047884070 869271.3516221819 1.5409624074 3612.2683459685 0.0013019375 
20.8264746293 1.6412097473 1.6480841916 1936.6915830958 844410.7113279556 1.2303153525 4550.4810628899 0.0022558107 
23.1843486805 1.6109784286 1.3923342969 1625.4171175674 925169.7001791766 0.7012809636 3585.6104336580 0.0011184768 
16.7192839440 1.7156263487 1.5994549390 1187.4607366031 909482.9921994419 0.8151840203 4503.7818998213 0.0022385022 
22.7186159545 1.8541730671 1.5587660647 532.4472665489 948773.7562550791 0.4825210849 4352.3275893362 0.0026805754 
21.1432870090 1.7810027689 1.6907439593 1084.3561572241 866322.8956875931 0.9799287474 5056.9813523392 0.0033536785 
18.3444187848 1.7572782875 1.5828401243 1580.9935777576 853599.3082189306 1.1204096713 4119.8430419170 0.0029785175 
19.7618919467 1.8065006629 1.5522907852 2125.6002023489 850183.6787448820 1.7986950712 3920.6422178101 0.0018329806 
20.3319844057 1.6934385625 1.6400531102 831.8291458165 903570.8870129408 0.5614417705 4836.6227522328 0.0031117944 
16.7192839440 1.7156263487 1.5994549390 1187.4607366031 909482.9921994419 0.8151840203 4503.7818998213 0.0022385022 
22.9514307002 1.8266289920 1.6570422651 707.6701558668 877422.4993551971 0.6636501572 4939.0699460901 0.0040405809 
20.7774246234 1.7433519177 1.6058407360 1353.3893596541 849815.5608995699 0.9580146314 4332.8611874604 0.0035374245 
20.6818855741 1.7687795508 1.5514550080 1991.2061477359 815758.2014058521 1.3639565537 3727.5784883154 0.0032046176 
23.1433646691 1.6918041065 1.6065795409 684.5049607638 899361.3905428238 0.4261194162 4603.5510644450 0.0036397670 
22.3864079584 1.7777254885 1.6163460407 526.2129170997 898177.6479400480 0.4119040097 4716.7718021240 0.0039722396 
23.1433646691 1.6918041065 1.6065795409 684.5049607638 899361.3905428238 0.4261194162 4603.5510644450 0.0036397670 
22.3864079615 1.7777254874 1.6163460407 526.2129170997 898177.6479400480 0.4119040097 4716.7718021240 0.0039722396 
22.4719061448 1.8614769764 1.6147307941 498.7020516713 925311.6713403184 0.4866213821 4770.1219743424 0.0033557944 
21.1415171052 1.8522950277 1.6135533527 426.1316568480 948927.7495748801 0.4115274654 4835.4162627437 0.0029211594 
23.6538089952 1.8084888966 1.6927147934 1042.4106508330 847556.4702879132 0.9906500640 5046.9188541307 0.0040605150 
23.6538089952 1.8084888966 1.6927147934 1042.4106508330 847556.4702879132 0.9906500640 5046.9188541307 0.0040605150 
22.3864079615 1.7777254874 1.6163460407 526.2129170997 898177.6479400480 0.4119040097 4716.7718021240 0.0039722396 
21.7890359190 1.8339620522 1.6828306965 268.9783189996 948731.8153897050 0.2736443507 5443.9025395917 0.0031279023 
23.6035663093 1.7985082698 1.6015268474 598.4711420293 886096.7825474455 0.4804723318 4556.2239548177 0.0041562689 
23.5734779130 1.7839510086 1.5613020705 810.1471112297 884728.2512707487 0.5862066436 4188.6909260657 0.0038260304 
20.1257531228 1.8371962461 1.6254169051 153.5002566142 978328.2472383186 0.1468442564 5071.0621096542 0.0026828455 
22.9135371684 1.8232217435 1.6359407485 658.3598459469 887395.5691780746 0.5929598166 4829.1231290954 0.0040681555 
22.1638768672 1.8556949184 1.5727542002 510.7539720714 954682.2954820669 0.4747082574 4498.2181111909 0.0026707624 
22.9430068598 1.8152089205 1.7048156809 675.0924591040 898851.3400863515 0.6695634530 5393.6305349259 0.0036210033 
23.3872849097 1.8636825559 1.5773549249 331.9368109245 980925.4407470352 0.3286705392 4662.2141150042 0.0022439118 
21.6644668459 1.8166621231 1.6784496318 587.0334606312 907696.6850315779 0.5612087092 5223.3172290219 0.0035582498 
19.0650837202 1.8050031841 1.6470690084 854.2491480063 927988.7114269934 0.7811642976 4988.9102589979 0.0026594688 
21.6644667925 1.8166621076 1.6784496318 587.0334606312 907696.6850315779 0.5612087092 5223.3172290219 0.0035582498 
19.0650837202 1.8050031841 1.6470690084 854.2491480063 927988.7114269934 0.7811642976 4988.9102589979 0.0026594688 
19.0650837202 1.8050031841 1.6470690084 854.2491480063 927988.7114269934 0.7811642976 4988.9102589979 0.0026594688 
17.1496648217 1.7467698025 1.5445071061 745.9803923271 935688.1501264266 0.4860662025 4165.7596377117 0.0024179288 
16.5650860314 1.7216091670 1.5895544729 1064.4541670489 923710.9076000884 0.7365238338 4504.6548644839 0.0021186580 
19.6847470271 1.7058528509 1.4881581007 1429.8694012252 926721.4643569875 0.9168740673 4049.1334581050 0.0013689980 
16.5650860314 1.7216091670 1.5895544704 1064.4541670489 923710.9076000884 0.7365238338 4504.6548644839 0.0021186580 
16.4286671365 1.7178737639 1.5625411569 1350.2840823001 898441.1559716032 0.8541665942 4148.9579790256 0.0022725066 
17.6685613329 1.7926390398 1.5664168577 408.1795564395 950674.6915152572 0.3173528046 4418.8277277896 0.0024119363 
21.9839370234 1.8156631068 1.5543634298 143.8704665693 933988.4172489007 0.1132382505 4297.0297078075 0.0032501156 
18.7481367750 1.7395993091 1.4806505226 652.9982688171 977796.8972175317 0.4332370699 4111.1199382703 0.0014475590 
19.6406683247 1.8128649469 1.6036638652 450.4869464930 962462.5511861577 0.4092955589 4817.4381815950 0.0021114486 
20.5706682985 1.8073879776 1.6451853735 673.5217422764 951119.5611420257 0.6412013054 5102.4794471991 0.0022352148 
17.9919588719 1.7581111136 1.5385536011 655.5656902884 962645.8219132536 0.4846902570 4381.1815662495 0.0016939521 
17.6015910980 1.7463908977 1.4905181635 736.9513671593 956843.5274413514 0.4764162290 3963.7480316740 0.0016354478 
18.7811527111 1.7850209172 1.6556195320 589.3322542427 939979.6491874061 0.5167254554 5133.5619971602 0.0027949171 
22.6538700839 1.7803630175 1.7013524061 590.6933639685 916407.0050853211 0.5382741769 5480.2926989584 0.0036968125 
20.1063582858 1.7543402958 1.5127736896 639.6672609864 976698.4361989952 0.4776458153 4386.5913261509 0.0014646151 
21.0896385720 1.8456945299 1.6440751798 722.7765802643 933514.5796325210 0.7251075988 4999.7231675479 0.0027659090 
23.3103668242 1.8601244897 1.5569247564 715.9523732718 931452.8155718013 0.6648364855 4251.5663686009 0.0025321533 
20.4239219365 1.7691751634 1.6899562934 2133.1144301277 879081.0918987537 1.8930008675 5092.2101272817 0.0030453261 
20.1095433861 1.7993809269 1.6184695438 2763.8624060380 845617.0706288919 2.3047228809 4398.1744619720 0.0034529637 
19.6571256827 1.8021123445 1.5855460769 3624.7529525739 821865.2708844380 2.8974333435 4003.0644362981 0.0031664250 
23.3866065582 1.8219923959 1.5101760333 5346.5340456458 774361.6713955300 4.0828542686 3212.8443849502 0.0025933477 
17.8409260208 1.7764530137 1.6195334798 3579.7180445059 832294.5233842819 2.8702719382 4280.9246254196 0.0028585879 
23.3866065582 1.8219923959 1.5101760333 5346.5340456458 774361.6713955300 4.0828542686 3212.8443849502 0.0025933477 
22.5808311539 1.8460963060 1.6581507518 1129.2186419729 885737.3514216313 1.1169614137 4957.9447560746 0.0037441379 
23.2174524496 1.8658406842 1.5730047809 1037.6440345042 932298.6933823820 0.9975374052 4392.6984566298 0.0026265534 
21.1705529795 1.8430293782 1.6083858562 2097.5279944964 890744.6804142597 1.9354915944 4530.8427823009 0.0032614117 
18.4399556646 1.7950913621 1.6147499727 3085.3616248509 857836.4564318163 2.5609879459 4384.7791394648 0.0029734678 
20.7591236612 1.8108111339 1.5596375014 4095.6673275492 816536.9524933463 3.2175619832 3780.6324818125 0.0030885970 
22.5760765249 1.8473443211 1.6841684542 1300.4797897548 924528.7067449107 1.3643667126 5325.9627991555 0.0032165261 
21.3514195773 1.7915784099 1.6904633828 1538.6909751209 894264.4511243170 1.4214719010 5224.4068782431 0.0034089819 
21.5235375434 1.7599620730 1.6699686308 2061.4357043736 861109.4236981822 1.7034349695 4901.6234330856 0.0036596309 
19.2369740083 1.8167744769 1.5833670873 2484.6447841575 878647.8672030321 2.0817569606 4233.5944045858 0.0028375511 
23.3008723252 1.8288717070 1.5121452500 3532.2292204159 851121.2389224265 2.7860750547 3543.3286474891 0.0024647059 
20.8351165858 1.8475592384 1.6263779930 1739.4538727872 907663.5763571220 1.6889501860 4731.9615648012 0.0029516149 
22.7501410252 1.8677709914 1.5941162805 1839.8353216203 914363.1389735248 1.8226893285 4485.7389080803 0.0027229315 
19.9682304224 1.8300631556 1.5933286140 2193.4072708995 873333.0936279737 1.9293844208 4294.3160874588 0.0029466328 
22.5731786045 1.8380323301 1.5431928287 2639.8710114719 847735.2870695051 2.2118932750 3778.4927316105 0.0028116861 
19.9682304224 1.8300631556 1.5933286140 2193.4072708995 873333.0936279739 1.9293844208 4294.3160874588 0.0029466328 
19.3899957842 1.7908019464 1.6568598731 2606.6906445563 843339.6077095852 2.2910646625 4642.1712762356 0.0031216072 
22.2149575620 1.7751917051 1.6328718126 1958.8289832125 841903.2464096684 1.5678713715 4545.5172766119 0.0039587415 
19.8164846592 1.7848092510 1.6761107046 2964.3538705633 835880.4116759074 2.6690428205 4733.0415262740 0.0029871961 
21.6711413579 1.8343947805 1.5792038419 3189.8972005804 845249.6786146683 2.7500596384 4080.2915929696 0.0032820340 
21.5943166613 1.8079146682 1.6937755273 3219.1938438758 852822.5829387626 3.1128919474 4996.9823626209 0.0033141244 
19.2618965243 1.8217105971 1.5786414347 2492.9908454647 877437.0028420906 2.1188636358 4179.8470440932 0.0026588265 
17.3362040313 1.7878374800 1.5928246174 1275.0884022987 909335.3578900027 1.0328679085 4442.7690752940 0.0023571660 
19.8164846592 1.7848092510 1.6761107046 2964.3538705633 835880.4116759074 2.6690428205 4733.0415262740 0.0029871961 
22.1874111849 1.7337042019 1.5472195830 3592.6446752639 864110.1280398329 2.7890584663 4182.6457216867 0.0014468641 
18.8506109505 1.7392961900 1.6085916204 1962.9042988070 844846.9983861289 1.3912996505 4286.0354985694 0.0031310843 
21.4421539299 1.8259288279 1.5183604113 1663.2771664404 895502.8183912691 1.3547422848 3800.9672408442 0.0020584740 
23.3075496292 1.7415324033 1.7333981794 3246.1292160182 813515.8042552604 2.9586697903 5011.4580329833 0.0028053226 
23.4170489183 1.6827950627 1.6126719668 1717.3794709719 892406.0431310842 1.2849698940 4737.4246872381 0.0016030093 
21.1950953918 1.8325495835 1.6683021622 1065.2024495903 883250.0136313654 1.0731909676 4923.8404368421 0.0027907661 
19.4068324531 1.8262953920 1.5936809240 1273.8088450552 894775.3897458070 1.1483657096 4378.4421577272 0.0023594749 
21.2526665839 1.6281463067 1.5891708798 1300.5808560912 866269.9970694941 0.6690311925 4206.7770023402 0.0026264509 
18.8506109505 1.7392961900 1.6085916204 1962.9042988070 844846.9983861289 1.3912996505 4286.0354985694 0.0031310843 
17.8908565108 1.7771742194 1.5622739622 1913.8717149614 898166.4464784602 1.5069440409 4208.7465056953 0.0018792084 
21.4638637861 1.7418794277 1.6410341087 1867.1975918346 817882.9841132213 1.4050792864 4445.0209129186 0.0036825490 
20.9217057377 1.8066937081 1.6051199593 1790.4316197851 825847.4202820761 1.4845896413 4209.3844376131 0.0035752359 
16.5339935588 1.7453234706 1.5794333426 2287.8383448743 819811.0198590393 1.5995723904 3905.9976373851 0.0024278561 
19.4380824240 1.7861085901 1.4888476700 3070.4938075142 807148.4350266487 2.2056244211 3305.6259419510 0.0016904369 
17.7045156251 1.7906562925 1.5755397085 1007.7317009142 866354.3591311545 0.7842153351 4099.7707634532 0.0025758129 
18.0170173753 1.7283465931 1.6149392705 1353.5728084997 815235.2672906645 0.9520451293 4160.9499251417 0.0028765172 
23.0930563178 1.7011902880 1.5856355786 1593.8097941661 768692.0250627834 0.9712859155 3789.4120135714 0.0036372764 
19.8364357326 1.6406444392 1.5689539233 1488.7838830899 842655.5135897209 0.7580680984 3935.8770169087 0.0024645424 
22.2607110145 1.6344441916 1.4772859589 1659.6924405720 847339.4305895404 0.6292828459 3269.3186096213 0.0022149422 
18.8864231707 1.7794240395 1.4918039606 2274.1061103607 823246.9125244266 1.6028942525 3386.4006773924 0.0017079305 
18.8369537686 1.6707699549 1.5752995927 1972.4309755272 861043.7933924563 1.2497885503 4196.2174658389 0.0017255299 
22.5131186487 1.6533756708 1.6853650042 465.3149723513 878123.6340326635 0.3173517182 5030.2067137147 0.0027996540 
16.2321088501 1.7392095466 1.5605473640 588.6699414987 901873.8101527190 0.3976562378 4156.4133938529 0.0021704071 
16.2321088498 1.7392095466 1.5605473640 588.6699414987 901873.8101527190 0.3976562378 4156.4133938529 0.0021704071 
20.5441396777 1.6576638460 1.6511821705 871.3580334801 878374.7532488734 0.5618840564 4754.1740884237 0.0026505878 
21.3065406101 1.6728901382 1.6715657903 1105.8675947580 858568.5789143587 0.7634076168 4819.9610240879 0.0029091401 
20.5367602329 1.6610632921 1.5830610446 947.0662687743 894332.9709419473 0.6136648687 4469.7134227653 0.0016433944 
20.2575616719 1.7491948833 1.5288850502 1678.2305802315 784975.6357039954 1.0430621089 3403.7610527116 0.0028950601 
19.3891884718 1.7543912595 1.4517869708 1857.2883515158 842573.9213928605 1.1077140114 3179.0357724000 0.0016584913 
20.1635555542 1.7965551959 1.5339810186 981.2212281477 878009.4049570586 0.8068559963 3970.6289714025 0.0016711825 
19.8364357326 1.6406444392 1.5689539233 1488.7838830899 842655.5135897209 0.7580680984 3935.8770169087 0.0024645424 
20.2575616719 1.7491948833 1.5288850502 1678.2305802315 784975.6357039954 1.0430621089 3403.7610527116 0.0028950601 
19.3891893191 1.7543912518 1.4517869708 1857.2883515158 842573.9213928605 1.1077140114 3179.0357724000 0.0016584913 
21.9740303606 1.6682439202 1.6471926160 660.2446114126 894076.5572281445 0.4767874908 4889.4999523860 0.0018702076 
17.0843689732 1.7381944604 1.6182608107 603.3061309605 867990.9670105411 0.4544391669 4441.7904204336 0.0022916472 
20.7180665399 1.6728370926 1.6111982724 573.9525715632 872489.3424723444 0.3461772101 4438.4986943716 0.0030462512 
19.8433473157 1.6784262383 1.6551124190 501.9778297825 867401.2206851151 0.3424885673 4727.1269502793 0.0026896399 
20.4126136236 1.7506266464 1.6576716009 406.7733329190 860705.8068262651 0.3231326573 4777.2399854437 0.0034304481 
23.2850328142 1.6298056464 1.6727889410 620.1452137400 874963.7737610531 0.3897949906 4912.5067327978 0.0027856639 
20.4126136507 1.7506266504 1.6576716009 406.7733329190 860705.8068262651 0.3231326573 4777.2399854437 0.0034304481 
18.0750599871 1.6870463070 1.5807333157 445.0162443773 898671.6627082881 0.2637362836 4295.0419769082 0.0025936305 
17.2366090839 1.6754130169 1.5016891184 187.1435900055 951036.3031801758 0.0988544306 4008.1285419813 0.0016883890 
17.2776641423 1.7095498630 1.6111484540 347.2542371594 898820.0049682476 0.2435594555 4554.9788893232 0.0021464950 
19.7689795913 1.6224487388 1.5621332080 726.2311204658 892080.2779535064 0.3551822246 4126.1082876737 0.0021500404 
21.2935550934 1.5947824961 1.4851543170 885.9600142393 907767.5135171274 0.3712070083 3800.5424387887 0.0015098365 
17.0802482014 1.6926089779 1.5457802018 415.7274697797 895094.0899880871 0.2352465858 3999.9838217219 0.0022546861 
18.6754756917 1.7770876552 1.5057552287 154.9207198955 917006.0404793168 0.1131676116 3911.5651610156 0.0016643234 
19.2704356183 1.6854754202 1.6525639134 411.4998138327 892493.3341540366 0.2921318113 4841.7718042328 0.0023133737 
17.2996652658 1.7188333945 1.4845372213 230.8864161871 911637.1709106399 0.1285438127 3648.2146129280 0.0018128770 
19.6710644180 1.6357230848 1.6075187668 568.8654671492 892286.8060537715 0.3236570180 4483.9400459532 0.0022317070 
16.7438301771 1.7027521967 1.5786691010 299.3217019191 921764.8186671062 0.1954931209 4424.9501731070 0.0020008814 
16.3223746665 1.7153498934 1.5696260750 321.1931150099 902065.2525323383 0.2103378120 4244.9932085804 0.0020631254 
18.0884697282 1.6717342973 1.6057187784 243.3161055017 916289.3974135721 0.1542574385 4607.0638574221 0.0020875588 
21.5941076523 1.6535820988 1.6430699600 637.7942435737 859402.0020220655 0.3950522878 4607.9230278329 0.0029414838 
22.5670737454 1.8021508009 1.4704016628 138.5108297693 924817.4554489120 0.1090778656 3809.9070106827 0.0014360578 
17.8519943490 1.7676378470 1.6304294654 266.7434783997 879351.5529358130 0.2137068377 4606.6055528945 0.0028304191 
22.0102364284 1.7900144996 1.5137196927 225.2131328594 928039.6053774593 0.1858113002 4166.4412799930 0.0014749054 
18.0803860416 1.7741074823 1.5076790629 215.5335407758 912856.8396265057 0.1475247537 3804.5590135713 0.0019601253 
21.5513449970 1.6702416991 1.6595396366 519.3316092418 875748.4720026676 0.3459574545 4834.2846082768 0.0030470681 
22.7132435741 1.6382206972 1.6151432647 687.1723512553 873915.3001505554 0.3827114380 4475.7255223901 0.0030366746 
23.3798215525 1.6757623179 1.6976187260 516.1468620870 837825.4230569564 0.3744564870 4928.2823791776 0.0032228428 
16.7438301771 1.7027521967 1.5786691010 299.3217019191 921764.8186671057 0.1954931209 4424.9501731070 0.0020008814 
21.1912260971 1.6901283908 1.4177583202 37.6042279256 963787.2148453149 0.0215838572 3870.0876874733 0.0011700679 
17.9350272862 1.7681760246 1.6195800706 424.4208250384 867855.9719891065 0.3509258463 4461.8715290104 0.0021662477 
19.0001239595 1.7800412110 1.6412679297 486.9703865981 840901.5486501066 0.4286422090 4480.3322069621 0.0022489308 
19.7478814559 1.6171593814 1.5591054658 236.7721403594 948719.2420061056 0.1177767582 4406.4894951554 0.0019181982 
20.1985692811 1.6915492341 1.6192474971 434.6331017792 857125.6314333979 0.2794178003 4428.3973038772 0.0031131308 
19.0879346519 1.8185180748 1.6020422759 405.6598194340 823023.6217036080 0.3647641410 4090.6803947385 0.0023123510 
21.2520808362 1.8479099861 1.6250371104 490.1036589713 760175.8115523593 0.4882578323 3932.7758445301 0.0025094273 
17.5326601109 1.7268192893 1.6225956216 615.9643450162 808325.9660286525 0.4422288521 4169.1142106168 0.0026752138 
20.6634714193 1.6898674029 1.6518188921 844.4789895366 759814.9410779772 0.5791949995 4146.1120241077 0.0030988542 
17.5326601109 1.7268192893 1.6225956214 615.9643450162 808325.9660286525 0.4422288521 4169.1142106168 0.0026752138 
20.0906229050 1.6718060811 1.4847686574 240.9921495559 937889.0040092164 0.1408958911 4095.4129520880 0.0013470609 
16.8132582723 1.7460335024 1.6090886326 335.8624334347 874442.0288532954 0.2528332963 4401.8130037599 0.0023081215 
20.9989870160 1.6845658082 1.4656337940 129.5407590187 955255.7755345940 0.0786665544 4116.8637178308 0.0012641914 
16.6019181606 1.7230585250 1.5838290912 426.2850099323 858794.3773030040 0.2836948624 4125.6329328498 0.0024126400 
18.8028985489 1.7134607067 1.6127894232 574.6571353892 810563.6781872092 0.3862090163 4130.0175403593 0.0029868643 
17.4957470672 1.7318803595 1.6331732935 484.5084648817 831187.5600701371 0.3644616753 4360.5479850766 0.0024772819 
19.2980355577 1.7637485722 1.6536020579 522.2879999307 798178.0050277628 0.4522557395 4341.7675708705 0.0022472917 
17.0812036889 1.7446339053 1.5824664514 473.7347553175 859760.3075724506 0.3520346352 4168.2747879259 0.0019494663 
17.3589624783 1.6800161881 1.4843679588 315.4812162981 914056.7837178682 0.1628784084 3731.9654615604 0.0016402069 
20.6924708139 1.6280178033 1.4031004652 305.2906077298 933864.1611501547 0.1179009644 3397.0416904607 0.0013062496 
16.9231713505 1.6869872069 1.5236728358 363.5988806787 884328.3554313270 0.1968177814 3803.9468176127 0.0020085213 
19.8887594373 1.6482672682 1.5339839716 421.3071011076 869228.0109335089 0.1991813212 3788.1386119078 0.0024096654 
18.1076504173 1.6739172108 1.5246493903 562.4949542473 871066.5157222054 0.2848868637 3729.2844117190 0.0022278603 
21.0547938155 1.6595300781 1.5263753360 765.9534289798 851070.4562584907 0.3617252427 3656.2548034074 0.0026450903 
19.4687473507 1.6864209562 1.6358647123 597.0474797999 815143.5072650199 0.3957257163 4311.2715947793 0.0028505473 
21.0547938155 1.6595300781 1.5263753360 765.9534289798 851070.4562584907 0.3617252427 3656.2548034074 0.0026450903 
21.0547938156 1.6595300781 1.5263753379 765.9534289798 851070.4562584907 0.3617252427 3656.2548034074 0.0026450903 
20.0205930702 1.6917746342 1.5861814611 971.6342281336 778699.5673296696 0.5815124612 3786.7732911442 0.0030434483 
21.9643156231 1.6816963224 1.6154448431 1246.7977916466 733435.3455277500 0.7726780311 3786.0906307624 0.0033603398 
18.3730897451 1.8000370538 1.6261555947 444.5810621464 801697.5794098142 0.3921044349 4155.3362298960 0.0024663171 
16.4127276790 1.7259264021 1.5471586478 709.0998541961 811368.3002536441 0.4455130978 3638.7913125969 0.0022071336 
16.7979087102 1.7324709231 1.5043155776 776.3212135996 811770.6112868618 0.4751651385 3393.1781987157 0.0018172683 
20.8704715818 1.6855157725 1.5083438076 944.9834442587 824102.6873685708 0.4609811444 3406.8546561406 0.0026240073 
16.4127276789 1.7259264021 1.5471586478 709.0998541961 811368.3002536446 0.4455130978 3638.7913125969 0.0022071336 
20.8100182613 1.7414889240 1.6994059558 563.9827847733 779088.5142449802 0.4863291743 4555.6467943768 0.0026927874 
23.5496140010 1.7107972263 1.3558829720 343.1004678379 886137.8586231417 0.2018348251 3339.2328246086 0.0010192359 
18.6079921074 1.6545789573 1.5538738414 642.6182799205 853042.2733379598 0.3307829971 3871.3105954589 0.0023123144 
19.5545995055 1.6882127273 1.4599748113 534.4002997608 864521.5710387363 0.2425965821 3236.1906666916 0.0019365175 
21.2430043091 1.6457377240 1.5447842387 600.3744407207 847034.9673130362 0.2863064680 3779.6219884075 0.0026764533 
23.3829421878 1.6240885775 1.6404794010 488.0856271830 847474.5271759627 0.2794397841 4523.5349038318 0.0029319500 
20.9837081033 1.6603571340 1.5090738528 420.4006062994 856756.7311079775 0.1902907824 3543.7951973051 0.0025010769 
18.2722581624 1.6918756098 1.5469554994 185.9310242686 865403.6428343034 0.1030868491 3873.0243159490 0.0025332520 
21.9691874484 1.6716587176 1.4847881363 797.2551555843 828725.7066127372 0.3480983606 3247.7271112593 0.0024694621 
22.2584406739 1.6449490072 1.4063259663 823.7797886059 884950.9169807550 0.2787155142 2986.5201812095 0.0016271847 
19.3050511231 1.6500562791 1.4280332999 535.2401367906 927325.4523946915 0.2274110020 3462.0958268420 0.0014232260 
22.1669778578 1.6350926231 1.4125674819 833.9869040281 941349.4061324554 0.2774084406 3226.1664775917 0.0016354222 
21.4757605217 1.6277687273 1.4550893705 991.2426468941 940564.5667040022 0.3565132704 3494.7213385119 0.0018739216 
23.2481004724 1.6185700106 1.4660052690 922.6436239103 884166.9902809158 0.3181531132 3329.6130791167 0.0021231490 
23.4601955605 1.5924866823 1.5515351490 915.1049896513 844974.1753102578 0.3826320724 3815.0417852746 0.0024569743 
22.1669778842 1.6350926205 1.4125674819 833.9869040281 941349.4061324554 0.2774084406 3226.1664775917 0.0016354222 
22.5917353305 1.6004071230 1.3795748531 701.7056143354 910723.1333404907 0.2398857024 3234.9091086486 0.0012153752 
19.8536142976 1.6217294565 1.5728911920 687.0687468821 807285.5849224934 0.3653297706 3866.0819529485 0.0018619858 
21.3264603644 1.6167754089 1.4410985830 1092.5716598759 824729.4893411521 0.3804348923 3029.0630147866 0.0016630009 
22.4264601895 1.6837653349 1.4878686723 915.5087113994 797315.2418895151 0.4182147172 3150.1308077236 0.0026180916 
18.9376605317 1.7694124357 1.4755196417 513.1768064528 833932.2443179017 0.3453122633 3347.8475770550 0.0016189736 
18.9376605246 1.7694124374 1.4755196417 513.1768064528 833932.2443179019 0.3453122633 3347.8475770550 0.0016189736 
22.4641686816 1.6546644246 1.5025459457 1043.8445693861 815291.3234395896 0.4512794956 3327.9252495012 0.0026161468 
19.8536142977 1.6217294565 1.5728911920 687.0687468821 807285.5849224934 0.3653297706 3866.0819529485 0.0018619858 
20.9039549572 1.7187118567 1.5163403886 805.5080745750 817916.8909537443 0.4434715771 3450.6028136660 0.0028320706 
22.6207251830 1.8366427146 1.5542123269 541.4445926860 818823.3636675058 0.4548386245 3752.3568700066 0.0030991834 
18.8108009960 1.7160700467 1.5228680080 442.1740206903 823216.3294892651 0.2479525511 3507.4317360452 0.0025464887 
21.9566087912 1.6601831150 1.6863625266 575.2397499212 754251.4182072477 0.4021773912 4320.9163094239 0.0026637371 
19.6043568040 1.7474032337 1.5987080040 535.2614303799 687560.6979765920 0.3786867133 3440.7584556364 0.0032986594 
17.5934413643 1.6762142353 1.4994576991 506.9209168971 865424.0182318063 0.2773923973 3689.6729737105 0.0015797341 
23.6427909816 1.7453769283 1.5882880354 389.2012908145 659532.3767608020 0.2672166328 3298.0078790213 0.0039945176 
19.5789920748 1.7568294621 1.5855844611 1463.2229326966 835928.9312356312 1.0349465490 4080.8512843821 0.0032590288 
22.1834082565 1.6725556685 1.5855844891 1829.0286658707 835928.9312356312 1.0349465490 4080.8512843821 0.0032590288 
21.6339698217 1.8398108071 1.5855843408 1463.2229326966 835928.9312356312 1.2936831862 4080.8512843821 0.0032590288 
21.3577659561 1.7615431437 1.5810712405 1609.5452259662 919521.8243591946 1.1384412039 4488.9364128203 0.0035849317 
22.3080298000 1.7635915925 1.5787329583 1682.7063726011 961318.2709209765 1.1901885313 4692.9789770394 0.0037478831 
22.0791722239 1.7062446399 1.5461498304 1829.0286658707 901237.1224306264 1.0349465490 4080.8512843821 0.0032590288 
21.1318858906 1.6491762997 1.5712754941 2067.2413593137 851855.8642600931 1.0668229027 4010.6606422907 0.0028118901 
21.3577659561 1.7615431437 1.5810712405 1609.5452259662 919521.8243591946 1.1384412039 4488.9364128203 0.0035849317 
20.7021314583 1.7846774986 1.6445362979 1536.7352528352 901958.4601370497 1.2881358727 4922.4860532731 0.0036183041 
21.9024624440 1.7128314454 1.5477832899 1712.6177771307 999999.5797043473 0.9913272711 4544.7280878288 0.0032765511 
21.2639216255 1.6511929598 1.5783251609 1837.3151993478 999999.5144058008 0.9695176322 4776.6664895521 0.0028779336 
23.6076628210 1.8608350887 1.6306132162 1044.1732975720 978206.7561370863 1.0266067531 5250.9477580623 0.0038803904 
18.6275560431 1.7136915301 1.6552773442 1070.4171997086 972901.2377241290 0.8007621421 5298.3473827804 0.0025651890 
18.6275560429 1.7136915301 1.6552773442 1070.4171997086 972901.2377241295 0.8007621421 5298.3473827804 0.0025651890 
19.3735228564 1.7717847841 1.5166376951 1506.7148737025 991249.9351789054 0.9939402436 4166.7967860639 0.0024878748 
22.9609894444 1.7849846731 1.6840249036 1438.9317491197 968643.8507818351 1.2822032213 5678.6411091228 0.0039658359 
19.9348333159 1.6380675574 1.6212147641 1641.5252732174 999999.9662116861 0.9775523181 5152.9750066108 0.0021908302 
17.0624261979 1.6891803916 1.5824573821 1307.7782787300 968764.8988867153 0.8299198895 4681.4654052147 0.0020116830 
17.0624261979 1.6891803916 1.5824573821 1307.7782787300 968764.8988867148 0.8299198895 4681.4654052147 0.0020116830 
21.5995169644 1.6760324466 1.6447273066 1292.8919413558 991159.7272878590 0.9454450867 5397.0066047218 0.0018722866 
22.4262970396 1.5865970024 1.4391109342 2599.3682718871 980154.7375404270 0.8649075950 3681.8460483543 0.0015103884 
21.5995169578 1.6760324466 1.6447273067 1292.8919413558 991159.7272878594 0.9454450867 5397.0066047218 0.0018722866 
20.4470368026 1.6227522696 1.5471740142 1795.2683000562 999999.1863129046 0.8254396705 4479.1371590761 0.0022922178 
17.2197192180 1.6972881961 1.6059302509 1608.5209062891 999999.3750301186 1.0595198330 5004.7562475015 0.0023220337 
22.3472918312 1.5884804714 1.4376084084 2599.3682718871 983811.7568776491 0.8649075950 3681.8460483543 0.0015103884 
20.7616777390 1.6586184568 1.4779066531 1681.6780179444 982778.3874773198 0.9507471325 4277.7357980150 0.0013113366 
20.7616776172 1.6586184570 1.4779066531 1681.6780179444 982778.3874773198 0.9507471325 4277.7357980150 0.0013113366 
23.3385028676 1.6969683557 1.3515366322 3145.9374028049 978785.7647544831 1.2326883986 3037.9768048918 0.0013418103 
21.4757010319 1.6533553834 1.3879538800 4652.3890254283 979119.2862700294 1.6576440059 3269.3358202852 0.0014433698 
21.8075844310 1.6968636645 1.3588261037 4148.4934413388 977792.3908199756 1.7376012608 3159.3535022511 0.0012948825 
23.1480247710 1.5932639576 1.4307891309 4988.8159737467 965778.0192027499 1.5177777318 3470.7373370632 0.0016353850 
20.8130464214 1.6255538012 1.4132599040 4773.7182251547 976331.7842598853 1.9872416887 3704.3603067189 0.0012666356 
17.9326898313 1.7216818138 1.4744602425 3034.6048481644 988261.3338294558 1.6474463778 3854.1396438920 0.0018434731 
19.3827054564 1.8162149524 1.5490366629 2007.2263612512 998212.3196338038 1.6305825557 4486.3309528790 0.0023266026 
20.8130464214 1.6255538012 1.4132599040 4773.7182251547 976331.7842598853 1.9872416887 3704.3603067189 0.0012666356 
21.9118082929 1.6308479219 1.4151515675 4627.7925600359 974925.6146298754 1.5466866329 3376.6031909465 0.0016132886 
22.5539979898 1.6655948376 1.3563799366 5761.5254414782 965796.0513693608 2.0190601217 3051.4369929877 0.0013331916 
22.3954085264 1.6560597457 1.3588439372 7069.3194608149 959301.1946767995 2.4122459833 3058.1670870356 0.0013288823 
23.5607053685 1.6611404420 1.3165272020 3394.2269922870 999999.9731391275 1.5919838188 3545.7555889549 0.0009602579 
22.6443141265 1.5813025990 1.4383453855 5575.3611651866 967185.2272662122 1.9957155679 3748.0079035774 0.0013831025 
19.4758463720 1.7749919694 1.4807693860 1049.8116116383 986437.8547281933 0.7471485685 4064.7066497983 0.0015394354 
19.6018877022 1.6812425794 1.3980362886 1684.3614900055 984087.7887081143 0.7516767699 3486.1122590699 0.0013419376 
19.7195533612 1.6526222765 1.4140120591 1843.3051556175 983637.7925904298 0.8246441741 3700.5970971549 0.0012923945 
19.6018877028 1.6812425794 1.3980362886 1684.3614900055 984087.7887081143 0.7516767699 3486.1122590699 0.0013419376 
18.7119236640 1.6380571969 1.4839884413 1224.7486084540 985575.8708725004 0.5511083834 4017.7924567416 0.0016447772 
17.2909536008 1.7728779440 1.5342297785 518.7235628828 987944.9410824175 0.3755926852 4358.4449128567 0.0019444891 
18.6881034839 1.6844697016 1.4262209394 2004.7071744506 986862.9069567800 0.9789179386 3712.1211266810 0.0013819663 
19.2716788110 1.7288509896 1.4217219537 2168.9394841824 989658.2737503890 1.2202434873 3693.4403124255 0.0013707797 
17.3971954871 1.6906911668 1.4928816354 1466.9248766682 991596.7274001013 0.8264395296 4177.2229007316 0.0015659308 
16.9093308045 1.7222707130 1.5265105777 1278.7347371935 995576.1948049371 0.8273372074 4415.5358025199 0.0017026990 
18.7182742566 1.6584086384 1.4505104875 1592.0364153578 987973.1717761164 0.7607433825 3903.5376794480 0.0014178603 
19.2919899922 1.6241751629 1.4929533327 1949.8743947235 990338.0350212222 0.8656631340 4118.3460856387 0.0016459334 
19.2716788110 1.7288509896 1.4217219537 2168.9394841824 989658.2737503890 1.2202434873 3693.4403124255 0.0013707797 
18.2591938797 1.6933860477 1.4706344840 1505.2391596521 988724.0571705042 0.8555435088 4089.2770915353 0.0014231227 
20.1894006506 1.7382498914 1.4544936077 1282.9215421164 987917.0682451455 0.8504836962 4074.7425944835 0.0013117174 
18.7126707773 1.7816501866 1.5166547929 365.1859725545 989533.9673289966 0.2746120021 4300.6495577798 0.0016994726 
19.2716788036 1.7288509896 1.4217219537 2168.9394841824 989658.2737503890 1.2202434873 3693.4403124255 0.0013707797 
22.1100441760 1.7433316503 1.3649197772 3070.8162399964 989720.4269610853 1.6930592299 3389.8356897483 0.0012064333 
18.7126707773 1.7816501866 1.5166547929 365.1859725545 989533.9673289966 0.2746120021 4300.6495577798 0.0016994726 
20.9782643755 1.7422950679 1.4125519879 1743.6210874065 986978.7603058401 1.0978379881 3802.8951529311 0.0012273285 
20.9782643745 1.7422950679 1.4125519879 1743.6210874065 986978.7603058403 1.0978379881 3802.8951529311 0.0012273285 
18.0630686707 1.6589468894 1.4740828153 1278.1461602710 985184.9243748158 0.6053823467 3953.6429024943 0.0016009193 
21.9168706820 1.5887982309 1.5132524096 452.6879860844 990126.8066064233 0.1756916476 4181.6854126371 0.0019384395 
18.8171637093 1.7165882203 1.4352349739 1866.1239063484 987808.7352942380 0.9593494918 3636.3453497313 0.0015618821 
22.2503490652 1.7357852466 1.3935230047 2616.5928732454 986946.1192768584 1.3017182367 3304.1932457071 0.0014930868 
21.9193648919 1.6818250951 1.3869375944 1187.5308093713 978659.5240140175 0.4594292002 3209.7829238757 0.0015023289 
20.2434799457 1.6165164409 1.4615193700 328.7044014256 982767.2990126286 0.1274487992 3818.3484063221 0.0016193246 
18.8171637093 1.7165882203 1.4352349739 1866.1239063484 987808.7352942380 0.9593494918 3636.3453497313 0.0015618821 
19.8035888009 1.7292179884 1.4220039869 2634.8336588098 990329.4534350424 1.3752998381 3545.3438214360 0.0015331609 
20.6946623400 1.6343706364 1.4566909340 973.0090946948 980341.9022015783 0.3661005360 3670.6743880057 0.0018277779 
18.2855092027 1.7401373326 1.4962563975 1038.8866265487 981451.1780305399 0.6071968101 3959.8426826062 0.0021420159 
17.8395560485 1.7050744151 1.5252532760 1419.0231791746 980259.9261571832 0.7834766300 4196.3219717436 0.0023523106 
20.1600906612 1.6205620464 1.5257084467 591.0110546421 974760.9556720408 0.2579348999 4195.0032805990 0.0021044643 
16.7543039569 1.7124858652 1.5993557022 259.0979840514 975804.9806000157 0.1757420724 4828.7588422580 0.0022731566 
22.1482522950 1.6381226013 1.4696244186 720.0399397497 964859.5806747382 0.2708886643 3661.5526069115 0.0021544407 
23.1058997836 1.6389142690 1.4736685587 593.5553622771 957118.4199113180 0.2232827284 3656.9917163644 0.0023177721 
20.1600906612 1.6205620464 1.5257084467 591.0110546421 974760.9556720408 0.2579348999 4195.0032805990 0.0021044643 
20.0413928402 1.6183620323 1.5245503442 591.0110546421 974760.9556720408 0.2579348999 4195.0032805990 0.0020388315 
20.2403228956 1.6451390467 1.3991807428 1431.1089878722 989204.3022517627 0.5618798787 3517.5965257062 0.0013398180 
19.3574903162 1.6396622903 1.4547887362 1714.2045116150 999999.1019482010 0.7867259427 3999.6077203958 0.0014105673 
21.4480753266 1.6346939713 1.4677065990 720.0399397497 964859.5806747382 0.2708886643 3661.5526069115 0.0020252879 
18.8702820927 1.6672224752 1.5182682239 1110.1188784107 992214.4957493693 0.5374715531 4188.0849702541 0.0022805537 
18.5874782457 1.7213904210 1.5759241206 1043.9084232037 999999.2163968269 0.6633528398 4758.1079418709 0.0029104694 
18.5874782457 1.7213904210 1.5759241206 1043.9084232037 999999.2163968269 0.6633528398 4758.1079418709 0.0029104694 
20.0774210818 1.6446218552 1.4423359612 1075.5744638109 977031.9414632504 0.4163842715 3589.5745663089 0.0016825530 
18.6829291171 1.6937204668 1.5258002925 881.9741814767 982429.3985357825 0.4671207520 4209.8302743912 0.0024678787 
20.8107976610 1.7577705486 1.4438721036 612.5748589802 970793.7869078839 0.3539187694 3547.0301534198 0.0017581156 
23.0066653399 1.5885484349 1.5279019573 699.2963154091 971450.7913972869 0.2721867635 4187.7917813138 0.0022220064 
23.3451964256 1.5953139545 1.4430076707 1215.6647786768 968035.5033517843 0.3744593511 3526.1216411936 0.0017665100 
22.7081960412 1.7115791772 1.4013196012 1103.0349736686 973809.2929760889 0.4809219598 3225.8519155762 0.0016581316 
22.9992729351 1.6234221991 1.4484357702 1466.6882076248 976144.2002085344 0.4917382693 3545.7542751852 0.0019692539 
21.1548069817 1.6212894470 1.4959374485 1475.0488339033 987614.1027851712 0.5809068936 3986.3365048950 0.0021043675 
23.2053234260 1.6040788091 1.5684350468 1496.9860030612 999999.1478110619 0.6771686936 4670.8428800769 0.0026265308 
19.6432433192 1.7408774961 1.4891955474 1014.2751839992 985843.0975912274 0.5764481807 3904.5581855215 0.0022883956 
18.7407517971 1.6886386664 1.5341768167 668.7102138660 975905.4595813591 0.3555302655 4255.7379080169 0.0025164002 
18.7407517971 1.6886386664 1.5341768167 668.7102138660 975905.4595813591 0.3555302655 4255.7379080169 0.0025164002 
18.7407517971 1.6886386664 1.5341768167 668.7102138660 975905.4595813591 0.3555302655 4255.7379080169 0.0025164002 
18.3682130324 1.7800567248 1.5101376985 1262.9978116626 985808.2872459119 0.8785820620 4118.5623398076 0.0020170806 
22.9675512593 1.8486182703 1.5375281865 1317.9882021796 996611.5854049076 1.1850322607 4393.0255466614 0.0021185728 
21.5166574326 1.7312887533 1.3678919325 2007.0158237508 982386.9689218923 1.1205342592 3487.3754133484 0.0011556457 
19.0870876956 1.6381616182 1.4967584328 1842.1416798406 969012.6947779974 0.8016061332 3957.1398313936 0.0019030880 
21.7129242642 1.6964397359 1.6613538011 1363.5871059298 981588.7115608889 0.9633788632 5469.7280590329 0.0033455166 
20.2492470893 1.6702434259 1.6549082805 1059.7839200837 955852.1427674063 0.7077563834 5208.9197880113 0.0027161168 
23.3603617060 1.6727838152 1.3838144620 1976.3252937090 975975.6425129403 0.6989741644 3123.1801377387 0.0015751338 
18.0388309212 1.7912135683 1.6105716814 1258.1129665703 958242.0682950262 1.0311644546 4851.2629077069 0.0028506245 
18.7857235933 1.6530761343 1.5047556131 2117.7776623142 970688.5326077743 0.9669607703 4002.8327821728 0.0020490896 
21.5948097605 1.5890533871 1.5005497475 2980.9298734922 976636.2967462316 1.1512027961 4061.0111071026 0.0017852345 
21.3722235717 1.6556152013 1.6681460791 750.0011718104 952363.4844876844 0.4984266654 5301.4001367526 0.0026888890 
21.1189299334 1.6806578092 1.6654010109 1056.7941388701 966976.0980242867 0.7309027643 5385.5640978928 0.0030172028 
17.9753059344 1.7390842769 1.6393578080 1004.0570691903 955302.7763913553 0.7647955600 5076.3315222297 0.0027697567 
17.9305041818 1.6572729904 1.5428960520 527.3486859321 961242.1662610098 0.2927288367 4384.7726436055 0.0017499450 
20.0865048955 1.6234610118 1.5981410129 1466.3654579921 977079.3363587405 0.7968609827 4837.0850314517 0.0021441880 
19.1383911596 1.6285825031 1.5585060067 1824.5476010829 989437.2622942682 0.9460781413 4604.9274788012 0.0018718375 
19.2396878996 1.7360813186 1.5067707196 1280.7611919919 954453.9862384882 0.7390639214 3927.6445319878 0.0024585354 
20.1828238423 1.8320679679 1.5663855491 696.8917069867 959096.5434860908 0.6020112581 4459.2123617563 0.0025458289 
21.8858131216 1.7283644020 1.4733477732 1552.4239581099 951745.2803652305 0.8047543632 3632.3101555330 0.0024229243 
23.4391387731 1.6053471914 1.4638945478 1221.3501134771 956976.6101935422 0.4025499031 3598.8367602075 0.0020256471 
16.8869820701 1.6852577250 1.5704894555 1065.9237045597 974916.4054138139 0.6375004486 4583.8230946109 0.0021400171 
21.2016686216 1.7525630818 1.4583544232 1507.9867177272 974342.7477071835 0.8485909322 3614.3249831538 0.0020342115 
21.1189299334 1.6806578092 1.6654010109 1056.7941388701 966976.0980242869 0.7309027643 5385.5640978928 0.0030172028 
19.6606231738 1.7886426514 1.5890109904 1226.7607512614 948596.8986657881 0.9495773281 4660.6383636166 0.0032644482 
17.1314123481 1.7021055163 1.5607935550 1795.1817254364 970926.3246353469 1.0694272169 4464.1161223620 0.0024102851 
17.1080991246 1.6999082931 1.4854945467 1948.8217515495 977952.4512279085 1.0771028119 4007.0965883561 0.0016334176 
17.3556799285 1.7767398586 1.6152186089 1062.6075226251 972997.0554546749 0.8686972126 4948.1279811825 0.0024078980 
21.6378501117 1.7107800498 1.7050275215 1536.0824529284 971304.4893385172 1.2348314629 5744.1984350610 0.0029075104 
20.0372819355 1.8349000694 1.5886681082 1296.2968436643 976072.6553626305 1.1564636908 4743.4970371021 0.0027611861 
20.3068634551 1.8372943002 1.5843726244 1296.2968436643 983845.9203936864 1.1564636908 4743.4970371021 0.0027611861 
18.5664419248 1.7532324163 1.5727525206 1346.4770556249 996956.5373410920 1.0461231085 4821.7105316247 0.0017505625 
22.3929624804 1.7481715043 1.5093972455 2861.9456241416 999772.2228439918 1.6966022067 4170.2942613960 0.0029993555 
23.4904453507 1.7167025198 1.6971194512 2332.3326741965 999680.5761871019 1.8368363499 5933.9344036629 0.0036531420 
23.4904453507 1.7167025198 1.6971194512 2332.3326741965 999680.5761871019 1.8368363499 5933.9344036629 0.0036531420 
21.6170548565 1.6238159680 1.4247778839 2573.8547310894 999511.1157265619 0.8715818558 3545.6151621873 0.0016204224 
23.4001876034 1.7517880243 1.7310756214 1782.9154081519 999539.3525031176 1.6207514820 6188.8071791634 0.0032924592 
23.4001876034 1.7517880243 1.7310756214 1782.9154081519 999539.3525031174 1.6207514820 6188.8071791634 0.0032924592 
23.4001876034 1.7517880243 1.7310756214 1782.9154081519 999539.3525031176 1.6207514820 6188.8071791634 0.0032924592 
22.9726691080 1.6657057005 1.4281361471 3467.9324966848 999741.9251485153 1.2815061685 3454.7757343066 0.0019429407 
23.3985362161 1.7518055283 1.7310535425 1782.9154081519 999571.3957278950 1.6207514820 6188.8071791634 0.0032924592 
23.4904453500 1.7167025199 1.6971194512 2332.3326741965 999680.5761871014 1.8368363499 5933.9344036629 0.0036531420 
23.3822833350 1.8094267666 1.6158730545 1972.5373836271 999503.2396423235 1.6643430787 5270.7323451682 0.0041660231 
23.3985362161 1.7518055283 1.7310535425 1782.9154081519 999571.3957278947 1.6207514820 6188.8071791634 0.0032924592 
22.8472669843 1.8080486984 1.6174524767 1972.5373836271 999503.2396423237 1.6643430787 5270.7323451682 0.0040598073 
18.5135794534 1.7784285756 1.5505727144 2369.6322402734 999731.8690643823 1.6888466122 4514.0622360089 0.0026998243 
23.6666353023 1.7328241952 1.3723787295 1698.0449477976 999433.6552510426 0.8001739490 3203.9409184849 0.0014309561 
23.3899987256 1.8261078001 1.5218396019 1313.4562944534 999549.3401029056 1.1725556295 4450.5665692447 0.0016060696 
22.3299457651 1.7722912003 1.5632271322 2152.9511470619 999483.3623022641 1.5157968712 4724.0196621989 0.0036273732 
16.7062186463 1.7424445090 1.6033051903 1583.9778452584 999468.9225076273 1.1528700795 4975.6394179491 0.0024562716 
17.5530154149 1.7827704077 1.5755664298 944.5985270032 999252.6759439844 0.7552409238 4759.2606747324 0.0020458030 
21.9513010283 1.6359690413 1.6572896882 1355.2526147371 999353.6803606962 0.8862170299 5489.3819600136 0.0021050383 
21.9003205466 1.7296101975 1.7114132883 1150.4854759633 999226.0393352807 0.9702364910 5981.2071820157 0.0030513278 
22.4162865952 1.7608568279 1.7221841191 1141.7991385972 999329.8088460728 1.0605680438 6061.2571941401 0.0028780836 
22.4162865951 1.7608568279 1.7221841191 1141.7991385972 999329.8088460728 1.0605680438 6061.2571941401 0.0028780836 
21.2535120339 1.8463508467 1.5715843493 1346.0694857093 999465.8210866721 1.2196669126 4695.0449514335 0.0025939883 
20.5191779772 1.7729487011 1.6870737589 1257.4447707082 999293.5645317915 1.1147390624 5777.5691995665 0.0031743416 
20.1743085462 1.8204839586 1.6008465170 2021.5229129785 999713.0841570236 1.7371906818 5015.4930659429 0.0032444157 
20.6441332833 1.8188167608 1.5228561414 2465.2627939261 999999.9517236091 1.9554822627 4270.5220625329 0.0021670189 
21.5678443322 1.8548379024 1.6257479287 1064.7528611283 999220.3990619169 1.0434921861 5227.5551965481 0.0031726376 
20.1743088495 1.8204839610 1.6008465201 2021.5229129785 999713.0841570236 1.7371906818 5015.4930659429 0.0032444157 
19.2281231358 1.7980243729 1.5682929018 2245.1812164913 999772.3858039686 1.7339064166 4690.4937814965 0.0029288462 
21.4278795660 1.7759265147 1.6321340139 1703.6579837601 999330.7491271487 1.3662943373 5366.2585704281 0.0037942355 
17.2285549624 1.7561310407 1.5581347327 1515.6480010101 999339.9511821582 1.0368711074 4572.3566391040 0.0025364495 
20.1346253928 1.8222542241 1.6115936353 2343.8836615773 999842.2310955841 2.0575808822 5114.9056513388 0.0032644571 
23.4405097639 1.7994367112 1.6346443991 2566.2442169845 999720.9461200882 2.1766479521 5452.0664209242 0.0042393934 
23.4405097639 1.7994367112 1.6346443991 2566.2442169845 999720.9461200882 2.1766479521 5452.0664209242 0.0042393934 
20.1346203061 1.8222545687 1.6115936353 2343.8836615773 999842.2310955846 2.0575808822 5114.9056513388 0.0032644571 
19.6119269923 1.7638991078 1.6195026474 2644.1513047774 999858.1935544520 2.0252381762 5199.5652845378 0.0033741178 
19.2189066222 1.7527120404 1.6254973584 1888.3934612368 999885.8429837022 1.5644965390 5232.9856466788 0.0019742918 
21.0500106392 1.8467913348 1.5809960139 2264.1702664485 999936.6938294836 2.0747999488 4785.1409289559 0.0026714733 
22.8169385981 1.7375254007 1.7277887874 2073.6297722870 999897.9402564469 1.8426411508 6119.5054480752 0.0029269441 
20.5000370732 1.7759457114 1.6923081583 2079.4615676329 999879.6598127894 1.8946975611 5797.9147238071 0.0028948800 
19.5516345200 1.8125747003 1.6536904415 2198.7320590451 999864.9546907188 2.0474558005 5450.0129117410 0.0028755388 
22.7341443196 1.8298150807 1.6963341122 3238.4803369743 999700.2626414341 3.2846381172 5910.2493177366 0.0035340752 
22.3831474411 1.7791419786 1.6429827952 2828.4453720084 999743.6384122977 2.6295022889 5413.5738208950 0.0019088094 
22.5326823037 1.8293625122 1.5064303085 3707.0028943053 999704.0103149349 3.0066418582 4143.0928907051 0.0020178880 
20.2847133586 1.6668264529 1.6147574010 3393.1099828543 999602.0940663633 2.0399615652 5101.9617135912 0.0028947347 
16.6858973735 1.7206700226 1.5318593874 1847.2662855069 999529.0300897611 1.1056676073 4348.7639311402 0.0021717498 
23.6496321713 1.7376765847 1.7377137777 2176.6966265193 999269.6864504853 1.9795084658 6196.5350769445 0.0028313961 
23.6496321713 1.7376765847 1.7377137777 2176.6966265193 999269.6864504848 1.9795084658 6196.5350769445 0.0028313961 
23.6496321712 1.7376765847 1.7377137777 2176.6966265193 999269.6864504848 1.9795084658 6196.5350769445 0.0028313961 
17.3767583316 1.6788938545 1.5031870355 2175.5654070542 999027.0265540220 1.1956808581 4266.9590835934 0.0016178308 
21.3081203729 1.8239286546 1.6042607003 1714.3712798236 999328.7015117710 1.4847323149 5082.4072458818 0.0035485507 
20.0172951522 1.7099107157 1.6554353568 2017.1965666868 999613.3759480868 1.5736813856 5478.3420167076 0.0020825915 
18.7827829802 1.7341524173 1.5870706703 2878.3648528160 999229.2109663463 1.9312474002 4867.5690278276 0.0030474488 
21.4139072332 1.7506680235 1.4060610717 2549.9236683423 999069.0889995210 1.6235309916 3795.1045979707 0.0012221783 
19.9372700507 1.6923171020 1.5150447175 3159.0533930047 998967.5018331293 1.6084664195 4187.5116272351 0.0025767961 
16.7206485533 1.6995031103 1.5085876698 3128.7532186662 999232.9738010895 1.7347813260 4200.7979674807 0.0018595362 
23.6763450939 1.6412639217 1.4566457483 5984.4301545854 998748.9203752491 2.1449753894 3668.4506146309 0.0022267488 
22.7786521614 1.6389513232 1.5517457088 5126.4987671427 998999.1490487456 2.4267152304 4535.5802235429 0.0028903188 
22.7786521614 1.6389513232 1.5517457088 5126.4987671427 998999.1490487456 2.4267152304 4535.5802235429 0.0028903188 
17.7865155548 1.7055245416 1.5273028184 4055.0646484820 999153.3580319020 2.2524217925 4295.3244076764 0.0023607081 
23.1942664750 1.6226075719 1.6194042017 4980.9826104954 998942.6829444133 2.6993692136 5142.6933779632 0.0029224631 
18.9906800386 1.6976092286 1.6456589230 3861.4305452136 998989.0193863725 2.6962544286 5363.5350722593 0.0027513288 
18.6991651018 1.7891485178 1.5882730014 2969.3464586805 999000.1318704928 2.3125313371 4873.8948799786 0.0030155182 
22.9133183614 1.8033133902 1.5570575591 3723.5411141457 998572.1374514747 2.8275139852 4658.5864858399 0.0035829124 
23.6057908076 1.6568805797 1.4027794483 4185.1014595176 998640.2847652073 2.2915203734 4073.7268479597 0.0010801316 
18.6991651017 1.7891485178 1.5882730014 2969.3464586805 999000.1318704924 2.3125313371 4873.8948799786 0.0030155182 
20.9160490190 1.6126048952 1.5824118092 5749.1915062656 998516.5244637805 2.8478526386 4787.5358886782 0.0023005821 
17.8366267178 1.7178833248 1.6357347209 5875.7698180114 998800.5974073997 4.2613887423 5264.9008699349 0.0025833014 
22.9312714558 1.6679827800 1.6783832272 5195.2560868928 998345.8478234177 3.5657650510 5698.0063988116 0.0032052899 
21.9716734802 1.7683824318 1.4820097277 4624.8064143515 998430.6442498120 2.8182631485 3887.6852323244 0.0024179731 
17.3542969366 1.7531486237 1.5026464001 5578.8870979254 998440.7597877759 3.6820634222 4187.4985709262 0.0017466258 
19.1805405825 1.6732375535 1.6390474042 6356.6206348610 998718.5129007839 4.1748390535 5292.7466266135 0.0025322270 
19.7874736737 1.6332516897 1.5717014810 1074.9856981878 730948.9966802630 0.6063311650 3528.7006048746 0.0017489330 
18.1678251505 1.7334370192 1.4663720600 1074.9856981878 913686.2458503287 0.6063311650 3528.7006048746 0.0017489330 
17.9386434008 1.7173995400 1.5717014292 1074.9856981878 730948.9966802630 0.7579139563 3528.7006048746 0.0017489330 
18.3520587068 1.6522042336 1.5850687633 1074.9856981878 730948.9966802630 0.6063311650 3528.7006048746 0.0021861663 
18.4486180409 1.7851790567 1.5793802869 806.2392736408 804043.8963482892 0.6669642815 3881.5706653621 0.0019238263 
20.7960462125 1.8024587311 1.5827481677 864.2885013430 675689.2525312352 0.7727084367 3311.3326476144 0.0018090963 
21.5250917885 1.7817474843 1.4413899296 1156.2546169708 733989.7445064529 0.7543729823 2730.3673800278 0.0015883110 
22.0833835607 1.8196407892 1.6371166219 631.2316019759 839070.9722692075 0.6232599312 4457.1723080293 0.0020915840 
22.8965956702 1.7864545721 1.6073894568 667.2135232656 799847.6643481473 0.6142493650 4136.3823704808 0.0017257408 
17.9386434008 1.7173995400 1.5717014292 1074.9856981878 730948.9966802630 0.7579139563 3528.7006048746 0.0017489330 
17.0572677931 1.7067520770 1.5509048364 1278.8717856489 696499.6628463208 0.8297462519 3224.8597220715 0.0017605291 
21.5253247644 1.6624264762 1.6773120452 920.7037507839 649761.0297209930 0.6554003336 3671.9940790374 0.0022773346 
17.4128655239 1.6683406398 1.5622929207 1003.4690496588 837915.4880952552 0.5609407290 3878.3637822524 0.0021351310 
22.6787622503 1.5910505229 1.5527229561 1073.0593238166 919028.6058772651 0.4550568751 4161.8793495714 0.0022981483 
22.3595789066 1.8537141222 1.5614353838 764.1651934023 825442.3405122245 0.7091618262 3800.8610959432 0.0023497735 
23.3391252127 1.7067670297 1.6937752957 764.3861760623 850830.3955224750 0.6419319508 4962.0114100060 0.0020765239 
17.4546244976 1.7484390519 1.5018545679 1153.9035320901 849745.0487700743 0.7173583556 3494.4482206183 0.0019726995 
22.9465275273 1.7529390518 1.4349486153 1415.2394971472 855082.0870205075 0.7644075679 3013.0861769129 0.0019132573 
22.0833835607 1.8196407892 1.6371166219 631.2316019759 839070.9722692075 0.6232599312 4457.1723080293 0.0020915840 
22.4128365789 1.6306721172 1.5891754536 967.7965040930 868825.1332298508 0.5970957026 4413.2839175388 0.0016112342 
17.2073531460 1.7430248043 1.5426408993 1074.9856981878 773885.6582998737 0.7579139563 3528.7006048746 0.0017489330 
19.9721461863 1.7762636489 1.4667258703 1334.7690869599 660828.6903172440 0.8707844442 2553.3957448337 0.0017520600 
17.0830807627 1.6940434952 1.5265620213 1107.3824051676 809867.3655500476 0.6060889241 3488.2418382360 0.0021363818 
23.6388894541 1.6803487181 1.4638189437 1283.5986618772 776104.8472029797 0.5404506039 2896.2458325224 0.0024702676 
18.5925942024 1.8088824459 1.6251664917 484.9033987139 882031.3064389802 0.4329880250 4566.0025490707 0.0025876471 
22.0606337661 1.8588982695 1.5886645919 345.1620100397 897631.7618972328 0.3285160620 4367.9981186031 0.0028432086 
19.4539513607 1.8282104600 1.5993021219 749.6264771016 708900.3207975058 0.6676679354 3512.6885127108 0.0027649480 
19.4539513607 1.8282104600 1.5993021219 749.6264771016 708900.3207975060 0.6676679354 3512.6885127108 0.0027649480 
23.4080992352 1.8363369716 1.5416531535 939.6952170843 614961.2546449555 0.7753997837 2745.9982160774 0.0030528042 
21.2143030382 1.7903734070 1.4966241187 981.8852251604 712712.7943296231 0.6670056418 2868.7349247148 0.0023469851 
16.4287774843 1.7236623809 1.5800358981 1300.5108571276 514273.9820922089 0.8657005579 2454.1800157636 0.0023266852 
17.4363766440 1.7503877241 1.5188790103 1708.3145863345 330395.3199188234 1.0820568244 1398.2687491100 0.0021962043 
18.8036107762 1.7241426948 1.5996839562 454.7214691760 876539.7078406075 0.3051364976 4368.4079540335 0.0030424676 
22.6163007341 1.7470427073 1.6976982863 300.7877788089 842902.9383157787 0.2534803331 5005.4517034331 0.0036341220 
22.6163007298 1.7470427073 1.6976982863 300.7877788089 842902.9383157790 0.2534803331 5005.4517034331 0.0036341220 
19.9076322712 1.7456547706 1.5081195933 765.4831234625 819779.1496996833 0.4542709413 3385.7038649685 0.0025770414 
23.6432259624 1.7573022920 1.4412890886 695.8543678379 940564.1052491420 0.3819771087 3342.9181279537 0.0020493838 
23.4080992339 1.8363369716 1.5416531535 939.6952170843 614961.2546449555 0.7753997837 2745.9982160774 0.0030528042 
21.6120610852 1.8513722131 1.6529130602 258.4065622152 919957.1829635837 0.2621940307 5029.4639018357 0.0031034386 
23.0151394547 1.8427845194 1.5249162712 804.8066081131 771253.1646618021 0.6906012228 3305.4364477640 0.0022010552 
19.9794891538 1.7547555246 1.4885860418 702.6726255410 804395.5418549986 0.4181041666 3181.7447102127 0.0022823367 
22.3260965167 1.7648579486 1.6797504295 391.8327446770 868924.8606105749 0.3636216955 4946.5369610865 0.0021309160 
19.7037028880 1.7320710074 1.6671487608 791.2910316931 691854.4306074224 0.6504698479 3846.8698302082 0.0022673104 
20.9473638257 1.7314642034 1.5420671311 489.0054346549 842430.9503968055 0.2953664400 3772.2391120393 0.0031364682 
20.7787356182 1.6958797597 1.6754614736 507.7194463627 828364.3298968779 0.3715654868 4685.7653922483 0.0029884063 
22.1299857210 1.7024074946 1.5109490698 1027.3281529602 653779.1796871228 0.5287680499 2730.8571951569 0.0029101869 
20.2165421086 1.6644262281 1.5116143729 631.1003267509 845173.9813602683 0.2930793952 3514.3689989795 0.0024334171 
19.4099858407 1.6713982018 1.4529502211 589.8704843690 902178.5950243617 0.2531604030 3355.2961475822 0.0018026155 
18.4149707290 1.7001663035 1.5972415673 715.4962303898 739832.4128816726 0.4520040258 3654.4109641606 0.0028023024 
17.5725107377 1.7142969986 1.5986360144 993.8238181738 610189.8811352663 0.6565294072 3016.9008326779 0.0026896822 
21.7183083047 1.7296367499 1.4941739994 986.7499456745 718642.1578337998 0.5352753079 2882.5351496417 0.0026923724 
20.0882121002 1.7282662357 1.5652984605 1304.8466093999 532703.2299538925 0.8212493842 2497.8366126217 0.0031637950 
19.5865931023 1.7326778221 1.5892149212 1710.8134499239 355101.7249059053 1.1447963671 1743.1237924128 0.0032117361 
20.0882121002 1.7282662357 1.5652984605 1304.8466093999 532703.2299538925 0.8212493842 2497.8366126217 0.0031637950 
16.5483756665 1.6964532913 1.5622430622 1127.7954258111 633295.9946454209 0.6832344209 2932.2430902549 0.0021203924 
17.4885243588 1.7419107517 1.4864848699 1221.0004713166 606550.4690550638 0.7662740063 2483.5618603171 0.0016532039 
18.9120057730 1.7339768471 1.5713714724 1083.6481285557 585868.7210970394 0.7040608786 2768.7415825084 0.0029990904 
19.4196551920 1.7195278547 1.6247437862 1132.0972199963 519482.0027286592 0.7884536640 2711.8447989418 0.0031524493 
20.7787356182 1.6958797597 1.6754614736 507.7194463627 828364.3298968779 0.3715654868 4685.7653922483 0.0029884063 
18.9120057723 1.7339768470 1.5713714724 1083.6481285557 585868.7210970394 0.7040608786 2768.7415825084 0.0029990904 
20.6508860336 1.7905203923 1.5180987883 1212.9499986952 516580.2879993587 0.8462003454 2180.4511147007 0.0026200134 
22.9040537465 1.6080839648 1.5158836121 721.2464231244 817508.3005756245 0.2824350153 3430.7934723483 0.0023746408 
18.5030840762 1.6983813222 1.6444202225 536.5391396069 852445.8539681456 0.3793321835 4558.5119385442 0.0025229984 
20.6855710172 1.6141934439 1.4870543115 260.4296764074 999999.6468854911 0.1219394240 4274.1545508427 0.0014391756 
22.8314354811 1.6596582405 1.3819121821 609.2580290867 921045.7627387673 0.2074560499 2969.7802806415 0.0015143009 
19.8971172866 1.7959232246 1.5902854848 544.2648248831 833502.3502524747 0.4779259981 4118.6332713817 0.0018807837 
20.0534690664 1.7526215586 1.4584989973 618.6523634740 843096.3239423804 0.3560354120 3157.7392160484 0.0018771242 
17.7768321432 1.7634952101 1.6374834352 427.9846187215 878699.3984500763 0.3462328583 4650.0720778147 0.0026926285 
21.4061690725 1.7910280243 1.6014162871 807.8543307241 723557.4050909242 0.6385566341 3677.0808686958 0.0037136539 
21.2288911357 1.8335096616 1.5488420382 640.0520639521 824414.7667285537 0.5382876573 3705.5693668481 0.0026044351 
22.5313059636 1.8632370823 1.5842357035 604.2902850070 845719.8786786883 0.5848384194 4070.6397322329 0.0026496924 
20.6420737233 1.8089403100 1.6785138452 487.9702201893 854277.1159278718 0.4640576424 4870.4912848919 0.0031444054 
22.4294807251 1.6954403670 1.6412961443 1031.2814139767 704415.1111873755 0.6966352870 3817.2682337675 0.0035493015 
22.9670629334 1.6763771677 1.6420280084 870.3261630902 735015.8352406623 0.5630105531 3980.2160952624 0.0034706378 
21.2288911357 1.8335096616 1.5488420382 640.0520639521 824414.7667285537 0.5382876573 3705.5693668481 0.0026044351 
22.9979683788 1.6435754346 1.6115542702 1014.6711666634 744677.0851096585 0.5668861536 3799.2171792226 0.0031499398 
18.6675358654 1.6917538399 1.5648474103 895.6347299433 802268.5848278826 0.5147228113 3725.1095325661 0.0027065825 
22.6438875763 1.6326123836 1.3999680093 1167.2834264757 753367.3533241912 0.3722736340 2523.5500906899 0.0015724614 
23.1090199241 1.6348206804 1.4425202943 1440.3502902569 655197.2608140204 0.4913181793 2342.5131393550 0.0019896959 
20.7209642258 1.6630516078 1.4304029313 1007.0944073890 804630.5212210766 0.3922631830 2850.2456239686 0.0017321365 
20.3520643120 1.6343718320 1.5339178405 1035.6976317278 784112.5209639044 0.4709627505 3417.4182940834 0.0023515086 
19.7661372802 1.6176243631 1.5589334288 819.7070476297 770961.8781430699 0.4131705034 3592.8143059370 0.0018655747 
19.7661372800 1.6176243631 1.5589334288 819.7070476297 770961.8781430701 0.4131705034 3592.8143059370 0.0018655747 
20.7522977259 1.6026766416 1.4732090005 639.1352705836 843988.5238809616 0.2600918113 3428.9698820652 0.0015239069 
18.7413114474 1.6579538170 1.5031137456 375.0611926375 889299.1091593467 0.2040008999 3881.6797777529 0.0014996297 
22.6438875763 1.6326123836 1.3999680093 1167.2834264757 753367.3533241912 0.3722736340 2523.5500906899 0.0015724614 
21.7997379370 1.7311575895 1.4406491970 1135.5312667146 714698.9251150163 0.5685620956 2547.7666851404 0.0019579922 
22.7021147643 1.5876315784 1.4206298115 992.4170378668 753531.7924173374 0.3678579336 2894.0734737996 0.0012826060 
16.5516067466 1.6984853733 1.5206182983 1104.8633024163 720897.2789150729 0.6303917388 3107.7133458946 0.0018667648 
20.7305153290 1.7333686021 1.6916718809 1000.8794209281 693373.1600757425 0.8499928972 4002.4298421008 0.0024520261 
17.8087960223 1.7055213866 1.5284601803 1243.6784992931 642210.5261373103 0.6921130315 2767.3152709859 0.0023750330 
21.7834608339 1.6864349097 1.6672978516 1288.3887526959 555104.6531568491 0.9018749670 3114.6287040685 0.0032287353 
18.9898137152 1.6671146649 1.4375241055 1338.6529678461 691373.5980534597 0.5776069343 2552.6726332300 0.0015765436 
18.3372971449 1.6422009937 1.5034430990 1464.7699085800 646407.5010011268 0.6892207865 2716.0066625220 0.0017458263 
22.7021147643 1.5876315784 1.4206298115 992.4170378668 753531.7924173374 0.3678579336 2894.0734737996 0.0012826060 
19.8845305480 1.7278945795 1.5141833499 1576.0649920733 582538.6595479874 0.8934720722 2439.5704640391 0.0026572131 
21.1584036531 1.6217096447 1.5866797274 1513.4123635914 629293.1632818454 0.7645597986 3039.5348260761 0.0025140510 
19.5206065141 1.7102572647 1.6605652807 1494.6611012059 572521.3173829699 1.1014353869 3157.5500836769 0.0029068036 
22.0418561495 1.7164116487 1.5207808343 1977.0744227272 500330.4219008615 1.0878256528 2140.6116278974 0.0030527929 
18.9898137144 1.6671146648 1.4375241055 1338.6529678461 691373.5980534594 0.5776069343 2552.6726332300 0.0015765436 
21.1584036531 1.6217096447 1.5866797274 1513.4123635914 629293.1632818454 0.7645597986 3039.5348260761 0.0025140510 
17.7979808230 1.7596283798 1.6294830584 1169.4232995404 661950.6251292594 0.9168214576 3462.1051818529 0.0028302564 
21.7043558538 1.6406060025 1.4378193390 778.9624603421 813730.2323344360 0.3977324158 3364.9426190594 0.0012095458 
18.8969618039 1.7149072497 1.6589819802 707.0823529019 757021.0717150751 0.5421564521 4148.0257137556 0.0023854153 
19.7924719138 1.7426833836 1.6548679615 313.2929787499 849270.9488811276 0.2625169847 4643.2635287949 0.0021247212 
17.4360372317 1.6940893921 1.5199056568 1172.7204551855 653376.3420176238 0.6277310655 2772.6225163213 0.0021722633 
18.0569301434 1.7284481928 1.4862823434 1002.3745009826 665417.9313855129 0.5593166990 2639.1663614439 0.0020013694 
16.9128654718 1.7595192382 1.6016401684 916.5856115278 732834.3833984089 0.7102767189 3644.7425376295 0.0022186330 
19.6415927507 1.7647944622 1.6751769362 1012.1306590618 653560.9478063632 0.8913303141 3675.5324216529 0.0025247493 
20.9157755091 1.6886277824 1.3637167670 810.4909923904 774449.5503770341 0.3976000362 2767.7671097858 0.0011248542 
17.2720557363 1.7590379010 1.5192435156 995.1539230896 680994.0363725326 0.6899753965 2949.0876431119 0.0017809747 
20.8625318870 1.8041768440 1.6495032801 966.7500418447 656979.4531589611 0.9231127846 3551.9961335037 0.0022092947 
19.4411173280 1.6541471368 1.5246801711 1528.2291408607 558564.4836729439 0.7206634989 2388.6962903960 0.0023244824 
21.7691834356 1.6466227074 1.5643988543 1827.9572271998 446184.9672133476 0.9177116228 2075.3032357595 0.0028669732 
21.7691834356 1.6466227074 1.5643988542 1827.9572271998 446184.9672133476 0.9177116228 2075.3032357595 0.0028669732 
21.5585414768 1.8242712375 1.5124148316 850.1422786990 675688.9877752715 0.6883795999 2842.4717591454 0.0019763924 
17.5183672036 1.7707413091 1.5860341489 1177.9515980356 570761.1655050586 0.8778550842 2759.8654845920 0.0027495592 
20.5646582353 1.7609827912 1.4322124275 1010.2973649473 667206.4837043344 0.6053591080 2443.4416710322 0.0015495000 
21.1932875029 1.7237748807 1.4249639930 1381.7226669719 584987.3214505217 0.6695383182 2042.4113993970 0.0017358543 
23.6463192390 1.8410450082 1.7057887613 956.7879352526 572467.4466767302 1.0335756595 3394.8013555047 0.0030025909 
17.8664769834 1.8013792208 1.5916092875 1028.5582552304 602191.3067600048 0.8587713471 2934.9138960841 0.0024090758 
23.4659717563 1.8336117917 1.7050749287 873.4252708487 601895.6981793311 0.9337622715 3557.0177523758 0.0028551346 
23.6463192390 1.8410450082 1.7057887613 956.7879352526 572467.4466767302 1.0335756595 3394.8013555047 0.0030025909 
23.1449205507 1.8550421956 1.5543401843 834.4684620117 612004.4360217969 0.7523142150 2784.5291386002 0.0027145749 
23.4659717563 1.8336117917 1.7050749287 873.4252708487 601895.6981793316 0.9337622715 3557.0177523758 0.0028551346 
18.5318337524 1.8060925892 1.5559226286 867.1432184514 635989.8076993042 0.6901360979 2896.9358941820 0.0023600909 
19.0688172443 1.7590288098 1.4736525150 992.0736857385 648189.4195445292 0.6065533923 2517.6665725687 0.0018706077 
20.5724492633 1.7923555601 1.6838609461 1109.7198811478 570741.8083214136 1.0502169762 3256.5174615018 0.0026528321 
20.5724492633 1.7923555601 1.6838609461 1109.7198811478 570741.8083214140 1.0502169762 3256.5174615018 0.0026528321 
22.4629958664 1.8526561082 1.6033524838 738.7994470931 588346.1197371089 0.6904501111 2981.8891602244 0.0034759710 
22.4698205449 1.8229700468 1.6386609388 800.1841463798 500883.8401260402 0.7242590590 2730.7163145394 0.0039613575 
22.7994379198 1.8244051163 1.5316143062 561.0671439805 645422.4232579865 0.4413166358 2814.9380969968 0.0029047599 
21.0756011820 1.8310189806 1.5769160027 492.2975682236 641360.1845699139 0.4206009842 3071.8094094857 0.0031318858 
20.9771565483 1.7735950652 1.6238949502 1154.2737129040 496571.1618748079 0.9084751335 2622.6295849802 0.0036906287 
21.1945339830 1.7702712318 1.5418911622 1206.9742209707 504506.8871624428 0.8154440340 2261.1819922537 0.0031890357 
23.5765782737 1.7616944292 1.5019670474 1441.0616079095 462587.2708751098 0.8779409954 1900.8284082683 0.0030455680 
20.0598988964 1.8015386800 1.5299279587 587.3953378293 729845.6099333710 0.4808991769 3256.5650125689 0.0017113013 
20.8356930942 1.7733500104 1.4514582786 715.5793579900 709828.3743696271 0.4485536404 2652.3386210372 0.0017255405 
23.0277469330 1.7467085929 1.3562615034 796.7382026551 687733.8337059724 0.4253919088 2274.5332320964 0.0012266132 
18.8257692242 1.8079290924 1.5615677284 515.6785694975 640459.6017926809 0.4110350567 2950.7597901444 0.0025736860 
16.7989196557 1.6992105375 1.5505412454 438.8265025073 664851.4874382168 0.2565331035 3000.0481350155 0.0022417114 
20.5745855538 1.6629821797 1.3702985862 675.6151119489 737527.8812187625 0.2892457584 2589.9271802098 0.0011874808 
20.1103949103 1.6420136647 1.4451700644 972.2042168721 648998.1880403787 0.4684213073 2623.0413178661 0.0013067592 
19.8779781697 1.7208763962 1.4052210757 1134.3001832613 650769.8041558389 0.6346998163 2426.1094292650 0.0012592108 
16.7989196557 1.6992105375 1.5505412448 438.8265025073 664851.4874382168 0.2565331035 3000.0481350155 0.0022417114 
21.9445608322 1.8373121265 1.6677787987 282.2681461682 570428.6813082886 0.2786884610 3227.1725661613 0.0035507461 
19.1798893540 1.7135441250 1.5580021350 501.6754976116 714204.9081465630 0.3552001968 3425.6102213318 0.0015984335 
17.2918118946 1.7055476535 1.5124379224 700.3000065627 581367.8003755086 0.3831429715 2431.6557722899 0.0021179489 
17.8381923717 1.6731743876 1.4935936976 287.5964363143 718258.8485708666 0.1558215996 3045.5510567596 0.0015396446 
21.9445608322 1.8373121265 1.6677787987 282.2681461682 570428.6813082886 0.2786884610 3227.1725661613 0.0035507461 
18.5946218549 1.7387045554 1.5944400535 229.9187814693 531574.6868427375 0.1584915739 2624.4767516097 0.0030463913 
23.2366354532 1.7103762999 1.5971916212 94.0404233981 440259.5761908246 0.0601372625 2223.9100167487 0.0037703703 
19.7971861762 1.8013013365 1.6566752953 206.2583542416 694379.7195972968 0.1852668277 3829.1077304299 0.0032190846 
21.4393729712 1.5888061842 1.5128439659 593.8862978654 754899.2539801199 0.2523526850 3274.3650022659 0.0016536228 
19.1506834789 1.6626887169 1.4211145337 824.9472672416 655156.0294442412 0.3726086611 2450.5327467317 0.0013590996 
21.9992965214 1.6435364469 1.3697945914 795.0251080864 742498.7586035584 0.2678264438 2429.7179849283 0.0013445438 
19.1506834789 1.6626887169 1.4211145337 824.9472672416 655156.0294442412 0.3726086611 2450.5327467317 0.0013590996 
17.8941664428 1.7053865465 1.6340476646 459.4805352388 651013.8982338542 0.3266756127 3421.0528411253 0.0023887978 
20.3671648104 1.6410257498 1.5562368698 1035.6628465807 648355.8281317413 0.5070220621 2955.4204830403 0.0025333583 
17.8381923369 1.6731743873 1.4935936976 287.5964363143 718258.8485708664 0.1558215996 3045.5510567596 0.0015396446 
21.9993002711 1.6435364484 1.3697945914 795.0251080864 742498.7586035582 0.2678264438 2429.7179849283 0.0013445438 
17.8941664428 1.7053865465 1.6340476646 459.4805352388 651013.8982338542 0.3266756127 3421.0528411253 0.0023887978 
20.3671648104 1.6410257498 1.5562368698 1035.6628465807 648355.8281317410 0.5070220621 2955.4204830403 0.0025333583 
22.2510209185 1.7373711196 1.4310614854 1115.0166237556 529742.6753851736 0.5649278912 1854.7784107759 0.0018656811 
23.2704638534 1.8709896463 1.5877285095 273.2924614011 597432.6297083849 0.2702841869 2898.4777863390 0.0027636269 
20.8979534188 1.7138442613 1.5710417359 808.3185784818 657023.6962446148 0.6013240169 3254.9597916180 0.0015569922 
23.5537255304 1.7240616759 1.3555230792 413.3583434528 721887.2009642104 0.2495036052 2695.1381602375 0.0010296975 
16.3550166496 1.7195854485 1.5521524409 845.8720024870 531519.8052532502 0.5508687944 2435.6460849541 0.0019149549 
17.1132854735 1.7170841674 1.6161664515 905.3148499967 402683.9182804744 0.6377442859 2051.3958211132 0.0023899034 
23.5537254610 1.7240616767 1.3555230792 413.3583434528 721887.2009642104 0.2495036052 2695.1381602375 0.0010296975 
18.4616048897 1.6678606658 1.4485638709 1127.0285581935 579640.6602673805 0.5092744348 2201.6024660481 0.0015704892 
18.4616048398 1.6678606660 1.4485638709 1127.0285581935 579640.6602673803 0.5092744348 2201.6024660481 0.0015704892 
20.5756194188 1.7281657666 1.3869135475 366.0156554333 713589.7377905454 0.2014207182 2563.3993335879 0.0012336323 
20.1615296994 1.7398229618 1.4600761538 810.7761762586 548970.8516410996 0.4407120029 2050.5802031158 0.0019774558 
22.2510209185 1.7373711195 1.4310614854 1115.0166237556 529742.6753851736 0.5649278912 1854.7784107759 0.0018656811 
20.4819768360 1.8034431723 1.4993148896 591.4491992483 584453.2516764150 0.4354605939 2387.3741242950 0.0019946861 
19.9024187850 1.8122680235 1.5340828959 719.7279497290 589655.3452606397 0.5929433173 2612.2754238817 0.0018762515 
17.7186368497 1.7201848714 1.5813142218 948.4950028716 535681.4801206299 0.6768549731 2615.5671246234 0.0018202072 
20.4819768360 1.8034431723 1.4993148896 591.4491992483 584453.2516764150 0.4354605939 2387.3741242950 0.0019946861 
22.0804448234 1.7501881060 1.3803082261 1143.4995587774 584415.9658276842 0.6363753981 2004.5052396913 0.0012989767 
17.9897041904 1.6945021015 1.5889453144 1259.4885642092 484011.9713354855 0.8508368450 2392.0094870648 0.0018463450 
19.7379864386 1.7241631655 1.6771653322 823.9724430806 488432.2902782052 0.6497353435 2763.4121492761 0.0028361206 
19.3540196616 1.7559284809 1.5469205629 1017.2850339399 382626.9143822449 0.6693963837 1721.6488565485 0.0029191544 
23.1768814465 1.7352414891 1.5843992445 1108.7328795651 227196.9626127121 0.7361687307 1123.7214724085 0.0038475920 
17.4511008887 1.6822826282 1.5867970385 1430.5595112580 410929.9457094726 0.8633617954 1985.4882499836 0.0023565349 
16.9386011254 1.6841639857 1.5716358954 1940.7762162566 337616.5293021873 1.1809035530 1597.6647515065 0.0020215727 
19.1842799276 1.7706233128 1.5069567656 1118.0290772353 392700.1667810362 0.7283368787 1617.3555876412 0.0023092643 
17.7053483099 1.7522980663 1.5811293716 1105.2938364643 296842.2672577123 0.7743176190 1423.7807616161 0.0028144082 
22.1924812557 1.6363622218 1.6714075409 1856.8526958900 242722.9724395962 1.2017269951 1356.7568616881 0.0025004032 
18.8298381431 1.7091098459 1.6135229146 1413.7609002977 476866.6019780381 1.0400385408 2456.4156171726 0.0018896638 
23.0329638482 1.7274712890 1.7269501723 1186.2037863277 305496.4663711884 1.0221775216 1872.8595210744 0.0030973693 
18.0249798015 1.7686154635 1.5243718530 1138.3788217885 522491.0139827796 0.8361486167 2305.3772208876 0.0017085731 
18.8017163741 1.7835421419 1.5006718645 1180.7801675028 396755.9825336550 0.8498498184 1654.4785152138 0.0017599039 
16.7736723506 1.7398373714 1.6057226291 1594.9905512856 328421.9611170128 1.1816033143 1644.8487480894 0.0022397447 
18.6398519325 1.7788661810 1.5081345961 2119.4623750805 259948.3734009850 1.4479113246 1077.7648536754 0.0021022064 
18.8781146089 1.7732483029 1.5329799432 1014.3878187901 393133.7312212170 0.6908057555 1711.3064251294 0.0026014922 
17.0815260362 1.7625926523 1.6086693900 749.1298792723 582426.7198295628 0.5909331275 2931.4799952166 0.0022600620 
18.7658904273 1.6706757298 1.5709828869 808.1565491158 617954.4217766561 0.4473326831 2899.1060785475 0.0025752064 
17.2473868866 1.7461403902 1.5904244380 835.1112309434 589986.8159604159 0.6312208278 2899.0492184140 0.0019747098 
17.4776531811 1.6681960387 1.5514608229 937.1285766224 629294.5659729354 0.5077642336 2850.4599133436 0.0021471780 
21.0076268652 1.8106756609 1.6754197451 733.8786437421 347025.0715310267 0.6915411532 1979.7364845036 0.0033932880 
22.3387424346 1.6605783409 1.6010725913 987.3190714957 495667.4375624270 0.5618564451 2485.6668612327 0.0032092048 
22.4990196887 1.8312158408 1.5519561156 897.4848516591 461288.0195978889 0.8260231987 2136.5424726833 0.0017777538 
21.8270026329 1.7606072594 1.4087753356 607.3025821279 713946.3765542109 0.3990835955 2716.2704144985 0.0012339297 
20.7626142227 1.6639271020 1.3713197924 656.7000706067 792986.2996901432 0.2587750922 2678.3177977811 0.0012751990 
17.7285021788 1.7524192124 1.4877839240 1090.0747543842 656083.1502382345 0.7013649788 2679.4900089810 0.0016934823 
16.1997543124 1.7353764022 1.5626986123 1422.1363838657 627424.9942680732 0.9577070500 2905.4356410232 0.0021469948 
20.3219400582 1.7542752902 1.4353920867 1234.6571883726 620927.6829481255 0.7144116016 2266.4844299892 0.0016112357 
22.2446736148 1.7593034110 1.4346187144 1548.3344914950 574418.3361450830 0.8720756047 2041.5914377345 0.0017998888 
21.8270026329 1.7606072594 1.4087753356 607.3025821279 713946.3765542109 0.3990835955 2716.2704144985 0.0012339297 
22.2446736149 1.7593034110 1.4346187145 1548.3344914950 574418.3361450827 0.8720756047 2041.5914377345 0.0017998888 
19.1464847852 1.7067829292 1.4184003670 1698.1758317164 700247.0093999271 0.9142950626 2648.4006809572 0.0013078274 
20.8360582108 1.6756243275 1.3969979290 2274.7216992239 741658.2338997326 1.1757174595 2847.2471862128 0.0011555647 
17.9020260962 1.7414267919 1.4955103929 2496.1030313233 582825.5006484643 1.4789187445 2355.2726943371 0.0020459380 
18.0807767480 1.6913006739 1.6075436909 3311.4642908872 478982.1435320640 2.1086295460 2404.7772016872 0.0026279676 
17.8034413004 1.6848976025 1.5509417135 2909.4165576380 615932.5704324713 1.6100359157 2777.6603445720 0.0024074127 
17.6117395097 1.7020649104 1.4770075448 2941.5921771789 765645.1746856610 1.5188211983 3013.3429746701 0.0018068046 
17.3343620524 1.6832479645 1.4911557723 3638.2210200208 861258.5939559501 1.8421939951 3499.2187431379 0.0018102625 
16.5520024335 1.7400594537 1.5729375784 1974.0568654817 609630.6173459557 1.3423525150 2869.1594183800 0.0024219103 
18.5165543990 1.7578413897 1.6346465549 1823.7244486106 543616.8090690672 1.4256700428 2880.1155344636 0.0030550831 
17.8777088738 1.7207655748 1.4573268919 3047.4103734863 716746.1062087682 1.7142211105 2796.4604745122 0.0015404464 
20.3631289364 1.7231393592 1.3884405716 3860.0473682965 761406.6621791157 2.0924781408 2741.9728912567 0.0012371722 
18.0066917634 1.7069968621 1.5966091953 3112.3445215655 512283.8653264586 2.0025531031 2525.7175059832 0.0027546112 
22.4605762380 1.6723700137 1.7033670925 2406.7088327694 481308.1070301952 1.8092472061 2828.9155590102 0.0025197946 
20.8826193560 1.7655926266 1.4362138643 1510.1418425369 720746.5231183800 1.0204105889 2821.6757505930 0.0013354177 
18.0066917634 1.7069968621 1.5966091953 3112.3445215655 512283.8653264586 2.0025531031 2525.7175059832 0.0027546112 
16.5520024334 1.7400594537 1.5729375784 1974.0568654817 609630.6173459557 1.3423525150 2869.1594183800 0.0024219103 
21.4712976488 1.6583319077 1.6781821590 2459.5169364992 446187.5520976980 1.7100807382 2521.4329708046 0.0024371456 
16.5520024333 1.7400594537 1.5729375784 1974.0568654817 609630.6173459557 1.3423525150 2869.1594183800 0.0024219103 
20.8356537384 1.7627132716 1.6991687739 1358.9579106338 580175.5462297364 1.2117156007 3403.9566187801 0.0029674735 
21.0002705681 1.7291614876 1.4503390784 4058.5287039505 701326.6151755429 2.0615724909 2556.0099438578 0.0019945489 
20.6649820277 1.7114351689 1.4660185061 5230.1198963615 750468.1136275411 2.5474098417 2822.3933089532 0.0021738023 
17.8633671134 1.6904870564 1.5775333970 2911.3298194105 648943.8161075541 1.7310223956 3082.2661104563 0.0025653130 
17.2965492036 1.6753424298 1.5466330544 3419.2781599849 699632.9597726924 1.8637518717 3137.6694613442 0.0021599166 
18.5163333375 1.6766717377 1.4584746497 3623.2044069957 835371.3470031766 1.6488210164 3172.6647039510 0.0017312487 
19.5129396591 1.7141171997 1.4238169766 4722.6642829672 728342.1354185801 2.3218236488 2605.7573141100 0.0015594428 
20.2791128809 1.6773351163 1.5195176828 5256.6852926839 665178.2570012910 2.5816659492 2815.2816858932 0.0025919079 
22.9265241120 1.7868020359 1.4390527207 3112.3445215655 694880.0181436498 2.0025531031 2525.7175059832 0.0017015119 
20.1939688198 1.8385035615 1.6000389343 2531.5149644845 542320.1657618310 2.3669565840 2683.9670686408 0.0024635594 
20.0730044085 1.6638654915 1.5879379431 4078.7342450798 581171.3858620606 2.6494599674 2911.4965708526 0.0016936412 
22.3269329920 1.6892257729 1.7037962847 3402.5334849050 520445.9296417623 2.5937374363 3075.3740636208 0.0029721953 
22.7218519860 1.5872064579 1.5860329961 5730.2320723538 709632.8428379998 2.6767838611 3426.6827112367 0.0022723868 
21.1855717332 1.7119414621 1.4546377253 5329.2334349997 713019.6981809188 2.5359000199 2614.6758571132 0.0020979653 
19.7532558433 1.7730759919 1.6750889197 2707.9543649203 540829.9494109470 2.4289454741 3041.2500844552 0.0025403049 
21.1855717735 1.7119414615 1.4546377253 5329.2334349997 713019.6981809186 2.5359000199 2614.6758571132 0.0020979653 
17.2471118397 1.7579784630 1.5106295458 3509.0746889795 656824.8677005486 2.3306397361 2769.6094971447 0.0018779798 
20.7573033302 1.8144010685 1.5402084570 2598.9953159694 628727.4524603635 2.2280095941 2847.0763171604 0.0017679871 
19.6124758461 1.6265320833 1.4729691343 5439.2571488009 791910.8628393791 2.4553219528 3248.0023079450 0.0014780706 
22.9438950076 1.5898195331 1.5652070372 6271.8787476079 723335.6453957721 2.7415850690 3354.8695611940 0.0023631783 
20.6448616671 1.7069859753 1.5045240229 5439.3490172157 658698.0485820349 2.8164714371 2700.8082381620 0.0026305247 
22.4964871664 1.7506658482 1.4076727753 4032.9752752655 674521.5721621292 2.6993882139 2643.2360519647 0.0011682424 
19.8760138505 1.6920436095 1.6490009052 4896.3728654477 536704.8016703029 3.6182246513 2911.7782327263 0.0020661414 
20.6448616671 1.7069859753 1.5045240229 5439.3490172157 658698.0485820349 2.8164714371 2700.8082381620 0.0026305247 
20.2766264958 1.6227787369 1.4418971715 9777.5063111430 720328.4704849890 3.7169028356 2707.8532276146 0.0015395392 
22.8009929899 1.7456896082 1.4360101748 5230.1673785388 667982.7512029961 2.7399372372 2354.7425728537 0.0019485850 
22.8009929899 1.7456896082 1.4360101748 5230.1673785388 667982.7512029961 2.7399372372 2354.7425728537 0.0019485850 
16.2460916547 1.7167966603 1.5403943130 3706.7467633070 546259.2786239602 2.3054846011 2437.4649937123 0.0019657022 
21.5729428928 1.6206826123 1.4730574406 5325.8176896676 660603.4832482921 2.6352184887 2835.8194770170 0.0013197083 
18.3214489531 1.8007767376 1.5931703575 3160.1777918446 512883.4123015760 2.7050437468 2514.5946747881 0.0021661960 
20.3361030650 1.6474456570 1.4568674557 4858.6889806192 741628.8888747857 1.9064874123 2770.6018803927 0.0018595150 
18.9426363922 1.7444531911 1.4546689810 6399.6444214501 611730.6987302387 3.6841230506 2313.7640906660 0.0016909393 
20.5371239161 1.6825116133 1.6705765077 4180.5329318305 557528.9415147686 2.9591451729 3119.6346966492 0.0027959911 
17.0697034321 1.7810209856 1.5824773223 6141.3933069455 422633.5589399002 4.7715957642 2025.2832742622 0.0023978580 
18.3214489531 1.8007767376 1.5931703575 3160.1777918446 512883.4123015760 2.7050437468 2514.5946747881 0.0021661960 
16.8198112827 1.7218020063 1.5610852792 5623.5943663095 566580.1126402549 3.5398000887 2606.4506192365 0.0024242901 
20.5371239161 1.6825116133 1.6705765077 4180.5329318305 557528.9415147677 2.9591451729 3119.6346966492 0.0027959911 
21.2124892286 1.6569922991 1.5317938017 10292.3777087028 616087.2099738599 4.8904185348 2678.0511227098 0.0026887313 
23.6801515493 1.5883066810 1.5642387326 6828.0406638388 664241.4786916741 2.9335003477 3074.6047655636 0.0024764551 
21.8359987973 1.7177343548 1.7018257022 6202.4924121124 371199.2725090743 4.9885796202 2194.4947266086 0.0031566394 
23.5725833887 1.5995742284 1.4834679512 5847.4930253497 849068.0298883402 2.0077086300 3327.8531750503 0.0021485798 
23.3743206825 1.5749471412 1.4758676896 4464.7183794200 917588.2187870883 1.4713084979 3607.5745283106 0.0017902080 
21.1152613936 1.6625667504 1.4273388539 5691.2096123695 694232.9254392942 3.0316550817 2818.2880492017 0.0011950943 
19.4971962733 1.6417715423 1.5496165938 2276.9459458383 732575.0674541127 1.1114885857 3295.8394277494 0.0023444068 
23.5725834127 1.5995742296 1.4834679512 5847.4930253497 849068.0298883404 2.0077086300 3327.8531750503 0.0021485798 
18.9154929179 1.6904061637 1.6318090589 4686.1824831244 586279.7782610310 3.1208880895 3075.3696822959 0.0027599294 
20.8054075879 1.6982927251 1.3602369590 7192.6986099390 814872.7900515746 3.3686243346 2785.4718379596 0.0011847590 
20.3276318758 1.6558258426 1.4065421899 8694.4133881199 859971.5094686691 3.3511308799 3000.3500276508 0.0014689466 
16.6440610389 1.6933479658 1.5224704626 2869.0965486371 802833.6780059342 1.6426506076 3491.7219278864 0.0018071978 
20.9639433659 1.6111927861 1.5990227289 1434.9535448198 830321.3040697677 0.7492644694 4110.4187642846 0.0022136320 
20.2972255744 1.6251286193 1.4316015426 1936.9975771912 832699.1498807673 0.8066338599 3205.4968739567 0.0013516741 
18.6505365059 1.6962548000 1.4330059481 5743.9510788484 747952.8304946057 2.7621275511 2754.8240744005 0.0015312868 
19.0017924456 1.7402910141 1.4699952266 7147.5744517464 635479.6742848121 4.0227155283 2437.3991557824 0.0019283324 
19.8225470281 1.6415644747 1.4179437759 1936.9975771912 861825.0353296837 0.8066338599 3205.4968739567 0.0013516741 
20.2715010660 1.6249007971 1.4352039246 3681.7825732177 918169.8671197421 1.4003056976 3422.1197740727 0.0015019019 
21.2169932125 1.7101081493 1.3743048517 3053.8113500418 913508.2788980978 1.3962646378 3041.2174060163 0.0013327256 
23.1837907540 1.6454831710 1.3215939992 6709.3316884132 901394.4474082121 2.8996917841 3164.6757794446 0.0009870648 
21.7787195138 1.6535250886 1.4547001413 4347.7204700894 942884.4975504207 1.6655698678 3464.6679093644 0.0020480455 
20.4469246356 1.7051235717 1.3884076434 6558.0562653996 943587.5729550456 3.0200501936 3221.9854043928 0.0013731998 
22.3382414989 1.7269713166 1.3642960175 7996.1931114905 956296.4258726975 3.8299224417 3121.9182195529 0.0013088488 
19.4679309836 1.6773661386 1.5007032560 5098.7839819685 974739.5400181664 2.4169808180 3960.5191336085 0.0022962642 
20.3369180285 1.6591531673 1.5447364212 3945.3504354207 999999.8491849396 1.9617065764 4460.2129012525 0.0026482702 
23.5876007972 1.5985435303 1.5158572649 8048.2353156896 999999.6051030083 3.0496234876 4196.4806361397 0.0023701701 
18.5519563417 1.6979716945 1.5361290928 2782.3314839463 966003.2757444283 1.5267182959 4230.2146156946 0.0025470311 
22.3382414988 1.7269713166 1.3642960175 7996.1931114905 956296.4258726980 3.8299224417 3121.9182195529 0.0013088488 
18.5519563417 1.6979716945 1.5361290928 2782.3314839463 966003.2757444283 1.5267182959 4230.2146156946 0.0025470311 
22.7141358962 1.6902329471 1.4179338930 5487.9290301640 958193.9150699701 2.2114561268 3248.6055264671 0.0018406098 
18.5519563417 1.6979716945 1.5361290928 2782.3314839463 966003.2757444280 1.5267182959 4230.2146156946 0.0025470311 
22.1737211630 1.5800438557 1.5335293660 5276.6701257168 998072.3923855753 2.1728675169 4413.0867517452 0.0018873131 
18.6022185720 1.6671603414 1.5539483024 8782.3248440844 991314.1051391859 4.6400980473 4497.0837649618 0.0024443339 
18.3080349005 1.7365627145 1.5873954267 8334.7944694574 989104.6259756744 6.3149884364 4890.3673831710 0.0018073136 
16.5204830509 1.6991311694 1.5539448041 10889.1493130079 989632.0903355097 6.7159190233 4548.1474933650 0.0019249137 
22.1363854992 1.6060512897 1.5276490190 17692.9029511123 987282.3235801334 9.1122327927 4566.3659892702 0.0014718001 
19.6647621863 1.6667449217 1.4288962671 23644.7218174323 980923.6576453859 11.9441191376 3862.8052750437 0.0012716587 
19.3744831227 1.6968443466 1.4030611797 9623.0433680166 991677.3903377714 4.6414607624 3564.0197474281 0.0013389496 
18.2177996199 1.6894100414 1.4902335210 9520.6648430685 991212.4366706504 4.6925077086 3959.8649181779 0.0020384301 
23.0010364581 1.6176158068 1.6548623926 3513.3566358907 998728.9569867546 2.0724743467 5438.3128256659 0.0026458917 
17.1925937442 1.6812856263 1.5734734992 13589.0882671380 987177.1762312333 8.3528581147 4706.0080814206 0.0019467141 
17.4803437224 1.7015124263 1.5178732584 18626.9540827616 981401.2858534728 11.4930499988 4339.8557092979 0.0015971253 
18.7412944206 1.7002749377 1.4229964124 23490.2934562031 980241.6389692132 11.8013196543 3631.8289662480 0.0014052297 
22.3355414902 1.7224959392 1.6095412981 1650.2897896368 997317.0564075138 1.1156650673 5143.2701681097 0.0037279060 
16.4827529424 1.7155673883 1.5607501533 5959.8891595523 993823.1064258935 3.7283758991 4573.1762340496 0.0022774373 
22.7797506887 1.5846680232 1.5375452942 17538.7101664910 990371.0988197604 7.0356284047 4360.2866465783 0.0021638418 
21.1967479665 1.6634269353 1.4464729282 24733.4789404434 985733.9061891749 9.7425569679 3569.9915253143 0.0019374411 
22.9306202494 1.6622299734 1.5131981958 13767.2188436844 989444.0419668780 6.2665327578 4146.4189499349 0.0028317414 
22.7797506887 1.5846680232 1.5375452942 17538.7101664910 990371.0988197604 7.0356284047 4360.2866465783 0.0021638418 
21.9954883797 1.6820659820 1.4411126802 10405.2843846037 992202.8540528498 4.2676764655 3530.4483376515 0.0020144766 
22.7329351268 1.6883314995 1.5056778854 14305.1362732431 988773.4671257795 6.9366048701 4081.0483527312 0.0028808190 
21.8562191298 1.6906907836 1.3891786596 11987.4464984470 991419.3520877240 4.8337618024 3263.4669298350 0.0015137177 
20.2042688879 1.6883804256 1.4464832105 4868.6024057584 994977.1081562042 2.1374067786 3618.0094194593 0.0018798600 
18.1385222198 1.7327332124 1.4587394151 1196.7306338952 997381.8643421307 0.6823905876 3846.3400052850 0.0016246336 
21.4260123084 1.7558769225 1.5325143111 3006.7115521334 996619.7329803058 1.9124225503 4377.5066501324 0.0031380686 
20.6462167891 1.6202259279 1.4309269250 5856.9766770377 997836.9197230437 2.4413782907 3867.1066884886 0.0013271187 
21.4260123046 1.7558769224 1.5325143111 3006.7115521334 996619.7329803058 1.9124225503 4377.5066501324 0.0031380686 
21.0621311266 1.6040682382 1.5229695958 4720.3025088385 993872.9035862640 2.2693350044 4469.1751342565 0.0015621407 
20.3996206425 1.6246683730 1.5990905362 4376.3823144844 997758.0899003234 2.3364017569 4931.2214163410 0.0023468120 
17.8468995317 1.7508180157 1.5823666838 1482.0254558662 999999.6219922861 1.1394313129 4877.0718951654 0.0018583578 
21.3816864899 1.7151531868 1.4124456249 3129.9489939271 999999.6740174915 1.9095670563 3969.4306897361 0.0011667555 
17.8239323378 1.7088890890 1.5500039636 3778.8468941442 998175.0642114822 2.2157337363 4495.0134108853 0.0025533391 
21.4212936571 1.7566376339 1.3988100637 1979.6837491283 998663.1941488684 1.2068466053 3628.1504767213 0.0012807754 
18.2998500678 1.7207854655 1.5105832958 2305.9872248967 999999.6480048888 1.5244991846 4423.2512924507 0.0015125567 
20.3441055530 1.6312737932 1.6050302735 4858.4329549586 999999.9177689707 2.8642279049 5067.6607015121 0.0019057591 
20.6045741189 1.6288846810 1.6244530269 4399.5612945724 998846.3125903741 2.5433717933 5165.6724932077 0.0023153804 
16.9207180290 1.7223011991 1.4934921876 2487.5286693864 998384.6267674559 1.4603685001 4106.6471981100 0.0017402254 
20.7778953451 1.7587028339 1.4366323967 1302.0765266003 997576.9812666986 0.7584387977 3626.1404464090 0.0016574585 
18.8720427587 1.7138699868 1.5916209636 2292.2265745641 997864.7892037303 1.4743003633 4895.0859777124 0.0029842163 
18.1175861889 1.7261310841 1.5414040260 2812.1266682438 998023.6682403414 1.6943852432 4419.7270621686 0.0026073752 
18.1175861889 1.7261310841 1.5414040260 2812.1266682438 998023.6682403414 1.6943852432 4419.7270621686 0.0026073752 
17.8448068974 1.7184276551 1.4591833355 4943.7904567413 998941.2635071955 2.8101739758 3939.2007274045 0.0015103112 
20.6045741188 1.6288846810 1.6244530269 4399.5612945724 998846.3125903737 2.5433717933 5165.6724932077 0.0023153804 
22.1477424033 1.7579071206 1.5071200302 2904.8316262348 999009.0138909222 1.7710728771 4138.4443745027 0.0029075418 
18.6991996713 1.7221679853 1.5752307964 2520.3766554953 999553.2933703125 1.6015258000 4751.9016206951 0.0029333238 
20.8964565915 1.7695053121 1.6109781814 1308.6697548723 999859.3083018712 0.9972017122 5158.2520673404 0.0036448300 
19.8297921177 1.6575906790 1.6310624472 4648.6303016271 999999.9452211554 2.8721842468 5229.8939942738 0.0025982114 
19.8297921177 1.6575906790 1.6310624467 4648.6303016271 999999.9452211550 2.8721842468 5229.8939942738 0.0025982114 
22.5062905468 1.6191156519 1.6540770860 5081.6857862883 999600.8171169790 3.0294692862 5431.8941335388 0.0025090040 
18.1484759134 1.7454384880 1.4769112299 3730.6398611750 999541.7432412229 2.2183028040 3928.9618502104 0.0018180499 
18.0017504131 1.6742867338 1.5849506836 6240.9509741892 999684.4015521377 3.6435792460 4812.3536899321 0.0024455247 
18.1046976171 1.6586368403 1.5870507662 8101.2381335362 999749.9556430504 4.6646059690 4842.5797245506 0.0022016252 
22.5062905468 1.6191156519 1.6540770860 5081.6857862883 999600.8171169790 3.0294692862 5431.8941335388 0.0025090040 
20.9285486218 1.7429266429 1.3936662057 5044.9512732528 999094.2603313883 2.8256146302 3534.8914853343 0.0013131451 
18.9974329300 1.7036759233 1.5921703290 3809.9881035953 999655.8997670907 2.3908742732 4905.1041868045 0.0029465896 
21.3150002506 1.7209922263 1.5499242430 6173.5461324116 999809.7553115620 3.6774025958 4558.1243984270 0.0032333967 
22.1465626159 1.6593633590 1.6023365238 10801.5012412046 999758.6612736762 6.1493932332 5019.8394017267 0.0031656276 
21.3150002505 1.7209922263 1.5499242430 6173.5461324116 999809.7553115620 3.6774025958 4558.1243984270 0.0032333967 
18.8567962124 1.6542410674 1.6118502520 5212.6395615905 999843.4798667838 3.1412702876 5062.2746282041 0.0022450680 
16.3341234367 1.7055345322 1.5549128513 3044.8473304446 999797.5062772408 1.8746234365 4573.3829806381 0.0020558843 
22.4512052566 1.6364859376 1.6257981241 7567.2602071874 999728.6335642694 4.3137044373 5206.9843666812 0.0029541099 
21.6773694170 1.6734366175 1.5710432006 9032.3557454310 999593.2130175158 4.9529390081 4734.4394853094 0.0031268739 
22.4512052566 1.6364859376 1.6257981241 7567.2602071874 999728.6335642692 4.3137044373 5206.9843666812 0.0029541099 
20.9800912798 1.6144518621 1.6054909441 11110.8764362893 999750.8436841276 6.1795033237 5048.0698645462 0.0019806945 
16.7020159767 1.7611301986 1.5522124533 1297.5620396373 999741.3104365089 0.9084984735 4525.7562851081 0.0022476339 
21.2090405700 1.7000995043 1.6913828734 903.2071470424 999711.4228203708 0.6899518141 5791.9907278977 0.0029307273 
20.9535916441 1.7468930783 1.6927456646 530.0682797965 999651.7249540843 0.4470267369 5833.6359700530 0.0031999941 
17.8158603603 1.7527906314 1.6260989441 727.2457260940 999666.6687621532 0.5563000666 5200.5187486582 0.0028584475 
20.9112162458 1.7832530290 1.5986407953 427.1703103023 999593.4768783092 0.3298548304 5040.5796745440 0.0036050786 
23.1692869865 1.6797182900 1.6017245944 2394.5153365187 999606.8750307728 1.4306759474 5058.6570020951 0.0035303636 
22.3172158628 1.7181749033 1.5459327777 4035.5779846963 999663.5420895871 2.3609605818 4535.3662823030 0.0033516117 
21.3209889731 1.7064358554 1.5692895849 3823.7845756780 999664.5956758824 2.2828813748 4738.4125881769 0.0032957962 
20.7402733343 1.7138514900 1.5543865835 5522.0917083658 999700.1550746690 3.2593946470 4587.3290449933 0.0031411550 
20.9112162476 1.7832530290 1.5986407953 427.1703103023 999593.4768783096 0.3298548304 5040.5796745440 0.0036050786 
17.8158603603 1.7527906314 1.6260989441 727.2457260940 999666.6687621532 0.5563000666 5200.5187486582 0.0028584475 
22.5157490002 1.8106006662 1.5519810478 421.6502975351 999592.5664682214 0.3250647852 4592.6697323694 0.0033793258 
18.9787872027 1.7838918516 1.5892337908 574.4480118145 999629.6176151873 0.4406824259 4896.5942405138 0.0031188866 
21.3344619265 1.7976393007 1.5753558014 424.4103039187 999593.0216732655 0.3274598078 4816.6247034567 0.0034922022 
20.4212254336 1.7099328580 1.5995222596 1009.0642338392 999603.6066527779 0.6497333639 5007.3429645296 0.0032799422 
21.6435675408 1.6676433565 1.6277660950 1308.2323120478 999608.1374729183 0.8065882980 5246.0449881496 0.0031587923 
20.1044308222 1.7259664854 1.5767732879 1229.2435793106 999609.3639838145 0.7872064744 4796.9444827917 0.0032250777 
19.6588795236 1.7146836938 1.5773431352 1631.6602170065 999617.5351390892 1.0170798076 4787.1043724592 0.0030915154 
21.1063378524 1.6902659666 1.6101908105 1555.0408984044 999616.5381950960 0.9744581726 5102.6093540479 0.0032762548 
22.8445724529 1.6548749227 1.6393284138 2121.7361988391 999628.5240585334 1.2991548663 5357.5791648872 0.0032247193 
18.9362961356 1.7939807577 1.6112659315 449.6750015100 999620.9833410815 0.3679535350 5096.7072208332 0.0031446123 
19.4344945708 1.7881029272 1.5897043931 616.2097960474 999623.6606564315 0.4773478638 4911.9581159312 0.0032170337 
22.7487381106 1.8580741990 1.5847822370 419.7825771516 999633.6876582582 0.3911551137 4864.2656916320 0.0031855794 
21.2102707755 1.8434900839 1.6059441230 361.4954321120 999623.0655923327 0.3328922754 5061.1999316018 0.0032483435 
18.2478811261 1.7234159688 1.6146828406 1089.3991847200 999657.8918229382 0.7554541476 5103.1531724860 0.0029118626 
18.3403537983 1.6935352759 1.6279873363 1506.7099852414 999691.0051654854 1.0094799907 5202.0310572463 0.0026289898 
18.8055929901 1.7178561026 1.5981145090 1273.8428373282 999640.4218606916 0.8389890825 4964.1319402033 0.0030065348 
18.6894972594 1.7037124922 1.5939791160 1730.0165399363 999649.0999948708 1.0920374861 4915.5979445040 0.0028856304 
21.2102706644 1.8434900835 1.6059441230 361.4954321120 999623.0655923332 0.3328922754 5061.1999316018 0.0032483435 
18.8055929901 1.7178561026 1.5981145090 1273.8428373282 999640.4218606912 0.8389890825 4964.1319402033 0.0030065348 
18.6894972594 1.7037124923 1.5939791160 1730.0165399363 999649.0999948699 1.0920374861 4915.5979445040 0.0028856304 
20.2342741992 1.7695651856 1.5824572708 619.7165457635 999598.6076451872 0.4498411842 4866.5702064060 0.0033808846 
22.5422297087 1.8039581303 1.5660435593 384.8752262853 999568.9655563117 0.2970347026 4748.2787233660 0.0036153956 
21.1521303657 1.6788237468 1.6118281983 1369.3067407767 999608.7798046391 0.8376146465 5106.3794931697 0.0031852898 
23.2991947098 1.6423752497 1.6253512624 1844.0688225893 999596.3258778295 1.0608444128 5227.4363939386 0.0031851450 
21.1442242094 1.6897040679 1.5909695795 1897.1718448500 999611.6211365147 1.1379725763 4926.2296332107 0.0032424701 
21.7729384036 1.6867303422 1.5808149367 2620.9202665200 999606.9400342312 1.5229820969 4840.9908393995 0.0032913989 
21.2095970461 1.6559004267 1.6228954870 2238.1124202310 999639.2022289402 1.3313374838 5180.2304183597 0.0029508319 
22.4495524945 1.6255713714 1.6424173453 3047.3103574648 999659.4995208166 1.7720856336 5337.0605243365 0.0027358056 
18.4060494637 1.7338859355 1.5872606298 1495.0567573555 999666.7534534929 1.0048307435 4863.2138829863 0.0029668357 
18.5212696777 1.7820076277 1.5679865205 1320.5507247386 999701.9672413245 0.9768239088 4681.1026275102 0.0028576811 
22.5095347304 1.6785289981 1.6018249752 1894.9247304953 999589.7078047744 1.1296879228 5043.9787491704 0.0034094896 
18.8055929901 1.7178561026 1.5981145090 1273.8428373282 999640.4218606912 0.8389890825 4964.1319402033 0.0030065348 
17.0012338562 1.7498927553 1.5972235356 1056.7352530000 999685.3148036264 0.7657526730 4927.2695729054 0.0026392301 
20.7658495188 1.7233475503 1.5756554837 2286.5228234096 999642.1070007286 1.4488163346 4799.0232265425 0.0033258866 
20.5700360360 1.7444276690 1.5569712269 2937.4266557225 999688.4443494100 1.8982889982 4620.6391046782 0.0032323121 
18.3079932156 1.7345202963 1.5829580583 1794.5659031786 999677.4917396363 1.1985672134 4821.4246427119 0.0029316752 
16.8923962546 1.7577965626 1.5737182261 1837.8198517756 999740.9196220441 1.3051198693 4713.2086266682 0.0025269407 
21.8715282039 1.6561835309 1.6191269343 3590.0262869018 999642.0754873444 2.1115880165 5160.8266611097 0.0030878919 
19.0849142285 1.7556195595 1.5834542946 1581.7112670834 999668.2259721542 1.1129154560 4847.8432816833 0.0031441374 
19.3123962617 1.7927222147 1.5796661003 1423.9809782002 999696.5283899740 1.1003868959 4808.6501059195 0.0030949711 
18.1232713818 1.7564468678 1.6017238070 910.4356659934 999648.1876965107 0.6677113463 4994.5777104078 0.0029880212 
20.7658495188 1.7233475503 1.5756554837 2286.5228234096 999642.1070007286 1.4488163346 4799.0232265425 0.0033258866 
22.1958355239 1.7251817841 1.5624655485 2974.5664021176 999639.0666528377 1.8393688287 4701.2459846098 0.0034948193 
19.8693014621 1.6904543752 1.6066211188 1071.5195504003 999615.2695539838 0.6693095833 5043.5623235299 0.0030397508 
23.0988236175 1.6287930842 1.6181781259 816.4236920587 999588.7913448988 0.4475066469 5141.4218444532 0.0029875576 
19.0849143516 1.7556195590 1.5834542946 1581.7112670834 999668.2259721542 1.1129154560 4847.8432816833 0.0031441374 
19.7489685821 1.7761386367 1.5718567798 1836.8071254250 999694.7041812395 1.3347183924 4749.9837607600 0.0031963307 
23.0988236175 1.6287930842 1.6181781259 816.4236920587 999588.7913448988 0.4475066469 5141.4218444532 0.0029875576 
22.3177072647 1.6962210109 1.5764119881 2668.4513721078 999607.2928019355 1.5732053050 4818.6774097178 0.0034321873 
19.1327061647 1.7993332312 1.5511219151 911.4997875223 999691.8968972364 0.6920403050 4517.2873972976 0.0026744549 
21.6475232485 1.6901991705 1.5852582740 2297.7466454828 999599.8963804247 1.3612235242 4883.5422207986 0.0033140711 
17.3232836217 1.6916729859 1.5883652535 2183.4150379639 999702.7737752964 1.3488255533 4843.0736031961 0.0024247881 
18.4071969956 1.6555615729 1.5910996591 3043.7919987418 999739.0106358265 1.8109208135 4913.2753665554 0.0019958594 
21.5174281220 1.8478668144 1.5781401753 504.8205294822 999724.8032631896 0.4761788617 4757.2879129398 0.0022622617 
18.0138750079 1.6877807527 1.6208740388 1377.8901299764 999692.5318680215 0.9053238034 5134.2149660241 0.0024651416 
21.4470173887 1.6345107569 1.6549855500 1611.0853012035 999692.8493534140 1.0119655525 5442.6787503874 0.0023604850 
18.2078368437 1.7928454231 1.5448172285 1697.5528006071 999837.1336296084 1.3329843240 4507.1977674969 0.0019430726 
17.2984588654 1.6906636010 1.5906721456 2659.6036574558 999775.4809555486 1.7315936251 4908.2292294829 0.0020014387 
20.7557412219 1.6485383256 1.5886848576 3798.9076449506 999811.3294794653 2.3895007679 5025.4618837009 0.0016784364 
22.3089930405 1.6238572819 1.6311111134 1727.8668820545 999617.4701640317 0.9738323611 5235.2079678275 0.0027291557 
22.0488859908 1.6079948327 1.6312510080 1543.6186429975 999664.3043883911 0.8691818125 5237.9968451199 0.0022261736 
17.3061874325 1.7461153909 1.5634849123 1579.8723170958 999806.4875361470 1.1586091013 4717.1130548776 0.0018227657 
23.5753274935 1.7882473144 1.4974801396 1505.8750346165 999900.9962222045 1.2509974713 4458.0655984026 0.0013695707 
22.3089930406 1.6238572819 1.6311111131 1727.8668820545 999617.4701640317 0.9738323611 5235.2079678275 0.0027291557 
23.5753275150 1.7882473152 1.4974801396 1505.8750346165 999900.9962222048 1.2509974713 4458.0655984026 0.0013695707 
21.1812092797 1.7835758647 1.5829457102 853.3081598474 999800.4729036459 0.7444846763 4955.2442175917 0.0017050464 
21.8389642371 1.6461733685 1.5963062460 2671.2977204753 999808.7112719353 1.7244536937 5120.2124297088 0.0016446867 
19.2427485105 1.6468260395 1.6087814297 3483.3013525598 999753.1185805438 2.0977904525 5060.8283132575 0.0020542431 
20.1375960581 1.6320843913 1.6174520392 4798.2979489160 999729.4414189926 2.7744433406 5113.6203610904 0.0022288415 
21.1812092800 1.7835758647 1.5829457102 853.3081598474 999800.4729036457 0.7444846763 4955.2442175917 0.0017050464 
19.2427485104 1.6468260395 1.6087814297 3483.3013525598 999753.1185805440 2.0977904525 5060.8283132575 0.0020542431 
20.1375960581 1.6320843913 1.6174520392 4798.2979489160 999729.4414189931 2.7744433406 5113.6203610904 0.0022288415 
20.3058804415 1.7042518757 1.5354383338 3568.8639532346 999924.8127726594 2.4645367723 4707.2082729843 0.0014643438 
20.2371782378 1.8199458085 1.5394311786 1283.6773351654 999768.1108832834 1.0315057401 4405.7438639673 0.0024059959 
23.3649501565 1.5987295050 1.6360032602 4016.4742016609 999725.0470653127 2.3316012518 5330.4729427719 0.0019664122 
23.6173964053 1.5932232886 1.6425926476 6483.0628464798 999722.2781880954 3.6901422749 5360.5149501911 0.0020905265 
19.7554086551 1.6351714823 1.6024115264 4902.3822416742 999661.7282300456 2.7213205984 4971.3328568994 0.0023249347 
17.4630779836 1.7087364334 1.5296778186 5629.0965836418 999689.0448244857 3.1861336233 4319.8883032209 0.0023233590 
23.2481232062 1.7694923431 1.4425329041 1677.3451227047 999877.2599690806 1.2488389231 4139.3237274729 0.0012317843 
17.7442626407 1.7112661752 1.5464103742 973.9672582877 999639.5590469810 0.5710449515 4468.6357340445 0.0025226192 
20.1134139005 1.6368713723 1.5503355374 1452.2815632799 999586.6883667189 0.6959418417 4502.3540045878 0.0024144514 
22.9408381581 1.5992706148 1.6314607289 7488.1179890228 999600.5097326522 4.0460303223 5229.1210963587 0.0024116925 
19.5698540581 1.6295911437 1.5870507213 9043.2661332562 999646.5075857867 4.9976815724 4884.3433957857 0.0019633829 
20.3610345690 1.6889026614 1.5511521750 11947.6511999184 999611.6401190122 6.5404152836 4535.3638534219 0.0029162384 
22.6815547303 1.7598668052 1.3744117950 8477.3557023210 999875.2579335182 5.1164244448 3516.9423704533 0.0012064559 
21.1850555564 1.6121132534 1.6090853262 3329.4310417650 999655.6177968073 1.8484754956 5073.3289078846 0.0020082373 
20.3610345690 1.6889026614 1.5511521750 11947.6511999184 999611.6401190122 6.5404152836 4535.3638534219 0.0029162384 
22.6815547293 1.7598668052 1.3744117950 8477.3557023210 999875.2579335186 5.1164244448 3516.9423704533 0.0012064559 
16.6786336251 1.7027444856 1.5700820549 4229.5519138829 999871.3335446680 2.7286046313 4734.1467845231 0.0019523647 
16.9462386535 1.7147884749 1.4977135640 5942.1097536801 999765.1530700203 3.5370322558 4197.3964805998 0.0016526217 
19.8491540003 1.7563291516 1.4950016772 1409.7822061916 610140.8188004876 1.0227639979 2651.8229909339 0.0014423160 
18.7603076128 1.6786691538 1.4950017095 1762.2277577395 610140.8188004876 1.0227639979 2651.8229909339 0.0014423160 
17.7876229558 1.7737795762 1.5219540233 1409.7822061916 610140.8188004876 1.0227639979 2651.8229909339 0.0018028950 
23.0178943621 1.8068425475 1.4554996023 1607.1517150584 549126.7369204389 1.1659509576 2094.9401628378 0.0016442403 
18.2248462948 1.7265714014 1.5707344192 1686.0995186051 524721.1041684193 1.2232257414 2535.1427793328 0.0017250100 
18.9361464817 1.7036497210 1.6111865389 1824.2581748119 482011.2468523851 1.3234566132 2476.8026735323 0.0018663569 
20.8616572155 1.7572477888 1.5195417746 1878.6924597922 576054.9358737068 1.4464049553 2631.7811492060 0.0014526601 
21.7479936390 1.6391916565 1.3842547942 1597.9198090183 699119.2854834105 0.7215778553 2638.9487241456 0.0011269245 
18.2616173594 1.6597839054 1.5950910059 1191.3051143612 547462.3812117137 0.7181314787 2704.5344427287 0.0020433795 
17.0927303262 1.7018695710 1.5959067274 1192.0013421914 552999.8652400633 0.7698721085 2716.3789390199 0.0024246958 
22.8070681496 1.7300187218 1.4646398038 1806.0014261936 538937.4986129787 0.9212124887 2014.9471314254 0.0024144561 
17.9951652409 1.6738936093 1.4690342659 1625.6277154097 672661.6335087608 0.7647955070 2626.5383609592 0.0017088264 
23.4965234208 1.6614008314 1.3587610734 1973.5544714285 860408.4883641081 0.6500837453 2674.5271696087 0.0014004286 
21.6934448681 1.7308166468 1.4753483987 1141.0323793462 608802.2049595007 0.5998141505 2334.3487096211 0.0024217128 
20.9630651635 1.7216246972 1.4548218312 937.1655709390 854708.3148029937 0.4646063467 3139.7256490413 0.0020626760 
19.4907325415 1.7653620126 1.4640150304 502.7577275464 817856.8234136532 0.3143770298 3142.1776932704 0.0017457528 
23.2784594655 1.8459355760 1.6115514679 677.8694706576 603164.7129572703 0.6904041850 3068.3503820817 0.0020548914 
19.5322968434 1.6421056511 1.4350599269 610.3228413566 800001.0534953217 0.2472820414 2981.1544210290 0.0015011041 
22.5117652370 1.7541513476 1.3698338360 827.5531708069 806705.1026093364 0.4808392127 2795.9358344550 0.0012104201 
23.4500285974 1.5936884816 1.3827416548 840.9660765489 866909.4019127985 0.2437152127 2941.5348969147 0.0013456878 
20.3844740441 1.7053002940 1.5475104328 612.9950570817 819727.6677649233 0.4311374750 3924.1042477079 0.0014980101 
16.6353400220 1.7127900820 1.5265085442 675.4277360459 789597.7928036842 0.3936939553 3405.9861160165 0.0020853417 
21.3536714339 1.6635969879 1.4757903816 843.7994874940 802117.5950536435 0.3531334609 3082.0933662528 0.0022551399 
18.1542728049 1.7161941334 1.4966809394 774.5565545275 750007.6236458311 0.4921834935 3237.3167969833 0.0014868585 
20.0078776452 1.6799591765 1.4427537581 1024.0028774461 743240.8444119585 0.5701428403 3038.5576529225 0.0012623807 
16.5899315423 1.7030507421 1.5326800985 923.3526389421 809944.8634294620 0.5319397657 3539.9915996159 0.0020752163 
18.9257179154 1.6808426919 1.5273274904 1193.4328958224 857452.9093960754 0.6105647686 3685.8504909806 0.0024512500 
21.0220059250 1.7753384743 1.4772233006 817.6927397861 701232.8454265893 0.5158129669 2710.5161095577 0.0021312376 
18.0377765710 1.6690758203 1.5027419867 1363.1675139740 709320.3906581393 0.6562553501 2917.6738912308 0.0020063193 
19.8795240148 1.6426204835 1.4946072260 1889.2023726220 682396.9087599437 0.8008275334 2748.4982360505 0.0020801686 
21.8828824447 1.6072323087 1.6110624501 1043.5461764796 784278.5568533044 0.5465644186 3959.3684209686 0.0023933472 
23.0680451949 1.8252126666 1.5952660125 372.0737797493 833419.5018390117 0.3613906645 4172.1843288713 0.0018317112 
18.6109267298 1.6352558587 1.5385643014 715.7308643097 812282.6704531254 0.3610197174 3647.9825208416 0.0018202808 
21.3536714340 1.6635969879 1.4757903813 843.7994874940 802117.5950536435 0.3531334609 3082.0933662528 0.0022551399 
19.7596232465 1.7942150224 1.5631460382 247.6798136779 801656.2802271254 0.2095406369 3796.6348148170 0.0017746694 
17.8405677954 1.6510468100 1.5361333976 629.6296713952 808366.9713423532 0.3257539858 3596.5459137978 0.0018752471 
21.3536714340 1.6635969879 1.4757903813 843.7994874940 802117.5950536435 0.3531334609 3082.0933662528 0.0022551399 
16.5101751896 1.7013881322 1.5340048292 1127.4174260744 999999.7292128146 0.6524794876 4389.7572094003 0.0020337879 
16.8778235767 1.6857703466 1.5149839781 1223.4416580819 935108.1795299244 0.6813411226 4027.4435994762 0.0017467220 
22.1824358823 1.7566848251 1.6123135198 992.8701122132 910950.2813254828 0.8596277851 4761.7529193830 0.0017095735 
16.5101751896 1.7013881322 1.5340048292 1127.4174260744 999999.7292128146 0.6524794876 4389.7572094003 0.0020337879 
17.3699654428 1.7677382830 1.5476580656 1345.9451323157 989552.5875821908 0.9384601752 4433.4428108316 0.0024189967 
17.1490616073 1.7577577373 1.5744558195 998.8821649253 966662.9052238960 0.7565449291 4618.1805534425 0.0019418067 
21.5540624204 1.8337644163 1.5981233606 779.2689129129 977263.1530930621 0.7493731617 4853.6711922567 0.0020483864 
18.7046436529 1.6481715264 1.5706056002 1347.8128099978 996601.7779678109 0.7741888669 4769.7076181237 0.0018163682 
21.7819157356 1.5975264811 1.5739028498 1522.2781325341 999999.9950921398 0.7830108358 4845.4711504643 0.0017536489 
18.8037437991 1.7938613798 1.5284849314 1439.6134168131 999252.0917052429 1.0561276645 4309.2774451132 0.0022780987 
21.4260016007 1.7921893628 1.4980455689 1769.7856687632 999999.5542862528 1.2095049158 4037.0805715415 0.0023929548 
21.5540624211 1.8337644163 1.5981233606 779.2689129129 977263.1530930623 0.7493731617 4853.6711922567 0.0020483864 
19.7054831264 1.6459157862 1.4398540081 318.8840678575 971057.7156005050 0.1264308379 3584.0730435308 0.0016116011 
21.9957803934 1.7973434630 1.4731927305 925.8009577033 969763.0728207841 0.7191904707 4008.9333002859 0.0014475505 
19.6507417458 1.7081520298 1.4508455025 1046.4957550114 992011.9012982496 0.5031210291 3650.1614790337 0.0018659993 
16.4028460411 1.7110602486 1.5337728407 1044.6199607114 987871.4154435029 0.6429872876 4383.3445206931 0.0018474572 
18.7046436529 1.6481715264 1.5706056003 1347.8128099978 996601.7779678109 0.7741888669 4769.7076181237 0.0018163682 
22.6040014606 1.6346137833 1.3214112830 1261.7682593529 985365.0833528294 0.4478139581 3229.8906490876 0.0010701691 
22.1219519972 1.8091929560 1.4733456395 957.4703116990 999999.6195452433 0.7318772713 3998.0342839528 0.0016134372 
21.7642550440 1.5951381929 1.4479733359 1969.6048990896 999999.2483388864 0.6845518252 3798.6446935371 0.0015622170 
22.1642476399 1.5823816556 1.5076372799 2283.7906915676 997839.1188221776 0.9776340648 4350.0083506913 0.0015544258 
23.1201223844 1.5813280009 1.6008003025 2884.2492934520 997472.6173684993 1.4645663783 5008.0169747647 0.0019312588 
19.1169795046 1.7115590021 1.4288011324 2416.0726202670 998815.0048137773 1.1973177517 3621.1207078950 0.0015568665 
20.8264416168 1.7672318825 1.4557945446 2746.2418908456 999444.7766719712 1.6631785623 3728.3192108960 0.0018456820 
19.5101889840 1.6752842184 1.4973585387 3521.4771335905 999999.1700278419 1.6462285112 4034.9221229895 0.0022611440 
22.3142759101 1.6402303416 1.5760831127 4589.7501122280 999999.1613151289 2.3312727327 4761.6576264609 0.0029334736 
21.9880744162 1.5871583317 1.5375670656 2816.5804816124 999417.5695983777 1.3065893291 4572.8098067777 0.0016399538 
19.1169795046 1.7115590021 1.4288011324 2416.0726202670 998815.0048137773 1.1973177517 3621.1207078950 0.0015568665 
22.5745725044 1.6085269452 1.6334128270 2655.6595286875 999999.4439489166 1.4665665897 5248.4979014227 0.0025008070 
18.2597287603 1.7176626216 1.4983158279 2765.2633498382 998192.4342995079 1.5022330773 4041.1449775434 0.0021898710 
22.5745725045 1.6085269452 1.6334128270 2655.6595286875 999999.4439489166 1.4665665897 5248.4979014227 0.0025008070 
19.5101889840 1.6752842184 1.4973585387 3521.4771335905 999999.1700278419 1.6462285112 4034.9221229895 0.0022611440 
18.2597287603 1.7176626216 1.4983158279 2765.2633498382 998192.4342995079 1.5022330773 4041.1449775434 0.0021898710 
18.2597287603 1.7176626216 1.4983158279 2765.2633498382 998192.4342995079 1.5022330773 4041.1449775434 0.0021898710 
18.2597287603 1.7176626216 1.4983158279 2765.2633498382 998192.4342995079 1.5022330773 4041.1449775434 0.0021898710 
22.0236700768 1.6641152358 1.5337544619 2999.4701326135 998749.6117451172 1.4566899869 4373.1535808104 0.0028829030 
19.0317099457 1.7316225592 1.5845041915 3014.3229815711 999999.0464458670 1.9968998714 4851.7233173922 0.0030792147 
23.1438951173 1.6977471087 1.6926770449 3349.9230724742 999999.1711516153 2.5171230971 5867.6546157188 0.0034506749 
21.8716551353 1.6237953013 1.5980875773 3713.1454213484 999999.9264510440 1.9265232156 4939.6032828553 0.0026948323 
22.8737149539 1.6171260061 1.5903210363 3883.5060433689 999999.8250173900 1.9297990584 4876.4825557233 0.0027872798 
16.7860240914 1.7254197069 1.5251059021 3504.6412296176 999999.1918303107 2.0995813783 4293.3785556484 0.0021425080 
18.6413532662 1.7656268382 1.4839206779 3562.9653255992 999998.9054757641 2.4397867918 4111.9310203816 0.0015896256 
23.5891327383 1.6911563460 1.6212033043 5178.1433569969 999997.8698872174 3.3188915962 5262.5421135756 0.0037301432 
21.0429078649 1.6526231575 1.6293400816 3912.6477301237 999998.1967158411 2.3497125277 5231.2766055213 0.0028588050 
21.6715483703 1.7509981862 1.6264054656 3393.5377984369 999997.0750130502 2.5386234800 5315.3492295055 0.0037736480 
22.0580144801 1.8341584172 1.6295616435 3387.7764368670 999996.1389980481 3.1178218943 5342.1720094476 0.0037616266 
21.0802516618 1.7965516807 1.5234090241 4174.2291320420 999997.4895728445 2.9831016703 4275.2590752957 0.0027409017 
20.8032443078 1.6689516360 1.5552633124 7214.8052562086 999997.6098280931 3.7710913967 4569.5860325141 0.0028675051 
20.1252080045 1.7282559069 1.5528999163 5141.1341416349 999997.6291032385 3.1537928569 4568.8636961913 0.0030803294 
20.8032443078 1.6689516360 1.5552633124 7214.8052562086 999997.6098280931 3.7710913967 4569.5860325141 0.0028675051 
22.2286512394 1.6419095330 1.5544564029 9856.7390501479 999997.4274544544 4.7494240737 4560.7342465997 0.0028480108 
18.6568232448 1.6822057967 1.5592905126 4834.0772287331 999997.9475901667 2.6786439983 4588.3008751949 0.0026085396 
18.7756519537 1.6543724842 1.5607604819 4680.5487722822 999998.1068336307 2.4410695689 4598.0194646967 0.0023726447 
20.3401597632 1.6773209938 1.5079865930 5248.2491381791 999998.0273978324 3.2526518583 4533.4493153364 0.0013895574 
18.0147319074 1.6711953748 1.5202332197 9746.0979634681 999997.3968595047 4.8730251025 4248.2580740411 0.0021548707 
17.9495229149 1.6835463255 1.4991008940 12278.8725590610 999997.0418724418 6.0890028693 4073.3773787133 0.0020459837 
23.4253427214 1.8466600808 1.5297104736 4862.0647796641 999996.8720261916 4.3937372809 4375.4506256185 0.0019265577 
20.8593671609 1.6819854980 1.5230760282 8252.2377227600 999997.2232902253 5.3558594955 4657.3292502783 0.0014064189 
23.3266495707 1.7428393773 1.4448658689 10619.9202990684 999996.0560045717 7.6111569039 4244.7630310988 0.0011900254 
21.2262975048 1.6675104821 1.4990982769 10509.7066596695 999997.4375025691 4.7269025860 4047.0149109597 0.0024906980 
17.7975447985 1.6949759356 1.5195053299 8724.9827110056 999997.4732320923 4.6387783604 4233.5806198452 0.0022521050 
23.0761771512 1.7369079212 1.4767033685 9543.7442169153 999997.1585646886 5.0986972055 3851.4378690298 0.0026231172 
21.4160568638 1.7969116015 1.4793917831 9107.5462115638 999996.1121897940 6.3330377814 3911.3662963213 0.0019663206 
17.9735704693 1.7055495689 1.4630768051 7819.2869027909 999997.4838573798 3.9921340326 3839.7544624487 0.0017313969 
20.9916191417 1.7113263321 1.3618422838 8121.5277260821 999997.4208720233 4.1026553506 3474.8386774159 0.0011633429 
20.3401597632 1.6773209938 1.5079865930 5248.2491381791 999998.0273978321 3.2526518583 4533.4493153364 0.0013895574 
20.8032443078 1.6689516360 1.5552633124 7214.8052562086 999997.6098280931 3.7710913967 4569.5860325141 0.0028675051 
20.0956120807 1.7386010386 1.5313034916 12685.0706519603 999995.8863059548 7.6763585164 4357.6112366903 0.0028935338 
19.3978859453 1.7927163467 1.5133743512 15462.6653598445 999994.2471751506 11.0497196910 4182.2300784348 0.0022025247 
17.5320381008 1.6747493765 1.5502035950 8334.1451658945 999997.2939274390 4.9447486982 4624.3905970284 0.0017589534 
18.8921744792 1.6779770807 1.6118464798 8200.4188321861 999997.1160833330 5.0775374517 5062.8679963342 0.0026984831 
22.8812884142 1.7171847822 1.6287098016 6388.1871829072 999997.0628862637 5.2120956804 5385.5024632372 0.0017021725 
16.9934901104 1.7294760895 1.5976288975 10926.8098897248 999996.0398717227 7.5324995336 4930.2673195238 0.0025901784 
16.8818681008 1.7354754983 1.5466409842 14473.6759899887 999995.4480143180 9.1999422524 4471.6658706059 0.0023720228 
21.6691410727 1.8335065521 1.5306380442 8761.6346003969 999995.5664509402 7.5233934833 4366.2618266778 0.0019992296 
16.9934901104 1.7294760895 1.5976288975 10926.8098897248 999996.0398717227 7.5324995336 4930.2673195238 0.0025901784 
17.3865372389 1.7342706248 1.5903574958 13427.8960325084 999995.1900790138 9.9218670917 4926.5627407622 0.0019273352 
17.2716307936 1.7726798857 1.5502305189 10243.7663169150 999995.7800649037 7.6913101689 4560.6792813250 0.0019297100 
20.0432473691 1.8142408727 1.5648333303 10284.0908150235 999994.8461956240 8.9965786030 4700.5147421027 0.0019059524 
23.0648018728 1.7868474996 1.6660962012 7215.7055018928 999995.9981994785 6.9837015325 5587.6460086320 0.0020387101 
19.4689827843 1.7908390800 1.6643032207 9083.9793114816 999995.3200892750 8.1154141382 5560.7464831694 0.0030277223 
23.0951601354 1.7575621911 1.6552949187 8082.2810070365 999995.9544340584 6.4497718068 5615.4664111795 0.0040565399 
19.2627419790 1.6859207624 1.6402487125 7829.9368094569 999996.8744550841 5.5637015306 5339.2463543187 0.0020981325 
21.9506416640 1.8058367283 1.6557915832 7719.1202724147 999995.6029225966 7.5497605147 5471.6219539602 0.0021496280 
22.0297908356 1.8633487365 1.6223500531 11817.8908995704 999992.1542812902 11.9129615991 5175.4222145059 0.0029326545 
22.0297908356 1.8633487365 1.6223500531 11817.8908995705 999992.1542812902 11.9129615991 5175.4222145059 0.0029326545 
22.1069474436 1.8242721572 1.5793965907 15659.0835065947 999990.9692138465 13.0671829994 4859.0156763400 0.0035247942 
17.7350253019 1.7011098434 1.6183544072 14863.5041648134 999993.8893884671 9.9806999699 5114.6624059639 0.0025575030 
23.1609162052 1.7208897573 1.3142777572 18362.9867320802 999994.6422015920 9.5822091123 3357.4035094652 0.0010128843 
21.0378408018 1.6326393000 1.6138698966 18567.6664418774 999993.7439956439 10.3118521289 5076.9152170539 0.0026222256 
21.0320398985 1.7522808097 1.6925182414 18917.6401989042 999989.7569618868 16.1164785334 5840.3614220461 0.0032545496 
17.9395127251 1.7677264853 1.6421031983 23536.8142192156 999987.9634407349 19.5684761381 5327.5431202103 0.0025602342 
20.0581708386 1.7231085720 1.6367030459 26950.6927544078 999987.3307564703 21.4383276198 5350.5049773320 0.0019278331 
22.9816692527 1.7269385981 1.5175638139 34397.6882171307 999985.0450127604 25.8589753288 4699.5452603736 0.0013377383 
19.8902407602 1.7854056537 1.6729794648 31847.6850391312 999981.7825213522 29.2739409577 5604.5732163071 0.0025568506 
17.9395127252 1.7677264853 1.6421031983 23536.8142192156 999987.9634407354 19.5684761381 5327.5431202103 0.0025602342 
22.9873013479 1.8164876998 1.7060377840 18334.5353931704 999988.0567150712 18.2822993057 6008.4625396093 0.0035994880 
18.9368271684 1.7143889704 1.4951130666 21212.9119728474 999993.1892271910 11.2200341520 4014.4126170065 0.0022688645 
21.1660934554 1.6670826575 1.5504642247 12683.5191686765 999995.5260370863 6.5070477178 4528.1141567572 0.0028842134 
22.9873013477 1.8164876997 1.7060377844 18334.5353931704 999988.0567150712 18.2822993057 6008.4625396093 0.0035994880 
22.9816692527 1.7269385981 1.5175638139 34397.6882171307 999985.0450127604 25.8589753288 4699.5452603736 0.0013377383 
21.1660934554 1.6670826575 1.5504642246 12683.5191686765 999995.5260370863 6.5070477178 4528.1141567572 0.0028842134 
18.9368271684 1.7143889704 1.4951130666 21212.9119728474 999993.1892271910 11.2200341520 4014.4126170065 0.0022688645 
19.5549087199 1.8049431207 1.5756942418 18860.7725603571 999990.4416804058 14.9960555366 4767.4258637514 0.0030278693 
21.2513556214 1.7459218426 1.5137037833 15128.2971197867 999994.4328506876 9.0102632071 4198.7467879566 0.0028761373 
18.9368271684 1.7143889704 1.4951130666 21212.9119728474 999993.1892271910 11.2200341520 4014.4126170065 0.0022688645 
22.6166299353 1.7918046659 1.7060373856 18334.5353931704 999988.6567357059 17.3023444926 6008.4625396093 0.0035994880 
16.9872948586 1.7487300636 1.5127994450 24026.8884863757 999990.6642289527 15.8669364613 4266.8842820342 0.0017924680 
20.5989027591 1.7669342904 1.6774713745 32777.6068605490 999980.9915595826 29.6624397288 5648.5717298978 0.0023320591 
23.3726960078 1.8458108087 1.6133900181 5743.3364520175 999996.6660182241 5.3006893488 5218.8133135414 0.0039284097 
19.5549087458 1.8049431207 1.5756942418 18860.7725603571 999990.4416804058 14.9960555366 4767.4258637514 0.0030278693 
20.1982682601 1.7620531942 1.6108732918 21794.0994269797 999989.0572279030 16.3284589090 5137.3314621250 0.0034877787 
22.9123765842 1.8018070197 1.6269805985 6916.6671986665 999996.1122372230 5.8336506978 5366.7755528908 0.0041123735 
16.8571577847 1.7233259947 1.5913114326 21934.6069364740 999991.2633940885 14.7434916261 4871.5183991833 0.0025159702 
17.2781528691 1.7070547740 1.5478665556 29443.5768053777 999988.8389725210 19.1984120903 4623.8898223295 0.0017177686 
22.9123765842 1.8018070197 1.6269805985 6916.6671986665 999996.1122372230 5.8336506978 5366.7755528908 0.0041123735 
23.1977684649 1.7611853588 1.7281227235 27846.1162936444 999983.1554927963 25.6873242251 6167.9121200978 0.0033145952 
17.1565086717 1.7811060188 1.5966820908 41536.3686319066 999977.6758498303 33.3005610038 4920.3663768130 0.0023528961 
16.5895778567 1.7518487161 1.5352008865 52455.9588330782 999975.6775493044 35.6536159842 4414.5843563534 0.0019674402 
20.4557992273 1.7919906643 1.5461524443 28629.2955575284 999985.9043268948 20.8524656487 4500.3192917342 0.0030007445 
17.9245527580 1.7212899969 1.4780463652 44686.9946020556 999982.2847993452 27.3940870490 4143.7241257513 0.0014837859 
19.1437541687 1.6873855004 1.6504343958 41995.5844294817 999980.6272923518 29.8747259340 5406.9986871900 0.0022937037 
22.0302207106 1.8079696638 1.7046875686 36321.1790596338 999976.1734894960 36.1975284467 5921.3183525450 0.0030141826 
20.1395993243 1.7749160219 1.5104687566 31781.2126668242 999986.2237331161 20.8732153699 4149.2628497134 0.0025252017 
20.8430059539 1.8310985269 1.5573490447 38716.1003521440 999978.1588437705 32.5702001533 4577.1130237149 0.0027220305 
22.3221166058 1.8118076838 1.4784592654 62543.4555687960 999968.6943142198 46.6407608604 3941.9907232099 0.0018257210 
18.3877832994 1.7738696488 1.5502557421 66200.6367292493 999965.4814066372 51.6899185138 4626.1507092053 0.0017560033 
21.6069483409 1.8306600805 1.5242805776 47986.8321169968 999973.3223763152 40.1937350582 4301.3046520973 0.0020375817 
20.8619456365 1.7436028732 1.6341021685 84014.3295744663 999951.7769133591 70.7324137599 5346.8768787053 0.0018721888 
16.6721823533 1.7389081623 1.6029947254 78842.4178004042 999959.5425113116 57.8039674762 4981.8979805114 0.0022607422 
18.0239840450 1.7789197127 1.5266158440 85649.8760791184 999957.5023386446 60.0705164464 4299.0891393569 0.0022228826 
18.0239840450 1.7789197127 1.5266158440 85649.8760791184 999957.5023386446 60.0705164464 4299.0891393569 0.0022228826 
22.1276740097 1.7623720129 1.7133158481 89683.4291298576 999943.1155181280 81.0082663070 6027.6464392512 0.0032609132 
22.1276740097 1.7623720129 1.7133158481 89683.4291298576 999943.1155181280 81.0082663070 6027.6464392512 0.0032609132 
23.5429347099 1.8478726487 1.7000967474 103946.3279006508 999923.1919471086 110.9714807490 5931.3677815969 0.0034320267 
17.5264891157 1.7705903010 1.5313658684 86712.0274415831 999955.8131699045 63.3433032359 4423.3669478788 0.0018248176 
19.7964551988 1.7302026925 1.5972476429 91951.1995991523 999954.3991658844 62.0904330098 4987.3226092427 0.0032685244 
19.7963229449 1.6265321092 1.5939738162 72704.1659739504 999970.8905634759 39.7715879939 4922.8307057901 0.0020800312 
18.8739059061 1.7946305986 1.5725495663 143333.5778569348 999920.3676933332 110.5631490312 4727.0219392832 0.0029045421 
18.5871293226 1.7969636206 1.5394501725 176377.3114349188 999900.6215154845 139.3575656119 4467.0545630594 0.0019134184 
20.6877719294 1.6060471307 1.5650195372 28388.3701043348 999991.3135380938 13.4796388625 4660.2183748065 0.0020865678 
20.3490174407 1.6191702235 1.5893226861 72704.1659739505 999970.8905634759 39.7715879939 4922.8307057901 0.0019088853 
21.6853066079 1.6041793099 1.6043635757 74197.2491766320 999971.5593120418 38.2618045744 4992.7181458311 0.0022830544 
21.6023625726 1.7161679182 1.5424633358 81711.2571067366 999964.4452010076 47.2082086433 4487.8726871554 0.0031974770 
16.2462102670 1.7154937896 1.5415837376 55985.6064591588 999975.1352329485 34.7457058270 4470.7703517156 0.0019739559 
20.0661422064 1.7989071930 1.5328841421 34488.4704815318 999982.3271126063 25.3456300701 4354.1026125793 0.0026448415 
20.0661422064 1.7989071930 1.5328841421 34488.4704815318 999982.3271126063 25.3456300701 4354.1026125793 0.0026448415 
20.1362012075 1.7028969268 1.6624117969 82859.7750756316 999955.6058196314 60.0165313957 5541.8744858843 0.0030116542 
22.9664711570 1.7585618591 1.6651661949 93494.7167569976 999943.1448689536 76.0895635839 5696.7227618759 0.0040014639 
22.0443985278 1.7904070824 1.4453770394 122370.7685216584 999938.2027005947 82.6667925182 3743.8515788490 0.0016076893 
23.0287390344 1.6696133550 1.6383860710 130918.2110121325 999937.1060227768 82.7197730271 5375.4977517933 0.0034204976 
23.3603507706 1.6176485965 1.6369902047 188578.9074985448 999910.3383605718 118.6069767648 5389.4844452860 0.0018343025 
19.6015109010 1.6905520672 1.6043398372 190658.3474871881 999909.5646125590 118.6743275617 5019.0310669836 0.0029854457 
16.4939443537 1.7279074149 1.5925150622 157267.1501321247 999918.6673747853 108.8384140986 4883.6788709712 0.0023268636 
17.1373648718 1.6743031606 1.5621071425 194245.0725883851 999912.8865005305 113.3561359877 4658.6317379091 0.0019649609 
17.9649991491 1.7423917664 1.5073138833 257603.2783920317 999880.8495988997 154.7030242860 4126.8940734309 0.0022098901 
17.8794073005 1.6908938271 1.5832558123 211337.1168412830 999893.8079046207 139.8983482692 4894.4228891643 0.0018336180 
21.7329172894 1.8039316630 1.4872418468 242564.7632395042 999869.1243893090 173.5465572206 3963.7394768242 0.0020622758 
18.5701308496 1.7588225912 1.5214815364 236319.8695759371 999884.7988895620 151.4686420575 4245.9645073123 0.0024592251 
18.5701308495 1.7588225912 1.5214815364 236319.8695759370 999884.7988895620 151.4686420575 4245.9645073123 0.0024592251 
22.7261986001 1.7512115267 1.5465699100 124816.3396618920 999939.1533329848 80.3031308615 4562.5563432272 0.0035189684 
19.2092034361 1.6857437169 1.5366968167 52778.3272491024 999979.5966003129 27.8779405688 4386.0737175619 0.0026010460 
23.3912751534 1.7209717538 1.3451156885 72695.5815295490 999975.8169152809 32.5300663580 3136.6753721281 0.0012687276 
22.7261986001 1.7512115267 1.5465699100 124816.3396618920 999939.1533329848 80.3031308615 4562.5563432272 0.0035189684 
22.0592921493 1.6880104820 1.5774621416 42563.8415273799 999981.5862294754 24.6173868972 4817.9054669692 0.0033344702 
16.9128090019 1.7147609068 1.6067003696 172757.8259969660 999909.5923425457 120.2158634966 5016.5649326499 0.0022412048 
20.0045552708 1.7767577059 1.4676852622 218265.3532234116 999892.3370851355 142.4436984808 3865.0005577749 0.0017694739 
17.9637079627 1.7509001601 1.6426637994 157624.0634146429 999907.5770513846 124.5013547307 5341.3462544685 0.0027469600 
20.7155492624 1.7946893622 1.5258245949 325606.2182078138 999824.7931716254 232.4849378122 4294.9498406001 0.0027235162 
18.5157353491 1.7826188723 1.5360411157 470136.1608460369 999748.0926559735 333.5000692511 4375.6266313997 0.0024776200 
23.5566881390 1.7027278910 1.7050845629 222863.6944123825 999870.8958029677 173.2048329160 5980.8150002420 0.0034679940 
21.2507260469 1.7734915545 1.6556909329 318376.7698990307 999803.3068839095 264.6110140251 5568.7723153441 0.0037045867 
22.7727140008 1.7776265668 1.5465718227 124816.3396618920 999935.4068859938 86.5856818541 4562.5563432272 0.0035189684 
21.3925167911 1.7103863616 1.4834184533 392785.4506901740 999800.3535038889 264.4441130257 4432.6993229028 0.0012943775 
17.0228032507 1.7421668862 1.5864893627 33485.8131263416 999983.4406988828 24.8126761738 4876.7529348615 0.0019791133 
17.7187742223 1.7071471969 1.5006588018 125721.8734579564 999949.5673020184 67.1248607888 4079.3570223945 0.0020978091 
22.0847295209 1.7374293830 1.5785369012 351994.1788766434 999823.4730473575 232.4418913770 4864.4607227883 0.0036341681 
20.2558755973 1.7788467751 1.6578135947 140501.2914340418 999912.4001579199 119.2012080224 5552.9049190130 0.0034435772 
16.9348802581 1.7602478162 1.5448117125 57414.6033761329 999970.6755832436 41.3916310997 4522.4583727216 0.0018923294 
18.4505233617 1.7216808663 1.5308237622 39682.8682848376 999983.2609185027 23.0555490799 4332.3786581637 0.0025690533 
16.3549675490 1.7051194595 1.5561483393 116498.2930971505 999947.9660424914 71.5521038189 4580.1080190473 0.0020860047 
17.6398244949 1.6870683424 1.6111396955 165305.9429718676 999922.0886685308 107.1561513593 5050.3722201102 0.0023398717 
18.8162230542 1.6818519491 1.4453068495 108562.8450796138 999957.2454413993 57.5637615590 3988.3873437676 0.0013455531 
18.8162230542 1.6818519491 1.4453068495 108562.8450796138 999957.2454413993 57.5637615590 3988.3873437676 0.0013455531 
20.7082151810 1.6207226732 1.4847225146 28554.9011899474 999992.3103891584 11.0892686976 3964.6369459300 0.0019432074 
17.7729795722 1.6574955842 1.5043060449 66138.0608472771 999975.5324305384 32.1522273129 4182.5273765438 0.0018099706 
20.1184310292 1.6229730084 1.5318701577 70124.5714082490 999971.9803177794 36.2424434758 4560.5630626244 0.0015865901 
21.9243322678 1.5910183134 1.5318685076 70124.5714082490 999975.4964760715 33.0482284188 4560.5630626244 0.0015865901 
23.1926347043 1.6881845063 1.4742362488 69096.9078479183 999976.1846033089 30.8241344287 3827.1484740473 0.0025696522 
20.2378360425 1.7771649886 1.5223191692 67906.6290142349 999965.4929690950 45.6257047289 4263.5457191864 0.0027125207 
21.3166455997 1.8242110431 1.5569747690 78469.8204876408 999951.7213438121 63.9512980523 4598.3180801963 0.0030139636 
22.1548994346 1.8635963043 1.6357215935 24027.1561431287 999981.8200794099 24.7030003687 5296.5976382293 0.0029487113 
21.9243322675 1.5910183134 1.5318685076 70124.5714082490 999975.4964760715 33.0482284188 4560.5630626244 0.0015865901 
19.2469122633 1.6562631462 1.6245007031 120303.9849758533 999944.2940921047 74.1016033816 5169.0383462267 0.0023829132 
21.8720812153 1.7968011216 1.6951787681 85922.0711919199 999939.9858713130 80.7438115585 5897.1918229572 0.0035046115 
19.0239217393 1.7431245945 1.5665067322 167986.9140594013 999916.3357928629 110.7504945758 4683.3098259889 0.0030126084 
20.9500268708 1.7582813371 1.5319024178 239966.7930175376 999883.5936495897 153.7742416793 4376.6659198687 0.0030445570 
23.4053100012 1.7230863877 1.4483828471 138917.9361576026 999948.7099695796 66.7123565930 3597.1628424737 0.0022599070 
22.3862654029 1.6114315465 1.5360630254 45225.5021294018 999985.3097187165 19.0904183825 4376.5860460359 0.0024508295 
19.0325698777 1.7583477274 1.6232188464 116900.8251484175 999932.1865952474 89.1781405431 5215.1014291542 0.0032272999 
20.5280531871 1.8065904043 1.6174319452 135048.8894912295 999912.8270395915 114.3210943980 5200.7417609487 0.0035248409 
23.0962378780 1.8290684760 1.5279990834 54201.3197590871 999967.7732739781 43.1699121638 4320.8909235993 0.0028070861 
22.4194206321 1.6070353010 1.5634709009 47981.0723917168 999984.2453973140 21.7111355761 4622.4423227816 0.0025140947 
22.3852144425 1.6964854437 1.4481085200 132529.8175089328 999955.5245331706 57.8620368360 3602.2174456821 0.0021551726 
18.6411122784 1.7167510835 1.5688288940 159043.5479512635 999925.8761818904 98.3600469161 4690.3862704806 0.0028659802 
19.3145706022 1.7183017427 1.5841321377 215952.5708621943 999896.1594134772 137.9948611829 4847.2863827029 0.0030735556 
19.7920871978 1.7432428854 1.5497298640 223476.5770771396 999891.7061097582 142.2528199652 4534.4676177035 0.0030264994 
21.6402971995 1.7579084488 1.5417381384 311224.3294198511 999845.4364659805 202.5236621598 4490.4802651644 0.0032827017 
18.6198043793 1.7388149392 1.6369733898 71343.8181563242 999960.5055614701 53.5424951757 5314.7763758558 0.0030184729 
19.5957713946 1.6585683708 1.5415875672 80034.6189337143 999970.2620652807 39.6938197405 4426.4513231179 0.0024962191 
20.4559794234 1.7280049585 1.6433027646 166948.6307940987 999907.6818531109 122.5423191367 5415.4821894366 0.0033896951 
19.5957713946 1.6585683708 1.5415875671 80034.6189337143 999970.2620652812 39.6938197405 4426.4513231179 0.0024962191 
21.8115796805 1.6947709172 1.6133839643 78318.3132641037 999961.6616610659 49.8923739418 5154.0266871522 0.0034434952 
23.2287546963 1.6014230292 1.5601150473 64874.3986928484 999978.0776877692 28.4608707415 4594.0091509375 0.0025691910 
18.8897253052 1.6468086508 1.6004039473 178148.7109826959 999922.8081946711 103.1055287853 4965.8621551825 0.0021816465 
22.1155500987 1.6188675553 1.5618040174 228063.9098419921 999903.3814614736 129.7121062070 4871.7798891976 0.0015507222 
23.1681491084 1.6418563509 1.6784926467 236902.3504698903 999884.2843707283 154.3948952031 5674.6208930951 0.0029009330 
23.5266280819 1.7483303356 1.5480864527 178560.3734739267 999914.2114333778 114.2419395495 4594.2466499171 0.0036650225 
23.5266280822 1.7483303356 1.5480864527 178560.3734739267 999914.2114333783 114.2419395495 4594.2466499171 0.0036650225 
18.6198043793 1.7388149392 1.6369733898 71343.8181563241 999960.5055614701 53.5424951757 5314.7763758558 0.0030184729 
21.7094603748 1.8534141073 1.6349717018 74396.7907885962 999946.1687312895 75.8382418185 5265.3260985046 0.0026155245 
21.2156271559 1.7971221802 1.6365283863 36993.6528251392 999976.0313273319 34.7490266134 5319.8801626328 0.0020290759 
19.4640486775 1.8187221338 1.5805459430 126384.1937273509 999919.5071122411 111.8223633709 4795.9385856239 0.0021123366 
22.1540463407 1.8121964399 1.4790910225 158357.2485943909 999911.1141750542 123.2003046922 4040.2894300392 0.0016297792 
17.3226316312 1.7262462800 1.5728377047 96922.2620499561 999953.7912117208 62.6448482328 4710.2570513880 0.0026324270 
17.7245718071 1.7834842722 1.6235693028 133288.2977384797 999917.6798526263 112.2242069903 5159.5418092360 0.0024538745 
17.2264647859 1.7661035332 1.6175467324 162734.0512134215 999903.4354132945 130.4171895762 5106.6496646017 0.0023730494 
17.7245718073 1.7834842722 1.6235693028 133288.2977384797 999917.6798526263 112.2242069903 5159.5418092360 0.0024538745 
21.9294916539 1.8595178785 1.5937568923 228951.4325503137 999838.3631655797 220.9111312834 4904.0214273433 0.0027547354 
21.8758960139 1.8314921593 1.6862389946 213884.4325301386 999841.4241517864 216.8365094409 5776.3258287475 0.0031996812 
21.6618410475 1.8198830762 1.6533530479 169066.4058902776 999883.5066085823 155.9537778934 5552.5356102309 0.0037361781 
21.8758960139 1.8314921593 1.6862389946 213884.4325301388 999841.4241517864 216.8365094409 5776.3258287475 0.0031996812 
20.7218839525 1.8234813642 1.6252733371 118360.5293877980 999917.5985576983 113.7916342827 5187.8116155669 0.0022029841 
23.0764896623 1.8726865344 1.6458542125 232126.0013313200 999820.2427908069 245.2799564987 5414.4809409179 0.0032030183 
17.2016277781 1.7772705475 1.5491221907 138447.1205958165 999924.6218609823 101.0795215727 4500.1295478074 0.0022304130 
21.6400936513 1.8492221963 1.5701170363 335949.8256832790 999770.6695231856 312.2133149756 4682.0544983707 0.0023284746 
17.6508514613 1.7323703824 1.6201840536 233646.8285321495 999868.2650195255 177.7505946884 5153.0986423088 0.0021181040 
16.5970701256 1.7638038381 1.5611812025 107579.5264233147 999942.5864854862 78.0081548595 4614.6244610930 0.0021654907 
22.9510161383 1.5700389375 1.5479352931 129590.0821556436 999957.0522436802 55.3468381519 4573.6876202171 0.0018273720 
21.6549585363 1.6555900734 1.6619335532 303461.4602258904 999841.0641404123 211.3980715069 5541.5838105172 0.0020695509 
16.4266660107 1.7331753364 1.5867240969 332104.4822108313 999826.1251372101 229.7564431595 4830.5318794236 0.0023462891 
16.7429809836 1.7236399926 1.5989893120 444366.9601045896 999767.8944630721 305.6305873095 4938.4855885889 0.0024366883 
23.4853877531 1.6184804570 1.6661507667 130352.5225578247 999939.4474044453 78.8898145488 5548.7855035169 0.0026967059 
18.9395081195 1.8181401144 1.5924899689 337545.2993903967 999784.9570319401 289.4494595762 4891.7411024539 0.0027447814 
18.8587362217 1.7595851417 1.6490466067 80734.3455266128 999950.1259430308 68.4849242230 5397.0120277384 0.0022597837 
17.6225193166 1.6967938890 1.5769209785 65933.3104207819 999968.5170020005 43.7730384505 4841.8759869269 0.0018209388 
22.2267701688 1.6905345392 1.5467760590 106779.3193393425 999954.0636743666 57.8389368612 4526.3642764785 0.0031962589 
22.2267701688 1.6905345392 1.5467760590 106779.3193393425 999954.0636743666 57.8389368612 4526.3642764785 0.0031962589 
22.2267701688 1.6905345392 1.5467760590 106779.3193393425 999954.0636743666 57.8389368612 4526.3642764785 0.0031962589 
20.9536521240 1.8361281509 1.5718698854 236600.4301338457 999847.5258281888 205.0781034674 4720.4337264433 0.0029026935 
17.6225175512 1.6967935523 1.5769209785 65933.3104207819 999968.5170020005 43.7730384505 4841.8759869268 0.0018209388 
20.9536521240 1.8361281509 1.5718698854 236600.4301338457 999847.5258281888 205.0781034674 4720.4337264433 0.0029026935 
17.6225175652 1.6967935487 1.5769209786 65933.3104207819 999968.5170020005 43.7730384505 4841.8759869269 0.0018209388 
20.9536521240 1.8361281509 1.5718698854 236600.4301338457 999847.5258281888 205.0781034674 4720.4337264433 0.0029026935 
17.6225175652 1.6967935487 1.5769209786 65933.3104207819 999968.5170020005 43.7730384505 4841.8759869269 0.0018209388 
20.9536521240 1.8361281509 1.5718698854 236600.4301338457 999847.5258281888 205.0781034674 4720.4337264433 0.0029026935 
17.6225175652 1.6967935487 1.5769209786 65933.3104207819 999968.5170020005 43.7730384505 4841.8759869269 0.0018209388 
23.2659500686 1.8714855535 1.6174725757 13071.9056668300 999990.2543802167 13.6891826360 5106.9902066123 0.0025656339 
20.4456271322 1.6723990937 1.6655751910 125811.7229823178 999933.0385609807 89.3359200304 5544.3153646176 0.0022826484 
19.1529215067 1.7100440361 1.6573145407 103273.0342544653 999941.5822520058 78.9104221267 5470.6636961780 0.0022712160 
17.5642336578 1.7210804376 1.6003490955 93756.8324329777 999952.0948086986 63.1619305421 4961.6881521085 0.0027280213 
17.8055935491 1.7347620569 1.6147991662 73333.8279736974 999959.3214725156 56.1289813367 5119.4440073326 0.0020403612 
18.3778480681 1.7902017600 1.6337944514 46903.1255967214 999970.1901616238 41.0870534295 5252.0011171754 0.0024127088 
19.2622480165 1.6684920349 1.6397676907 118520.9199817201 999940.9505340890 78.8516305482 5312.4072712603 0.0022692657 
20.5690656460 1.6425597985 1.6423260678 154329.8171742194 999926.3307203217 97.7339191076 5342.6103483027 0.0021975441 
21.6344678826 1.7549042808 1.6334544282 120511.9166022319 999923.9000884943 105.0109849533 5354.8008668673 0.0018388770 
21.9082872594 1.6670015704 1.6375401597 118150.6732642174 999938.0110666793 84.2969367382 5403.1174625121 0.0018162847 
19.9429660437 1.6678048044 1.6328306364 52635.7111812730 999974.5483679862 35.8671287206 5298.1134438045 0.0019826539 
18.0390507371 1.7104113001 1.6311059681 10524.1482053997 999995.8457377278 7.6992215830 5244.0850757573 0.0021767133 
18.0977218847 1.7825426219 1.5806685021 115085.7874113086 999934.2945005873 87.3525603816 4793.7820716914 0.0028365379 
23.4587048102 1.6307928082 1.6868588073 89232.4354419392 999954.9150405026 60.1804450770 5736.7416123956 0.0022857828 
23.4686397931 1.7478363812 1.7354693731 49679.3398043594 999965.5879953760 46.0166990000 6180.6585973763 0.0028313614 
18.3719924690 1.7793097440 1.6483458065 135677.6567129575 999913.4769844406 116.1106918412 5391.9786446183 0.0027428360 
23.6230237752 1.8756184153 1.6411251181 147235.6352041306 999885.5821898682 153.9339418698 5413.5510900812 0.0035242949 
16.5942566565 1.7450201873 1.5896197137 182208.2009065064 999900.0953772694 133.8958372653 4874.7945769895 0.0021323762 
17.5986413005 1.7842370867 1.5405038059 228696.0836387900 999872.6855456526 170.7535333595 4443.8210592865 0.0020556730 
17.7564327009 1.7056499152 1.6304291662 260251.7106407852 999861.0345745112 183.7971218147 5221.8430028340 0.0023839225 
18.1496957653 1.7024479092 1.6361420865 353710.6519743291 999811.8911255090 247.6311920537 5273.0425005847 0.0025557032 
17.8055935492 1.7347620569 1.6147991662 73333.8279736974 999959.3214725156 56.1289813367 5119.4440073326 0.0020403612 
18.1540923786 1.7411451291 1.5538850998 100081.2465959997 999951.0529447931 64.4085124103 4547.1865105784 0.0027392372 
17.2914985953 1.6702057841 1.5660418128 227234.8766442064 999900.3082792920 130.0556676712 4670.8685771103 0.0020754458 
17.0440485899 1.6796011210 1.5414826679 304185.4009794609 999870.8016826804 167.0190108384 4446.5808619992 0.0020929881 
17.2294866181 1.7634217038 1.5201978732 212631.0610156721 999892.2477430843 144.0556942371 4272.9722841313 0.0019927633 
19.9956396781 1.7127127411 1.5388634405 175583.7403539323 999922.6235099067 100.0883821348 4424.3672652926 0.0028875890 
17.2820268141 1.7833043035 1.6002242814 57466.1858677033 999966.5358978079 46.6710313906 4952.1951815052 0.0023500608 
19.9956396781 1.7127127411 1.5388634405 175583.7403539323 999922.6235099067 100.0883821348 4424.3672652926 0.0028875890 
16.8516497434 1.7526186310 1.5776304992 78773.7162318515 999958.7944213005 55.5397719005 4749.6908460418 0.0025446490 
19.9222197410 1.6833848776 1.6125448380 68632.8766545445 999966.9949840024 42.7152397880 5092.9960245130 0.0029879684 
19.7795916807 1.6722449497 1.6531665464 77998.4293429014 999960.4170964009 52.5904448221 5426.8243520205 0.0025671841 
18.9023134910 1.7792653957 1.6292197590 81632.0416007493 999949.5566199153 66.3597083768 5263.7394313000 0.0031833451 
19.7795916807 1.6722449497 1.6531665464 77998.4293429014 999960.4170964013 52.5904448221 5426.8243520205 0.0025671841 
18.7139017596 1.7534157868 1.6396980441 81926.1444480508 999950.7050820938 68.0197444400 5324.0006440817 0.0021591986 
21.0004465033 1.8156831178 1.5388519780 125168.8183156458 999927.4509318755 97.4524188250 4413.2110123905 0.0027454351 
22.2270990509 1.6163364485 1.6021881861 89376.1619473853 999964.0729947727 46.0164991410 4974.0698385686 0.0026591716 
19.6948771885 1.7749668855 1.6762070189 29060.7288521515 999980.8964137745 26.0807131428 5635.6052666756 0.0026221799 
21.5643484426 1.8346945404 1.6273603634 68990.5783135862 999950.8040167830 68.4443537030 5204.6006565387 0.0022239839 
19.9401687136 1.8216600618 1.5487440352 124534.6659005531 999924.8656282146 102.0243365724 4489.5895703214 0.0024304941 
18.6542634657 1.7587654152 1.5621305793 106822.4514739051 999944.5826697786 73.0926891598 4634.5897459713 0.0029112941 
22.5895059336 1.7411022284 1.5263476761 125738.3880540645 999941.4719962764 75.4168568882 4349.5842906876 0.0032549492 
17.8944657205 1.7637525481 1.6253440735 135169.0626532806 999920.5058108479 105.9673520226 5198.0741157568 0.0028922135 
18.7290994178 1.7945965456 1.6365989641 158065.5130062283 999898.7222188853 135.9427784633 5310.0762543509 0.0030087345 
22.2270990509 1.6163364485 1.6021881861 89376.1619473853 999964.0729947727 46.0164991410 4974.0698385686 0.0026591716 
19.2705034909 1.6327603901 1.5808553418 146010.8311385710 999940.8287356481 77.4868590924 4792.5366859328 0.0021583706 
21.6400652220 1.5913316021 1.5360256489 178200.2259074818 999936.4647935142 83.0504344503 4556.9353132493 0.0016458833 
20.0263098459 1.7805177482 1.4947817628 1277.5168898774 880768.8434159739 0.8462384572 3537.8185784007 0.0021908621 
18.5061381913 1.7130169264 1.4947817680 1596.8961123467 880768.8434159739 0.8462384572 3537.8185784007 0.0021908621 
17.3429456666 1.6934245241 1.6065835275 1277.5168898774 880768.8434159739 0.8462384572 4422.2732230009 0.0021908621 
23.5511901077 1.7891693470 1.4944877870 1277.5168898774 880768.8434159739 0.8462384572 3537.8185784007 0.0027385776 
19.5277916350 1.6669737369 1.6455714100 1405.2685788651 726307.4297002261 0.9308623029 3891.6004362408 0.0024099483 
22.3249037497 1.7144797694 1.5323908092 1425.5212891835 798050.5471047752 0.8003090207 3510.8102487171 0.0032114822 
21.7715939495 1.6512171860 1.5041615673 1842.0038345102 784405.3191302778 0.7954898889 3210.2631334059 0.0025090220 
20.6537340956 1.6552217572 1.4585444587 2610.2891860429 759985.5764452294 1.0388888299 2831.8029129291 0.0019556971 
18.5289039327 1.6692411427 1.4408806554 3125.7719132200 661302.5991115835 1.4264446180 2500.1336610541 0.0015010851 
20.9607305180 1.6619870175 1.4516505296 2610.2891860429 772840.8976550990 1.0388888299 2831.8029129291 0.0019556971 
17.8602590454 1.6872733290 1.4570494018 2963.1880353552 659261.5270866880 1.4646354416 2549.1268661329 0.0015848363 
23.2645200817 1.6097269809 1.4330364378 3318.4063635738 879370.1468237751 1.0286483602 3118.5207350249 0.0017820271 
19.9045457756 1.6367353354 1.4271239205 3573.6566311292 789002.2456545552 1.5359909599 3016.5870138034 0.0013389030 
21.5454483983 1.7086131382 1.3489204465 3320.1253231255 759509.6959866352 1.6979703826 2646.8706780523 0.0010989263 
20.7081650174 1.7128721261 1.3712171494 3266.2739921870 809346.1047236051 1.6130562262 2787.8603511047 0.0012309786 
23.1070257190 1.7573065722 1.3655569979 3183.8120192167 743352.2516203563 1.8138466753 2515.5589219871 0.0012345763 
22.7730146123 1.7691422302 1.4043752339 3092.2002919104 749864.8210825592 1.8350877967 2610.4437315993 0.0014550007 
22.7730146225 1.7691422302 1.4043752339 3092.2002919104 749864.8210825592 1.8350877967 2610.4437315993 0.0014550007 
23.3863683281 1.7895463080 1.4507654772 2908.9768372976 762889.9600069649 1.8775700394 2800.2133508237 0.0018958496 
18.7981883166 1.7152228881 1.4562686336 3260.6202520829 807356.0406200339 1.6584277605 3028.0356919733 0.0017987519 
19.6160997294 1.6724134276 1.5066566399 3240.4148554204 838410.0501705576 1.5318426143 3449.8410608217 0.0023464494 
19.8917291725 1.6549128846 1.4520447288 3668.3208589252 673004.2957462685 1.8844633295 2763.9518499169 0.0013076695 
23.5672627868 1.7026503008 1.4731075102 2882.0046118488 805595.9230438652 1.3475722586 3077.3514844991 0.0026367118 
19.7826720204 1.7288699952 1.4074217465 3094.3753935446 895119.7104141985 1.6971284361 3255.7709554053 0.0013374914 
19.8863134909 1.7133155133 1.4084960608 2988.6069627129 974174.6485311184 1.6753104180 3694.1005434656 0.0012396728 
19.8863134909 1.7133155133 1.4084960608 2988.6069627129 974174.6485311184 1.6753104180 3694.1005434656 0.0012396728 
22.2706586457 1.6073497159 1.5812857374 2670.7608141461 932825.6885620365 1.2746055808 4460.8893218374 0.0025276585 
19.4762251462 1.6508542768 1.5216934947 2641.6258682319 880560.0446584923 1.4840804352 3990.2352457220 0.0015089204 
22.2706586457 1.6073497159 1.5812857374 2670.7608141461 932825.6885620367 1.2746055808 4460.8893218374 0.0025276585 
21.4878150723 1.6008049791 1.5963570919 2620.3091172960 906473.4941432157 1.3389102976 4477.2010466075 0.0021121954 
22.6882700488 1.6013728255 1.4940438320 3856.7292943501 611309.8064272151 1.8845988351 2714.2764813885 0.0013587312 
19.9855534182 1.6318120854 1.4580955083 4368.2477543357 416964.7480219330 2.0339130415 1700.1215264328 0.0013715744 
19.6379446333 1.6409083800 1.5193031820 573.7886877524 999999.5308492660 0.3100979138 4502.4574078554 0.0015158171 
19.8727742856 1.6819418642 1.6032060877 87.2498681418 999999.8135446719 0.0604571978 5114.7123608396 0.0017575051 
19.5434491313 1.6258988868 1.5096302467 2585.1196447321 834828.0177751522 1.2635592238 3645.0172852825 0.0015693418 
18.8631578938 1.6354453572 1.5020509286 3590.7851232219 752242.2612380951 1.7402898787 3216.2972239961 0.0015961042 
20.5885570643 1.6293995425 1.5782147287 3755.7923315130 735725.0442721961 1.8964844054 3497.6254268093 0.0024939475 
23.2403361431 1.5930086125 1.5992135085 1751.9299219213 900831.6502547895 0.9605392491 4579.6554349983 0.0017461415 
21.0540342068 1.6350465448 1.5553085129 1892.0771847904 999999.1031542176 1.1019507184 4810.0076532561 0.0015516235 
21.0161845008 1.5990082068 1.5327846343 2511.5370272069 967784.2599708800 1.1788519680 4374.0711910486 0.0016575102 
19.5438896509 1.6240776221 1.5237237948 3475.6510364608 951676.4712327949 1.5529423945 4096.6339534339 0.0019955698 
19.7920978833 1.6331704931 1.4983250672 2514.4774050693 983843.3059547594 1.0586963817 4007.6528843616 0.0020068758 
23.4409893356 1.5665341091 1.4686710399 1976.0467205325 995394.0906273506 0.7331217017 4073.4187237901 0.0014465279 
21.2588650676 1.6512660841 1.3782951599 2717.9511628209 994705.1714553330 0.9815411035 3325.8552878551 0.0013521033 
21.7994976002 1.5842658814 1.4933640126 3043.9153873108 993120.4408069282 1.2146362392 4165.9462007404 0.0015963196 
19.8012282548 1.6383477952 1.4571860443 4102.4651173024 990553.5163899844 1.6222647653 3753.5823035110 0.0017241584 
22.6307970295 1.6157086231 1.3498471492 2832.0801373581 993062.9376830745 1.0223475600 3447.1044721073 0.0011089279 
21.5314215725 1.5877307746 1.5393214017 5082.8748659416 992123.9371393917 2.2203540927 4457.1971132499 0.0018342563 
21.9776517883 1.6896480291 1.4446249157 7283.1201884761 988386.7588648559 3.0946444504 3540.5467195619 0.0020623299 
20.2237822490 1.6122582952 1.4691869287 4403.1191105469 990873.5936093116 1.8237483346 3990.6746155155 0.0015213271 
19.4362773915 1.6442637156 1.4553948298 4948.2955085017 988007.8040628461 2.0111475357 3744.7446154547 0.0016884712 
21.5314215613 1.5877307746 1.5393214017 5082.8748659416 992123.9371393917 2.2203540927 4457.1971132499 0.0018342563 
19.8402573795 1.6270869006 1.4787662943 5316.8080105227 985853.1634815994 2.1403575227 3896.7828015096 0.0018039761 
20.2280743798 1.6443067966 1.3993140494 7248.3141155136 985141.7034218654 3.0225912543 3599.7074280863 0.0012700655 
21.5039413351 1.6421302246 1.3722437356 9814.0605980117 984867.9973878418 4.2531105960 3602.6248059547 0.0011253175 
23.6545659297 1.6944998021 1.4063351559 7632.2156374095 977881.1979505452 3.0301747291 3226.4647768492 0.0017978810 
21.1587535752 1.6800622249 1.3920474040 5883.3825894563 985835.5574172009 2.3354029312 3297.1452510234 0.0014805437 
21.8391326985 1.7055851392 1.3881230059 8900.1876635209 988592.7547050857 3.8453832858 3261.7178087471 0.0014913941 
19.5924634525 1.6490166371 1.4963793366 11163.2673810448 978773.0153796184 4.8536660366 3955.3989687526 0.0020976627 
23.6060901612 1.6329992961 1.5285576312 13886.6400202481 969292.0938465344 6.0271016479 4193.5697062766 0.0028123462 
21.1403894738 1.6070334728 1.5421335360 12668.1155306274 976054.2245665425 5.5225878007 4334.5498684017 0.0021935298 
23.2279731829 1.6808176831 1.4682073164 17546.7738822221 964081.5227502985 7.5060678292 3635.5764500650 0.0024760650 
19.3442833524 1.6688677462 1.4093456215 11453.8351316772 987578.0998618915 5.0552750007 3586.1104368122 0.0013570149 
20.8220761189 1.6109586922 1.5575987415 13123.6359477930 987272.6560559445 6.0565152408 4518.3553586805 0.0022294051 
20.7302272795 1.6125928637 1.5651819657 13351.3961563758 992881.8718006453 6.3234789608 4610.2581038199 0.0022473427 
21.1403894738 1.6070334728 1.5421335360 12668.1155306274 976054.2245665425 5.5225878007 4334.5498684017 0.0021935298 
21.3733751105 1.6047092380 1.5342477361 12440.3553220446 970445.0088218413 5.2556240807 4242.6471232623 0.0021755922 
19.8180427708 1.6301287445 1.4811055562 6978.0268684226 982118.5561522113 2.8275579989 3887.0714335579 0.0018503986 
19.1693950470 1.6430360089 1.4558466006 8903.7239278375 984620.3389917049 3.7027122312 3771.4436778953 0.0016237908 
23.5223210683 1.7052916240 1.3997432694 10180.4623448005 988524.2784618782 4.2286996802 3235.1343299791 0.0017125348 
19.9700251103 1.6887092373 1.4417408824 7192.9155188268 995789.7194351497 3.1646850274 3601.9295056840 0.0018040022 
20.0495169441 1.6794601870 1.3929116573 2769.1125790531 999999.7704368918 1.3566156909 3704.3434861069 0.0012030807 
19.9700251103 1.6887092373 1.4417408824 7192.9155188268 995789.7194351497 3.1646850274 3601.9295056840 0.0018040022 
20.8528226264 1.6032377282 1.4675721323 3723.5573476240 993443.8079292447 1.4153147859 3918.5252765337 0.0016140538 
23.4734480458 1.6120683811 1.5471621193 4603.1907098911 988924.8619045233 1.9915201469 4434.2833642971 0.0026854722 
22.5721339127 1.6427614969 1.4991624191 976.6078151766 996504.2788462115 0.4026436810 4033.9577996550 0.0025146662 
20.6118762794 1.7111655005 1.6913599411 455.3999433035 985784.9804586305 0.3605455665 5693.9287453411 0.0027088626 
19.1106419242 1.7703536593 1.6478550902 753.4837909160 993315.8677162210 0.6198128845 5393.1328723820 0.0031697755 
19.9646715117 1.6466476007 1.4685565988 1386.2946682690 995238.1605519927 0.5610032415 3810.3559903454 0.0019046294 
18.2727574683 1.6841412391 1.4449386490 897.7539973438 999999.7633237166 0.4264562503 3774.9769275782 0.0015561515 
20.5730160840 1.7229234477 1.6742332502 766.5623658711 987693.2346541756 0.6305180225 5562.2395471624 0.0022021454 
18.9053387358 1.6468204628 1.4547846571 1704.6507860486 995380.6565572338 0.7309804201 3834.4478021051 0.0015754108 
20.1595827186 1.6678357665 1.3896254638 2499.0562154246 997574.9464408862 1.0235543628 3453.3369248817 0.0013427915 
20.4134317122 1.6324082998 1.4271262782 4312.5282452260 992496.2632474946 1.6016910085 3601.9967497068 0.0015306389 
20.1595827186 1.6678357665 1.3896254638 2499.0562154246 997574.9464408862 1.0235543628 3453.3369248817 0.0013427915 
20.1595827296 1.6678357665 1.3896254638 2499.0562154246 997574.9464408862 1.0235543628 3453.3369248817 0.0013427915 
22.1141517401 1.6680986447 1.4016199191 4561.2313897715 993644.6968745138 1.6736320880 3312.3204162098 0.0016242087 
23.3190902102 1.5703756969 1.5505624063 2157.1790727872 990530.3412617382 0.8829355661 4493.8559414165 0.0020461733 
20.1595827296 1.6678357665 1.3896254638 2499.0562154246 997574.9464408862 1.0235543628 3453.3369248817 0.0013427915 
20.1595827296 1.6678357665 1.3896254638 2499.0562154246 997574.9464408862 1.0235543628 3453.3369248817 0.0013427915 
23.6796350267 1.6053200437 1.5043289546 4474.1382846791 991833.4296035818 1.6613278802 4059.9436466277 0.0023774464 
20.1595827165 1.6678357665 1.3896254638 2499.0562154246 997574.9464408862 1.0235543628 3453.3369248817 0.0013427915 
22.6302928298 1.6029616399 1.3768433568 6699.3821998600 981039.4098682341 2.1442648637 3381.6179448462 0.0012639775 
22.5065550435 1.6576533522 1.3072034033 6583.9380607033 992162.6637694456 2.5619418832 3219.9461747320 0.0010271189 
17.7444427850 1.6748063594 1.4778117352 3067.0102617315 998326.0363296948 1.5910272723 4088.6989063094 0.0015362911 
17.9013715363 1.6537157327 1.5452264337 3092.0924620893 993622.0434257721 1.6002115477 4458.9929067848 0.0020520078 
19.8633883000 1.7024069581 1.6751713961 1862.1744829757 991785.6841495736 1.4057876644 5580.6604234929 0.0026335370 
23.2634958080 1.5803772235 1.6027192386 5058.4190175749 993002.8166632450 2.5779520637 5003.8976502238 0.0019283067 
16.6337339781 1.6914949178 1.5287046313 3028.8404747416 993620.5633161559 1.7427572359 4367.2495293321 0.0018355445 
22.7530885186 1.6188877658 1.4176216716 3197.0172118382 992749.4461720607 1.4888455078 4002.0696104872 0.0011620483 
16.6337339782 1.6914949178 1.5287046313 3028.8404747416 993620.5633161555 1.7427572359 4367.2495293321 0.0018355445 
16.7827598152 1.7206366472 1.4996831788 2406.5055309369 999405.9733866537 1.4106503415 4144.6070942025 0.0017931685 
18.8191548123 1.6986799014 1.6256976038 1819.3070120708 989798.2020298946 1.3139574936 5177.3724056959 0.0019913418 
22.0169092318 1.7451368727 1.5735467236 1565.9338363012 991246.2791669763 1.2748856883 4941.6167855707 0.0015488557 
22.5995668436 1.6818378029 1.3047966179 4735.7902232332 990210.7159909100 2.1057272435 3271.7475360388 0.0009978088 
23.4359479092 1.8077998083 1.4879825324 1420.8697390941 993820.3704737392 1.0091356690 3923.4807284329 0.0023480941 
22.3327968831 1.6777486224 1.3611066095 4379.2353719383 986994.6440965086 1.6316177334 3139.8384014370 0.0013526643 
23.2039798164 1.5824517340 1.4718540351 4301.2477247651 985974.8008959574 1.4119459068 3825.6559078468 0.0018321208 
20.3790072009 1.6543853510 1.5261537790 3968.0380769465 985769.5590602444 2.3418940844 4559.4694051364 0.0014585098 
18.4814106097 1.6962701779 1.6429173768 1874.3881717832 985296.2395767643 1.3166600214 5255.3193670793 0.0024969251 
18.4814106095 1.6962701779 1.6429173768 1874.3881717832 985296.2395767643 1.3166600214 5255.3193670793 0.0024969251 
19.6221358619 1.6725651551 1.4821955682 2642.5995981887 991060.4761308720 1.1852214714 3876.1706692463 0.0021204681 
17.4748620751 1.6686648262 1.5231039326 2491.1914918580 993472.8823219086 1.2734601640 4268.4971947700 0.0020077182 
21.0540907202 1.6214732377 1.6115359745 2345.2671939544 988405.0951606364 1.3662681734 5062.2945804278 0.0019223924 
23.2032918742 1.5679735685 1.5205461283 3679.4509208068 985881.8952661369 1.3941785591 4248.8217491224 0.0018685274 
16.6911217116 1.7500314701 1.5459189290 1635.2253004826 988107.8156779953 1.0916815436 4415.9755230888 0.0022693787 
20.9195308571 1.8435562385 1.5775690520 1131.5381516296 986631.4854515567 1.0449115797 4685.8779500101 0.0023438339 
19.6221358619 1.6725651551 1.4821955682 2642.5995981887 991060.4761308720 1.1852214714 3876.1706692463 0.0021204681 
21.8302069093 1.6634474344 1.4500735305 3146.2867470417 992536.8063573102 1.2319914353 3606.2682423250 0.0020460128 
23.0301740011 1.6115714685 1.4108075828 3911.9497535946 987519.3256958134 1.1845729921 3390.6372296030 0.0015970293 
18.6828224412 1.7807005617 1.5062456397 2025.2123241397 993234.4962307303 1.3946685355 4109.1535818233 0.0020488403 
21.4548494691 1.5879653290 1.5172937795 4043.1369087909 988246.1492875151 1.7083581623 4299.8044382469 0.0017014566 
16.6533370780 1.7604501451 1.5941919691 1823.0607031059 988971.1194943885 1.3789928850 4844.8226063767 0.0023334338 
22.5707711254 1.6447719488 1.3855128236 4354.9636475288 991047.8993467492 1.4262724686 3242.4728724025 0.0014957760 
20.6931143414 1.6974414903 1.4262296652 1453.1487141476 991784.9468407277 0.8488607685 3997.3085213670 0.0012043233 
21.3310659006 1.7181457587 1.3596651872 1994.0206906288 992327.1833588535 0.9823017915 3347.5239294166 0.0012067833 
20.6931143414 1.6974414903 1.4262296652 1453.1487141476 991784.9468407277 0.8488607685 3997.3085213670 0.0012043233 
22.0778498215 1.6509523666 1.3255309831 3157.9340004366 992430.9915181005 1.2078348590 3275.2478927031 0.0010779957 
23.6212475762 1.5732339430 1.4814682368 2255.8773125497 990460.4920866217 0.9489499041 4248.1547203436 0.0013812161 
23.6212476356 1.5732339431 1.4814682368 2255.8773125497 990460.4920866217 0.9489499041 4248.1547203436 0.0013812161 
22.3872564455 1.7002835143 1.3411937863 2928.1150667106 992747.7226515838 1.2268893311 3143.0341440692 0.0012242839 
19.8030246346 1.6558745233 1.4143750998 2463.7057258732 992608.2613027375 0.9885130307 3544.7944702380 0.0014584998 
19.4407976703 1.6295049856 1.4628247558 2064.2628670042 993068.4086944829 0.8571986042 3894.8677959524 0.0015818728 
18.1035855927 1.7074219890 1.4525871043 1596.3909929233 992976.8771829919 0.8898249740 3924.1524492585 0.0014354952 
22.1348250559 1.6667409893 1.3918951894 1907.6087015504 993432.8438072326 0.6905136169 3271.2163737858 0.0015467516 
21.9718367042 1.8066731179 1.4712960186 1214.9993693044 994944.3930331580 0.9022696455 3920.1632073393 0.0016799610 
20.1831984313 1.6122736678 1.4822027417 908.8606783795 994593.5829328137 0.3646158982 4007.5158695035 0.0017004792 
17.0386549620 1.7502389181 1.5403873785 782.1191878703 993617.5956190447 0.5534803296 4488.9271826327 0.0017955812 
23.1169160909 1.6954478859 1.3692540682 2090.6285827623 994125.8708723565 0.8210136230 3143.8755416463 0.0014467363 
17.0386549620 1.7502389181 1.5403873785 782.1191878703 993617.5956190447 0.5534803296 4488.9271826327 0.0017955812 
23.1169160908 1.6954478859 1.3692540682 2090.6285827623 994125.8708723565 0.8210136230 3143.8755416463 0.0014467363 
17.0386549620 1.7502389181 1.5403873785 782.1191878703 993617.5956190447 0.5534803296 4488.9271826327 0.0017955812 
23.1169160909 1.6954478859 1.3692540682 2090.6285827624 994125.8708723565 0.8210136230 3143.8755416463 0.0014467363 
21.9718366974 1.8066731179 1.4712960186 1214.9993693044 994944.3930331578 0.9022696455 3920.1632073393 0.0016799610 
22.7674127753 1.7597954532 1.4060773014 1902.4323100999 994871.9239163658 1.0635814959 3414.1795545292 0.0015348092 
22.0074750272 1.7599494500 1.4288666811 914.3192292068 995189.8991718516 0.5189257628 3524.7397304929 0.0017020841 
19.4472715310 1.7764873774 1.5058141728 1293.7011727956 997185.6282722049 0.9726871509 4321.3336966694 0.0015655373 
20.0050640446 1.6876125649 1.4843487455 1755.3519464825 996844.3770453054 1.0742322419 4353.3949317794 0.0013438026 
17.6012741225 1.7666925296 1.5279142285 745.2410736745 996207.1680443033 0.5404753892 4397.8720786485 0.0017701755 
22.4668788877 1.5753410220 1.5398729030 538.9328593918 995173.4871478737 0.2280339313 4481.7971118362 0.0018188742 
23.1404596066 1.6615706538 1.5595634281 612.1559338250 997721.9568191636 0.4098542937 4960.8713737950 0.0014363271 
17.2956610855 1.7037989247 1.5751052642 667.1395914735 992262.8549157736 0.4463849934 4777.3773459042 0.0018476730 
19.0679188450 1.7948664338 1.5117455169 1409.2995814692 992601.0253992819 1.0454324593 4184.1562530413 0.0019172374 
19.1306211872 1.6319530177 1.5657201890 1353.7293945375 991518.1710296106 0.7252745498 4683.2280024272 0.0018623778 
23.6240797659 1.7397944514 1.6301157173 318.1641168487 995523.5664703222 0.2756358246 5377.4122936657 0.0016978350 
18.2355480811 1.7879769870 1.5574363642 1723.0705927765 991172.2543719974 1.3806387286 4595.9921969028 0.0018940941 
20.5849232842 1.8170581050 1.5178170489 2425.5238307404 988996.5983228348 1.9331401806 4205.2821485213 0.0019922236 
23.0907722171 1.6696773171 1.6013105043 2243.3584890291 991138.3485729164 1.5974392458 5177.5498555579 0.0015765025 
19.9953531901 1.7187657922 1.5801841019 3063.0944276251 989639.0825067377 2.2881858146 4922.7036296001 0.0016386856 
17.8966783758 1.7860056925 1.5449227074 1650.8227177888 990463.7356363592 1.2752808761 4471.5618747549 0.0019222927 
17.9416899565 1.7865846515 1.5381039852 1187.5739418115 988896.8296234617 0.8702699369 4351.4585351964 0.0022497095 
20.1061756723 1.6305547337 1.4993972176 1093.3453905241 990468.1401021413 0.4547780228 4037.2492207273 0.0020456900 
21.2697223038 1.8290895109 1.5365697167 721.0827186647 988228.1965858745 0.5916313002 4329.6273382767 0.0024543013 
21.2697223038 1.8290895109 1.5365697167 721.0827186647 988228.1965858745 0.5916313002 4329.6273382767 0.0024543013 
20.1281209877 1.7152156585 1.4784537129 849.5772593095 990960.6733630667 0.4311908396 3831.3416732484 0.0022543604 
21.7094273825 1.5959044340 1.5046165907 1212.0132298840 990179.8447326149 0.4639034282 4099.4420269769 0.0019601871 
16.7849321691 1.7114195011 1.5439293773 1688.1953101108 986630.6737949020 1.0028730284 4391.7528588984 0.0022699317 
21.7153087792 1.7584215032 1.4969702523 2387.1938414939 981819.5916051131 1.4356134325 3961.8694495466 0.0026778697 
17.1154406893 1.6924120023 1.5947040242 1681.3683504724 987450.9531707315 1.0905933243 4861.5081091078 0.0021181047 
21.7153087792 1.7584215032 1.4969702523 2387.1938414939 981819.5916051131 1.4356134325 3961.8694495466 0.0026778697 
17.1154406893 1.6924120023 1.5947041366 1681.3683504724 987450.9531707311 1.0905933243 4861.5081091078 0.0021181047 
21.7153087792 1.7584215032 1.4969702523 2387.1938414939 981819.5916051122 1.4356134325 3961.8694495466 0.0026778697 
20.5378828554 1.6751788376 1.6662030921 2427.0317085948 982245.2791980463 1.7465810655 5456.1560696591 0.0022357459 
18.6714393174 1.8127150581 1.5824997234 1093.9409691300 989568.8298582430 0.9417988747 4749.8299533106 0.0022339689 
17.1154406893 1.6924120023 1.5947041366 1681.3683504724 987450.9531707311 1.0905933243 4861.5081091078 0.0021181047 
18.8978665232 1.6429344262 1.5447452775 3497.5742501168 977692.9715911706 1.7142948285 4363.9984275699 0.0022018667 
20.5090665090 1.6131819755 1.4941166492 4835.7711629749 973743.1848546620 1.9213927335 3957.5666044939 0.0018873268 
19.9504427899 1.6345683240 1.4871552005 3261.2634413122 981139.7760739371 1.3365846483 3906.6626743611 0.0019641968 
20.5378828554 1.6751788376 1.6662030921 2427.0317085948 982245.2791980468 1.7465810655 5456.1560696591 0.0022357459 
19.9504427899 1.6345683240 1.4871552005 3261.2634413122 981139.7760739371 1.3365846483 3906.6626743611 0.0019641968 
19.7895487001 1.7107026576 1.6720031701 2428.1474437350 982146.9273913638 1.8979399508 5497.9723380264 0.0023576887 
19.9504427899 1.6345683240 1.4871552005 3261.2634413122 981139.7760739368 1.3365846483 3906.6626743611 0.0019641968 
23.0099513445 1.5968037799 1.4117238570 4549.3007368774 977897.9402801828 1.3688847026 3424.9677785933 0.0015104582 
19.7895487001 1.7107026576 1.6720031701 2428.1474437350 982146.9273913642 1.8979399508 5497.9723380264 0.0023576887 
19.7895487001 1.7107026576 1.6720031701 2428.1474437350 982146.9273913642 1.8979399508 5497.9723380264 0.0023576887 
17.8827498159 1.6677987437 1.5863892578 2974.7616979537 986294.1216840132 1.8149167185 4811.5745746241 0.0019694346 
18.1715922009 1.8045194429 1.5666681379 2608.3121075270 990608.3078013137 2.1169072118 4609.5177321902 0.0023049532 
18.5557600549 1.6564169661 1.4988670439 3419.0065950482 982047.3350217754 1.5656806204 4009.5209129066 0.0019847662 
23.0099513444 1.5968037799 1.4117238570 4549.3007368774 977897.9402801837 1.3688847026 3424.9677785933 0.0015104582 
21.9254938385 1.6143831149 1.5163085791 2745.5082506510 976701.0047169689 1.1088368608 4104.8103808108 0.0022953973 
19.8500917414 1.6433123169 1.5017596762 4799.6875756021 971292.1315992671 2.0727635682 3967.3365826424 0.0021367758 
22.1385386959 1.6709044009 1.4538605588 6358.8471881669 963212.7208135354 2.5638486902 3520.2508194097 0.0021461113 
22.3070294898 1.6475243142 1.6846026230 2623.4643814962 977068.3891949360 1.8008311532 5577.7528794870 0.0024536940 
23.3697312987 1.7910814907 1.7276019961 2917.7184911493 980308.9716459457 2.9244161527 5995.9562156270 0.0029048212 
21.9254938385 1.6143831149 1.5163085791 2745.5082506510 976701.0047169689 1.1088368608 4104.8103808108 0.0022953973 
21.7315028390 1.8307624067 1.6843718895 2034.5125775149 978164.4599795602 2.0717063804 5611.9404509466 0.0029950559 
20.3652042308 1.6267499046 1.5441078034 5420.3760928410 968803.6590686166 2.4932296248 4311.8192785918 0.0023153108 
18.3567576290 1.6853186748 1.5567922444 6158.0317096679 971344.6469873139 3.4298343003 4433.3024375626 0.0025595891 
21.9146410658 1.6361114424 1.5646427775 6281.8740005914 959448.6079626610 3.0688073582 4458.1883875301 0.0027825227 
23.1100624254 1.6632346962 1.5848818847 7441.8182739929 952881.9858253831 4.0973623730 4653.0665717462 0.0033225777 
18.3567576290 1.6853186748 1.5567922444 6158.0317096679 971344.6469873139 3.4298343003 4433.3024375626 0.0025595891 
21.8348686498 1.8005054928 1.5319090748 6215.2825779492 982433.5725303092 4.5291629843 4296.6424775995 0.0030064844 
19.3106538988 1.6434674075 1.5531894202 8310.9481179689 962545.4440607863 4.1224234839 4361.4408841532 0.0023381748 
18.3554690496 1.6920954774 1.5346338163 10197.1985167135 962923.9312259022 5.5013061298 4202.2310098286 0.0024676022 
21.0057264423 1.7229952334 1.6376697323 5597.1376938019 967057.3486689276 4.0106022087 5201.1010831814 0.0034879989 
22.7348953303 1.7039134245 1.6314440471 8437.4902948256 959802.0914981281 5.6965652013 5133.9707016679 0.0036869069 
21.7108774836 1.5951886260 1.5820219805 10058.9520960901 956554.4496295506 4.8303392456 4596.4355101703 0.0021437265 
22.7415840118 1.6081816850 1.5194775342 8173.8816942824 950105.6465760192 3.2437843191 4017.7788749950 0.0023741840 
17.4649569248 1.6642281028 1.5407456433 11745.3618223626 965361.3571322142 6.2033284939 4295.6487886291 0.0020378992 
17.4663252528 1.7565633563 1.5849388609 10618.4809866975 986985.8511636888 7.5968667108 4763.8642905734 0.0027644620 
18.1114960168 1.6854943563 1.5880783359 13830.3929450315 965884.7387874208 8.3049183587 4679.8605338180 0.0025974619 
20.8710028940 1.7286024554 1.6390925870 14973.6305726534 978690.2053670119 10.9025886524 5276.7366022338 0.0034922659 
19.7919899780 1.7504294927 1.6045256941 5944.3625825057 970851.1603358262 4.2817118167 4916.6859013901 0.0033618303 
21.3568996433 1.7959146737 1.5831347028 10316.5057366908 981865.6894017254 8.0198756523 4809.8717070537 0.0035717787 
19.4629990258 1.6952319389 1.5403300934 6391.7557964201 966208.8352940087 3.4882263866 4275.9499383417 0.0027268841 
19.4629990258 1.6952319389 1.5403300934 6391.7557964201 966208.8352940087 3.4882263866 4275.9499383417 0.0027268841 
22.8455460795 1.5794180604 1.5661438142 6201.0922297101 972419.7265313517 2.7070034068 4533.9328312249 0.0021407863 
22.7389824692 1.6972268695 1.6852647656 2408.1119641077 962248.8323478138 1.7831416655 5577.7705604584 0.0034178000 
22.1442533194 1.8211141969 1.5415343820 3279.9099158895 980138.9683383445 2.5861097259 4370.4562188769 0.0030003423 
23.4266350506 1.6603266351 1.7045527546 6089.8847707909 973384.1709677281 4.3677078054 5752.8880718855 0.0029134680 
19.4629990258 1.6952319389 1.5403300934 6391.7557964201 966208.8352940087 3.4882263866 4275.9499383417 0.0027268841 
20.5209543482 1.6571040196 1.5592371201 5786.2928583781 961328.0602971541 2.9654829864 4417.3192216921 0.0027361392 
23.4266350506 1.6603266351 1.7045527546 6089.8847707909 973384.1709677281 4.3677078054 5752.8880718855 0.0029134680 
16.5339628704 1.7465094782 1.5958457105 1213.5198132648 947012.4582434187 0.8864941031 4652.7521817545 0.0023495586 
16.5339628702 1.7465094782 1.5958457105 1213.5198132648 947012.4582434187 0.8864941031 4652.7521817545 0.0023495586 
19.0543584762 1.7341488540 1.6646472857 1882.2842761352 952766.8942378374 1.5258089420 5268.6962776283 0.0024033838 
19.3951478501 1.7055661034 1.6624095232 1107.1608181858 943679.6224180638 0.8143932314 5209.8672458201 0.0027763062 
18.2124286021 1.7940363376 1.5694159062 2246.7148645771 963575.7132908816 1.7363019145 4511.6042003157 0.0026749505 
19.3083077277 1.6954237776 1.6418775129 2680.1517327881 963574.4269575828 1.8381445011 5149.3324535616 0.0028644052 
21.6664583921 1.6759540833 1.6623713672 3413.4676925498 971855.4113146649 2.3139697001 5397.6225894651 0.0031218284 
20.2314694003 1.6734334897 1.6659218879 2405.4563980524 950763.1557023909 1.6778764796 5267.7334162972 0.0025140376 
18.7045492852 1.7981260909 1.5792427737 1471.2326140984 963918.4949459254 1.1604457203 4612.6032615421 0.0028823659 
19.9232514631 1.7162837757 1.6813304057 2163.6679871579 950231.0668736552 1.7114900826 5398.1438523937 0.0025985683 
18.7045492852 1.7981260909 1.5792427737 1471.2326140984 963918.4949459254 1.1604457203 4612.6032615421 0.0028823659 
23.2838518610 1.8093887110 1.5380129641 1449.7085856945 968580.7934794322 1.0897726998 4322.5055117026 0.0033259028 
19.3826160579 1.7842132402 1.6218264815 766.4754856995 959774.0065018085 0.6206680414 5003.9581135700 0.0033147171 
18.9326237838 1.7913299767 1.6557635838 1637.5102000553 970154.3387479205 1.4577859841 5300.1871464578 0.0028026609 
18.2329220616 1.7209408495 1.6249644074 2397.1659984015 971641.2484989063 1.6900765890 5045.3351259268 0.0028641087 
19.2723265284 1.7049308933 1.5885136735 3109.1549375838 983397.6667567396 1.9390472799 4798.4535339000 0.0030011862 
16.4934268920 1.7506734642 1.5723154517 3040.9354499052 999999.9742349921 2.2052540670 4729.7710687217 0.0020652805 
18.5806694702 1.7416212333 1.4950263360 4259.3526686154 999999.3509961114 2.8967774565 4297.4385441135 0.0014903342 
21.0725313514 1.8225239809 1.6505953556 2324.4900909669 985389.7027065610 2.1570140045 5421.8176330197 0.0035456597 
22.3992159224 1.8083035859 1.6442597758 3055.8333026661 996022.2893377286 2.6933068034 5485.3517422890 0.0039963047 
21.4973165961 1.8213331566 1.5609114752 3340.7197196137 999999.4926787874 2.7057539955 4649.8665585603 0.0031655860 
23.1230919704 1.7179141912 1.6582497753 4280.2333454837 999999.6979810004 3.1424757314 5608.7962224960 0.0038183149 
23.1230919704 1.7179141912 1.6582497807 4280.2333454837 999999.6979810004 3.1424757314 5608.7962224960 0.0038183149 
19.2475662720 1.7065459276 1.5865829402 3109.1549375838 986891.7662753243 1.9390472799 4798.4535339000 0.0030011862 
21.8668290623 1.6046750093 1.5450071006 3163.1278478983 980337.6609898468 1.3620946046 4371.0032917729 0.0023164248 
21.4534398994 1.6130848748 1.5369224131 3163.1278478983 996511.5688035792 1.3620946046 4371.0032917729 0.0023164248 
19.7674935326 1.7480912858 1.5571888073 622.2462130476 995247.2871903337 0.4073553791 4586.6284445609 0.0030921638 
18.9603032296 1.6641057738 1.4874616227 4666.4079110659 999999.5292278589 2.5549043033 4289.0821024671 0.0014291612 
16.9295175375 1.7126263994 1.4918527448 4112.8025130672 994710.1822530013 2.3694742777 4104.6740816909 0.0016839638 
17.0777644661 1.7131152432 1.6050135131 3941.0262677676 992109.1545650689 2.7603025759 4976.2281051155 0.0021224301 
17.5569585930 1.6809888304 1.5388381080 4021.1905351700 998445.0197743280 2.4061458289 4551.9185036885 0.0016850023 
20.5563154567 1.6524442534 1.6476659384 4494.3419466551 999462.8690078733 2.9757976839 5396.6379011925 0.0021391811 
17.4842972409 1.7244562781 1.6148082441 3373.7986183157 998003.5768712715 2.4940732761 5098.3004618939 0.0020977748 
20.9648029196 1.6486925530 1.6458601119 4494.3419466551 999462.8690078733 2.9757976839 5396.6379011925 0.0020530314 
23.4736488246 1.6634053096 1.3121137699 4311.0788579108 998323.3300321805 2.0053720156 3501.9778346059 0.0009577333 
20.6841770608 1.6640404525 1.5512503925 3953.4067187393 998761.3477650841 2.5054814948 4804.3380652913 0.0015103218 
20.9648023876 1.6486925576 1.6458601119 4494.3419466551 999462.8690078743 2.9757976839 5396.6379011925 0.0020530314 
21.1003876720 1.7746430265 1.4511626220 3157.2130423253 997499.9004600083 1.9769541706 3714.0156110961 0.0017498850 
21.1003876720 1.7746430265 1.4511626220 3157.2130423253 997499.9004600083 1.9769541706 3714.0156110961 0.0017498850 
19.5504127147 1.7701606464 1.5923124325 1735.9387386425 994834.7132416723 1.4517182689 4963.5379203197 0.0018078034 
19.8911764274 1.7477871282 1.6853311690 3696.8629387522 994274.9346915565 3.1482658340 5688.9939318278 0.0027061428 
20.6841770632 1.6640404525 1.5512503926 3953.4067187393 998761.3477650839 2.5054814948 4804.3380652913 0.0015103218 
20.7687406178 1.6630181069 1.5522211808 3953.4067187393 996848.2110797591 2.5054814948 4804.3380652913 0.0015103218 
19.7684675186 1.6708973190 1.5342587377 4021.4391684710 997056.9260045101 2.4906008988 4648.0169817861 0.0014973544 
19.7684675185 1.6708973190 1.5342587377 4021.4391684710 997056.9260045101 2.4906008988 4648.0169817861 0.0014973544 
19.9287400620 1.8088859767 1.5479617816 2994.0070147369 996628.0003013869 2.3210447428 4478.0673853209 0.0027199742 
17.4523027163 1.7536022242 1.5192502606 3374.1438997741 995626.6360980554 2.3486084364 4350.3254164553 0.0017005729 
21.8611523557 1.7067598500 1.3833160361 1630.9298521765 998131.8900588406 0.9389634766 3814.4042860204 0.0011030512 
22.9333753603 1.8376462483 1.6032412400 1184.8805445653 997493.3775429905 1.1778399315 5019.5571114782 0.0019682833 
19.0681125573 1.6379012785 1.5309496692 2045.4610338959 995606.9949290871 0.9577142782 4330.3152568035 0.0021140843 
19.9287400620 1.8088859767 1.5479617814 2994.0070147369 996628.0003013865 2.3210447428 4478.0673853209 0.0027199742 
21.4063488564 1.7755622129 1.4275329504 4168.8331847853 999999.5384905414 2.7457378805 3747.1907548571 0.0014057898 
21.4063488566 1.7755622129 1.4275329504 4168.8331847853 999999.5384905414 2.7457378805 3747.1907548571 0.0014057898 
17.7101447066 1.7215327649 1.5577469654 2866.8198329298 996977.2806727473 1.9956364446 4703.6331358456 0.0017129841 
19.7684675185 1.6708973190 1.5342587377 4021.4391684710 997056.9260045101 2.4906008988 4648.0169817861 0.0014973544 
18.9253580872 1.6461582383 1.5342679638 1583.6132996794 996075.8132219124 0.7597284965 4352.5617184273 0.0022003362 
22.0394647840 1.7896325240 1.4388619919 3706.9854505689 999967.6803578363 2.5477520988 3769.4372164810 0.0014920417 
22.5390015127 1.7908778752 1.4339344509 4148.1922093908 998191.5257930926 2.8120530772 3700.1997310521 0.0015121044 
22.9333753553 1.8376462482 1.6032412400 1184.8805445653 997493.3775429905 1.1778399315 5019.5571114782 0.0019682833 
20.7056086891 1.7046550060 1.5340897906 2866.8198329298 996977.2806727473 1.9956364446 4703.6331358456 0.0014437786 
18.8949851392 1.6770175707 1.6284491930 3394.4574241309 995578.2212877136 2.3012777014 5211.0094344315 0.0020871117 
18.9934151571 1.7993803665 1.5618887384 1996.5742705283 998631.1812983699 1.6675253063 4670.9979859982 0.0018943499 
19.7251655792 1.8274905433 1.5704020702 2238.3946321994 999526.8033665458 1.9189690828 4683.4506531485 0.0025579380 
21.8611523560 1.7067598500 1.3833160361 1630.9298521765 998131.8900588406 0.9389634766 3814.4042860204 0.0011030512 
19.5391118535 1.8280176085 1.6000944855 2143.2844589832 996117.5643031322 1.9035578149 4948.8714122139 0.0028410666 
20.3444306463 1.7618257122 1.4987704219 3364.1386657452 994435.4616944359 2.0729091226 4021.1729507874 0.0024618474 
23.5553014983 1.7504937410 1.4625633884 3927.0106825180 991889.7908583810 2.1498791425 3690.0340996068 0.0024138021 
20.6183358012 1.7791234765 1.6266766632 4764.8497100427 991573.5891040007 3.8226902939 5252.1236356392 0.0036180536 
23.3095513202 1.7587419654 1.6970258159 5588.7204877977 988694.1052780715 4.8097032695 5898.1305311241 0.0038663509 
20.3748608804 1.7654404219 1.6007503719 6563.0198347533 995270.8675933576 4.8673441065 5024.0531504890 0.0034997537 
19.2846632114 1.7539675076 1.5946915262 8640.9201956802 995668.8916455219 6.1762393839 4938.9975034912 0.0032337648 
23.6491595629 1.7679530794 1.4488402584 6420.4911156303 992367.4197209780 3.7205534754 3587.9673232094 0.0020946155 
19.2846632681 1.7539675060 1.5946915262 8640.9201956802 995668.8916455219 6.1762393839 4938.9975034912 0.0032337648 
16.9377807395 1.7478983909 1.5560832238 12025.9714541409 995803.0367414656 8.6535240329 4618.4672760997 0.0018550035 
16.9377799610 1.7478984004 1.5560832238 12025.9714541409 995803.0367414656 8.6535240329 4618.4672760997 0.0018550035 
16.9164962397 1.7445730434 1.6148815683 8692.8789469499 997821.2482264835 6.5551413406 5071.9699318199 0.0023788852 
18.9868464534 1.8090358892 1.5811893465 5973.3320644098 996730.2305622471 4.8766938481 4784.7608994188 0.0028568586 
22.3746786565 1.8433476165 1.5555322256 3560.8293895293 996079.7260156097 3.3075864030 4581.3104710518 0.0019652362 
17.6876379229 1.7517905315 1.5397599364 15111.7361108751 998486.9464483212 10.9636269326 4547.4843058472 0.0017081279 
16.9164962397 1.7445730434 1.6148815683 8692.8789469499 997821.2482264835 6.5551413406 5071.9699318199 0.0023788852 
20.1475965333 1.7351308333 1.6558625363 9264.1551051006 994627.7546901023 7.6910939615 5455.7252157682 0.0020785221 
17.6876089175 1.7517904384 1.5397599364 15111.7361108751 998486.9464483217 10.9636269326 4547.4843058472 0.0017081279 
20.3028369012 1.7898607016 1.6151830047 6242.5825033350 999999.5852306887 5.0489272339 5180.6117287492 0.0035221256 
19.7908740201 1.7238337122 1.6648009593 16513.1425981585 995242.3893308570 12.5986577235 5542.5332689062 0.0030626447 
18.5397641417 1.7674227433 1.6463455231 12231.4197007942 996053.6512835420 10.0259493546 5373.3446766374 0.0029770500 
22.8186606799 1.8399724153 1.5464454288 8811.8502250440 998336.3299227052 7.4355880445 4487.4088343700 0.0029145693 
21.0639021965 1.8062843540 1.4876491698 9609.0027091730 998939.6089136128 7.2891353603 4061.0171523793 0.0017285740 
21.5191901516 1.8036563990 1.4762943063 14310.3820352695 996274.7485801432 10.8755946820 4026.0984668178 0.0015898099 
20.3947367841 1.7278644956 1.6536621866 11069.4847663217 993604.4483220496 9.0682943410 5442.3164405126 0.0020252367 
19.8856020167 1.7474431740 1.6830172061 9439.0725328086 991273.4628730216 8.0723600532 5645.4014557005 0.0025657167 
21.5191901565 1.8036563989 1.4762943063 14310.3820352695 996274.7485801432 10.8755946820 4026.0984668178 0.0015898099 
21.0639024139 1.8062843535 1.4876491695 9609.0027091731 998939.6089136128 7.2891353603 4061.0171523793 0.0017285740 
17.4617091867 1.7438126587 1.6308991351 13862.3114309881 998387.1213272552 10.7936455865 5219.0282427457 0.0023631016 
19.4165973795 1.7371543315 1.6579616641 15909.7950471938 999253.9482416073 12.3481754794 5507.5558548328 0.0030978163 
18.3093915303 1.7950436694 1.5936208693 9112.1472752731 996822.4504485612 7.3114615386 4898.0075842239 0.0028800275 
18.1605103449 1.7644582074 1.6477648900 10336.0210728503 999744.1548956332 8.5236974762 5385.5116805483 0.0027375994 
21.2529551513 1.7807397212 1.6758210679 8775.9747774506 999999.8549006225 7.6884061622 5734.3029215843 0.0035833936 
21.5897343571 1.7561583129 1.5697853833 8519.3071622569 998079.3344679261 7.0163527496 4921.0060114001 0.0015703078 
20.2115004819 1.8165107744 1.5412345274 12563.1301844218 998270.9623372682 9.9400684103 4416.7446567781 0.0025370994 
21.4802161927 1.7905626752 1.5798841999 9051.4461072930 996011.4887513299 8.0050947040 4910.7586400026 0.0017006250 
18.8829000991 1.7745454793 1.5409679508 13331.6353959838 997127.7119641630 10.4146421707 4566.8344541596 0.0016828503 
17.1745452429 1.7656324508 1.5806368503 16826.7230783119 997106.7892733631 13.0341445326 4801.3664781098 0.0020143696 
17.7087953874 1.7937079432 1.5929054181 10779.2402080064 994721.9534942012 8.9579323982 4865.9561578161 0.0022552007 
18.6627118049 1.7984233235 1.6357114342 10588.6658653562 992647.9189823479 9.2061825143 5256.3644889217 0.0029352263 
18.2217993369 1.8031657041 1.5872951029 9358.3362139572 994481.4384290986 7.9399214673 4818.9923479687 0.0022041961 
18.6627118049 1.7984233235 1.6357114342 10588.6658653562 992647.9189823479 9.2061825143 5256.3644889217 0.0029352263 
21.8103689303 1.7774920908 1.4994560167 11022.9337762809 995671.9234920718 8.7240639712 4404.0166173756 0.0014122613 
22.6062541438 1.8427830799 1.5344550452 5928.7884331746 994248.5163911204 5.0896407101 4337.4364763305 0.0023825424 
21.8103689303 1.7774920908 1.4994560167 11022.9337762809 995671.9234920718 8.7240639712 4404.0166173756 0.0014122613 
20.1175037351 1.7775336879 1.6290318684 9936.7036430706 991229.8243679907 8.8051102235 5215.3477733331 0.0019901527 
22.0628347337 1.7941873736 1.5523734764 4682.6377723230 995664.7508688597 4.0814903238 4729.7763846314 0.0015897637 
23.6248944481 1.8155048095 1.6559272110 2910.6528942410 996485.8644426349 2.9587704303 5470.0378518038 0.0020620235 
22.2086419443 1.7268703766 1.6965460626 10643.8785840691 992218.6896236867 9.1977057630 5784.3995636276 0.0022376443 
21.8103689303 1.7774920908 1.4994560167 11022.9337762809 995671.9234920718 8.7240639712 4404.0166173756 0.0014122613 
23.3882740763 1.8064195037 1.7233300680 5283.1249442433 992817.8161671585 5.3373301643 6084.3613687402 0.0033406158 
23.6394563767 1.8234531418 1.7174093873 3401.8467337916 997808.6201820336 3.5983998085 6017.8775374959 0.0029699814 
18.1479993100 1.7803038154 1.5191007105 8598.8436749000 998186.5644325360 6.3224667698 4312.5357921733 0.0018024917 
21.2454795023 1.7872981648 1.4692575550 5435.3824281436 998441.6436418588 4.0672885082 4099.1226022818 0.0014391505 
21.3988580688 1.8302430230 1.5968478453 2836.8839575894 998252.6715166075 2.7052550275 4951.7934749431 0.0020228953 
21.3988580688 1.8302430230 1.5968478453 2836.8839575894 998252.6715166077 2.7052550275 4951.7934749431 0.0020228953 
19.9912992887 1.8259181988 1.5531470895 4966.8009539084 996399.2635028126 4.2352005425 4523.4889637384 0.0021927923 
19.2216293619 1.8222791845 1.5893850539 6314.2408401690 995250.5338286280 5.4467456905 4842.3787394124 0.0027512838 
23.5209204481 1.7774451064 1.4229148569 4896.4064736394 998901.1355115327 3.5826704490 3971.5666920122 0.0012157539 
21.4299590162 1.7873915288 1.4537269570 1720.0778623173 999276.6320133698 1.2439633000 3963.2865637096 0.0014321514 
18.0118192007 1.7989314555 1.5725378095 7432.7726984665 996527.4617109480 5.9005696704 4687.8116159287 0.0025373434 
20.3102677959 1.7785446363 1.6253499869 10686.9184001363 994868.4663037388 8.5505719563 5248.3076055348 0.0035473561 
18.1111905320 1.7834680356 1.5889915172 4374.8945830307 997519.0115742800 3.6205516501 4880.0296459168 0.0020095793 
19.3628369390 1.7663303925 1.6562243483 4078.2459852785 997183.9147377010 3.5591092656 5445.1422356253 0.0022786479 
21.5464650287 1.7948301874 1.4573722803 7002.7472150519 997028.0425935476 5.0002747371 3875.3801417463 0.0015604273 
18.8884074573 1.7442569362 1.5331830276 11083.9879172686 998220.7648865327 8.1074121970 4579.2535679572 0.0015683912 
22.0390169991 1.7027847276 1.5509098571 15772.4408784437 998893.2043025028 11.4263927941 4875.0269809389 0.0014430838 
22.5472321984 1.7658330374 1.6842845165 4504.7146977982 999402.9375109139 4.2129296503 5726.6188719268 0.0021538834 
18.0232288956 1.7990818438 1.5723045137 7432.7726984665 996969.8509149520 5.9005696704 4687.8116159287 0.0025373434 
22.6903285577 1.8217120220 1.5585344249 8655.9602262759 995455.2738484449 6.9583102236 4635.9656071203 0.0034098404 
16.3830199218 1.7536655172 1.5699788785 10217.6964297681 997598.2316168898 7.3224305707 4680.5891935120 0.0021853170 
17.0885382113 1.7325752227 1.6042987108 12824.0558413213 997456.4676992311 9.0202896030 4978.7150246888 0.0026246052 
19.3628369390 1.7663303925 1.6562243483 4078.2459852785 997183.9147377010 3.5591092656 5445.1422356253 0.0022786479 
18.2596563049 1.7662596200 1.5342808145 6739.6938410925 999999.0341586219 5.0580802771 4515.2359691405 0.0016877944 
21.4451436023 1.6970346723 1.6799846602 7404.3721299775 999999.5697502256 5.8319258478 5689.7040141907 0.0021612307 
19.4574949224 1.7445430764 1.6737968006 7964.5153295745 998720.3998396255 6.5196461269 5627.3860519689 0.0029160924 
20.5811267336 1.8171080006 1.5303721656 7239.8778990911 997953.4757716150 5.6770102133 4316.9125742780 0.0024101166 
19.5452648265 1.7156546323 1.6727552730 11181.5367254224 998919.0141598785 8.7703250477 5595.8109793596 0.0024648424 
19.3508608419 1.8091249583 1.5405741059 11793.0880648285 998246.4384726696 9.2015702923 4409.5596287261 0.0023783811 
20.3268222336 1.8124489807 1.5671878372 14501.6322741037 997503.2760490347 11.5983644552 4682.8714845806 0.0030592874 
23.0945275969 1.7207648283 1.6471639229 11035.7584575724 999426.9188732173 9.2368569214 5505.7160462768 0.0017848269 
19.5452648265 1.7156546323 1.6727552730 11181.5367254224 998919.0141598785 8.7703250477 5595.8109793596 0.0024648424 
20.6086519919 1.8172448844 1.5301162521 7239.8778990911 998481.3934387824 5.6770102133 4316.9125742780 0.0024101166 
20.6453447608 1.8174260980 1.5297767573 7239.8778990911 999182.5846426678 5.6770102133 4316.9125742780 0.0024101166 
20.6453447608 1.8174260980 1.5297767573 7239.8778990911 999182.5846426678 5.6770102133 4316.9125742780 0.0024101166 
22.6853076313 1.6911854599 1.6520015148 12721.1575329686 999223.5320681881 9.9148994050 5528.2299919883 0.0018270312 
22.0785740744 1.8219453657 1.5207973193 11452.2204765963 998912.6277660277 8.9195538297 4236.9193578146 0.0025248146 
19.7636469523 1.7842716837 1.5898984504 13565.1735529134 998260.2716106777 10.3875832168 4917.7203950981 0.0033071191 
22.3297602475 1.7462158739 1.6904096579 11695.2475909295 998437.0221786841 9.7142840951 5863.4419261154 0.0036334552 
22.6853076313 1.6911854599 1.6520015148 12721.1575329686 999223.5320681881 9.9148994050 5528.2299919883 0.0018270312 
16.6507996837 1.7619664772 1.5798458878 12583.7809309037 998862.5749547137 9.4563405974 4779.1501473445 0.0021514271 
19.7335371985 1.7947274811 1.5731767949 16456.6454620704 998257.1577889437 12.6315417810 4747.4783877298 0.0031295050 
23.0945275969 1.7207648283 1.6471639229 11035.7584575724 999426.9188732173 9.2368569214 5505.7160462768 0.0017848269 
20.8702231782 1.6983513472 1.6818960929 13253.4882280093 998820.2299006977 10.3418650045 5684.8795016819 0.0022913922 
22.8615639758 1.7990280806 1.5586201326 14449.7870406417 997912.2954771564 10.8662095136 4673.5262283964 0.0036145204 
21.0336476650 1.6910777361 1.6907369594 28942.1642023171 997973.4878977675 21.9591946803 5754.9769909745 0.0026328587 
19.1668959342 1.7227820922 1.6651976342 14316.5577137418 998471.7409132223 11.0130765953 5539.2900013187 0.0028026524 
18.5461568641 1.7466517367 1.6521919489 7003.7544694542 998720.8674209495 5.5400175528 5431.4465064908 0.0028875492 
20.1746335923 1.7452839762 1.4137091972 2743.1906929524 542739.8237684518 1.6046804407 1992.8069283002 0.0013577159 
19.0581674287 1.6807612152 1.4137092373 3428.9883661905 542739.8237684518 1.6046804407 1992.8069283002 0.0013577159 
21.7369066562 1.6471224235 1.5093209082 2743.1906929524 542739.8237684518 1.6046804407 2491.0086603753 0.0013577159 
20.4784962411 1.7581607594 1.4428843055 2743.1906929524 542739.8237684518 1.6046804407 1992.8069283002 0.0016971448 
21.6800221042 1.7887158755 1.5380888769 2167.1206474324 488465.8413916066 1.8293357024 2271.7998982623 0.0015477961 
19.0581674287 1.6807612152 1.4137092373 3428.9883661905 542739.8237684518 1.6046804407 1992.8069283002 0.0013577159 
21.6288524660 1.6614626226 1.3563018123 4059.9222255695 569876.8149568744 1.4923528098 1853.3104433192 0.0012626758 
18.1060358899 1.7042399494 1.4477734645 3634.1790300233 481952.9635063853 1.8562943338 1827.0053918657 0.0015706057 
17.9073062170 1.6866126510 1.4626448643 4079.6731985588 451559.5333753522 1.9821012803 1744.1046236484 0.0016770506 
21.5581155850 1.7301152546 1.3940952079 3498.4398097889 466509.6274649482 1.7276569877 1576.6055345600 0.0014617660 
20.5715798765 1.6045448416 1.5568632108 3319.5556161100 384748.7299966633 1.6122846849 1789.4211934915 0.0018393504 
20.4784962408 1.7581607594 1.4428843055 2743.1906929524 542739.8237684518 1.6046804407 1992.8069283002 0.0016971448 
23.1250639644 1.6919761406 1.2945459866 3951.3687863065 569082.7518801937 1.8385668024 1874.9195662380 0.0009665750 
23.3450210841 1.5839679466 1.3953515163 3438.4657478943 832981.8890100562 1.0560871998 2951.3350359413 0.0013214800 
20.6210586384 1.6744415796 1.3812720753 2695.6783128198 960963.9226089707 1.3078835260 3542.7222861636 0.0011536129 
23.5072291145 1.5958200789 1.3606406430 3675.0956098840 711848.7582865412 1.2943808581 2540.4936717645 0.0011134051 
23.4748228005 1.6724950777 1.3037389538 3675.0956098840 845438.4584372890 1.2943808581 2540.4936717645 0.0011134051 
23.1389988811 1.6040076361 1.3521540464 4497.8483607046 768157.9205207590 1.4042182314 2572.9714533894 0.0011792573 
19.6061937960 1.7670815496 1.4592662211 1461.2939563874 869134.1517279129 0.9252099674 3333.8562743850 0.0016688776 
22.0892196468 1.6214994559 1.3881600942 2921.9397682740 999999.0413259357 1.2315094659 3768.8441919482 0.0011471840 
19.6061920573 1.7670815673 1.4592662211 1461.2939563874 869134.1517279129 0.9252099674 3333.8562743850 0.0016688776 
22.0892196468 1.6214994559 1.3881600942 2921.9397682740 999999.0413259357 1.2315094659 3768.8441919482 0.0011471840 
23.6745379252 1.5932508935 1.4540509771 2413.9835616724 981326.8798395118 1.1000430008 4156.7866329902 0.0012414564 
22.9555265607 1.7929032734 1.4759234674 1824.9887897756 902989.0114120528 1.4602502814 3840.1425937957 0.0013681259 
21.6959825548 1.7440542922 1.4150030303 1789.6166529992 850836.4366206002 0.9425745677 2947.5728192847 0.0016095251 
23.6745379252 1.5932508935 1.4540509771 2413.9835616724 981326.8798395118 1.1000430008 4156.7866329902 0.0012414564 
21.7708245907 1.7265113374 1.4275846016 2632.7349757630 722781.4094530129 1.7114972725 2947.3383523311 0.0011872894 
17.5075083563 1.7258114097 1.6243193575 1284.6136414430 818745.4260102402 0.9585068678 4240.2014420286 0.0022096095 
22.9555265603 1.7929032734 1.4759234674 1824.9887897756 902989.0114120528 1.4602502814 3840.1425937957 0.0013681259 
17.7955360558 1.6797569277 1.4841427603 1464.0272432868 999999.4331626971 0.7103558287 3985.6029927508 0.0018496158 
21.9917402674 1.5971062605 1.5990957055 1108.8982127204 999999.5759241340 0.5559383812 4949.2865220444 0.0022327226 
18.8270409007 1.6324843225 1.5129793784 1966.9836199369 894569.1769406357 0.9499376253 3870.6872152181 0.0016734540 
21.7769763340 1.7304922615 1.5083336080 1595.0786685312 862421.2885527506 1.1692019334 3954.7537508949 0.0013538392 
21.9917402674 1.5971062605 1.5990957054 1108.8982127204 999999.5759241340 0.5559383812 4949.2865220444 0.0022327226 
21.9962008519 1.8401702106 1.6093738881 734.2008643881 956047.4083611114 0.7257560189 4833.0023648188 0.0021227555 
19.8694146047 1.7569643565 1.5972574617 1011.2228401814 922230.8804326106 0.8331014313 4659.1569114785 0.0017720231 
16.9554192031 1.6892168916 1.5648449882 1350.5922421625 925308.2926508735 0.8378468221 4351.8447900184 0.0018981047 
19.3558373741 1.6354970586 1.5962636761 1607.5618618261 911616.4055450400 0.8996548237 4499.5541418702 0.0021286810 
23.0093094625 1.6057286424 1.6342945576 1297.8823969985 939767.6381095175 0.7681080885 5004.5557286244 0.0019373670 
19.6735742107 1.6339467389 1.5047654743 1816.0540957788 933143.2649287806 0.9282905875 4091.9853801494 0.0014946674 
23.5118322914 1.6319908093 1.5214091447 1422.3885723787 935275.2986259197 0.8397018210 4427.3975486532 0.0013400167 
19.3558373741 1.6354970586 1.5962636761 1607.5618618261 911616.4055450405 0.8996548237 4499.5541418702 0.0021286810 
20.9047458360 1.6279971855 1.6101976404 1700.1485065498 899786.9590046010 0.9296313251 4535.6324384787 0.0025230131 
21.9962010284 1.8401702112 1.6093738881 734.2008643881 956047.4083611117 0.7257560189 4833.0023648188 0.0021227555 
20.6698449889 1.6061543833 1.5707843133 1711.2937442802 944122.3234055191 0.8307611050 4453.2200507140 0.0020606072 
23.4099831642 1.5828051112 1.5954713103 1363.9087359820 987911.2964830298 0.6419921782 4850.4622488655 0.0023469989 
17.6035467419 1.6678233777 1.5798548770 1729.3884247481 899528.0289833337 1.0284861464 4324.1000883725 0.0020195220 
17.0128941968 1.7055790412 1.5581611905 1973.0415505922 849292.2069526322 1.2861487919 3973.1919813772 0.0018012041 
17.0128941946 1.7055790412 1.5581611905 1973.0415505922 849292.2069526324 1.2861487919 3973.1919813772 0.0018012041 
17.5016053979 1.7136709207 1.4976463203 2829.5180838671 814768.6345386351 1.5448456840 3310.7767558649 0.0020278167 
22.3922788026 1.6467631536 1.6819015430 1479.2049647250 880141.8599737379 1.0236237542 5009.4406246600 0.0022915605 
18.0964025014 1.7385126641 1.6494605304 884.9852245221 957473.7004818713 0.6935656457 5165.0498770629 0.0025884928 
20.6777889547 1.7175013306 1.6650990161 510.2829116105 999999.8683815766 0.3819172908 5594.9002293405 0.0032588431 
20.0282488338 1.6114565866 1.5421648727 1776.4476525306 942642.6737836393 0.8560223062 4282.4135307597 0.0017751864 
17.8702161019 1.7314640919 1.4638913772 1355.3013050988 935230.0237138621 0.7885961131 3669.1074399642 0.0015945700 
19.8974017043 1.6958108604 1.6693314323 1435.1554512120 936464.1114403533 1.0481381458 5225.7324454734 0.0027393942 
22.7265960510 1.6177344435 1.6415915387 1204.5230947688 958215.1109366703 0.6874833468 5105.1726819827 0.0026750996 
22.4404508061 1.6036022518 1.6284050296 1559.3177626879 965541.4102905939 0.8488597673 5025.5820620892 0.0023659114 
22.8419838539 1.6783693031 1.7092104218 1439.4025104998 948312.3717594708 1.0862265555 5641.6515012392 0.0028820873 
20.0754236481 1.6477108983 1.5231727461 1754.1008041365 951757.9370369046 0.8035509979 4056.2962474075 0.0023681587 
22.7469341606 1.7165580807 1.4871817086 1835.4039452438 927637.0752972260 0.9342626157 3665.5294342160 0.0027387821 
21.4583767219 1.5889547084 1.5382106708 3649.8553598413 922813.0128849339 1.5812042487 4126.6424145640 0.0018640103 
22.3651302336 1.5786126039 1.5278370356 5321.2467739353 884219.7283319996 2.3224565310 3963.6438074459 0.0016436680 
19.8746848501 1.7380109231 1.5214110518 1962.8233671877 954706.8295372834 1.1645163303 4064.7890164905 0.0027440275 
21.4583767219 1.5889547084 1.5382106708 3649.8553598413 922813.0128849339 1.5812042487 4126.6424145640 0.0018640103 
18.8501738397 1.6333448812 1.5483878482 3458.0790275309 939601.4328857965 1.7925423088 4308.5582586596 0.0018086960 
22.1895197731 1.8125354053 1.5020065006 1635.1635677769 968832.2474994768 1.2111955122 3947.0583808520 0.0023167660 
23.2312464247 1.7195394146 1.3136949669 3152.0568108784 943617.5530183071 1.6564630539 3188.6105853384 0.0010033919 
23.2312464257 1.7195394146 1.3136949669 3152.0568108784 943617.5530183071 1.6564630539 3188.6105853384 0.0010033919 
21.5702841815 1.7020991634 1.4578621046 2394.5914703807 918341.9303236876 1.0984060423 3385.9352388779 0.0021843147 
20.6783914952 1.7669916341 1.6122436026 1089.4436155222 938111.3751698545 0.8272635237 4844.7206492085 0.0035993112 
22.4404508061 1.6036022518 1.6284050296 1559.3177626879 965541.4102905939 0.8488597673 5025.5820620892 0.0023659114 
21.8396241471 1.6977965468 1.6686489920 674.4624462679 947613.1060628328 0.4849239933 5342.1301441615 0.0033427829 
23.2651884376 1.5867198186 1.6088931610 1685.9353942981 928874.7127550257 0.8335098011 4672.3409938298 0.0023522507 
22.0257290040 1.6847917448 1.5840729459 1386.0066555316 884930.6661370936 0.8070228265 4315.7072225696 0.0033307742 
22.8827983563 1.6409444065 1.6809210510 1353.4467701848 996106.1925502571 0.8899078164 5663.6528693250 0.0027625652 
20.3445746532 1.6591514266 1.6262553839 2260.7482890834 914072.9952853781 1.3738424005 4751.4782313416 0.0027907728 
18.5902253093 1.6679751325 1.6018826483 3053.8912104911 897302.9398966506 1.8183016042 4456.1522749316 0.0025147677 
19.2356280540 1.6879416547 1.4599954000 4381.4655401219 844467.4406038933 2.0045572461 3170.8218437669 0.0018918061 
19.2585247636 1.6631891735 1.4181900360 6133.1149025078 795607.6121003386 2.6419381591 2904.5695255176 0.0014137453 
18.8955637305 1.6898044683 1.6336781388 1185.0423211367 940690.9149611476 0.7921508092 4948.5124804131 0.0027339752 
19.2356280540 1.6879416547 1.4599954004 4381.4655401219 844467.4406038933 2.0045572461 3170.8218437669 0.0018918061 
22.0548039826 1.6275533777 1.4455820534 3043.6463826198 866721.2159512877 1.0529087080 3149.0498767824 0.0018618289 
21.5692642272 1.6562406428 1.5381018984 2526.5236220357 870897.1617400087 1.2157869143 3840.0874901420 0.0027809551 
21.2733574798 1.5909349782 1.5307382716 3431.4512046492 885381.9191290353 1.5077978978 3939.1111204988 0.0017516601 
22.8336671195 1.5945501173 1.4250746869 3696.1594651823 881269.9695979621 1.5134800661 3496.4576867196 0.0012320285 
23.1761047583 1.6105038156 1.3538469845 5384.9978313690 785822.6922044314 2.0575904959 2821.4288368591 0.0010759731 
18.7277413610 1.6335967063 1.5336466467 2526.5236220357 870897.1617400087 1.2157869143 3840.0874901420 0.0019331289 
17.5879619748 1.6837971349 1.5225837852 3150.1206252184 912388.6963059613 1.6463748212 3894.0446718910 0.0021681149 
17.5879619748 1.6837971349 1.5225837852 3150.1206252184 912388.6963059613 1.6463748212 3894.0446718910 0.0021681149 
17.6196445205 1.7310715546 1.5237592159 3753.3598961508 931025.0277179210 2.2375187138 3973.3588787796 0.0023420847 
18.1557831481 1.7647028816 1.5049115780 1340.4028124210 856479.7020700830 0.9461784948 3656.1020512250 0.0016462054 
18.1107190355 1.7785071931 1.5124196371 828.8908492491 942726.5317891083 0.5802635437 3967.1193814790 0.0019705425 
17.8959687058 1.7727344696 1.5102085361 1084.6468308351 899603.1169295956 0.7632210192 3811.6107163520 0.0018083740 
21.8297164866 1.7891943285 1.4423758210 1289.7509180734 890174.1284896778 0.9065561085 3419.5669530222 0.0014497263 
16.8078887444 1.6855474359 1.5206378405 1933.4632172284 863688.4319050459 1.0809827046 3748.0947706835 0.0017896671 
21.6101606786 1.7884729900 1.4618695998 946.0267597494 919413.7224338201 0.6286708157 3486.1901974182 0.0018259477 
20.4952828560 1.6515261382 1.5161129329 2320.5912071944 832114.3636575497 1.3420362274 3798.4715466838 0.0014272883 
18.6908303364 1.7270754901 1.4390832340 1851.6102181855 877309.0831187181 1.0109928600 3280.4265503234 0.0015316233 
20.4142549531 1.7252929781 1.3977761865 2235.0919118606 866162.0662132795 1.1348787804 3014.8344673091 0.0013932480 
20.0666946641 1.7114579514 1.4254224748 1800.3371989053 928764.2503976850 0.8539611305 3285.6650150897 0.0016479590 
18.1557831481 1.7647028816 1.5049115780 1340.4028124210 856479.7020700830 0.9461784948 3656.1020512250 0.0016462054 
22.2690904955 1.8113849796 1.5494670202 1110.4356191789 820337.4279062822 0.9922871769 3841.3205692927 0.0016453286 
17.8959687057 1.7727344696 1.5102085361 1084.6468308351 899603.1169295958 0.7632210192 3811.6107163520 0.0018083740 
22.7322830084 1.8442346644 1.5414839417 701.1651371599 910750.1338350344 0.6393350989 4077.2027993663 0.0019467493 
18.0302338480 1.7096123714 1.5070921220 954.5137685127 925106.4303565279 0.5150384141 3815.0160299034 0.0022308172 
22.0934264835 1.7191715886 1.4395155203 1930.7154827690 846742.4152160101 1.2700191227 3546.3825844501 0.0011914699 
23.4003745562 1.6772425428 1.3422309794 2844.1756330737 859430.5007034247 1.4832742710 3184.0573835533 0.0009938409 
23.1739534342 1.6986322476 1.3883923284 2208.6806138188 923829.8989439330 0.8876107996 2984.2321572106 0.0015940206 
20.4439535992 1.6530625255 1.4847486765 1849.4089267970 910196.2284243186 0.7770232336 3576.9612888784 0.0021585569 
20.2958692277 1.7603071394 1.4517346356 1776.6990163727 847228.9445324356 1.2128156720 3412.7200248332 0.0013624586 
23.1739534342 1.6986322476 1.3883923284 2208.6806138188 923829.8989439330 0.8876107996 2984.2321572106 0.0015940206 
20.7529067605 1.6686409640 1.3614678685 3861.1867240885 838830.1886519180 1.6626252230 2906.5011810368 0.0011665169 
23.2365729080 1.6824342255 1.3382675356 2844.1756330737 869158.7895447597 1.4832742710 3184.0573835533 0.0009938409 
22.0375865216 1.6539194910 1.4329715191 3158.1887326906 907090.4029008627 1.1524859015 3191.4246790036 0.0018663204 
21.9336855448 1.6290802321 1.4265365026 3879.2836490539 928046.6742775845 1.3085711949 3269.3077985593 0.0016973890 
23.6102418824 1.5868450675 1.4497792916 4979.4359246817 937885.7374092629 1.5251276812 3470.2598492834 0.0017764512 
23.2653296743 1.6447735242 1.3690831652 6650.6549362817 871830.4915923455 2.0861349679 2766.6998966899 0.0014328089 
23.2592108394 1.5969232272 1.3920026801 7310.0619404037 894552.5707923393 2.1394242815 3053.1100912968 0.0014061433 
22.6217067737 1.5993616055 1.4281184834 7104.1950765562 849396.9443199378 2.2303678470 3049.6300830631 0.0016000307 
23.3798753276 1.5669411405 1.4705005254 5090.2318965667 867294.4882074732 1.8931014080 3555.5895014481 0.0014562268 
20.4220435851 1.6482587584 1.5414700461 1560.2022736566 870705.1054920395 0.7473858147 3854.3925733603 0.0025455184 
20.2549374010 1.6207431387 1.4979940291 3397.2631433437 847551.9127504316 1.3829701888 3458.9356328553 0.0019570248 
20.4220435851 1.6482587584 1.5414700461 1560.2022736566 870705.1054920405 0.7473858147 3854.3925733603 0.0025455184 
21.6586296866 1.6188549592 1.4415072593 5249.6479761231 782474.5517749541 2.4273559474 3197.4643542656 0.0012562976 
21.3558394270 1.6093616149 1.4842722317 7395.1531374670 671764.1942717086 3.4802741800 2888.0616027826 0.0013945950 
20.0227751079 1.6451893282 1.4573047981 6947.5883087932 661002.7365036493 3.4784694722 2730.1184066028 0.0013264789 
23.5116374657 1.6434948711 1.2844002245 7491.7346803058 793076.5321236355 2.8220924070 2561.1056420974 0.0009541779 
23.3304893510 1.6366001840 1.2971340862 11065.0344390333 665447.8219655142 4.1180788277 2181.6817659901 0.0009801766 
23.2624803577 1.6389128704 1.3028476061 13276.3874912077 676230.4076212074 4.3213735453 2096.0351906815 0.0010670691 
23.4366261409 1.5967803966 1.3596658407 13097.6748943133 681898.2095441939 4.5861801377 2423.0964999276 0.0011158983 
22.3749035574 1.6140195238 1.4146040156 5142.7107120389 879962.4989549662 1.6292438453 3066.0577089162 0.0015720391 
22.3749035576 1.6140195238 1.4146040156 5142.7107120389 879962.4989549662 1.6292438453 3066.0577089162 0.0015720391 
19.9319306262 1.6684779953 1.5673345641 3383.2100912887 753592.4792200427 2.1734202960 3675.5833129595 0.0016069478 
19.3522553162 1.6906654762 1.4114439174 1794.1253374890 916203.7254847095 0.8196205006 3263.3238798657 0.0014393840 
21.6985858465 1.6408616023 1.3474341457 7974.7314051852 749033.1231385788 3.0185927187 2542.2291372820 0.0011332458 
23.3304893510 1.6366001840 1.2971340862 11065.0344390333 665447.8219655133 4.1180788277 2181.6817659901 0.0009801766 
19.3522553411 1.6906654763 1.4114439174 1794.1253374890 916203.7254847095 0.8196205006 3263.3238798657 0.0014393840 
18.4445227649 1.7493258814 1.4817410405 3239.2246681755 761305.0979113276 2.1590861414 3162.7752521531 0.0015101619 
18.9398199240 1.6637125164 1.4308932340 938.7778703683 916681.0831857746 0.4379317880 3500.3524013665 0.0013712595 
23.5221520319 1.5785310362 1.4266727501 3828.9189733927 865713.4803547384 1.1500737433 3147.2703981032 0.0015172007 
22.4940586394 1.5864079395 1.4298768520 2383.8484218805 891197.2817702566 0.7940027656 3323.8113997348 0.0014442301 
21.9359159241 1.7393270431 1.3631294462 682.9242016095 932515.9217565154 0.3760881034 3216.4068765643 0.0011833495 
23.5944010833 1.5860369710 1.3775683418 1196.2356694452 958340.1794879958 0.3589930205 3314.2209969058 0.0012610958 
21.5964896253 1.6085132188 1.4081412113 1197.0836832519 938475.4245982936 0.4551089493 3503.8278809866 0.0012737621 
19.4781181433 1.6977878127 1.4230636639 681.9157223077 950447.2808770803 0.3740599243 3697.6954940672 0.0012658980 
19.6696169033 1.7093432520 1.4028651210 979.6007521206 910726.8736983852 0.4795974382 3222.1212025173 0.0013846164 
22.4997010110 1.7591849612 1.3979962529 870.8592865550 896852.5982484310 0.4918416826 3081.2678632826 0.0014400436 
21.2852211225 1.7296181728 1.3731828132 595.3220691928 935345.0117934650 0.3068744807 3191.4656143190 0.0012638202 
21.0199466831 1.6200527004 1.4041854237 1067.5067699067 937510.6313368853 0.3984624043 3407.2866991361 0.0013161777 
20.6167817595 1.6432599718 1.3867814865 695.9806196301 946687.3681869353 0.2874219541 3418.6122957593 0.0012217562 
19.5671192830 1.7002314419 1.3981947005 810.8510359889 924598.5024711450 0.4070099457 3358.3796389654 0.0012773045 
19.3788728594 1.6953161327 1.4021618005 767.0499697806 926013.0474896198 0.3724031344 3345.9090078427 0.0013175398 
19.4434275304 1.6474056747 1.4262440894 1363.2758638245 901362.8634912767 0.5692458430 3349.0978396290 0.0014242044 
19.1820053349 1.6469028731 1.4420834073 1696.9234859217 878700.6111434475 0.7101577875 3314.3406115638 0.0015254284 
21.0997178995 1.6073953784 1.4311360678 1664.1559201304 903112.2096501233 0.6193665240 3409.1737690340 0.0014115762 
22.3283745052 1.5839530596 1.4451496628 2112.7088953054 891661.7907303749 0.7428482189 3440.8061496296 0.0014585943 
22.3283745320 1.5839530597 1.4451496628 2112.7088953054 891661.7907303749 0.7428482189 3440.8061496296 0.0014585943 
18.9398199344 1.6637125159 1.4308932340 938.7778703683 916681.0831857746 0.4379317880 3500.3524013665 0.0013712595 
20.0518612861 1.6242986873 1.4487867404 1686.7861606217 875616.2811721389 0.6552243837 3331.2817114034 0.0015645424 
18.6293954853 1.6941729224 1.4369885965 1025.2718181049 879043.9453127692 0.4879307712 3244.8871116947 0.0015704983 
18.8138302771 1.6895322651 1.4221854636 1218.2478763751 886497.9237925385 0.6083188042 3332.3894758560 0.0013522604 
23.3603734436 1.5681286441 1.4767927215 3735.7430570980 818731.9278686336 1.2618574165 3268.1315547830 0.0016776619 
18.7310488964 1.7446601974 1.4636275374 730.1824119759 904272.6191760974 0.4688681608 3653.1261006430 0.0014512499 
17.7559392317 1.6613444324 1.4893712603 1942.7402433117 819473.6830093709 0.9444994039 3360.6983972422 0.0016889300 
17.5451285325 1.7554800506 1.4970305353 1409.2029421399 794830.0480686175 0.9218433016 3289.0121404529 0.0017570797 
20.2568017994 1.7072817042 1.3944380512 868.4060758818 925129.2899635858 0.4062917455 3187.0250119604 0.0013973762 
19.8024639105 1.6455234309 1.4433523020 2973.3625175444 810732.0659052546 1.1722859740 2997.7784776535 0.0016551933 
21.4435274814 1.6579310436 1.4263290199 4094.9525703287 763961.7892698334 1.5239948807 2670.1046661587 0.0017571649 
21.0482602359 1.5979292192 1.4866994432 3150.8508494221 809893.2344139160 1.2159320970 3289.3389236388 0.0017185668 
18.7310488964 1.7446601974 1.4636275374 730.1824119759 904272.6191760974 0.4688681608 3653.1261006430 0.0014512499 
18.3668441770 1.7082209508 1.4433197850 974.2151441755 895385.2714843180 0.5385934825 3492.7577882495 0.0014017552 
18.8514530713 1.7229179031 1.4287471569 799.2942439289 914700.9545698416 0.4375799532 3420.0755563017 0.0014243131 
17.4564565655 1.6856451659 1.4777668214 1336.4613276438 861873.1510927342 0.7066837824 3506.9122489426 0.0015700900 
20.9268979241 1.7786499041 1.4458181990 710.4885700925 899409.3622862479 0.4897666782 3500.6344401018 0.0014315962 
19.0250257104 1.6337624761 1.5077464814 1755.0159000259 842902.6729894342 0.8643805581 3651.7230512261 0.0015909332 
21.8418381843 1.5914937410 1.5499614613 2232.8767280745 807003.5321992303 1.0777808606 3767.5467986883 0.0016742433 
18.1542027600 1.6614436274 1.4913398105 1341.7393647056 864211.5598824868 0.6996409999 3652.5784828457 0.0015308051 
19.8760770013 1.6197449668 1.5146030630 1657.3647620122 846612.6586806064 0.8045781608 3728.5505042177 0.0015804096 
20.9268979238 1.7786499041 1.4458181990 710.4885700925 899409.3622862481 0.4897666782 3500.6344401018 0.0014315962 
19.3537909908 1.6249108823 1.4861747963 1867.8502883910 856918.6401322796 0.8323238534 3543.5483333576 0.0015862746 
21.7377274608 1.5842309647 1.5033640424 2634.4279059993 833068.6648587929 1.0509891745 3526.0659408825 0.0016834244 
19.3537909908 1.6249108823 1.4861747963 1867.8502883910 856918.6401322796 0.8323238534 3543.5483333576 0.0015862746 
21.7377274608 1.5842309647 1.5033640424 2634.4279059993 833068.6648587929 1.0509891745 3526.0659408825 0.0016834244 
20.3579527125 1.6065930290 1.5061935524 1955.0014587923 845131.5796636973 0.8745732568 3638.5925688657 0.0016085249 
20.5513016375 1.6025542968 1.5312184553 2083.5894105561 829054.1937373790 0.9601383621 3704.8031329645 0.0017210739 
18.3015077206 1.6507594838 1.5262146317 1498.1247684827 843108.8309820695 0.8018427706 3760.9235766422 0.0016543379 
17.9049221927 1.6741771314 1.5464622732 1313.2620085285 836203.9264069647 0.7866022291 3869.6111982845 0.0016883695 
23.0186498462 1.5742704109 1.5546421709 2094.1791055655 830648.5919773490 0.9655464369 3899.1641921370 0.0017042217 
18.7310489036 1.7446601974 1.4636275374 730.1824119759 904272.6191760974 0.4688681608 3653.1261006430 0.0014512499 
21.0380583625 1.5971435048 1.5417444632 1811.2898153991 844717.4376758150 0.8483160126 3853.3298462179 0.0017286939 
22.4796657366 1.5784064613 1.5577448208 1839.4267730857 845624.8200190056 0.8402837399 3954.1332437137 0.0017975742 
20.4567201329 1.6114439359 1.5234232456 1612.5880214769 853364.0888112783 0.7834436091 3822.7815862355 0.0015893200 
19.3053627844 1.6520553373 1.4945454775 1099.7437603421 882101.8057849631 0.5897100127 3828.7594766922 0.0014436134 
18.0576508345 1.6997194323 1.4775651515 903.2185401652 893949.7643806491 0.5261927715 3728.2267506510 0.0014521402 
22.0274324128 1.5865471562 1.5047592005 1647.2483036230 875510.8408109196 0.7198926257 3818.3055571833 0.0015205397 
20.4336724111 1.6246358617 1.5190304556 1097.0950582738 892120.1985539511 0.5688998581 4023.9981563951 0.0015043990 
19.9178405271 1.6758928415 1.5233474364 668.1418580145 915614.5079990781 0.4160631587 4216.7009501598 0.0014523360 
23.0065289594 1.5702749990 1.5387524430 1951.2932758966 859157.3295402802 0.8454390402 3911.9267204497 0.0016936248 
18.9087304224 1.6384436940 1.5652543005 1591.3301500378 831936.5878769364 0.8739859000 3936.2951676379 0.0018295934 
17.7975941509 1.6771671028 1.5970469057 1526.0901894601 802048.9589527324 0.9715200735 3980.9444777300 0.0020175698 
17.0121339226 1.6920176318 1.5274679932 991.7255492234 881559.9884150855 0.5897464709 3916.8396371920 0.0017043516 
22.6996597152 1.8301156543 1.5657961966 680.6477785674 845814.7042713191 0.6398980585 4021.8233980032 0.0017863023 
23.4047206447 1.5703411938 1.5076763240 1193.4486584241 908957.1348639596 0.5090327330 4010.7408307110 0.0014948560 
19.3629933219 1.6287309979 1.5786169495 1660.9852296706 825620.6697867446 0.8877060984 3962.3842217723 0.0020042097 
20.3049301800 1.6230261138 1.6006807429 1942.9303153690 792370.9054031416 1.0471092186 3931.5772544609 0.0022541150 
22.7108673217 1.5940921978 1.5925142219 1730.4024398603 821256.1503201521 0.9286377154 4116.9142025915 0.0017626277 
20.3049301800 1.6230261138 1.6006806851 1942.9303153690 792370.9054031414 1.0471092186 3931.5772544609 0.0022541150 
20.3238831754 1.6340799464 1.5984068554 2049.1942531234 777928.2829446360 1.1063449703 3838.9087803956 0.0024998587 
21.7059009191 1.6522373695 1.5884221301 2261.7221286321 749043.0380276253 1.2248164735 3653.5718322650 0.0029913460 
16.8580997174 1.7040498997 1.5833455098 1572.4503034312 792536.9255251782 0.9959471050 3804.3072869223 0.0023794538 
17.6617168664 1.7848999961 1.5666945023 1285.2571325572 788552.7649273509 0.9690183651 3668.7420364420 0.0025570995 
16.8127929743 1.6973118335 1.5841543537 1587.5743894861 776213.8672976909 1.0001147568 3735.6351635384 0.0022619780 
17.3302164457 1.7855620664 1.5663495566 1272.3171251057 757669.3481337565 0.9729113272 3521.8416286605 0.0023643081 
20.3472134123 1.7129545110 1.6596892269 1333.3672358397 747932.5877947934 1.0578550331 4128.5409239363 0.0020791630 
21.6010809015 1.6050625731 1.5457880160 2277.4276431983 828615.8284156502 0.9889663859 3702.0213629689 0.0022734140 
21.0362637844 1.6132822586 1.5077840840 2522.0738322937 831502.9614342053 1.0131262366 3447.4312525351 0.0020802383 
23.1962467973 1.6176894931 1.4418330123 2619.8763831002 882390.7696439540 0.8462758233 3167.4391901863 0.0018976672 
17.0949689425 1.7535990731 1.5374310596 1100.5318844525 880925.0180594757 0.7810316209 3956.2209814756 0.0017949116 
20.4315698751 1.7805788863 1.5701676054 1202.6076490946 832502.1781800209 0.8800493652 3954.4380305391 0.0033140843 
22.8512935090 1.7117750667 1.5462713941 1933.8188403779 856037.8111346608 1.1112500998 3892.3552331342 0.0034103715 
23.3747433102 1.5991777242 1.3999132818 12460.7142898647 823743.2186133915 3.6126591476 2812.2874585257 0.0014845425 
22.3550872169 1.5831903783 1.4650127516 4085.0050413747 908214.3278134153 1.6121303820 3712.4855820355 0.0014185287 
23.0383748010 1.5973951273 1.3767108196 3020.9111338966 956620.5291635684 1.0903421947 3477.1053267760 0.0011568022 
22.0443087791 1.7408730054 1.5718689155 3063.4564930441 842222.4977933472 2.4692500404 4194.8977289725 0.0015366760 
22.8510010527 1.6927047940 1.3358304501 2987.3660637208 925521.7963376644 1.5640540216 3332.8756859382 0.0010056961 
20.8811947113 1.6863056599 1.3870948415 2395.2820311804 944282.2383642741 1.2547574913 3562.4197960449 0.0011405622 
23.0383747995 1.5973951272 1.3767108196 3020.9111338966 956620.5291635683 1.0903421947 3477.1053267760 0.0011568022 
22.8510010527 1.6927047940 1.3358304501 2987.3660637208 925521.7963376644 1.5640540216 3332.8756859382 0.0010056961 
23.0383747978 1.5973951271 1.3767108196 3020.9111338966 956620.5291635683 1.0903421947 3477.1053267760 0.0011568022 
23.0383747993 1.5973951272 1.3767108196 3020.9111338966 956620.5291635683 1.0903421947 3477.1053267760 0.0011568022 
22.4556639740 1.6546963876 1.3634756822 3078.6030927090 938860.4735159713 1.4810741040 3514.3733621472 0.0010551894 
19.8191483041 1.6550742914 1.4257242949 3191.2574678930 912618.3852181566 1.5301288369 3560.7360891895 0.0012750963 
18.9275287447 1.6634074186 1.4287908078 4216.2464310437 868927.8944435364 1.9170501422 3276.0449573173 0.0013956811 
19.2604281174 1.6840718383 1.4096526987 4216.2464310437 912618.5503176055 1.9170501422 3276.0449573173 0.0013956811 
22.0681153057 1.5941283043 1.5744791269 4503.0840543779 896940.2722842437 2.3048840369 4354.7770465271 0.0017452522 
17.9216362156 1.7506358439 1.6286034436 4204.2711744863 840561.8349778882 3.3780864646 4388.0707728655 0.0021852590 
18.6879238968 1.7779606156 1.6555239363 5101.1307166610 783380.6628661312 4.4519755171 4268.3848560615 0.0025832515 
22.0681153069 1.5941283043 1.5744791269 4503.0840543779 896940.2722842437 2.3048840369 4354.7770465271 0.0017452522 
21.3106909980 1.8265441915 1.5221474003 4779.9494492758 805343.9504800723 3.9683130020 3459.2166658594 0.0019733108 
23.1373932792 1.8375016103 1.5190615406 6275.0441766903 738817.7100783084 5.1890914793 3122.1625150070 0.0023360801 
17.5983861272 1.6875736947 1.4787838555 6475.4680013595 843563.6332524045 3.2242591047 3341.9419428889 0.0017810150 
19.6116923179 1.6408329110 1.4822990599 8269.5720913473 831454.8647320543 3.4355147069 3282.8554767366 0.0019208777 
20.6279670176 1.8091134036 1.5474600501 3647.3286627266 850658.0904040267 3.1371512130 3916.5730912942 0.0017486984 
17.2449933478 1.7144448373 1.4916985276 6447.1759461852 825875.1956798622 3.5496095047 3336.8307930876 0.0018944505 
19.6116923179 1.6408329110 1.4822990599 8269.5720913473 831454.8647320543 3.4355147069 3282.8554767366 0.0019208777 
21.6053254955 1.6184105306 1.4856963963 3687.7015052220 921635.4081676770 1.8476918748 4025.7123134578 0.0013524864 
23.2777722839 1.7326041755 1.3323007179 4440.0647964510 896086.6130904458 2.1893695598 2868.8298961990 0.0011549522 
20.0803625305 1.6464514222 1.6354036396 5787.6746870488 824625.0294898998 3.6428990881 4354.8633759942 0.0021923129 
19.2898869425 1.7739036795 1.4764278027 5929.6928774720 806259.6150331309 3.9028155213 3177.7275744231 0.0017783759 
21.6053254933 1.6184105306 1.4856963963 3687.7015052220 921635.4081676770 1.8476918748 4025.7123134578 0.0013524864 
19.2248350782 1.7817979517 1.5011436664 6018.8520418744 793997.9948087509 4.0921163613 3242.3999965825 0.0020998640 
19.9632666627 1.6768733384 1.6223769267 4639.2699695377 843573.0135442178 3.2281367287 4419.8432635075 0.0018714156 
16.8315215794 1.7075374569 1.5018671431 7936.5969421144 779667.5316651588 4.4191138546 3227.8576611066 0.0018689386 
17.7466703268 1.6555402849 1.5463016184 7774.7433051717 796733.9820255969 4.0845535949 3589.2873223574 0.0020122976 
21.3733319008 1.6972999761 1.5687852879 3576.6361328535 876376.2353434321 2.5719357623 4350.0664267088 0.0015239725 
21.7444216254 1.6676899800 1.3770942585 11652.0785065496 789302.9822492725 4.2872146765 2579.5693437827 0.0014116499 
21.3733319009 1.6972999761 1.5687852879 3576.6361328535 876376.2353434321 2.5719357623 4350.0664267088 0.0015239725 
21.7444090828 1.6676899138 1.3770942585 11652.0785065496 789302.9822492725 4.2872146765 2579.5693437827 0.0014116499 
22.3724911897 1.6096914739 1.4044688210 15267.6987155393 758959.9176578247 4.7981699055 2630.2298765683 0.0014736033 
20.4071664682 1.6552934106 1.5047500185 15690.0117059110 651238.2037555887 6.9663933221 2668.6464108475 0.0023423923 
23.2604346986 1.6175524399 1.6646402744 4734.7282047153 850807.9402216258 3.0073193561 4728.3080103365 0.0021179913 
20.5613305995 1.6763774640 1.4963200011 13091.5575827023 690806.5904992141 6.0463245453 2778.1241926558 0.0024149771 
21.3025599670 1.6773557640 1.6878623759 7018.2137895955 744117.5756475488 5.1781265209 4269.5985805936 0.0024999620 
19.3062766080 1.8039202378 1.6476646729 6048.5961529602 726941.0110281631 5.5833139021 3908.3509424799 0.0025043597 
21.1247264610 1.5980440203 1.4651164851 10612.5583509695 807706.0207919835 4.0395887570 3200.6771225966 0.0015551361 
20.7360843146 1.6026370921 1.4728620351 7833.1605068503 850786.9935388209 3.0831018715 3414.9700569389 0.0015833553 
23.2604346985 1.6175524399 1.6646402744 4734.7282047153 850807.9402216258 3.0073193561 4728.3080103365 0.0021179913 
19.5457977770 1.6509486849 1.4497031817 6471.2076291797 869687.3409697071 3.1816258615 3514.7307937517 0.0013376725 
20.5296541120 1.6170017824 1.5505915563 12606.8946112004 727387.1599135192 5.7903780193 3282.6779114129 0.0022394660 
17.9023148485 1.6704482345 1.5662341264 9460.0976128333 766618.6873481087 5.2504062440 3562.8965587215 0.0023520727 
21.9632522188 1.7214951737 1.7059687072 7620.4674707864 723730.4197412385 6.2279919203 4305.3290839580 0.0031542100 
21.7897002293 1.7153463113 1.7087571704 7620.4674707864 723730.4197412385 6.2279919203 4305.3290839580 0.0029227398 
22.6248689047 1.6698705543 1.3185569579 7997.9900423942 890164.0539275270 2.9303086765 2767.3106245750 0.0011337145 
20.5296541121 1.6170017824 1.5505915563 12606.8946112004 727387.1599135189 5.7903780193 3282.6779114129 0.0022394660 
22.6248689048 1.6698705543 1.3185569579 7997.9900423942 890164.0539275273 2.9303086765 2767.3106245750 0.0011337145 
19.1242495593 1.8131324276 1.5479585112 7262.4560478060 745966.5894698021 5.9032036228 3351.7535043939 0.0021936020 
19.8172263552 1.6210653167 1.5507122033 9720.3142392119 797234.8342311051 4.5918804918 3608.3182656610 0.0021223660 
18.5978054246 1.6961483399 1.6367075447 10486.2286314774 667966.4792345944 7.1854980953 3529.7138397539 0.0026790002 
19.5389241967 1.7331223319 1.5558066426 13619.0194456111 607754.8474983696 8.5357298039 2788.2868889781 0.0030115733 
23.4210675001 1.7159676821 1.5999047312 17192.9253538268 476788.6007627011 11.2127817751 2425.0649365914 0.0038485237 
23.4210675000 1.7159676821 1.5999047312 17192.9253538268 476788.6007627011 11.2127817751 2425.0649365914 0.0038485237 
16.9381213855 1.7542045411 1.6122382583 9184.9249438185 693956.6698856541 7.0863464106 3511.8963054510 0.0023386892 
17.4736713945 1.7557219074 1.5055626248 11260.3089227043 690360.9266708854 7.2330279589 2863.0872674629 0.0019662787 
21.8302982627 1.6235373998 1.4170725522 14415.2757313727 790561.5132149420 4.7851549307 2766.2538262132 0.0015840690 
23.3479816314 1.6506209378 1.5415416996 25360.3930393676 430043.4030544553 12.0471630212 1918.6179092313 0.0030243428 
18.5978054246 1.6961483399 1.6367075447 10486.2286314774 667966.4792345944 7.1854980953 3529.7138397539 0.0026790002 
21.4726724933 1.6671884472 1.4626950349 19793.7961222059 625630.6776893523 8.1159391196 2335.7247988047 0.0021495036 
23.3016187499 1.6740134174 1.5487554130 15898.4329286500 614508.7324545225 8.2426110412 2796.9272852493 0.0032594471 
22.6831564297 1.7042928589 1.5502688855 11167.4528732912 706741.3971545561 6.3403350511 3236.0819732582 0.0033769992 
21.8181657521 1.6458302848 1.6375486442 14328.5161964853 611542.9099440868 8.6063502986 3247.0585962315 0.0029128132 
19.6712446184 1.6314917676 1.5748337914 10578.9999436886 754919.3077387473 5.9032478202 3647.6960628911 0.0018000033 
20.0922638450 1.8368483569 1.5964175409 5914.6536675735 759724.8803317671 5.4836784847 3735.2594728030 0.0024353261 
23.5337058596 1.6062911581 1.3413905421 9170.9582784895 861569.5993386091 3.3365397459 3026.0143288158 0.0010572706 
23.5337058596 1.6062911581 1.3413905421 9170.9582784895 861569.5993386091 3.3365397459 3026.0143288158 0.0010572706 
20.0922638447 1.8368483569 1.5964175409 5914.6536675735 759724.8803317674 5.4836784847 3735.2594728030 0.0024353261 
23.3016187481 1.6740134174 1.5487554130 15898.4329286500 614508.7324545225 8.2426110412 2796.9272852493 0.0032594471 
16.6429631441 1.7382911361 1.5826023141 5161.2752907473 844184.0774953105 3.5511746245 4046.2405131046 0.0024819305 
23.0042067821 1.8635795661 1.6067408543 8332.3473645908 598916.3227860469 8.0664977498 3050.9361633113 0.0034400310 
18.8724479798 1.7366394503 1.4994872208 7548.5939059580 772441.9846103346 4.3328359877 3129.9817125266 0.0023018783 
20.7253179123 1.7762656561 1.6848797508 5453.3259927855 689979.3523039389 5.0467063699 3940.4612936808 0.0024728459 
22.7750095905 1.6314576445 1.3947183734 9661.3162331264 828561.3415720833 3.0370098910 2753.1573964620 0.0015409664 
19.5949271373 1.7448525124 1.5372861414 12504.6432309848 588781.4801782107 7.8159245870 2596.0210818269 0.0028704567 
21.8314437207 1.7607722422 1.6438910897 14695.8224649575 403653.4398378739 11.6021527699 2212.5316184122 0.0038329069 
18.8724479799 1.7366394503 1.4994872208 7548.5939059580 772441.9846103346 4.3328359877 3129.9817125266 0.0023018783 
23.3150655363 1.6671767604 1.4133676923 5942.6058047041 905952.8553654084 2.1348909790 3037.9065986047 0.0018273228 
23.3150655363 1.6671767604 1.4133676923 5942.6058047041 905952.8553654084 2.1348909790 3037.9065986047 0.0018273228 
21.1805567196 1.6874543468 1.4584752056 11133.5207280146 755321.2036596689 4.8732256150 2793.2608577721 0.0021258920 
22.9138096500 1.7488013824 1.6775272387 12223.0018133388 495759.0284732935 9.9534683162 2871.3266869422 0.0038818983 
21.8183563032 1.7153821848 1.4666400339 11226.0461590606 727026.7519747354 5.4836536333 2731.9447800485 0.0023309156 
21.8183563032 1.7153821848 1.4666400339 11226.0461590606 727026.7519747354 5.4836536333 2731.9447800485 0.0023309156 
20.0073664638 1.7783521267 1.6142252602 10495.3201121250 598687.6887044902 8.2417450996 3091.9886616082 0.0034653765 
23.5237083371 1.6190190400 1.5453690199 14442.4867459708 705057.4697510296 6.3314486570 3153.6524354945 0.0027619302 
23.3667639634 1.7339769460 1.6772371486 12639.7342587954 520857.9438542284 9.9537415956 3016.2778377339 0.0038947484 
23.3667639634 1.7339769460 1.6772371486 12639.7342587954 520857.9438542284 9.9537415956 3016.2778377339 0.0038947484 
20.6818483683 1.7609261599 1.6941749249 927272.3645300287 983495.0456422418 812.5596388174 5737.8124465393 0.0030778903 
23.3588271735 1.6618969914 1.6941749625 1159090.4556625357 983495.0456422418 812.5596388174 5737.8124465393 0.0030778903 
22.5978707994 1.8459087025 1.5639188801 927272.3645300287 1229368.8070528023 812.5596388174 5737.8124465393 0.0030778903 
22.4865471800 1.7776515636 1.6827629145 927272.3645300287 983495.0456422418 812.5596388174 5737.8124465393 0.0038473628 
22.1531717985 1.8273965286 1.6748424606 999999.6985853874 845805.7392523282 971.8213280256 4854.1893297723 0.0036811567 
21.8381441502 1.8438893453 1.6102085482 999999.7520700697 999999.5601234182 921.7676542744 5131.8994521848 0.0034915587 
21.0145571523 1.7274985110 1.6941749917 999999.2347932280 983495.0456422418 812.5596388174 5737.8124465393 0.0030778903 
22.7756425802 1.7712998331 1.5691729364 999999.0601079055 948224.5189697198 709.3034602027 4549.1947616140 0.0037640283 
20.5831864642 1.6945614152 1.6343033738 970908.2504723704 999999.9876191040 648.1745335697 5310.8200511177 0.0031939105 
22.3499201523 1.7937681148 1.5649224606 999999.2965467767 934870.4207247371 749.0775163706 4430.6636228402 0.0036083792 
21.4162260711 1.6354061290 1.6310081322 999999.0791192390 909739.4981474620 581.1693465215 4761.7467725719 0.0026955727 
19.1139177543 1.7777425769 1.4851789299 996623.2576318951 943981.2033084978 672.4338193368 3781.3579447019 0.0018181209 
22.8311669819 1.7157170862 1.7168529669 979798.8843591772 970735.0835617406 839.3360229808 5824.2178777792 0.0024470736 
23.1117302064 1.7783246288 1.4826543512 958131.6611468091 999999.4056585856 602.1232577683 3901.2091912970 0.0025326495 
22.8311669819 1.7157170862 1.7168529669 979798.8843591772 970735.0835617406 839.3360229808 5824.2178777792 0.0024470736 
21.5535080476 1.7347908527 1.4589514197 998958.0293655681 941419.4819491261 689.1879008089 4004.2516833405 0.0012587354 
20.7108626352 1.8309241761 1.6602009346 999999.6136790615 857845.0236601628 974.3765774046 4747.3910718897 0.0031184262 
23.6409919418 1.7853739837 1.7202518807 989114.5984591431 921727.5679551342 989.9978927760 5558.1520314795 0.0025553038 
17.8048108680 1.7836542189 1.6126357804 999999.6733141231 858854.6889066433 807.9316919532 4361.4961503029 0.0028160229 
21.5138262013 1.8190575792 1.5484811609 999999.9590341802 802914.4915790944 792.2295264393 3630.1352865647 0.0030004976 
20.7108626352 1.8309241761 1.6602009346 999999.6136790615 857845.0236601628 974.3765774046 4747.3910718897 0.0031184262 
18.4640348498 1.7323872119 1.4655937494 999999.3727671474 913964.1800004782 553.4144363577 3502.0913454395 0.0018079161 
21.5000748164 1.7454827506 1.4755544736 999999.6479804872 876361.2675399189 556.0000531688 3362.2900350566 0.0023607867 
20.5239740263 1.6573137390 1.4578950431 994976.8000597358 957903.9880303077 399.2486980378 3566.4832125372 0.0019425809 
19.8639593825 1.6793236663 1.3902792673 999947.8215959056 965106.8188150492 471.4100840353 3502.0804464881 0.0012314004 
23.6568564159 1.6141568616 1.4909613976 993996.4468262498 980186.4812156965 530.1548771022 4437.8268438428 0.0012826064 
20.6509968236 1.6463036974 1.4411450050 996972.1342110777 972646.6500153729 500.7824805688 3969.9536451654 0.0012570034 
20.5233797885 1.6309081935 1.6045830594 991243.7976756047 982779.8617330058 539.7218121402 4903.9954381525 0.0024865442 
22.1884701347 1.6061138421 1.6226871053 989598.3034124540 988877.0122577001 563.7098613956 5148.0395273865 0.0019813905 
21.6583409104 1.5938005612 1.5021440140 993252.4998277858 986211.5146475493 379.0460153698 4075.5462955627 0.0019026053 
22.1884698973 1.6061138413 1.6226871052 989598.3034124540 988877.0122577006 563.7098613956 5148.0395273865 0.0019813905 
20.5940349942 1.7389007192 1.6925508840 987717.4747914197 985610.0486118869 845.7705924477 5697.0081483093 0.0025259310 
20.0800071065 1.8099613068 1.6418974176 990854.4089036649 978880.0919295016 936.1568185142 5216.6448980930 0.0023074449 
18.7885005650 1.7450051704 1.6547910466 990521.8487612769 980782.2923308770 782.3677675657 5362.4518798404 0.0029494981 
18.1170595100 1.7711083491 1.5637160513 993266.2375177124 976458.8955354292 709.1105879570 4528.2385758516 0.0027699851 
18.6106762478 1.8013399384 1.5683767449 993761.6935705654 983462.3456680605 781.5196013374 4597.2701025716 0.0027036875 
18.6679572283 1.7073562706 1.4360396072 993558.4047506164 987177.2262202054 495.5776359498 3641.1444174764 0.0015621778 
20.2504580138 1.6826890700 1.5001505659 984568.0478879171 999999.0751498542 469.2371974024 4055.7959269235 0.0024368941 
23.5009543864 1.5835719598 1.4982628819 993502.4763912591 988919.9019623690 346.5853231896 4017.2573828117 0.0020684721 
16.7235120883 1.7575446560 1.5355393384 980754.2834158086 999833.3410479289 669.8445608271 4399.2036474111 0.0020540037 
21.7972277210 1.7827296125 1.5720240767 974391.7935004067 999999.7766838734 847.6455955040 4904.1339850296 0.0016299116 
16.6484528382 1.7499165370 1.5281413446 997210.9526111421 981748.2837224561 663.3751258292 4272.0711215591 0.0019647551 
16.6782089730 1.7479943907 1.5241210265 999999.2533114996 972705.7550597196 660.1404083303 4208.5048586332 0.0019201309 
18.5895979042 1.7660051434 1.5384063089 989503.6334727313 989008.1471527773 665.3677802835 4354.9974464576 0.0026429169 
16.5841676489 1.7562442752 1.5433107406 977965.9827154506 999999.0731217531 673.0792783260 4462.7699103370 0.0020986280 
16.4422890260 1.7554678694 1.5586668388 966949.3474174261 999999.7931980093 679.5487133239 4589.9024361890 0.0021878766 
17.0136032533 1.6770471617 1.5162404661 983597.6851478925 995698.9697318596 529.1445882659 4280.1359958662 0.0017917419 
20.2092072207 1.6451161563 1.5130021448 955380.9108622815 998308.8185701584 422.9074933874 4166.0699993879 0.0022960935 
20.7309831040 1.6019127741 1.5387104452 942805.1567436149 999449.6936569200 414.9952925432 4442.6100810209 0.0019732336 
22.3533709430 1.7649088498 1.4916377878 986564.1811877794 991329.4402773709 599.8810610653 3952.2380502511 0.0026631875 
20.0443085391 1.8021839284 1.5174836412 976111.5398287855 993981.9759800464 779.9637055828 4320.7272529567 0.0017123886 
16.4007524213 1.7071553868 1.5663482896 969271.7810086817 997405.7046425234 607.3637954257 4649.0245330321 0.0021676996 
23.3091690431 1.6243373726 1.6049723851 953907.7940388676 999999.6025710056 500.0010454978 5023.6074529357 0.0029700486 
16.6674305117 1.7656828223 1.5722485116 971047.8740406509 996395.0468802294 725.8172346164 4699.4843406197 0.0021487610 
16.7296521070 1.7182464845 1.5987912932 961119.2851628354 997390.4716479955 667.9911273916 4939.2753508454 0.0021774171 
17.0825305501 1.6927085453 1.5095502498 973092.7120357117 997168.0261314071 517.6391825639 4168.2301788046 0.0019803245 
16.3415339173 1.7275021346 1.5810090809 957790.4444841699 999791.3534586171 658.2885739725 4795.1953723376 0.0021427586 
23.4151978841 1.6500349108 1.5437060792 950678.3034395382 999999.2893958748 453.4721464827 4482.7339750040 0.0030433419 
23.4151979061 1.6500349108 1.5437060792 950678.3034395387 999999.2893958753 453.4721464827 4482.7339750040 0.0030433419 
16.7038341367 1.7189037694 1.5980253024 961119.2851628354 998783.9271549698 667.9911273916 4939.2753508454 0.0021774171 
20.0923485978 1.7669170131 1.6191786012 965208.6350372792 998176.2983419409 830.8199038338 5191.6021254170 0.0018951574 
22.6030377256 1.6582959092 1.5470864935 951087.2384269831 999513.2806564111 469.7550241270 4507.9666524611 0.0030151159 
21.5175662091 1.8259057156 1.5443725540 968971.4981071115 997471.1877290262 783.5684877206 4455.9702333512 0.0028060835 
22.8990944812 1.5845685037 1.5913495681 952861.8379695411 999983.7682780235 450.0594331860 4878.1249971138 0.0022497163 
21.7042596199 1.6617197301 1.5558071891 962071.4489866315 997740.5684761950 492.0476906196 4572.0717080378 0.0029558242 
22.7482464547 1.8061159983 1.5313719652 970683.8999080961 996650.8737360572 717.0721343794 4366.7207676312 0.0031313097 
19.5292274664 1.6704937362 1.5447478025 978519.6482503889 996327.5779113767 504.4715035397 4441.7723505266 0.0026027705 
20.3612508442 1.6103743688 1.5588901225 990487.5950777819 995240.3121097386 468.0467071102 4584.3570524562 0.0020785506 
17.7454468756 1.7684913841 1.5670257618 961915.4522117993 998507.9781812911 748.7578789031 4726.4938950082 0.0018670167 
21.7957623944 1.6393953082 1.3960446629 962376.4331267221 998827.7710322826 325.2913691159 3368.1379536185 0.0014920035 
23.2403453464 1.8715529582 1.5926338383 999999.7561642529 999755.8332096874 989.8581119478 4906.6572168940 0.0029138678 
17.2919603290 1.6665139814 1.5513921673 997101.4126253943 998909.1958428000 551.6908906805 4553.5279859944 0.0019788693 
17.1486878342 1.7485213653 1.5100029186 972345.0308298107 999695.3182322106 646.1236461515 4265.6251742410 0.0017348777 
17.1486878342 1.7485213653 1.5100029186 972345.0308298107 999695.3182322106 646.1236461515 4265.6251742410 0.0017348777 
17.1486878564 1.7485213654 1.5100029186 972345.0308298107 999695.3182322111 646.1236461515 4265.6251742410 0.0017348777 
16.9150411504 1.7544438428 1.5200592783 976054.2169466816 999393.0071211072 651.7752871872 4289.8789213134 0.0019105286 
20.9001769059 1.8475740505 1.6019822313 999999.4845646177 999210.9135105584 936.8966510117 4987.7417082142 0.0029161393 
20.7390313483 1.7745688851 1.5141784939 999999.0275702125 999167.3330460875 656.1566846746 4186.7320396458 0.0027001089 
22.8931879289 1.8276762295 1.6037140125 982237.7730393528 999351.1617158244 963.1170773458 5055.5376358879 0.0018964135 
22.8931879283 1.8276762295 1.6037140125 982237.7730393528 999351.1617158244 963.1170773458 5055.5376358879 0.0018964135 
18.2083479458 1.7769280910 1.5394853709 980258.4976700200 999295.7967804696 752.2036840799 4519.3795610602 0.0017660805 
17.7969174646 1.6971873857 1.4653240483 976177.0819390179 999289.0370154334 491.0760923677 3868.4711663591 0.0017079716 
20.6575379185 1.6826341251 1.3978976446 976098.5290514464 999576.3241943778 512.7926214969 3828.2472518443 0.0011641585 
17.2465551979 1.7263527595 1.5159282237 980691.6200240805 999331.7564272055 574.0115712529 4204.9889392269 0.0021729815 
19.3202527170 1.7083391835 1.6664545097 966824.4278448841 999197.3306180628 725.9008188833 5545.6587196471 0.0026646976 
21.9975744646 1.8114084371 1.4960750826 970047.6089236164 999190.7722851338 716.8901794467 4027.8373292185 0.0021607332 
22.4369409706 1.7075302537 1.5587848548 966698.7738987358 999331.0873160827 564.7997782531 4657.3817333366 0.0034190211 
17.7279230919 1.7260514804 1.4667142722 987688.0430867528 999332.0909827668 578.6174677528 3978.7925421721 0.0015499617 
21.4870436584 1.8265153712 1.5505645221 962367.7212001656 998854.0883568302 784.4509330911 4525.8415079996 0.0029069331 
22.3607063272 1.5848777647 1.4732763151 964060.5560469239 999374.0490823727 397.3274682621 4168.9758321822 0.0014137308 
21.5063648913 1.5978728853 1.5388675218 981545.7173413525 999628.9235602850 415.9272382728 4418.9478892639 0.0021142422 
22.6605506640 1.6085272993 1.6057898143 966396.4927808747 999313.6638994918 492.6597430625 5001.4298834524 0.0026270896 
17.6485063078 1.7379160269 1.5984555357 975695.0949864567 999078.3087605885 681.3284351282 4947.5049454248 0.0028236768 
22.2576700522 1.8467856164 1.5484672091 980777.4131561536 998804.1477618506 865.9047802269 4482.3032244586 0.0024696592 
17.4644152191 1.6615029976 1.5395393631 977311.1175752251 999272.0084201377 516.6772671418 4450.8971139537 0.0019666248 
23.0210183274 1.6549195027 1.3582951569 981600.4616054248 999281.3732719012 481.0198917812 3759.4037035693 0.0010297130 
17.4689366349 1.6990418005 1.5821699665 985728.6418389957 999198.7069862201 607.3536014297 4786.5406932707 0.0025410330 
16.7929463707 1.7374249034 1.5702841777 995394.7163680564 999141.2285295841 664.7005306133 4679.0960981799 0.0024980046 
20.1727972279 1.6805688782 1.6467548523 982158.9563384810 999198.8048353153 706.4546052772 5408.2611900463 0.0020319798 
20.1727972281 1.6805688782 1.6467548523 982158.9563384810 999198.8048353158 706.4546052772 5408.2611900463 0.0020319798 
21.4468449052 1.6508346317 1.5278440831 965269.4239521513 999284.2250994261 445.3442976933 4306.1647584009 0.0026463547 
21.4622522473 1.8386078632 1.6007043571 973037.4051918751 998857.9251607687 874.2224129048 5027.3083796118 0.0033862551 
17.8567625998 1.7826133839 1.6307313774 979242.0842971627 999121.4597916004 821.3843911122 5225.8714639743 0.0026738191 
21.9080269831 1.8269231586 1.6820427385 986228.4144696682 999040.0771376875 1009.4044378216 5685.7248167609 0.0026875513 
22.3324571722 1.6895289451 1.6968313396 975892.6737532059 999302.1252454167 731.2516588809 5856.9819181330 0.0031054297 
21.9080269831 1.8269231586 1.6820427385 986228.4144696682 999040.0771376875 1009.4044378216 5685.7248167609 0.0026875513 
23.3663695494 1.7415207524 1.5547574872 993755.6662840184 999056.3468905170 805.2640328130 4916.9710742868 0.0014397055 
19.0307553568 1.7804515915 1.5034974486 979795.2903014448 999242.3332665351 665.8078406297 4100.4084086443 0.0021092935 
18.4885366690 1.7468396595 1.6139227973 979733.0014973024 999331.2211029292 716.2213160106 5110.9164448852 0.0030720467 
17.1726907859 1.7356985162 1.6181931750 979733.0014973022 999331.2211029297 716.2213160106 5110.9164448852 0.0025902573 
22.8237761125 1.7116118292 1.7099492438 973803.3985703858 999346.9739075452 781.5785830942 5996.8586137226 0.0032845097 
17.5959697620 1.7533366192 1.6334482334 970056.1381349154 999102.5430515620 760.1309453212 5250.1879528601 0.0026758238 
21.8197268325 1.7651093689 1.6929328326 958373.3392946310 998915.5348958843 835.1147802066 5875.8161990314 0.0035396482 
22.7433813141 1.7104905316 1.7106240730 973803.3985703853 999346.9739075457 781.5785830942 5996.8586137226 0.0032370045 
23.4258382291 1.7430959545 1.5547574328 989675.7816345266 999056.3468905170 805.2640328130 4916.9710742868 0.0014397055 
18.9944803107 1.7524670166 1.5795206063 985000.6952239894 999288.9133444425 776.8008820974 4898.9742394716 0.0017439652 
23.4665748191 1.7606444037 1.4750233592 982057.9182892016 998837.3589517436 757.8524792523 4390.4746509219 0.0012680012 
21.1673950569 1.6018863512 1.5863156304 969545.1209113852 999214.6540550601 490.9819065703 4863.1320592486 0.0020136723 
20.4218280120 1.7434871949 1.4790934636 960119.5031655144 999015.9943892772 538.3218129824 3867.7984186600 0.0022618263 
21.1673950570 1.6018863512 1.5863156334 969545.1209113852 999214.6540550606 490.9819065703 4863.1320592486 0.0020136723 
20.1411865876 1.6455143739 1.5171677841 973729.5408492053 999413.7900259164 436.5031135492 4207.0540384782 0.0023182675 
18.7248162794 1.7470843322 1.5530262058 987169.6004694116 998855.8724350303 642.5115219032 4543.2255283652 0.0028536321 
19.7905939377 1.7346674922 1.5473591136 992707.3502357916 999298.3325580580 613.8117914006 4507.0854216911 0.0029912380 
18.8534739139 1.8092550197 1.6221256285 983430.5588067365 998738.3289513316 857.8241136671 5169.4447890044 0.0029586360 
22.3537336327 1.6233461793 1.6538277208 966107.4951345702 998666.5432414573 579.4766625656 5425.6098171885 0.0025628353 
22.0939109382 1.6960789699 1.3480785774 973868.7154965380 998982.3904670605 508.0908315847 3599.5139223956 0.0010487368 
23.0750044029 1.5778880371 1.5705906387 961125.4213155711 999065.1412295380 421.8154403557 4694.5347658238 0.0021708756 
17.4597176631 1.6622671126 1.5171513838 977024.3179079129 998686.6540451902 506.8092421126 4309.5516054335 0.0017722070 
22.1526668413 1.6025329278 1.3936642961 971218.7948539705 999416.4395284967 341.1571936334 3612.1111988734 0.0012605265 
19.1669698452 1.7341979854 1.5613223590 965696.2719553104 999205.2600010823 720.3066946117 4801.1050404400 0.0016285597 
22.9293242739 1.7161223483 1.5336429519 965696.2719553104 999205.2600010823 720.3066946117 4801.1050404400 0.0013728375 
23.1140778573 1.7628563610 1.6690345437 963171.5848344574 999167.9293318538 893.6799341716 5626.2235815922 0.0019795287 
21.0520174057 1.6177631001 1.4174343931 970442.1152964944 999392.8755653980 394.4844258034 3808.5063282581 0.0012819312 
22.9079847793 1.7997222135 1.5346787076 972686.9037521083 999158.7079129140 849.6015255031 4639.5420139574 0.0015203860 
16.7289584857 1.7177343331 1.5028232692 973720.4601335677 998797.0263562270 578.5373152793 4194.9925898372 0.0017372213 
22.0715302402 1.7129600270 1.4158056046 978621.7779240422 998630.4014708358 440.0837957866 3399.9508692062 0.0017450006 
20.7963849975 1.8005609272 1.5773445130 973336.7962459379 998975.2490458987 862.4719589833 4860.3436650943 0.0017776951 
19.6748232205 1.6506442613 1.5802170343 969868.3520964554 998941.4493033901 520.0016664884 4768.9163657579 0.0025742312 
21.6767979855 1.6906076398 1.4428058571 972907.4491541088 999820.9101209224 415.5838604250 3573.5653516062 0.0020096892 
20.0005336530 1.7005232664 1.6390799715 965061.3072301520 999287.7659092313 661.4136979909 5339.3023140828 0.0031033015 
20.4970300374 1.6631251855 1.4537924916 972157.4352148720 998657.9186127237 394.2557137527 3685.6629179371 0.0019242103 
22.6315475405 1.7339080543 1.5864189584 968263.2841556366 998975.1089137851 643.3615317148 4947.4169391926 0.0037578758 
17.9720978220 1.7593761371 1.6316233725 968957.6292117509 998906.6773015379 795.1479217328 5235.7111327570 0.0022436598 
17.5744989405 1.7678410018 1.6190401914 968741.8726846154 999581.0634853428 761.7105653869 5130.9551172524 0.0027845030 
21.5702821820 1.8106158697 1.6945428242 967034.0914194873 999999.5998430823 945.4379912040 5853.6012169101 0.0032146494 
20.4970300374 1.6631251855 1.4537924916 972157.4352148720 998657.9186127237 394.2557137527 3685.6629179371 0.0019242103 
22.0945032611 1.8481021694 1.6727856356 993808.5439273943 997629.6285964712 1032.5345416300 5628.9178243581 0.0030778982 
20.0191927763 1.6587346318 1.6480390011 972572.7962129370 998061.6275898661 632.3321647590 5369.2076574950 0.0024599307 
23.5723926664 1.7091913096 1.7258184689 970074.8735868053 998649.3450612491 831.2992344170 6072.1690185632 0.0024714618 
19.4351743844 1.8168675060 1.5756645951 989536.1545923483 998350.5963765949 867.5002479265 4750.7507759178 0.0020733521 
23.1544279721 1.5895137188 1.4378776563 965533.7415620668 999849.1189463635 296.9098519982 3646.9258686585 0.0016553345 
20.5055448765 1.7554905353 1.5557556684 982559.9860158286 998429.9880144973 653.4861527658 4602.7747545056 0.0032221063 
21.5406207256 1.8129258113 1.5998055777 991459.2659229792 997391.7909270944 827.2239382797 5046.8476310329 0.0036577854 
22.5865108440 1.6144611470 1.6465211759 967876.8892619567 998058.4479925120 559.6799777269 5355.9689975696 0.0025207988 
23.6149320489 1.5634029984 1.4639203524 967055.4297665244 998122.7693831245 329.7606908403 3971.5178615290 0.0015205085 
21.3565920965 1.6805691398 1.4556486581 975211.8190796259 998852.6173820420 413.2027475940 3671.5476869678 0.0021006360 
21.2964324209 1.7128528134 1.6612796649 975505.1504671498 998692.7987048232 715.2495792154 5570.5537380788 0.0033930152 
22.2642980165 1.7547231939 1.6663578857 979319.2810697465 999009.9740609787 793.0343799596 5677.8461083334 0.0038291233 
21.5406207256 1.8129258113 1.5998055777 991459.2659229792 997391.7909270944 827.2239382797 5046.8476310329 0.0036577854 
21.3565920965 1.6805691398 1.4556486581 975211.8190796259 998852.6173820420 413.2027475940 3671.5476869678 0.0021006360 
17.4181820260 1.7139316370 1.5385112665 974588.5613106464 998521.4175281608 569.2811595393 4392.0634001575 0.0024026674 
23.6700925442 1.6486755182 1.5454779266 969685.1922907508 998537.8437682004 462.7377970490 4495.8147164616 0.0030802347 
23.2787532211 1.7941216002 1.5016117343 982205.7928085699 999079.0464235374 669.1481253696 4079.8122866769 0.0027849253 
20.6144785144 1.7426379317 1.6064512582 985380.4176774528 997543.3833997268 697.3094937123 5087.2895386001 0.0035046447 
17.4181820261 1.7139316370 1.5385112665 974588.5613106464 998521.4175281608 569.2811595393 4392.0634001575 0.0024026674 
19.1465743709 1.6247772728 1.5147167538 964848.4018222368 998649.0657399828 439.6220897616 4277.1538283201 0.0017961045 
23.0825751771 1.7786681839 1.4412363737 975064.2175785725 999686.4281690537 597.4960033414 3602.6021212776 0.0018303996 
18.6813515790 1.6716249445 1.6235366376 967461.6377045211 998649.2054006159 635.4606620893 5174.6614234417 0.0021337832 
18.9689745764 1.6545123449 1.4864834734 970030.1104509314 998750.8415610124 426.4124186778 3974.3507576440 0.0019483703 
19.6200706798 1.7178995965 1.4075618202 967377.2596756846 999324.2548150644 493.6056739588 3568.7061204683 0.0013946908 
21.9863715477 1.7868120841 1.4632508443 982424.1053039716 998321.5300089121 640.9546973500 3767.7443836213 0.0019312182 
19.5534437533 1.7147837758 1.5939602540 974109.2380741440 998720.7043108796 629.1480573937 4935.8485562186 0.0031317357 
22.4000843236 1.7044440812 1.3384329911 976641.7605598718 998206.4485374972 515.1208197562 3540.0580940130 0.0010335435 
23.5289521005 1.6422264056 1.3576801963 942346.5364456435 999999.3896073340 287.6524162781 3126.1005624298 0.0013735026 
19.6741778700 1.6160846760 1.5426477607 930521.9653755284 999574.6329614008 440.9120606860 4500.4477733172 0.0018940922 
22.4649900958 1.6456561179 1.6857522544 917211.1202554223 999591.5938498462 625.2151474072 5716.5787320989 0.0025183534 
22.4153510594 1.7221295306 1.6588169086 971143.9549397300 998628.7054156214 814.3400275728 5559.4959453348 0.0018925562 
22.3018122465 1.6116643061 1.4770900814 929229.2057408723 999091.8436271964 457.2459936931 4340.1834247414 0.0013117305 
22.7347901725 1.6105329005 1.4019783792 901436.1091151126 999375.4812216519 385.8682315706 3888.1354429791 0.0011547239 
19.6197898573 1.6730107638 1.6388492614 940268.8284091718 999296.4351296094 647.6525283998 5327.2713713470 0.0020750240 
21.8651976712 1.7051705784 1.7063636876 892554.1317065625 999999.0398306866 710.1886926655 5926.4155866777 0.0029131898 
16.3043850682 1.7300749537 1.5694759077 979967.5826719448 999654.8874865768 651.4249473988 4678.4593111872 0.0022739309 
17.6781995260 1.7727489050 1.6120731330 999999.6863201610 999794.5906190393 784.2033053129 5073.6212452912 0.0028335344 
23.0570815704 1.8090503775 1.7179539613 936563.1619807220 999867.7915063686 944.4844739942 6075.4735261853 0.0033120170 
23.4096924013 1.8291869625 1.6858839193 946526.6744161444 999999.6482725533 933.7805059860 5879.6605215979 0.0039685860 
20.0009280760 1.7556786364 1.6501703721 972931.1797271477 999720.3948386268 772.2213095988 5475.4401698320 0.0033844953 
20.5238304406 1.7257109526 1.6162729673 991115.1886003606 999646.6965047561 686.0897274010 5175.4234916553 0.0034207345 
20.5238304406 1.7257109526 1.6162729675 991115.1886003606 999646.6965047561 686.0897274010 5175.4234916553 0.0034207345 
17.7754127745 1.6915656432 1.4589645191 999067.8091046803 999615.1386750531 521.2359866639 3942.5270085117 0.0015071318 
19.8585269792 1.7776170978 1.6175976918 944026.5144660611 999719.2896749683 744.7225780003 5189.7554297655 0.0034367599 
20.0178577354 1.7102633715 1.6037328100 991990.6271319659 999766.2007259137 743.3023047694 5129.5987312592 0.0017371796 
20.4491745806 1.7228548077 1.6834480631 999999.0805537085 999777.4705908792 822.3063450371 5699.6251048992 0.0023645936 
20.7335694399 1.7659689353 1.5337483202 994055.5440139722 999559.2847065051 789.3849759150 4637.1215058995 0.0015155852 
20.1512504454 1.8032643031 1.5490629045 999999.7806882382 999447.0117653555 847.2435340612 4613.5965909946 0.0017543329 
20.0178577354 1.7102633715 1.6037328100 991990.6271319659 999766.2007259137 743.3023047694 5129.5987312592 0.0017371796 
20.1940329812 1.6480471851 1.5900293597 996842.5292954936 999771.7196038343 617.1893725815 5004.1002739098 0.0017340670 
19.0166608867 1.6388559770 1.5788646413 999999.7677494496 999740.6086300744 560.9189532290 4827.5579137040 0.0019048151 
18.1267663563 1.7435952382 1.4661879237 982651.6034562705 999975.8336110970 595.4236510529 3933.7241755475 0.0016106381 
19.8138698848 1.7990414976 1.5067621140 984926.5412835248 999999.3597532824 719.7841094648 4140.6187097885 0.0020558930 
19.7683101745 1.7984084780 1.5067621928 986956.5701189693 999999.3597532824 719.7841094648 4140.6187097885 0.0020558930 
16.8943613088 1.6871204445 1.5591039650 999999.5185693803 999803.1409167091 608.4060390096 4651.4926619328 0.0018931764 
17.5471092623 1.7038187272 1.5277867738 999999.6352156865 999858.3933306378 555.6772031573 4304.2999463294 0.0023073877 
16.8943613087 1.6871204445 1.5591039650 999999.5185693807 999803.1409167086 608.4060390096 4651.4926619328 0.0018931764 
17.5471091777 1.7038187317 1.5277867738 999999.6214388050 999858.3933306369 555.6772031573 4304.2999463294 0.0023073877 
22.3888021299 1.8630298781 1.6006060657 992496.5622346770 999687.9992145867 992.4235426908 4953.2017554109 0.0025156167 
22.3474810987 1.7511524113 1.6753403820 994908.3216788084 999671.1024730614 896.3603194937 5666.1949286127 0.0020558926 
22.3474810987 1.7511524113 1.6753403820 994908.3216788084 999671.1024730614 896.3603194937 5666.1949286127 0.0020558926 
22.8435095243 1.6163636616 1.5782366833 996842.5292954936 999771.7196038343 583.6890808606 5004.1002739098 0.0015762681 
18.5582139085 1.6712412809 1.4378471425 992009.1648487740 999794.6715906415 471.8109381552 3828.6792357019 0.0014197440 
23.0334512098 1.6118741598 1.5743072910 996874.7763490817 999774.7036741741 574.2228638391 4979.5860407363 0.0015618192 
18.3769577353 1.7511046843 1.6312384456 999999.3019038289 999756.0510212642 764.9699794816 5262.0866052234 0.0030159331 
20.6955148282 1.8276857232 1.5380425501 983976.2125688947 999601.3755820012 830.3375011387 4414.0036159780 0.0020958937 
21.4403524553 1.7882376365 1.5294771248 999999.5680842036 999711.2910882472 699.1917344272 4348.4639968941 0.0029859329 
23.0213380424 1.8487942997 1.5374821124 994578.1744159288 999768.0736247832 897.1523569467 4410.0750910763 0.0020933418 
22.5565133471 1.8343372327 1.5478913450 999751.9948085995 999795.2629425877 828.6523359615 4514.8962250832 0.0029994930 
18.7328486362 1.6357790409 1.5113286562 994476.2525671819 999777.8898221964 486.9880473421 4325.5977891857 0.0016486431 
22.9147539501 1.7710372518 1.3876899526 991526.4022257533 999668.6858997911 627.3284190353 3569.1326537031 0.0012517526 
21.3077578331 1.6867892789 1.3478060495 995808.6440045785 999671.7843973879 422.5064687340 3292.4716044154 0.0011867238 
17.6424083062 1.7775102180 1.5352378656 995023.3609507735 999527.4089896645 706.2211766874 4373.3471673111 0.0022382100 
17.4146786472 1.7023106488 1.5172890529 996250.3413601539 999519.7817219209 542.6414041837 4217.2048336528 0.0021809900 
20.8951459391 1.7922265517 1.4795563586 994167.1374249128 999434.9334338796 682.9202036846 3917.2589910027 0.0019374638 
19.3432168303 1.8270818694 1.5873417746 992282.6364260440 999248.9828985985 878.8226562646 4831.7917370216 0.0024748321 
22.2029708730 1.8513517471 1.6700470061 991233.3882026521 999027.9564542631 1036.2846753059 5606.8974349704 0.0030287095 
23.1093328682 1.6769728727 1.2840801604 991602.7403104590 999395.0766014251 402.4786320150 3141.0292226615 0.0009804773 
20.4104129859 1.7824264337 1.5825706386 996122.8857885383 999022.2421605031 748.0651407449 4867.6976206416 0.0034044501 
19.3372623725 1.8132947113 1.6458046589 997514.4111469514 999713.4001221107 917.4289486839 5380.2789273056 0.0028943120 
20.2347770625 1.8116429162 1.6703733875 991233.3882026521 999027.9564542628 941.5470346291 5606.8974349704 0.0030010487 
17.1357092614 1.7458942723 1.5559632540 993224.6294190041 999413.1248807730 657.8564202075 4552.7078433753 0.0025129303 
18.8302112289 1.7466861345 1.6322779012 993106.3167895889 999421.4477202632 750.6250187479 5281.8351428557 0.0031272718 
19.3372623725 1.8132947113 1.6458046589 997514.4111469509 999713.4001221107 917.4289486839 5380.2789273056 0.0028943120 
21.2098528255 1.7434880463 1.4847834580 995307.1036571783 999999.9732183317 718.6209733523 4385.3594708447 0.0013341215 
22.8212635936 1.7095442666 1.5061614556 999999.0168415073 999721.8006583888 519.6304323887 4139.3813412651 0.0029807927 
21.9228750570 1.8197799971 1.6510360674 999999.4963901568 999999.9038556215 996.1858442339 5419.9107513901 0.0022137697 
18.8321966431 1.7464449059 1.6321940236 993848.6469308425 999563.5732792421 750.6250187479 5281.8351428557 0.0031272718 
22.8684452971 1.6888690653 1.6182326460 990773.2222011855 999345.4079910524 627.8446060049 5212.7973385885 0.0035840228 
17.8735036090 1.7377864101 1.5745287339 996363.7235711976 999727.1718098759 738.7007752416 4832.7970089896 0.0017889215 
18.8233508739 1.7358460753 1.6579177175 993746.2119101355 999539.2527730936 774.8870081775 5486.0337135373 0.0028749784 
22.8212635940 1.7095442666 1.5061614556 999999.0168415077 999721.8006583888 519.6304323887 4139.3813412651 0.0029807927 
21.2098528255 1.7434880463 1.4847834580 995307.1036571783 999999.9732183317 718.6209733523 4385.3594708447 0.0013341215 
23.2869405886 1.8141047253 1.6392718935 999999.0759952167 999999.2525948074 996.7705857583 5359.8393141255 0.0019732634 
18.0474171336 1.7948648311 1.6181736577 999999.3607354407 999999.5268988083 862.6704807755 5112.2207291992 0.0023946155 
21.0231680524 1.7874304617 1.4837817553 999999.8258351125 999999.9981535599 668.0745895147 3926.4607322625 0.0021112765 
22.1007028166 1.7825729623 1.5128498847 999999.3137013755 999794.1777614349 667.9358378689 4190.3387749745 0.0028769385 
18.7980433784 1.7071320157 1.4928680206 999999.0325261879 999744.0701036409 630.7237335559 4341.0287282759 0.0014277665 
19.6718364273 1.8007797155 1.5696827427 999998.6178718433 999504.3718368866 777.7061019612 4712.1011426125 0.0030353296 
17.3108751071 1.7567750107 1.6217456980 999998.4106767623 999603.9049581932 773.3724072001 5147.2061212905 0.0026592764 
23.1399219383 1.7195510624 1.7297717928 999997.9780704833 999592.5911588436 859.1642999330 6131.3194529996 0.0028815902 
22.6590307107 1.8052597028 1.7118464323 999997.7008619219 999438.5019592465 1011.9081453929 5965.8504860295 0.0028395610 
20.9986693239 1.6132940640 1.4202683704 999998.1002172454 999505.4009128080 378.7168251681 3734.9051206275 0.0013555191 
19.6691600335 1.7508767822 1.5140871662 999997.5981637607 999332.2037727202 610.8343883746 4181.5346582836 0.0026025091 
19.6691600335 1.7508767822 1.5140871662 999997.5981637610 999332.2037727202 610.8343883746 4181.5346582836 0.0026025091 
22.3093701674 1.6983278994 1.4793798744 999997.1885218918 999358.6594196057 470.4933609794 3869.8683496607 0.0025453188 
17.9786371346 1.7609365025 1.5635729586 999996.4137135046 998924.6945810616 693.7494257749 4630.8232861724 0.0027655518 
21.2051530554 1.7759556552 1.5740685795 999996.7043468715 998944.4038346140 853.2348253468 4905.7322603601 0.0016472132 
18.6122378527 1.7006371395 1.6129349157 999996.5493252581 999425.5889106872 715.0983021118 5133.3259607764 0.0019169608 
16.6100669951 1.7205675699 1.5676627999 999996.5751290729 999218.4219730902 677.0345371495 4718.0584628481 0.0019208136 
17.9786371346 1.7609365025 1.5635729586 999996.4137135046 998924.6945810625 693.7494257749 4630.8232861724 0.0027655518 
22.3066782572 1.6923053322 1.3700585075 999995.5181038233 999065.4832380926 398.3130012425 3205.9341640374 0.0014052221 
19.8280230432 1.7274670856 1.4591209263 999996.4514347232 999062.7209091132 520.0086255221 3727.2276001674 0.0019583878 
22.1999262746 1.5985188831 1.5380599058 999993.5087092901 998957.4968882510 504.5236799249 4658.9262367138 0.0015329849 
16.6738904613 1.6987781337 1.5796482472 999995.4108740231 998778.7722714328 638.5120218305 4785.2589736201 0.0020938945 
18.9494242626 1.7782469842 1.5342609661 999994.8745001629 998338.5068627780 693.1493021571 4357.1584350405 0.0026010400 
16.6738904613 1.6987781337 1.5796482472 999995.4108740231 998778.7722714328 638.5120218305 4785.2589736201 0.0020938945 
18.9494242626 1.7782469842 1.5342609661 999994.8745001629 998338.5068627780 693.1493021571 4357.1584350405 0.0026010400 
17.8245310670 1.7623580516 1.5284041194 999998.0113637378 998945.3450259173 662.0745370067 4304.3878645427 0.0023551477 
18.5199074997 1.6943495927 1.6387544393 999996.3929851039 998943.0703523937 688.6399989267 5292.9398152879 0.0025905349 
22.3235691520 1.7305477752 1.3443821277 999996.1806204257 999128.4350347617 541.9880623634 3432.3075079910 0.0011007569
[truncated: 3,506,385 more chars]
