# Supplementary material for: Physiologically Realistic and Validated Mathematical Liver Model Revels Hepatobiliary Transfer Rates for Gd-EOB-DTPA Using Human DCE-MRI Data
Source: PLoS One. 2014 Apr 18;9(4):e95700. doi: 10.1371/journal.pone.0095700 (PMC3991717; doi:10.1371/journal.pone.0095700)
Supplement: File S1 — Scripts and models. This file contains all relevant model definitions and scripts used in this work. (TGZ) [file pone.0095700.s001.tgz › Supplementary/M8/costFunctionPL.m]

function [error] = costFunctionPL(param)
% Calcualtes the model agreement with the data based on the size of the
% residuals. Eq.2 in the article. This version of the costFunction is
% tuned to work with the PL-analysis function.

global EXPDATA
global MODELNAME
global ICORIG
global COSTOPTIONS
global SECPARAMOPT
global SECPARAM

%% Simulate

simTime = [EXPDATA.time (EXPDATA.time(end)+1):1:10800];
try
        simData = feval(char(MODELNAME), simTime, ICORIG, param, COSTOPTIONS);
catch simFail
    disp('Simulation crashed, @ simulation for data... ->' );
    error = inf;
    disp(param);
    disp(simFail)
    return;
end

%% Scale calculation

scale(1) = lscov([simData.reactionvalues(EXPDATA.timeMRILoc,8); simData.reactionvalues(EXPDATA.timeMRILoc,9);...
    simData.reactionvalues(EXPDATA.timeMRILoc,10)],EXPDATA.scaleing.MRI, EXPDATA.scaleing.MRISE);
if SECPARAM(1) 
    scale(SECPARAM(2)) = SECPARAM(3);
end
SECPARAMOPT = scale;

%% Cost calculation, implementation of the ad hoc constraint as a data point
tmpError = 0;
% -------
% | EOB |
% -------
% Liver 0.025mmol/KgBw
tmpError = tmpError + sum(((simData.reactionvalues(EXPDATA.timeMRILoc,8).*scale(1) - EXPDATA.liv).^2) ./ EXPDATA.liv_SEsq);
% Spleen 0.025mmol/KgBw
tmpError = tmpError + sum(((simData.reactionvalues(EXPDATA.timeMRILoc,9).*scale(1) - EXPDATA.spl).^2) ./ EXPDATA.spl_SEsq);
% Vessels 0.025mmol/KgBw
tmpError = tmpError + sum(((simData.reactionvalues(EXPDATA.timeMRILoc,10).*scale(1) - EXPDATA.v).^2) ./ EXPDATA.v_SEsq);

% 3h, 1% concentration
conc3h = (simData.statevalues(end,2).*scale)/1.75e-3;
tmpError = tmpError + (((conc3h - 0.03)^2)/ 0.01^2);

%% Final checks and saving good values

if (length(tmpError) > 1)
    error = inf;
else
    error = tmpError;
end
