# Supplementary material for: Physiologically Realistic and Validated Mathematical Liver Model Revels Hepatobiliary Transfer Rates for Gd-EOB-DTPA Using Human DCE-MRI Data
Source: PLoS One. 2014 Apr 18;9(4):e95700. doi: 10.1371/journal.pone.0095700 (PMC3991717; doi:10.1371/journal.pone.0095700)
Supplement: File S1 — Scripts and models. This file contains all relevant model definitions and scripts used in this work. (TGZ) [file pone.0095700.s001.tgz › Supplementary/M8/aGV_DCE_FINAL04-Jun-2012.dat]

20.8374819502 1.6552471125 1.3867511652 1739.0833795579 92822.8649706495 841082.0860144582 0.6564311822 9.4724456640 3065.0310473124 0.0014339557 
21.8885389108 1.6737644390 1.3906335003 1536.5685541212 81654.5542259328 899352.1596910905 0.6051077500 10.1286956494 3277.3760584806 0.0015540848 
21.2710940899 1.7354476973 1.4505351034 1097.8820042157 80566.6871288961 918741.8696749751 0.6205564049 10.1235646151 3727.7019376814 0.0018415349 
22.0136279666 1.7089994434 1.3749564864 1475.3825178817 80952.6657313417 920875.2118784242 0.7583690770 8.9103767653 3464.2855704973 0.0012442076 
20.6311618930 1.6475384816 1.3761095749 1767.4685152830 71369.7128428993 933133.6593328394 0.7092606572 8.6310865600 3539.9504278513 0.0012685117 
20.8146892967 1.7049851320 1.5090672000 1297.1221477786 57582.0986805378 791566.3847353456 0.7040342936 7.5748580080 3634.3293351064 0.0027687685 
20.8486534832 1.5898591059 1.5583304723 1249.2118326156 51541.6475785215 651261.3747265571 0.5716596059 11.1689473564 3545.4361765559 0.0024639879 
20.8146892967 1.7049851320 1.5090672000 1297.1221477786 57582.0986805378 791566.3847353456 0.7040342936 7.5748580080 3634.3293351064 0.0027687685 
21.9755993724 1.6420516942 1.5056650084 1621.4026847233 57582.0986805378 791566.3847353456 0.7040342936 7.5748580080 3634.3293351064 0.0027687685 
20.2408562845 1.7006918560 1.5183551116 1297.1221477786 71977.6233506722 791566.3847353456 0.7040342936 7.5748580080 3634.3293351064 0.0027687685 
22.5392286202 1.7704468094 1.5128299587 1297.1221477786 57582.0986805378 791566.3847353456 0.8800428670 7.5748580080 3634.3293351064 0.0027687685 
21.7421351879 1.7096607049 1.4978607286 1297.1221477786 57582.0986805378 791566.3847353456 0.7040342936 9.4685725100 3634.3293351064 0.0027687685 
22.7906790870 1.6004879017 1.6253263168 1297.1221477786 57582.0986805378 791566.3847353456 0.7040342936 7.5748580080 4542.9116688830 0.0027687685 
22.0218044622 1.6920596215 1.5274013713 1494.8508883396 65414.1137685195 644799.0409838422 0.7997933461 6.8384197391 3038.8070533855 0.0031453619 
21.4436567376 1.6283443561 1.4979754518 1491.0259254317 61526.0477107087 773844.8942412869 0.6044698254 6.8292590964 3433.5594071685 0.0025063649 
20.5634993610 1.5835734826 1.5030347259 1252.0737953946 56665.8276937304 795683.4986885106 0.4711529623 7.7480779571 3680.9728537182 0.0020466449 
23.2942024514 1.6275856066 1.4998205115 1246.9678477181 52829.4673198399 883492.6309197219 0.5051774743 7.7443300678 4069.0762061665 0.0028631322 
22.4548849378 1.5900996261 1.4975983448 885.9866788241 43620.9571074272 960155.1037061634 0.3222144357 9.1206844142 4634.2480522152 0.0025817959 
18.4840940415 1.6620229971 1.5493874654 1246.9099757006 57933.5724089465 698247.3058659981 0.7406519220 7.7765332604 3545.5237455642 0.0018085887 
18.0927988899 1.7666771566 1.5327218884 1198.0579557091 83620.8625588586 887333.0277888346 0.8532989672 4.7663131504 4038.3469706224 0.0020774452 
17.9745789252 1.7469126840 1.6137351494 1206.8288335349 89526.3047079096 965805.1340275132 0.9469746815 3.0858621983 5031.2402159823 0.0021635913 
20.2408562845 1.7006918560 1.5183551116 1297.1221477786 71977.6233506722 791566.3847353458 0.7040342936 7.5748580080 3634.3293351064 0.0027687685 
20.8486534832 1.5898591059 1.5583304723 1249.2118326156 51541.6475785215 651261.3747265571 0.5716596059 11.1689473564 3545.4361765559 0.0024639879 
21.8147009006 1.5777528678 1.5757778330 1249.2118326156 64427.0594731519 651261.3747265571 0.5716596059 11.1689473564 3545.4361765559 0.0024639879 
23.2227032590 1.6850593397 1.4556924743 1249.2118326156 51541.6475785215 814076.7184081963 0.5716596059 11.1689473564 3545.4361765559 0.0024639879 
18.9990237271 1.6572768884 1.5647172715 1249.2118326156 51541.6475785215 651261.3747265571 0.7145745073 11.1689473564 3545.4361765559 0.0024639879 
20.2974079622 1.6031007163 1.5377569932 1249.2118326156 51541.6475785215 651261.3747265571 0.5716596059 13.9611841955 3545.4361765559 0.0024639879 
23.1197656426 1.6042308303 1.5546608763 1249.2118326156 51541.6475785215 651261.3747265571 0.5716596059 11.1689473564 3545.4361765559 0.0030799849 
20.0369605782 1.5775064795 1.4880380640 1274.3205580505 43809.9016199466 683955.3399305313 0.4929555956 13.8200074113 3545.7839986430 0.0019535090 
22.9166874308 1.6155196025 1.5850425507 1190.7281016186 47833.2599319825 555938.0430688981 0.7247022130 12.9134471583 3313.1888383822 0.0018253634 
18.5564879010 1.6522314745 1.4998344527 1140.8000902259 60250.0188042747 650325.2635981343 0.5965211461 12.3719778372 3174.2646542264 0.0017488247 
21.6582769046 1.7404802378 1.4694112697 1172.3802363376 67108.8495460387 604353.4070252746 0.7386124422 12.7144645456 2683.2325797710 0.0017972364 
22.5048337524 1.7261173248 1.4151392944 950.2959447006 87514.6339783625 658604.4284179383 0.5488447196 14.4502356775 2694.0984379321 0.0014146805 
17.9745789252 1.7469126840 1.6137351494 1206.8288335349 89526.3047079096 965805.1340275132 0.9469746815 3.0858621983 5031.2402159823 0.0021635913 
18.6535062057 1.6611797640 1.6124409668 1508.5360419186 89526.3047079096 965805.1340275132 0.9469746815 3.0858621983 5031.2402159823 0.0021635913 
17.9276276546 1.7458603451 1.6163664041 1206.8288335349 111907.8808848870 965805.1340275132 0.9469746815 3.0858621983 5031.2402159823 0.0021635913 
23.5833814305 1.8220153526 1.5004766975 1206.8288335349 89526.3047079096 1207256.4175343914 0.9469746815 3.0858621983 5031.2402159823 0.0021635913 
22.3890491842 1.8297521297 1.6150968598 1206.8288335349 89526.3047079096 965805.1340275132 1.1837183518 3.0858621983 5031.2402159823 0.0021635913 
18.0463803423 1.7481865147 1.6104715461 1206.8288335349 89526.3047079096 965805.1340275132 0.9469746815 3.8573277479 5031.2402159823 0.0021635913 
17.8459340671 1.7637985673 1.6147198566 1206.8288335349 89526.3047079096 965805.1340275132 0.9469746815 3.0858621983 5031.2402159823 0.0027044891 
18.3296081665 1.7342778862 1.6397323170 1293.0308930731 95921.0407584746 998837.1917340675 1.0146157301 2.3143966488 5390.6145171239 0.0023181336 
19.6323965457 1.7149157241 1.6680209411 1336.1319228422 99118.4087837570 991214.2431708730 1.0484362545 1.5429310992 5570.3016676947 0.0023954047 
21.2939262211 1.7006659008 1.6602619992 1349.3261156287 71320.8826864032 990992.2956532937 1.0587894762 2.8024666903 5625.3079382776 0.0020658197 
17.6510094156 1.7600903309 1.5971051450 1206.8288335349 89526.3047079096 995128.9675496274 0.9469746815 3.0858621983 5031.2402159823 0.0021635913 
18.5327686940 1.7923374988 1.5554198883 1115.2234379032 90039.0022046750 995236.8778004567 0.8750937420 3.2680450249 4649.3395373639 0.0022264445 
17.5688567178 1.7573415434 1.6029842558 1180.6558633544 112054.3658839628 967852.9265105106 0.9264372702 3.1379144345 4922.1257363770 0.0021815494 
17.7052186550 1.7837227256 1.5712766298 1096.3207372173 132421.1074827426 956283.2419391193 0.8602611672 3.3056383066 4570.5346354268 0.0022394142 
21.0944313031 1.6057459356 1.6066771310 1761.1182306159 88003.8080363593 967535.3588986011 0.9408673463 3.1013412890 4998.7921783154 0.0021689316 
17.7221475918 1.7218156169 1.6003587287 1337.0949893462 98095.3726585048 953832.6119242292 0.9119378141 3.1746634240 4845.0906814991 0.0027351256 
20.5568918392 1.7237006743 1.5689975252 1346.8124575488 98269.0048870107 931417.0819219751 0.8509358491 3.3292734011 4520.9895778093 0.0032692642 
20.5961094893 1.8267604136 1.5783557575 1004.8130666882 109325.8283553582 957009.7421854708 0.8785154225 4.0308382973 4667.5187950318 0.0026804210 
19.9213084970 1.7760566122 1.6703288315 1151.0747015109 120718.3886664959 949688.0173719430 1.0190150337 3.2951308561 5413.9878484112 0.0029018176 
23.5958799504 1.7613117354 1.7283005014 1169.0003333148 136058.0818974063 926913.5871576862 1.0909756795 3.3086737717 5796.3120039349 0.0032395042 
21.4081835387 1.6824629358 1.6344196342 1048.6611629592 134525.8796459746 968007.8906106504 0.6838925175 3.5409741322 5250.6791092078 0.0032720745 
22.1344400732 1.6802679585 1.6941058532 1263.2049573119 121926.3706529878 979945.6105741725 0.9334889025 2.4560368432 5781.0177627800 0.0029242886 
18.7460082726 1.6734086051 1.6048238749 1161.0926562007 80702.6246999025 997864.0592666296 0.7081479094 2.8296923184 5120.2318018497 0.0026527324 
21.4726399301 1.5975150782 1.5598919103 1157.1388176437 53024.8961011505 999946.6898469679 0.5167340243 2.5902015918 4782.1917008071 0.0023593465 
17.1050622300 1.7564135319 1.5353184282 1094.0614008990 116605.2625691701 976554.8053988174 0.7508818043 3.1687864628 4377.3688634024 0.0020717651 
21.0505814462 1.7942976391 1.5055020231 984.0057640467 91958.6945065706 981519.1834658572 0.7062014468 3.8877849130 4155.3791765600 0.0022521281 
18.7460082726 1.6734086051 1.6048238750 1161.0926562007 80702.6246999025 997864.0592666296 0.7081479094 2.8296923184 5120.2318018497 0.0026527324 
21.4436567376 1.6283443561 1.4979754518 1491.0259254317 61526.0477107087 773844.8942412869 0.6044698254 6.8292590964 3433.5594071685 0.0025063649 
21.6002726026 1.6223029247 1.5064344752 1491.0259254317 76907.5596383859 773844.8942412869 0.6044698254 6.8292590964 3433.5594071685 0.0025063649 
19.8433496933 1.6896900722 1.5007478573 1491.0259254317 61526.0477107087 773844.8942412869 0.7555872817 6.8292590964 3433.5594071685 0.0025063649 
21.4595278583 1.6352674768 1.4877303362 1491.0259254317 61526.0477107087 773844.8942412869 0.6044698254 8.5365738705 3433.5594071685 0.0025063649 
23.6253704575 1.6338259977 1.4986702080 1686.6415716254 69597.9781683818 631710.1177479895 0.6837734468 6.6102449563 2780.3822896241 0.0028351883 
21.3146657499 1.6814956508 1.4827893150 1372.3314488723 72633.6160322656 847650.7949555684 0.6266262609 3.4201401762 3439.3378916246 0.0024755244 
21.6582769046 1.7404802378 1.4694112697 1172.3802363376 67108.8495460387 604353.4070252746 0.7386124422 12.7144645456 2683.2325797710 0.0017972364 
19.0610696816 1.6809910535 1.4644669743 1465.4752954220 67108.8495460387 604353.4070252746 0.7386124422 12.7144645456 2683.2325797710 0.0017972364 
20.0959602744 1.7375302962 1.4809132397 1172.3802363376 83886.0619325484 604353.4070252746 0.7386124422 12.7144645456 2683.2325797710 0.0017972364 
20.8705253955 1.6473101258 1.5761432668 1172.3802363376 67108.8495460387 604353.4070252746 0.7386124422 12.7144645456 3354.0407247137 0.0017972364 
23.0908100997 1.7525418452 1.4787231453 1172.3802363376 67108.8495460387 604353.4070252746 0.7386124422 12.7144645456 2683.2325797710 0.0022465456 
21.8789848944 1.7445110534 1.4736428371 1256.1216817903 71902.3387993272 647521.5075270801 0.7913704738 13.6226405845 2874.8920497546 0.0019256105 
22.0546990778 1.7463253206 1.4752007016 1297.9924045166 74299.0834259715 669105.5577779829 0.8177494896 14.0767286040 2970.7217847464 0.0019897975 
21.6247451936 1.7382296217 1.4666224929 1130.5095136113 64712.1049193945 582769.3567743718 0.7122334264 12.2603765261 2587.4028447791 0.0017330494 
21.7469610723 1.7331415562 1.4593427661 1046.7680681586 59918.6156661060 539601.2562725663 0.6594753948 11.3522004871 2395.7433747955 0.0016046754 
18.2686788184 1.7022029922 1.5297950224 1223.8597754830 59099.0707521223 630890.7316153056 0.7710451180 9.2693719329 3105.3064854513 0.0018761536 
23.5166148042 1.6112798614 1.6291469360 1225.6734177836 53724.6129970816 631825.6509098052 0.7721877326 7.2873467583 3692.8173971879 0.0018789339 
21.0385143923 1.6436944775 1.5826437258 1319.6696295720 55415.6514076799 486023.5559336506 0.8314063798 6.9586560280 2628.6910277386 0.0017296019 
19.1250584803 1.6112907370 1.5102944129 1382.7936552439 50404.2807769548 564815.0641140849 0.6337640680 4.4918809490 2605.3160768676 0.0017006157 
19.8350226944 1.6149241772 1.4890126030 1627.0679252845 49696.6395417218 378679.8143193377 0.6919446319 15.3798444650 1928.3585057203 0.0021739977 
21.6771068157 1.7160153121 1.6505191855 842.1049724954 84875.6835752026 375591.7806187937 0.6732645181 15.0632849032 2278.2921135048 0.0025423290 
22.7153388764 1.5760183024 1.5947066262 1304.1245065401 70392.1795850310 429808.5845900854 0.6928774937 14.4868852510 2498.3675238219 0.0019206623 
21.3432179123 1.7539687703 1.5349318729 751.2935734612 114482.2009789467 414851.0873653818 0.5750371544 16.8978239507 2057.2067678856 0.0017393859 
22.3504783917 1.7329912966 1.4167545935 1058.9513920359 162856.1025717952 274026.1372277798 0.5548878298 14.6456803510 1017.9014635292 0.0016472348 
17.7052186550 1.7837227256 1.5712766298 1096.3207372173 132421.1074827426 956283.2419391193 0.8602611672 3.3056383066 4570.5346354268 0.0022394142 
16.6481901997 1.7039869409 1.5704015456 1370.4009215216 132421.1074827426 956283.2419391193 0.8602611672 3.3056383066 4570.5346354268 0.0022394142 
17.5723961839 1.7832189397 1.5730579852 1096.3207372173 165526.3843534283 956283.2419391193 0.8602611672 3.3056383066 4570.5346354268 0.0022394142 
17.8775342767 1.7843313375 1.5690628811 1096.3207372173 132421.1074827426 956283.2419391193 0.8602611672 4.1320478832 4570.5346354268 0.0022394142 
23.4504073469 1.6766746900 1.7014884214 1096.3207372173 132421.1074827426 956283.2419391193 0.8602611672 3.3056383066 5713.1682942835 0.0022394142 
19.0944164255 1.7973956302 1.5703610018 1096.3207372173 132421.1074827426 956283.2419391193 0.8602611672 3.3056383066 4570.5346354268 0.0027992678 
18.7792812991 1.7987791078 1.5486705049 1096.3207372173 132421.1074827426 999410.8390797204 0.8602611672 3.3056383066 4570.5346354268 0.0022394142 
19.9834305922 1.8075032770 1.5301424910 1057.1664251738 127691.7822155018 999043.2568126939 0.8295375540 3.1875797956 4407.3012555901 0.0021594351 
17.3276503251 1.7697991228 1.5971009321 1163.4424150061 140528.5222265840 968500.3890458546 0.9129302182 3.5080243254 4850.3632865753 0.0023765212 
17.3739071526 1.7626299810 1.6095117051 1197.0032539005 144582.2295985046 974608.9625992221 0.9392647437 3.6092173348 4990.2776121496 0.0024450747 
17.2309356093 1.7647039855 1.6070494197 1182.6200372315 142844.9264391101 971991.0025049220 0.9279785185 2.5033223036 4930.3143297607 0.0024156946 
17.4216082943 1.7543062220 1.6251979373 1225.7696872385 148056.8359172938 979844.8827878232 0.9618371942 1.6889595138 5110.2041769276 0.0025038348 
20.9639016135 1.6244404693 1.6187208518 1219.6054515232 147312.2774204105 978722.8998902657 0.6804877225 2.8678236537 5084.5056273323 0.0024912434 
17.6222823693 1.7311090570 1.5633866906 1300.1179180088 114473.1956888222 993377.3703889742 0.8395971746 2.5819038805 4673.9504162622 0.0026557032 
19.0553441828 1.7026536574 1.5631827143 1402.0165084045 88946.6013565191 999255.9452871424 0.8292651784 2.2200366674 4725.6583066799 0.0028638478 
20.3587304335 1.6671493739 1.6157876540 1437.8008252610 141237.7461527536 950678.1236509563 0.8702429661 2.4235214976 4928.1429535531 0.0029369431 
21.2244824047 1.6656013767 1.5662515634 1464.2892955141 130538.7792544701 969219.6108532904 0.7804690031 1.6840678317 4581.7096414133 0.0029910501 
17.1134531237 1.7199826214 1.6016381192 1243.5074270040 194004.1795239496 929882.2447737595 0.8501922786 2.8189215366 4665.2864312326 0.0025400671 
17.2495111336 1.7304570329 1.6203350397 1164.2528863038 246532.9686076648 895195.3945170678 0.8606558287 3.1183639712 4635.1004935090 0.0023781767 
19.0553441828 1.7026536574 1.5631827143 1402.0165084045 88946.6013565192 999255.9452871424 0.8292651784 2.2200366674 4725.6583066799 0.0028638478 
20.6011702227 1.6856680521 1.5535530829 1481.2710491048 36417.8122728040 999253.3632632033 0.8188016282 1.9205942328 4755.8442444035 0.0030257381 
20.8665032804 1.7120338371 1.5865576877 1284.1560387107 138108.3859330908 985132.8633640751 0.8103402929 1.4231480005 4864.7311514152 0.0033429102 
21.2244825656 1.6656013698 1.5662515634 1464.2892955141 130538.7792544701 969219.6108532904 0.7804690031 1.6840678317 4581.7096414133 0.0029910501 
18.9499126495 1.7986378639 1.5480387723 1008.2384185023 183566.1688802897 954877.6365703375 0.7699955671 2.2696724182 4318.9771431661 0.0025071880 
21.7469610723 1.7331415562 1.4593427661 1046.7680681586 59918.6156661060 539601.2562725663 0.6594753948 11.3522004871 2395.7433747955 0.0016046754 
19.1551416548 1.6728180433 1.4544675494 1308.4600851982 59918.6156661060 539601.2562725663 0.6594753948 11.3522004871 2395.7433747955 0.0016046754 
20.3445071590 1.7297991231 1.4706080157 1046.7680681586 74898.2695826325 539601.2562725663 0.6594753948 11.3522004871 2395.7433747955 0.0016046754 
22.8322881309 1.6355953200 1.5645974626 1046.7680681586 59918.6156661060 539601.2562725663 0.6594753948 11.3522004871 2994.6792184944 0.0016046754 
22.1046022538 1.7467604336 1.4755402173 1046.7680681586 59918.6156661060 539601.2562725663 0.6594753948 11.3522004871 2395.7433747955 0.0020058442 
21.2248398629 1.7153276512 1.4543669273 1153.5811363380 66032.7601218311 594662.6089534406 0.7267688025 8.8616667068 2640.2069844685 0.0013754361 
21.9118348499 1.7003101632 1.4508956897 1206.9876704278 69089.8323496936 622193.2852938776 0.7604155063 6.1973747557 2762.4387893050 0.0012608164 
22.0546990778 1.7463253206 1.4752007016 1297.9924045166 74299.0834259715 669105.5577779829 0.8177494896 14.0767286040 2970.7217847464 0.0019897975 
19.4715224153 1.6874696537 1.4702411895 1622.4905056458 74299.0834259715 669105.5577779829 0.8177494896 14.0767286040 2970.7217847464 0.0019897975 
20.3688078853 1.7436812941 1.4868258060 1297.9924045166 92873.8542824643 669105.5577779829 0.8177494896 14.0767286040 2970.7217847464 0.0019897975 
19.6982832672 1.6568502975 1.5828686365 1297.9924045166 74299.0834259715 669105.5577779829 0.8177494896 14.0767286040 3713.4022309330 0.0019897975 
22.5907046699 1.6773581673 1.4496409837 1491.5675792606 67183.9305269353 768892.1395933288 0.6672343443 16.1760515198 3368.8183004658 0.0022865445 
21.1864419281 1.5896037468 1.4859459226 1541.9982950426 60972.8153836326 794888.8034375021 0.5627714328 16.7229726704 3939.2067814187 0.0023638538 
18.9094472297 1.6650478414 1.4603192550 1404.4463323451 89137.0171664422 833223.4999627396 0.6876591509 17.5294629362 3740.2562412632 0.0016723219 
18.9468075502 1.6251271149 1.5287300309 1559.0723459471 86055.9317146372 667625.8829800386 0.8032055321 14.0455990157 3357.6222754217 0.0017552451 
23.5049994918 1.6557776798 1.4034575821 1807.1016701659 78434.2208625950 921515.2443610483 0.6423713829 14.8622932215 3535.3592331394 0.0018746074 
23.3629431254 1.5995379882 1.4031129731 2061.6563029905 80501.7895809067 999761.6865089929 0.5546823296 13.4954844547 3817.6779573359 0.0018170124 
19.8488820236 1.6138665255 1.4713977151 1789.5306627727 69166.0944848002 642639.9988219563 0.7094326136 19.1514099163 3090.4221848421 0.0020701844 
20.6752745009 1.5628206322 1.4994735110 1615.1055858834 86937.1647630830 750191.2363625157 0.6412376326 19.7043263557 3791.5564127327 0.0017067734 
22.3249629182 1.6578326795 1.4814436540 1868.7286971816 54555.1033158309 770544.4457132509 0.7933399011 6.4181815547 3310.9333277972 0.0026315944 
21.0419253141 1.5814167227 1.5289803864 2061.6112525119 38100.4440974234 724273.7262608740 0.8285627389 7.0806400811 3652.6743636987 0.0023508122 
19.5205749566 1.6205015590 1.5498985007 2057.9420642566 26950.5196677287 659859.1998000471 1.0841761281 7.0680381895 3646.1734533746 0.0020694428 
20.2241390199 1.6836408449 1.4770453222 1663.9281544027 75090.5677809358 662309.7046925542 0.7826030016 8.4794736535 2797.6268741464 0.0023007394 
19.1161988320 1.7426717362 1.5297695536 1057.7721470955 110291.1390503828 559423.1673934944 0.7583091452 9.7283383173 2653.7179809258 0.0017095483 
19.1090782447 1.7075949423 1.5670132549 1593.4471551697 74972.2328531983 523095.8180092580 0.9935366346 8.6130481707 2660.9405238317 0.0028862633 
22.2090498871 1.7230235428 1.6893922614 1291.0902620072 96751.8492136373 397796.7823348180 1.0635086136 9.1447610621 2449.5275712483 0.0030729568 
20.5907801752 1.7527368389 1.5079003479 1057.7721470955 71771.3070178222 567270.8472332241 0.7583091452 9.7283383173 2653.7179809258 0.0017095483 
19.5103254841 1.5958493228 1.5196346198 1482.8154953449 55589.5217008192 507967.5264453789 0.6555392672 14.5706628902 2670.2211714774 0.0020596169 
22.3269306570 1.6630425383 1.4514253130 1618.9924285909 51618.8415793321 443694.0843237187 0.7157418529 15.9087849924 2057.1601882301 0.0022487654 
22.3034022443 1.5556702692 1.5137615510 1657.9001238040 50484.3615446215 454356.9595144088 0.7329425917 16.2911055930 2549.5552001716 0.0016407881 
21.7788239414 1.6458130277 1.6702674879 1005.6709307100 74930.8590057373 586626.7725658169 0.6765296620 4.0983316701 3404.4769668165 0.0024851055 
19.1630970745 1.6535855774 1.4660566393 1088.2655879399 64552.8659853688 655340.3795572830 0.5486532920 12.7878367643 3036.6457187161 0.0015507257 
17.8934893845 1.6999708053 1.5265751672 946.1283031515 223063.8810379006 156626.9714775252 0.5952441448 17.5763236301 737.3854633361 0.0016894633 
22.7214361014 1.6684812564 1.3087182532 1471.3523527451 217274.3170625839 309913.2224412449 0.5603268201 11.2741431120 1008.6156951132 0.0010836880 
17.1134531237 1.7199826214 1.6016381192 1243.5074270040 194004.1795239496 929882.2447737595 0.8501922786 2.8189215366 4665.2864312326 0.0025400671 
20.2448784588 1.6357281795 1.6011279598 1554.3842837551 194004.1795239496 929882.2447737595 0.8501922786 2.8189215366 4665.2864312326 0.0025400671 
17.1162988523 1.7193977499 1.6028043109 1243.5074270040 242505.2244049369 929882.2447737595 0.8501922786 2.8189215366 4665.2864312326 0.0025400671 
23.5374334104 1.7966914597 1.4904964462 1243.5074270040 194004.1795239496 1162352.8059671994 0.8501922786 2.8189215366 4665.2864312326 0.0025400671 
18.3951321337 1.8042483659 1.6021856820 1243.5074270040 194004.1795239496 929882.2447737595 1.0627403482 2.8189215366 4665.2864312326 0.0025400671 
17.1128088293 1.7207047227 1.6001855440 1243.5074270040 194004.1795239496 929882.2447737595 0.8501922786 3.5236519207 4665.2864312326 0.0025400671 
19.2895223702 1.7337410122 1.5959604502 1243.5074270040 194004.1795239496 929882.2447737595 0.8501922786 2.8189215366 4665.2864312326 0.0031750838 
17.9133629560 1.6975819693 1.5937555049 1332.3293860758 207861.6209185174 996302.4051147425 0.9109202985 3.0202730749 4998.5211763207 0.0019050503 
21.3403889169 1.8282777677 1.6146972447 970.6971241409 213800.5243733321 999937.4265962068 0.9369465927 3.1065665914 5141.3360670727 0.0021772003 
22.8491850217 1.6652926393 1.4937091970 1556.7472317683 251266.0336677682 929829.1761181732 0.6798562671 3.4410198028 3768.6644674995 0.0026812724 
18.9094472297 1.6650478414 1.4603192550 1404.4463323451 89137.0171664422 833223.4999627396 0.6876591509 17.5294629362 3740.2562412632 0.0016723219 
19.2222632371 1.6085817961 1.4557717424 1755.5579154314 89137.0171664422 833223.4999627396 0.6876591509 17.5294629362 3740.2562412632 0.0016723219 
18.2676853352 1.6580677124 1.4731447057 1404.4463323451 111421.2714580527 833223.4999627396 0.6876591509 17.5294629362 3740.2562412632 0.0016723219 
21.0468626538 1.7249900451 1.4653719570 1404.4463323451 89137.0171664422 833223.4999627396 0.8595739386 17.5294629362 3740.2562412632 0.0016723219 
20.1648779551 1.6723252412 1.4450756327 1404.4463323451 89137.0171664422 833223.4999627396 0.6876591509 21.9118286702 3740.2562412632 0.0016723219 
19.5778352671 1.6799215092 1.4738419905 1404.4463323451 89137.0171664422 833223.4999627396 0.6876591509 17.5294629362 3740.2562412632 0.0020904023 
19.2940182119 1.6244413765 1.4915104135 1339.9564497374 85043.9908679831 794963.2372093487 0.6560829654 16.7245386177 3873.8368213083 0.0015955316 
22.0341585901 1.5736704652 1.5442574798 1417.6075328773 75419.3462614024 841031.7168511872 0.6941032704 17.6937332053 4648.0589587126 0.0016879934 
18.7129001449 1.6746474215 1.4664166591 1521.6854710540 77866.9415147084 902778.6002452245 0.7450629582 13.3583018338 3972.3671033824 0.0018119225 
18.0649387220 1.6728192144 1.4802702513 1580.3050404085 72231.9036888415 937556.1503864671 0.7737648618 9.0815384156 4088.4225344420 0.0018817228 
21.0912360041 1.5865963380 1.5473013179 1429.7898504674 100852.7816922688 848259.1865424889 0.7000680994 13.5528559416 4366.2656901043 0.0017024993 
23.0880078918 1.5140308407 1.4669654425 2010.4026294505 68800.9350510758 775205.9703041136 0.5403537400 17.4073383542 3745.6145582840 0.0018406511 
19.1161988320 1.7426717362 1.5297695536 1057.7721470955 110291.1390503828 559423.1673934944 0.7583091452 9.7283383173 2653.7179809258 0.0017095483 
17.8777850588 1.6686350953 1.5269984915 1322.2151838694 110291.1390503828 559423.1673934944 0.7583091452 9.7283383173 2653.7179809258 0.0017095483 
18.7575870751 1.7404899801 1.5356702673 1057.7721470955 137863.9238129785 559423.1673934944 0.7583091452 9.7283383173 2653.7179809258 0.0017095483 
19.6428600164 1.7451405561 1.5225382966 1057.7721470955 110291.1390503828 559423.1673934944 0.7583091452 12.1604228967 2653.7179809258 0.0017095483 
18.2283515096 1.7590613834 1.5434255179 1057.7721470955 110291.1390503828 559423.1673934944 0.7583091452 9.7283383173 2653.7179809258 0.0021369353 
19.6270519378 1.7519736140 1.5231763665 1133.3273004595 82718.3542877871 599381.9650644583 0.8124740841 10.4232196257 2843.2692652776 0.0018316588 
22.0672227263 1.7592492240 1.5036282787 1171.1048771415 55145.5695251914 619361.3638999402 0.8395565536 10.7706602799 2938.0449074535 0.0018927141 
22.3203929638 1.8004279319 1.5389949422 912.8296079892 135613.0842405217 574101.9093950731 0.7782064697 9.9836008388 2723.3490649734 0.0017544052 
17.9929952297 1.6816826028 1.5315450821 1227.7161728107 132960.3090301262 548588.8578209006 0.7436230247 9.5399302658 2602.3236093668 0.0016764395 
20.7361156094 1.6015886692 1.5269624634 1434.1161107175 148233.8632717973 517483.9045318412 0.7014596466 8.9990168275 2454.7720265040 0.0015813855 
19.9580851247 1.7759227672 1.5395187500 1033.4157586309 131559.2762350255 596868.9378056847 0.8090676261 10.3795182190 2831.3482973738 0.0018239792 
20.6760647528 1.7919167509 1.5433839612 1021.2375643985 142193.3448273469 615591.8230117799 0.8344468665 10.7051081698 2920.1634555978 0.0018811947 
19.9240203453 1.7902207382 1.5372111960 1038.1299450815 127442.8217659565 602203.0763267705 0.7992433065 10.2534821495 2796.9678951958 0.0021973046 
23.5360395713 1.8255070025 1.5260590549 1006.4611952966 155096.1545196119 480138.2356468868 0.8652406786 11.1001615905 2174.9462355969 0.0020029283 
22.4317808313 1.7134967446 1.4590565035 1337.6163976013 63584.6665440026 873304.0272539635 0.6643085436 7.0689621114 3523.6059994231 0.0023345439 
17.3752764896 1.6748015443 1.5048090052 1263.0290998529 88326.2531156464 866168.4346684150 0.6550440653 8.1665697938 3867.7686096517 0.0019314914 
20.8094950719 1.5806528274 1.5076191122 1396.2748566574 76118.3789772861 970774.0079960520 0.5826076479 6.2102254129 4459.7109551442 0.0016553231 
21.0419253141 1.5814167227 1.5289803864 2061.6112525119 38100.4440974234 724273.7262608740 0.8285627389 7.0806400811 3652.6743636987 0.0023508122 
21.9472606127 1.5702083920 1.5438147567 2061.6112525119 47625.5551217793 724273.7262608740 0.8285627389 7.0806400811 3652.6743636987 0.0023508122 
18.6963922148 1.6440957297 1.5338995138 2061.6112525119 38100.4440974234 724273.7262608740 1.0357034236 7.0806400811 3652.6743636987 0.0023508122 
20.4604010909 1.5938616107 1.5113717423 2061.6112525119 38100.4440974234 724273.7262608740 0.8285627389 8.8508001013 3652.6743636987 0.0023508122 
23.6277894117 1.5950614255 1.5268498529 2061.6112525119 38100.4440974234 724273.7262608740 0.8285627389 7.0806400811 3652.6743636987 0.0029385152 
18.8131036672 1.6884166584 1.5372303545 1546.2084393839 40821.9043900965 776007.5638509362 0.8877457917 7.5864000868 3913.5796753915 0.0025187274 
20.4926457487 1.6717845833 1.5078462059 1767.0953592959 29741.6731984989 798179.2085323918 0.9131099572 7.8031543750 4025.3962375455 0.0025906910 
18.5030574296 1.6647804089 1.5186993011 1682.9479612342 36878.5639660192 819295.0606099681 0.9372663052 8.0095870305 4131.8882015018 0.0019036096 
23.0302363111 1.6797233305 1.6438051734 1366.1072481243 35856.1744683135 721429.5502667513 1.0282223505 8.7868691718 4532.8630453778 0.0023689954 
20.2698466628 1.6499875639 1.4662315476 2277.3706985118 29271.5510226357 771322.3316801994 1.0329480161 8.8272532432 3701.7601766262 0.0020559842 
22.8738678841 1.6258445142 1.4104611478 2900.6532346398 22816.0092657371 756046.2561973152 1.0907533651 9.3212398200 3530.6240993203 0.0017826338 
21.6860861893 1.6294033260 1.5205183105 1537.8498638837 40038.9715382585 861027.2575443746 0.8774632206 7.4985284245 4476.7750208117 0.0014951669 
20.4604010907 1.5938616107 1.5113717423 2061.6112525119 38100.4440974234 724273.7262608740 0.8285627389 8.8508001013 3652.6743636987 0.0023508122 
20.7981036708 1.6789672748 1.4814866180 1740.5848464126 42442.6720131288 798750.0739275301 1.0366708495 8.8590674228 3874.6500759484 0.0014870109 
22.6427422326 1.6490249356 1.3984471256 1670.8805616018 44619.7592948332 999939.0668852372 0.5928386082 9.3651748497 3900.5360804833 0.0017400056 
22.2090498871 1.7230235428 1.6893922614 1291.0902620072 96751.8492136373 397796.7823348180 1.0635086136 9.1447610621 2449.5275712483 0.0030729568 
22.3713936133 1.7195606722 1.6972658762 1291.0902620072 120939.8115170466 397796.7823348180 1.0635086136 9.1447610621 2449.5275712483 0.0030729568 
22.6812668436 1.8141949378 1.5599437490 1291.0902620072 96751.8492136373 497245.9779185225 1.0635086136 9.1447610621 2449.5275712483 0.0030729568 
22.0981265483 1.7270667289 1.6797583611 1291.0902620072 96751.8492136373 397796.7823348180 1.0635086136 11.4309513276 2449.5275712483 0.0030729568 
23.5943345848 1.6970141048 1.6928305113 1383.3109950077 103662.6955860400 426210.8382158765 1.1394735146 9.7979582808 2624.4938263375 0.0023047176 
20.1640528176 1.6712511456 1.6454602208 1780.0865826203 109711.8417550573 351616.2604729612 1.1933109538 8.1301762675 1990.2957261506 0.0027528039 
19.6201674639 1.7459983879 1.5176601413 2024.5847429268 116191.8380257673 328525.9995420328 1.2582121239 7.6228838703 1454.4888571957 0.0025927274 
20.9102633761 1.7387300284 1.5601391547 1725.4920965395 105347.8836883529 332528.3258411494 1.1451960308 11.8070569760 1675.5133153427 0.0032508242 
19.6687478806 1.7648572915 1.6138880732 1360.7269086902 102230.7076735327 421416.8643476710 1.1238720746 11.7774658008 2304.9120052377 0.0024515827 
22.8667898562 1.8530138349 1.5729488375 1698.1009692123 117994.9040622856 438077.2339452490 1.5983018006 3.5507333901 2101.8241580603 0.0025586339 
22.5743513743 1.7342795118 1.6600608359 1526.7191171743 112073.0491767864 395346.0170738082 1.3163824396 10.5184589231 2314.5671394209 0.0021292345 
20.7915458950 1.7533733373 1.6619612389 1633.9335893165 105783.1812943754 559254.9145343407 1.3405538512 5.4202752949 3226.4506383280 0.0033517465 
21.1134793725 1.6381957606 1.3626459588 1380.8833623473 215604.7544055496 324486.0715972550 0.5030517876 12.8428899718 1145.9041832028 0.0012344784 
23.4265285101 1.5895748871 1.4505485412 1380.8833623473 215604.7544055496 259588.8572778040 0.6288147345 12.8428899718 1145.9041832028 0.0012344784 
23.3536694576 1.5491245332 1.4885485039 1380.8833623473 215604.7544055496 259588.8572778040 0.5030517876 12.8428899718 1145.9041832028 0.0015430980 
20.4825766329 1.6068036471 1.4694796573 1317.4754528518 205704.5360910090 268859.8878948684 0.4799524708 12.2531654323 1093.2861339741 0.0018391208 
20.0284111164 1.6250017401 1.4204622420 1536.1680386629 187049.0226683715 236884.2925013197 0.5596215430 14.2871133339 906.4383673253 0.0015172618 
20.6590075090 1.6051514747 1.5343186080 1136.6797225700 178890.2421720349 230397.2739937528 0.5757843302 14.6997485802 1124.4956085895 0.0015980571 
19.5783286245 1.7156234590 1.5732479637 841.9674823880 160532.9860552775 215801.4823517272 0.6121506015 15.6281778844 1113.7913212829 0.0017798465 
23.4531264529 1.5010262812 1.4873616398 1749.3314508856 33200.3419733639 251126.2610979252 0.5857350206 13.3811904954 1439.3825614583 0.0016757918 
20.0788738951 1.6733669331 1.4145182087 1215.9524097000 108705.2182152139 257782.7836969619 0.5460505872 17.0858449750 1033.5837074895 0.0015110067 
20.0284111144 1.6250017401 1.4204622420 1536.1680386629 187049.0226683716 236884.2925013197 0.5596215430 14.2871133339 906.4383673253 0.0015172618 
20.8666967335 1.6632722324 1.5913054093 998.1606960894 81934.9956705093 183434.3657808205 0.6626246355 19.4842859462 1062.8464438256 0.0020376427 
18.1462671107 1.6632323948 1.4995573639 1023.3983097610 222464.8662778318 214113.9580747710 0.5551786838 16.3932737597 967.2909100703 0.0015757467 
21.6561399657 1.6968608057 1.6394548309 778.8440489424 240810.5737009933 185416.8020112718 0.6009618489 17.7451555608 1047.0591733747 0.0019340798 
23.0454304567 1.5589614668 1.5971738869 1257.2204975091 110984.2498674986 189452.6978831162 0.6140427532 18.1314075040 1069.8501057474 0.0020364607 
20.8999852422 1.6340955461 1.5603909446 1306.1194377477 102935.8530611917 145501.1030891511 0.6500397641 12.8738381495 740.9782419590 0.0028330705 
21.3865392425 1.5770775317 1.5108262504 1710.0866306791 164546.0628575520 167968.1717427641 0.7386400016 13.7271624564 786.1280449495 0.0015827723 
21.8128917327 1.6389348480 1.4750358602 1752.8809767994 140432.7344660626 132354.0098998177 0.6787042558 9.6478577425 538.6135074181 0.0023289161 
19.9015860278 1.7170896663 1.4464063772 1344.4859792038 88469.1435298437 205691.5158229836 0.7331074220 11.0847095415 843.1026111773 0.0016653177 
17.3752764896 1.6748015443 1.5048090052 1263.0290998529 88326.2531156464 866168.4346684150 0.6550440653 8.1665697938 3867.7686096517 0.0019314914 
19.3058732481 1.6099621910 1.5023797195 1578.7863748161 88326.2531156464 866168.4346684150 0.6550440653 8.1665697938 3867.7686096517 0.0019314914 
17.2648197802 1.6709040779 1.5115119810 1263.0290998529 110407.8163945580 866168.4346684150 0.6550440653 8.1665697938 3867.7686096517 0.0019314914 
18.3180819004 1.7427418942 1.5074928955 1263.0290998529 88326.2531156464 866168.4346684150 0.8188050816 8.1665697938 3867.7686096517 0.0019314914 
17.6372248412 1.6792921996 1.4966286204 1263.0290998529 88326.2531156464 866168.4346684150 0.6550440653 10.2082122423 3867.7686096517 0.0019314914 
18.8404026923 1.6885671263 1.5106443764 1263.0290998529 88326.2531156464 866168.4346684150 0.6550440653 8.1665697938 3867.7686096517 0.0024143642 
21.7247933187 1.5878694288 1.6033608662 1379.0215682067 96437.8477895323 667303.2328312790 0.7152011733 8.9165608974 3591.4994232480 0.0021088732 
18.3687871261 1.6519973344 1.4922652229 1428.7326260727 99914.2455069120 767682.8109014528 0.7409827911 9.2379856560 3473.0983433607 0.0015640575 
19.3661922612 1.7674746407 1.5171872811 1070.1028514684 103225.1004758450 739544.0612537493 0.7655367127 9.5441044738 3360.3354101347 0.0019419493 
17.7047097787 1.7324400286 1.5203950496 1258.0692664150 109610.3207730730 685276.4726474637 0.8128907045 10.1344764794 3142.8640389131 0.0019464312 
18.5254865432 1.7557922572 1.5309734537 1255.5893496961 120252.3546017863 594830.4916369882 0.8918140241 11.1184298223 2780.4117535439 0.0019539011 
20.6720700338 1.7815438646 1.5212825988 1043.6047802931 100792.6356007105 760217.4283418576 0.7474970968 9.3192008526 3443.1816467905 0.0024231147 
20.3553012589 1.8008941254 1.5409979438 1091.5973800987 116067.9358582514 630393.6052587940 0.8607815896 8.1065731830 2922.9270058863 0.0023188671 
19.9923083168 1.6025645789 1.5484338439 1190.9239159731 77723.9124109951 864204.9304011536 0.5975786314 10.1168264306 4405.7334578512 0.0017769724 
21.5267047544 1.6370020362 1.6023486032 944063.4140038798 50752.8128262133 543766.5675565670 566.4701833252 14.4698351155 3324.0476160821 0.0027674964 
17.9929952297 1.6816826028 1.5315450821 1227.7161728107 132960.3090301262 548588.8578209006 0.7436230247 9.5399302658 2602.3236093668 0.0016764395 
19.8025300492 1.6076470020 1.5294103061 1534.6452160134 132960.3090301262 548588.8578209006 0.7436230247 9.5399302658 2602.3236093668 0.0016764395 
18.0224394886 1.6786737880 1.5367233125 1227.7161728107 166200.3862876577 548588.8578209006 0.7436230247 9.5399302658 2602.3236093668 0.0016764395 
22.8221736423 1.7633289790 1.4333230498 1227.7161728107 132960.3090301262 685736.0722761258 0.7436230247 9.5399302658 2602.3236093668 0.0016764395 
19.8479028277 1.7574412794 1.5338570498 1227.7161728107 132960.3090301262 548588.8578209006 0.9295287809 9.5399302658 2602.3236093668 0.0016764395 
18.0264377556 1.6852306557 1.5251779321 1227.7161728107 132960.3090301262 548588.8578209006 0.7436230247 11.9249128322 2602.3236093668 0.0016764395 
16.8354422459 1.6995227227 1.5467029327 1227.7161728107 132960.3090301262 548588.8578209006 0.7436230247 9.5399302658 2602.3236093668 0.0020955494 
21.4992935556 1.5721790584 1.5345932110 1315.4101851543 142457.4739608495 587773.7762366792 0.5577172685 10.2213538562 2788.2038671787 0.0017961852 
20.1608029606 1.7530243743 1.4701336120 994.1637521813 150404.0813518628 620561.1569519227 0.6070392038 10.7915246155 2518.8671670839 0.0018963806 
20.0338842272 1.6920383950 1.4519018863 1234.3635323470 155388.0163009305 641124.6709893574 0.5680152550 11.1491230012 2495.0224692888 0.0019592209 
18.6554302520 1.6249560879 1.4936672078 1537.4940843861 142572.1835747566 588247.0634645249 0.6683625520 10.2295842952 2556.3374064762 0.0017976316 
21.4095759264 1.5711517628 1.5065605195 1809.1592504885 138656.2346862035 572090.0167208260 0.6990242261 9.9486141351 2575.0725261724 0.0017482570 
22.6197652580 1.6448577022 1.4377755551 1470.0682573788 161643.3632268011 666933.9794240969 0.5190362172 8.5315393079 2465.0949404235 0.0020380919 
21.4177028501 1.5908243253 1.5451750960 1561.1135288024 130682.6652888249 539191.3918577286 0.7614568556 7.0401993933 2613.2205667411 0.0016477217 
18.4049935200 1.7241647523 1.4610320639 1078.4994597720 158178.8654229657 788838.6875743184 0.6157416960 8.3025383826 3185.7475386103 0.0016230878 
20.5549883365 1.6679919183 1.6628256333 1215.0853903511 154208.3961260355 507814.1003073785 0.8436677157 7.5500552815 2898.8178291968 0.0025297043 
21.3549934769 1.5939010156 1.5957408299 4921.7280061397 83535.7379927122 677771.0235214204 2.4989260112 4.5798544600 3492.4544707873 0.0021291094 
21.3549934769 1.5939010156 1.5957408299 4921.7280061398 83535.7379927122 677771.0235214204 2.4989260112 4.5798544600 3492.4544707873 0.0021291094 
21.5904604367 1.6198317376 1.5305493104 5882.4745623633 381612.1223497661 868360.5620653033 3.2464449385 27.2823082257 4259.7593608325 0.0014765321 
18.0649387220 1.6728192144 1.4802702513 1580.3050404085 72231.9036888415 937556.1503864671 0.7737648618 9.0815384156 4088.4225344420 0.0018817228 
19.3215871964 1.6132432748 1.4772282385 1975.3813005106 72231.9036888415 937556.1503864671 0.7737648618 9.0815384156 4088.4225344420 0.0018817228 
17.7396217424 1.6678930726 1.4890109468 1580.3050404085 90289.8796110519 937556.1503864671 0.7737648618 9.0815384156 4088.4225344420 0.0018817228 
19.3950261509 1.7357326210 1.4836530736 1580.3050404085 72231.9036888415 937556.1503864671 0.9672060772 9.0815384156 4088.4225344420 0.0018817228 
18.6884790342 1.6782967740 1.4697012411 1580.3050404085 72231.9036888415 937556.1503864671 0.7737648618 11.3519230195 4088.4225344420 0.0018817228 
23.1575273224 1.5612137822 1.5892192643 1580.3050404085 72231.9036888415 937556.1503864671 0.7737648618 9.0815384156 5110.5281680525 0.0018817228 
19.8229657600 1.6859743572 1.4872737991 1580.3050404085 72231.9036888415 937556.1503864671 0.7737648618 9.0815384156 4088.4225344420 0.0023521535 
19.2889362397 1.6477408907 1.4517099155 1693.1839718662 77391.3253809016 999996.5560521652 0.8290337805 9.7302197310 4380.4527154736 0.0014112921 
18.3746844891 1.6382703675 1.4946341712 1741.5606567767 79602.5061060702 999998.4363448852 0.8527204599 7.0891600897 4505.6085073442 0.0016129053 
21.5910417029 1.5978518833 1.5149269359 1822.1884649608 83287.8073146846 999994.9839493268 0.8921982590 4.9577786248 4714.2014937954 0.0014784965 
22.8928004757 1.7004294493 1.4801804260 1569.9386079276 71758.0792477339 959921.3978027947 0.7686891448 7.5392654923 4061.6034361840 0.0027457792 
22.9775241554 1.5791779978 1.4995841065 1710.6259058815 78188.5538056223 999998.7844587427 0.5888637417 7.7123102163 4425.5769125426 0.0023096364 
20.5841279342 1.6305962359 1.5001963611 1747.8604388739 56673.0562247177 999990.9263455531 0.7294760656 7.3211021594 4521.9067348570 0.0024318975 
22.7622359690 1.6033501146 1.5075733850 1831.6381381066 39864.6445315506 999994.3206857741 0.7073316676 6.4408840313 4738.6488350646 0.0027069848 
20.5117238774 1.6804173187 1.5005701915 1578.5877165047 69950.5167348453 999993.0277557891 0.7594733230 4.8186994916 4297.0728723756 0.0025719839 
16.9228705345 1.6873928498 1.5525749825 1437.1435273705 80434.4552939922 999990.8598043735 0.8676456512 3.9726990012 4752.8638106833 0.0019422992 
21.6731298763 1.6846048449 1.4142097568 1655.1556696821 86772.3188150352 999997.9697637558 0.9110940197 14.0141152570 4297.8945133090 0.0012563017 
21.2746366346 1.7326471127 1.5137453103 2423.0595716759 77492.3603292758 997411.5516904290 1.4436499816 9.1285118654 4571.2938564845 0.0028578813 
19.5783286245 1.7156234590 1.5732479637 841.9674823880 160532.9860552775 215801.4823517272 0.6121506015 15.6281778844 1113.7913212829 0.0017798465 
19.6008408542 1.6367934492 1.5699445618 1052.4593529850 160532.9860552775 215801.4823517272 0.6121506015 15.6281778844 1113.7913212829 0.0017798465 
19.4735184148 1.7125075475 1.5802250993 841.9674823880 200666.2325690968 215801.4823517272 0.6121506015 15.6281778844 1113.7913212829 0.0017798465 
19.8096478561 1.7192025407 1.5647112660 841.9674823880 160532.9860552775 215801.4823517272 0.6121506015 19.5352223556 1113.7913212829 0.0017798465 
17.8618237023 1.7343390769 1.5850317314 841.9674823880 160532.9860552775 215801.4823517272 0.6121506015 15.6281778844 1113.7913212829 0.0022248081 
19.3290332915 1.7275309643 1.5638163512 902.1080168443 120399.7395414581 231215.8739482791 0.6558756445 16.7444763048 1193.3478442317 0.0019069784 
20.9145433795 1.7381476057 1.5402228210 932.1782840724 80266.4930276388 238923.0697465551 0.6777381660 17.3026255149 1233.1261057060 0.0019705443 
19.7921443805 1.6068667372 1.5676368265 919.2910266889 149066.3441941863 235619.9858330083 0.4716058206 17.0634187106 1216.0782793599 0.0019433018 
23.2435745716 1.6405913296 1.5333222419 941.3834679177 145790.1608053031 241282.4153990886 0.5844878193 17.4734875180 1245.3031245247 0.0014179098 
19.7921443786 1.6068667373 1.5676368265 919.2910266889 149066.3441941863 235619.9858330084 0.4716058206 17.0634187106 1216.0782793599 0.0019433018 
20.0529307659 1.6173162440 1.5724174626 976.7764604986 140541.5812945412 250353.8586835235 0.5357729130 13.1070915937 1292.1225193297 0.0018157463 
22.9737078745 1.5649946496 1.5787144550 1044.1809495540 130545.8789141731 267630.0468494217 0.4975840687 9.8930262127 1381.2881183530 0.0018336962 
18.0437206274 1.6630801393 1.5869935592 906.7311840078 150928.8974327641 232400.8203362571 0.5386060523 13.0029803440 1199.4635714673 0.0022964791 
19.3175366557 1.6627888096 1.5925711515 889.4050420528 153498.2657464946 227960.0228048414 0.5156651688 10.7677267569 1176.5437949386 0.0027357638 
21.0786942295 1.5874386807 1.5774062922 1019.7007580132 134176.1520945661 261355.6220845084 0.4833760035 13.4595896554 1348.9046528965 0.0022076616 
17.8517817588 1.7222575393 1.5753045806 835.8834183535 161435.2181499669 214242.0990443788 0.5754867179 19.9039611352 1105.7430559264 0.0023217757 
21.5125676503 1.7975751503 1.5734227569 731.7346527532 176879.8877678638 187548.1251418574 0.6144380425 24.9094285964 967.9705247131 0.0025658154 
21.5125676503 1.7975751503 1.5734227569 731.7346527532 176879.8877678638 187548.1251418574 0.6144380425 24.9094285964 967.9705247131 0.0025658154 
21.7680723185 1.8213610407 1.5926434070 826.2052125625 189079.9081374033 211761.5149364645 0.7561550280 16.7525632597 1092.9403030399 0.0024708018 
22.1698212048 1.7656289671 1.4661810094 853.2700828293 168484.8422007944 262582.2380099834 0.5942178290 20.1076863199 1128.7428942863 0.0015796379 
22.8572633990 1.5765150854 1.3921970545 1371.4129386080 165576.8103198385 392778.9109325194 0.3848730970 11.1122933084 1437.2240107293 0.0013839016 
19.6201674639 1.7459983879 1.5176601413 2024.5847429268 116191.8380257673 328525.9995420328 1.2582121239 7.6228838703 1454.4888571957 0.0025927274 
19.8420932942 1.6777323160 1.5157858926 2530.7309286585 116191.8380257673 328525.9995420328 1.2582121239 7.6228838703 1454.4888571957 0.0025927274 
19.2147115320 1.7443466520 1.5222539151 2024.5847429268 145239.7975322091 328525.9995420328 1.2582121239 7.6228838703 1454.4888571957 0.0025927274 
23.2243269727 1.8140666543 1.5196971553 2024.5847429268 116191.8380257673 328525.9995420328 1.5727651548 7.6228838703 1454.4888571957 0.0025927274 
20.1770352713 1.7478942696 1.5120152009 2024.5847429268 116191.8380257673 328525.9995420328 1.2582121239 9.5286048378 1454.4888571957 0.0025927274 
20.3235161884 1.6473087723 1.6356916720 2024.5847429268 116191.8380257673 328525.9995420328 1.2582121239 7.6228838703 1818.1110714946 0.0025927274 
22.4242402861 1.8064494248 1.5122115777 1817.9944630363 102980.5211656946 371627.0781991509 1.4232836853 8.6229706754 1645.3110104721 0.0020995045 
22.3714072349 1.6575306786 1.6385103329 2019.2223055348 125604.9629424810 329644.7687113680 1.2624968652 7.6488429952 1845.6389667161 0.0032400050 
19.8985426925 1.7429567696 1.6600649512 2063.9191485410 123337.9178440929 263672.5022631619 1.7278929024 6.1180693989 1495.1216527839 0.0023934852 
23.2200810641 1.7036842272 1.7000517937 2120.8520165067 94641.8403539498 287475.5928369462 1.7686748052 5.9846055908 1753.0780667386 0.0023522651 
20.4604010907 1.5938616107 1.5113717423 2061.6112525119 38100.4440974234 724273.7262608740 0.8285627389 8.8508001013 3652.6743636987 0.0023508122 
23.2538365995 1.5405851514 1.5061993923 2577.0140656399 38100.4440974234 724273.7262608740 0.8285627389 8.8508001013 3652.6743636987 0.0023508122 
21.0419253088 1.5814167228 1.5289803847 2061.6112525119 47625.5551217792 724273.7262608740 0.8285627389 8.8508001013 3652.6743636987 0.0023508122 
19.0533142388 1.6531817351 1.5172547149 2061.6112525119 38100.4440974234 724273.7262608740 1.0357034236 8.8508001013 3652.6743636987 0.0023508122 
20.4997167553 1.6071653563 1.4907397395 2061.6112525119 38100.4440974234 724273.7262608740 0.8285627389 11.0635001266 3652.6743636987 0.0023508122 
23.2463010746 1.6071682499 1.5094474254 2061.6112525119 38100.4440974234 724273.7262608740 0.8285627389 8.8508001013 3652.6743636987 0.0029385152 
22.9916218391 1.6533346311 1.4640451444 2250.9428981508 41599.4644737174 790788.6603052397 0.9046552353 6.8187286495 3391.7690520060 0.0025667031 
21.2495192969 1.6600415891 1.4272378668 2305.0376540476 42599.1845812300 809792.9271750588 0.9263959486 8.4508368314 3317.2246772366 0.0018727680 
23.0026584754 1.6729285904 1.3586034884 2426.7508548154 44848.5548231333 852552.5276321513 0.9753125535 8.2508551965 3149.4998340055 0.0013398944 
19.9033517683 1.6216881842 1.4658011220 2131.1616529507 39385.7985213681 748707.7836649269 0.8565150845 10.9492249067 3556.8315961381 0.0020463130 
19.9915937044 1.6009723228 1.4602758451 2071.2710303506 38278.9655451935 727667.3453447707 0.8324450091 13.0144730353 3639.3628682042 0.0017861179 
20.4683357582 1.6018109353 1.4751164342 2211.5039684559 28624.0259979210 776933.1962670821 0.8888047070 10.6573760113 4042.4722084423 0.0021088325 
23.5372306493 1.6239319210 1.4940595890 2277.2816126806 30089.5864951856 800041.8300743885 0.9152407797 6.5263057647 3854.4643432312 0.0029366175 
19.6157558264 1.6182684993 1.4755646602 2006.4231325438 47780.4698022203 704885.3448451746 0.8063826020 11.5804909809 3327.8437283464 0.0020770118 
19.4215414742 1.6079237675 1.4533215856 1870.9938924755 56625.9114557376 657307.1022305675 0.7519535131 14.1075835891 3064.5334209041 0.0016472090 
19.2639309192 1.6212557292 1.5748073929 1552.4044656203 57164.0757849260 722755.2054050865 0.8268255645 8.9896243944 3865.6918098967 0.0021837383 
22.5803840986 1.5505622325 1.5389309466 1702.3190484326 69430.6402604834 600093.0668371676 0.6437961900 10.1951782811 3006.7545727096 0.0021696426 
23.1623395794 1.5437400104 1.5120125849 1993.5453323162 66444.2397234583 711832.6181206495 0.6859708226 6.5679194540 3282.4112775389 0.0019040301 
19.7841631040 1.6095782924 1.5779843485 2199.9813982307 33099.4993758645 781258.8226099876 1.1541815637 4.8735719408 4184.9519125556 0.0020949017 
19.3425940741 1.6629716180 1.5485409197 2538.6356241496 7101.3798927900 902886.8653523242 1.5073510589 1.8766742257 4935.5305302260 0.0021028237 
20.3628881099 1.5937209573 1.4918122048 1630.8066836808 74237.1245706678 583029.4142541233 0.6111338286 7.6624380590 2567.8444976643 0.0019639425 
22.7288983352 1.6089409634 1.4257345582 1670.0077927111 82773.6489635386 513166.5186786419 0.5032879606 6.9988448913 1918.9208415481 0.0018540446 
21.7781260905 1.5941869014 1.5437563390 1846.5319639145 52530.0452339039 771140.9969822981 0.7761239113 4.0177008996 3657.7226649128 0.0024257190 
21.1272775844 1.6265738805 1.5536454622 2008.4614726752 36247.1986798491 887710.1269107899 0.9402645803 1.2531299516 4144.6866587617 0.0025990496 
21.7109245711 1.8030694577 1.6007484522 990.9505819680 54781.9938279944 567471.2272430297 0.8427902755 5.5692407033 3042.5845157798 0.0033093440 
22.1065184830 1.6758061360 1.6808631272 1015.8613490140 88235.0586583940 527121.8546721821 0.7225707070 2.7319816751 3077.4622201712 0.0030589158 
19.5546720964 1.6022910168 1.5071797657 2256.4317744134 59646.1165754797 916893.8608329322 0.9229036371 9.2584950548 4327.3464489503 0.0020863942 
19.3996546922 1.6193763816 1.5565837503 1906.6196643269 77905.2175267784 998778.8163944031 1.0178899761 13.6883533989 5291.9176507486 0.0018948789 
20.4554140699 1.5997286241 1.4312834454 1925.9863209505 74575.8594825072 646284.1247644252 0.7316053782 6.5298483570 2644.0290985475 0.0013931516 
21.1369754216 1.8477776642 1.6296413639 169.8845229998 147589.1813000306 529761.7670999644 0.1678246131 1.1307696705 2782.7165986556 0.0027888069 
23.2266759005 1.8224287982 1.5507547020 3252.7387743674 73656.4165265604 858040.7364930273 2.7123574963 6.4141238674 4118.4865285688 0.0029301297 
21.6561399657 1.6968608057 1.6394548309 778.8440489424 240810.5737009933 185416.8020112718 0.6009618489 17.7451555608 1047.0591733747 0.0019340798 
23.0364461345 1.6100527278 1.6366222875 973.5550611780 240810.5737009933 185416.8020112718 0.6009618489 17.7451555608 1047.0591733747 0.0019340798 
21.8021763197 1.6940357002 1.6452354321 778.8440489424 301013.2171262416 185416.8020112718 0.6009618489 17.7451555608 1047.0591733747 0.0019340798 
20.4806732843 1.7912675693 1.5211829930 778.8440489424 240810.5737009933 231771.0025140898 0.6009618489 17.7451555608 1047.0591733747 0.0019340798 
21.5335679035 1.7002102645 1.6323411358 778.8440489424 240810.5737009933 185416.8020112718 0.6009618489 22.1814444510 1047.0591733747 0.0019340798 
19.3636263467 1.7174290394 1.6471280284 778.8440489424 240810.5737009933 185416.8020112718 0.6009618489 17.7451555608 1047.0591733747 0.0024175998 
21.7652403113 1.6363823177 1.6513352508 850.3705432330 262925.8304694518 202444.8756653682 0.5580360025 13.6710127025 1143.2176688887 0.0021116994 
23.5137969225 1.6029100961 1.6600105738 886.1337903784 273983.4588536812 210958.9124924164 0.5365730794 9.4157968282 1191.2969166457 0.0022005092 
21.5793097339 1.6206562947 1.6394391992 881.0247550719 195000.3989663292 209742.6215171238 0.5396392112 15.7274848119 1184.4284526804 0.0021878221 
22.5387270521 1.5897452136 1.6289412264 932.1151081366 141993.9898863729 221905.5312700497 0.5089778924 14.7186494375 1253.1130923333 0.0023146932 
18.1367220353 1.6539348692 1.5760730472 915.0452700573 210709.5078453821 174595.8705744606 0.5192221698 21.1397655537 893.6100790132 0.0022723042 
23.0589340900 1.7093639083 1.4592217316 983.1458806147 195658.9749175765 169185.4048560550 0.4783523302 22.8370705501 686.0031351607 0.0024414164 
21.6561399612 1.6968608057 1.6394548268 778.8440489424 240810.5737009933 185416.8020112718 0.6009618489 17.7451555608 1047.0591733747 0.0019340798 
20.4785288872 1.6224393352 1.5844792465 963.2097907412 302456.8354951207 232088.2321839844 0.4903167574 2.5340849140 1123.9675979401 0.0023919097 
23.3741080440 1.6284880775 1.5126166549 1058.9898395604 372304.0455732618 278984.4136114677 0.4328354045 1.1845869146 1167.2577695452 0.0026297574 
21.6561399585 1.6968608057 1.6394548214 778.8440489424 240810.5737009934 185416.8020112719 0.6009618489 17.7451555608 1047.0591733747 0.0019340798 
20.9810744064 1.6625782829 1.6636286666 937.1648668390 219906.6380199725 181273.9201826944 0.6561877970 11.7838503040 1040.1110193712 0.0023272331 
20.6097038981 1.6971702537 1.6760363596 988.5094168965 200854.2925472836 172580.4506251460 0.7589210021 8.1694421199 999.2419718917 0.0024547355 
21.6542537794 1.6667832133 1.6148830029 1016.8667140542 216440.3875257876 184045.2956472877 0.7135218394 20.9783303450 1023.0796162913 0.0018112525 
19.0868028308 1.6954744051 1.6159566280 849.6934251650 134330.2185201808 227851.3637058783 0.6015330918 17.3003347857 1270.6868841428 0.0022697432 
19.1834002341 1.7267721509 1.6221532422 746.7874896560 199974.5541275799 209135.6961346553 0.5746315276 21.9359330220 1160.1746276492 0.0023019595 
22.5071285780 1.6024036441 1.5403802485 800.1541604821 205339.3560718636 172680.5692672502 0.3380135924 20.4835192327 830.6257453881 0.0026982744 
18.1696799214 1.7100958394 1.5046811816 683.1781092452 196135.3787150521 279327.3435756611 0.3739956805 10.5137273378 1195.1355973924 0.0022388772 
20.3214691542 1.6919380763 1.5673273302 517.7440615724 98846.9705610474 235292.4190478065 0.3514023906 24.7480791262 1311.1012145203 0.0020605006 
22.5071285780 1.6024036441 1.5403802485 800.1541604821 205339.3560718635 172680.5692672501 0.3380135924 20.4835192327 830.6257453881 0.0026982744 
23.5943345848 1.6970141048 1.6928305113 1383.3109950077 103662.6955860400 426210.8382158765 1.1394735146 9.7979582808 2624.4938263375 0.0023047176 
20.2843928432 1.7970397789 1.5639458611 1383.3109950077 103662.6955860400 532763.5477698456 1.1394735146 9.7979582808 2624.4938263375 0.0023047176 
23.3698548381 1.7012132304 1.6832404889 1383.3109950077 103662.6955860400 426210.8382158765 1.1394735146 12.2474478510 2624.4938263375 0.0023047176 
22.1626379812 1.7175744268 1.6914824988 1383.3109950077 103662.6955860400 426210.8382158765 1.1394735146 9.7979582808 2624.4938263375 0.0028808970 
20.2843928432 1.7970397789 1.5639458611 1383.3109950077 103662.6955860400 532763.5477698456 1.1394735146 9.7979582808 2624.4938263375 0.0023047176 
22.9243566068 1.8307378360 1.6336426600 1170.4274412154 104634.1285934061 474938.3996862049 1.1501516295 9.8897758824 2649.0882083003 0.0028640988 
18.3100828769 1.7306572848 1.6123721623 1163.8841423457 111397.1526732592 521916.1814316032 0.8582323051 10.5290012798 2820.3119532029 0.0026099655 
19.7860015693 1.6521283191 1.5775704479 1054.1707160147 115264.3812168689 569768.8530394665 0.5751775111 10.8945227793 2918.2210166356 0.0027625894 
23.3904546257 1.6798427230 1.6771064341 1564.0844287018 150538.9168601458 406483.5079719033 1.2237029837 8.9796840988 2405.3098415452 0.0020512651 
23.1935199584 1.6507222983 1.6456835920 725.3071764918 136406.7650008075 661937.3738513425 0.5140093891 10.8361377310 3813.2028074869 0.0018795375 
21.9166645332 1.7219656930 1.7112563724 1159.8460940425 223300.4612893915 895217.0020453327 0.9785785464 2.3385207505 5369.7843762834 0.0027495353 
23.6320645504 1.8388553880 1.7033586899 927.8768752340 223300.4612893915 895217.0020453327 0.9785785464 2.3385207505 5369.7843762834 0.0034369192 
23.5964478067 1.8253972852 1.7082020598 994.1537948936 167475.3459670435 959161.0736199992 1.0484770140 2.5055579470 5753.3404031608 0.0029459307 
23.6271596952 1.8291444318 1.7039067596 1027.2922547233 111650.2306446957 991133.1094073323 1.0834262478 2.5890765452 5945.1184165995 0.0030441284 
23.4766169989 1.8265741353 1.7100018696 1013.0900576534 207350.4283401492 977430.8083556183 1.0684480047 1.8016154762 5862.9278394115 0.0030020437 
20.6111898053 1.8187164433 1.6543581381 914.2129538548 189400.8285780281 999997.0351452150 0.8550407924 2.1638308712 5541.1944624306 0.0032862076 
21.8476918279 1.7178043407 1.6591556881 907.3809931652 172451.0122223464 999993.2793698442 0.6709495971 2.0764859315 5626.8995055042 0.0035545437 
20.6665567257 1.6296518635 1.4943727195 2065.2019481020 77336.5125888079 179081.5760976378 0.8347343722 5.6720861899 764.3851312718 0.0022865654 
23.6412134682 1.5789222044 1.4854776766 2065.2019481020 77336.5125888079 179081.5760976378 0.6677874977 7.0901077374 764.3851312718 0.0022865654 
22.9881191679 1.5515030269 1.4789928080 2212.7163729664 82860.5492022942 191873.1172474691 0.7154866047 6.0772352035 818.9840692198 0.0017149240 
23.5545785264 1.5542481868 1.4407916113 2004.3054820474 107467.5355404581 210454.8223395163 0.5702204012 6.9409985119 829.2268141848 0.0015968405 
21.0814335670 1.5931490282 1.4648441353 1382.7026116616 141364.6694973748 185146.2948764516 0.5790236875 8.2607859386 796.2844722730 0.0014088716 
19.6593678069 1.6760467198 1.6248196074 1291.1390616253 74769.0053813108 546174.0523504338 0.8942773855 6.1765392387 3013.2334260026 0.0020753651 
19.3622088406 1.6195211778 1.5776079127 452525.0774274608 961822.9502268930 315050.5438514366 237.6870637604 75.6519126598 1600.1204284045 0.0020938397 
19.2840573140 1.6549932275 1.5193159155 218547.5918100630 993166.8750447962 740240.8282438070 102.2901395562 8.4316527864 3153.5296948222 0.0022871884 
17.7047097787 1.7324400286 1.5203950496 1258.0692664150 109610.3207730730 685276.4726474637 0.8128907045 10.1344764794 3142.8640389131 0.0019464312 
17.3872337123 1.6625689788 1.5176468290 1572.5865830188 109610.3207730730 685276.4726474637 0.8128907045 10.1344764794 3142.8640389131 0.0019464312 
17.2740170151 1.7299591736 1.5267649513 1258.0692664150 137012.9009663413 685276.4726474637 0.8128907045 10.1344764794 3142.8640389131 0.0019464312 
21.9706143495 1.8020209440 1.5233577256 1258.0692664150 109610.3207730730 685276.4726474637 1.0161133806 10.1344764794 3142.8640389131 0.0019464312 
18.3372531150 1.7352311131 1.5126108501 1258.0692664150 109610.3207730730 685276.4726474637 0.8128907045 12.6680955993 3142.8640389131 0.0019464312 
22.7126179907 1.6244798732 1.6386124768 1258.0692664150 109610.3207730730 685276.4726474637 0.8128907045 10.1344764794 3928.5800486414 0.0019464312 
18.7987083529 1.7460579583 1.5259383652 1258.0692664150 109610.3207730730 685276.4726474637 0.8128907045 10.1344764794 3142.8640389131 0.0024330390 
18.7311609245 1.6273038439 1.5191227242 1347.9313568732 117439.6293997211 734224.7921222826 0.6096680284 10.8583676566 3367.3543274069 0.0020854620 
17.8710654640 1.6543071966 1.5314408161 1386.4436813553 120795.0473825703 755202.6433257763 0.6967634610 7.9110964355 3463.5644510471 0.0021450466 
20.4570709911 1.6098364592 1.5402365517 1450.6308888255 126387.4106873189 790165.7286649328 0.6386998392 5.5325968536 3623.9146571141 0.0022443544 
19.0857173260 1.6318766707 1.5174927817 1441.4612877583 90356.6128238671 785171.0021879103 0.6469946423 9.1298928051 3601.0074848189 0.0022301675 
21.9698569886 1.5895253485 1.5050366675 1533.1572984300 67028.4687526299 835118.2669581338 0.5640466113 8.6276009679 3830.0792077717 0.0023720357 
20.2804041577 1.7457977622 1.4973112412 1246.2797793287 90687.5894276175 678854.6814627205 0.8235554513 14.7595712743 3113.4119602478 0.0019281910 
18.7525623928 1.6510478051 1.5562999604 1507.1241861291 132952.9057657968 820937.9035665176 0.7733997031 0.9707946205 3765.0442095759 0.0023317584 
22.7126179909 1.6244798732 1.6386124768 1258.0692664150 109610.3207730730 685276.4726474637 0.8128907045 10.1344764794 3928.5800486414 0.0019464312 
20.4524561710 1.7995883834 1.5836570715 1306.0602987247 131164.8283063786 516358.0633830144 1.1432007822 7.0155884683 2587.3191970062 0.0020206809 
21.3422604864 1.6037122092 1.6000910161 1441.1782587051 131887.6134556871 462571.7721979981 0.8021727309 11.5328598896 2483.7661188399 0.0019119450 
19.5503375208 1.6152447652 1.5306500516 1386.3922112474 110253.1332268787 610647.0773212120 0.6190583627 15.2062157454 2962.9786914807 0.0023008193 
20.9344639180 1.6448786216 1.4841980366 1254.8171712493 90239.8553586253 592109.0477066848 0.5460557933 21.7801105372 2818.2617902393 0.0024879975 
22.7959192004 1.8136062045 1.6129740554 953.4472201235 122950.2138169835 368695.1728548601 0.9072165792 12.1066483421 1985.9089343873 0.0022652269 
21.9155277206 1.6688691596 1.4706589184 1541.3414752700 121697.5381166364 741965.0020386440 0.6503354774 5.8982883019 2933.0923777729 0.0023846979 
23.0840181461 1.5701541189 1.6045877086 1457.5170566600 104063.7085566457 683782.9390916546 0.7033840008 8.1539533570 3641.1174374625 0.0022550083 
19.6254585728 1.7138277914 1.5916281299 1154.6454264513 151792.5637159690 580991.6278146952 0.8558454917 8.3593846585 3012.7744334642 0.0017864182 
18.4237343443 1.6900421740 1.5071130315 1256.4432188322 99925.0880658492 638692.7601770742 0.6794732489 15.9572935083 2980.5629145762 0.0022172143 
18.7653207607 1.6609704867 1.5658196194 1333.1372807040 120482.6440368526 484332.5895806010 0.8147249746 13.4741845018 2492.9955561925 0.0018242347 
19.4149813298 1.6166645094 1.5662233904 1315.3129626908 127499.2017502110 615875.4748013422 0.6539416590 10.2959829618 3061.3238429115 0.0021910078 
21.0427655780 1.6219087439 1.4884155849 1646.3616479916 111770.8211081624 790012.8390204408 0.6382755117 11.1820352092 3405.7750720904 0.0023012542 
18.4237343441 1.6900421740 1.5071130315 1256.4432188322 99925.0880658492 638692.7601770742 0.6794732489 15.9572935083 2980.5629145762 0.0022172143 
19.8228412632 1.6614191268 1.5864997856 1106.6105891081 100044.8877340200 526697.0897462722 0.7081430973 21.2157673592 2974.9703195203 0.0020830755 
18.6636861323 1.6648805114 1.5124620688 1487.9356273121 118558.1031727481 876224.2318915380 0.7168385736 6.8587519735 3830.5009166252 0.0022809267 
19.0186221998 1.6370328228 1.5493992590 1577.1701672866 135213.9607874578 999999.1928796158 0.7723509665 2.8610836042 4581.6515667364 0.0022332298 
21.4243334911 1.6172507079 1.5387379980 1591.3596242961 94264.3892512841 961317.7471281791 0.6961374780 3.6848140447 4372.8912447544 0.0024978736 
23.5511154087 1.7182051203 1.4795825528 1423.1109139754 91777.5242808776 999999.9450707852 0.7156137793 0.6488283737 3906.7929468023 0.0027521318 
22.5142021551 1.6222463712 1.4973485552 1818.1675439255 40175.3443783377 996057.7301617484 0.7164182893 4.9933028415 4470.3797267520 0.0026501794 
19.8786729643 1.7840881582 1.5168303075 991.9419401594 135305.6077036814 975312.6723344078 0.6823770057 0.7780168973 4118.5720508594 0.0024816367 
19.2774934749 1.7011220068 1.5006010529 1602.0198626036 86800.4108038316 999999.8634565531 0.8191531850 0.7703209928 4089.5916121113 0.0023689385 
17.2474325392 1.6832525994 1.5384494958 1749.8959497151 94576.0290462226 999999.3755084047 0.9522054481 0.0833927847 4411.6897501026 0.0021854586 
20.6481256659 1.6122702123 1.5561117236 1891.6135981372 150886.3106190298 990037.1945960044 0.8741043910 0.6455466390 4534.5006406450 0.0022235620 
19.0793545001 1.6563582564 1.6003440433 1681.8520661918 110549.5208258719 987449.3756576988 1.0524369698 3.7946794117 5082.5529273153 0.0019289208 
18.4895222321 1.7783255679 1.5034798307 1404.8310833882 189875.1336508760 977121.7805416835 0.9840292583 1.2624898125 4081.7085349427 0.0018607862 
16.7793956480 1.7177325413 1.5144657420 1631.0739034967 184332.6029624150 972395.1891982652 1.0084860020 0.9655605547 4216.2858473564 0.0017128856 
20.5400545877 1.7945408748 1.5003701074 1196.0968596231 71718.5736023197 968494.5248833888 0.8711536221 2.5279624398 4066.0610309002 0.0019915712 
19.0605101186 1.6464263838 1.5518383751 1735.5570191088 48548.9521275241 997922.4204632792 0.8678753838 0.7123784565 4563.5515566304 0.0023526146 
22.7300096982 1.6432227313 1.6675275934 1403.6715607677 151793.3049846271 976193.5929747097 0.9674719673 0.0097179850 5468.7412369627 0.0020343530 
19.8786729643 1.7840881582 1.5168303075 991.9419401594 135305.6077036814 975312.6723344076 0.6823770057 0.7780168973 4118.5720508594 0.0024816367 
17.2111842589 1.7347443525 1.5605078263 1545.0112791067 200690.4135822984 988428.5015180784 1.0973328112 0.5154017837 4653.5384178013 0.0018020194 
19.0287871846 1.7021103185 1.5822706181 1719.4684888486 265176.3335722876 998395.4898354230 1.2104224058 0.4981630175 4947.2771112519 0.0017072434 
20.4017339340 1.7762475196 1.4998710380 1072.3658876799 171013.2199035233 973933.6057095174 0.6988068553 0.6809291984 3959.5376019868 0.0023846690 
16.8132054913 1.7309406618 1.5700887740 1040.0704344442 184517.1324611573 971635.5557122702 0.6832740300 0.6562225294 4560.3897540798 0.0024864970 
21.1522340073 1.6158720813 1.5966488368 1394.2743200110 253279.2951858502 974472.1349664452 0.7179838455 0.5444299141 4801.5655845664 0.0024160710 
21.0677050397 1.7539536378 1.5963987066 1312.5575529723 154252.2411635898 974007.1606850498 1.0953947575 0.4757227633 4964.9040775957 0.0016959957 
20.6868734011 1.6487206625 1.6530196457 1095.4052435525 193573.0735046534 955930.4110382656 0.7154920621 0.4934140307 5201.8928614448 0.0022797549 
23.3050443189 1.8275403626 1.5258511358 528.6070802059 175866.1172086771 954597.8117038734 0.4184110312 0.9243377472 4121.7412904684 0.0028136951 
23.3050443189 1.8275403626 1.5258511358 528.6070802059 175866.1172086771 954597.8117038734 0.4184110312 0.9243377472 4121.7412904684 0.0028136951 
21.7684176692 1.8454924538 1.5590922489 786.1833462547 204529.9162958715 958966.1492492557 0.7160618033 0.7498330554 4410.5327240361 0.0022499575 
16.5377231871 1.7446252736 1.5942195836 1341.3288466698 194661.8028401959 999151.3834878008 0.9821512129 0.2259914428 4904.4574365399 0.0022424029 
17.2573669901 1.7819815942 1.5605347198 1576.6921571171 196985.5025273784 999999.6413277962 1.2109409756 0.0977770871 4618.6511131766 0.0021042931 
16.3664011813 1.7371997990 1.5787010129 1266.7863767215 135127.1131554212 977657.8485420702 0.8898087224 0.6104131771 4683.0169855256 0.0021497656 
20.3015268978 1.7906988416 1.5147743920 1446.3826205320 81705.8926366838 980481.9466835861 1.1452266613 0.8349512517 4325.3489916195 0.0016140754 
19.2950642011 1.7711690268 1.5272219852 953.6256997896 174278.6494740770 976961.4818994615 0.6381128181 0.5583326393 4213.2442025529 0.0026214719 
18.1508904438 1.7298260049 1.6409721983 752.1198439500 288364.5663287920 966665.6385069084 0.5619708143 0.2624752205 5154.2379509490 0.0027738270 
19.6468672868 1.7437563892 1.6687133379 494.7865775643 364983.2929154773 961169.5334893274 0.3980518603 0.0885062423 5389.8484336607 0.0030858577 
23.1189157359 1.8007804665 1.5466517417 356.6337515840 137671.7542725790 977208.8971913245 0.2648025900 0.4233819486 4465.5283147407 0.0034894301 
21.9694051502 1.8365031301 1.5466808635 765.2882741412 73649.0418692465 980602.9413355682 0.6465298552 0.4360988973 4409.9771117264 0.0026849554 
18.7788062364 1.6537842101 1.6005656490 1355.7838033009 152203.0448510781 978324.2386763999 0.7855542494 0.3657198022 4856.9862127715 0.0023519056 
23.1499036906 1.5975803952 1.6087984010 1855.3588291593 159468.6901403276 978881.9094189378 1.0459300790 0.3368887290 5052.7151617869 0.0017831434 
20.4159322503 1.7938573436 1.6006748958 798.9909406970 118393.8926165851 999999.0152847620 0.6373494185 0.0735594432 5047.4250971168 0.0034848226 
23.2962735258 1.8700013630 1.6158265947 930.5371748296 143999.6307084135 999999.9801181147 0.9284314164 0.1232687608 5178.6615725965 0.0034421090 
20.0953947580 1.6946126655 1.6350221055 1346.8291591371 102167.8172889599 996688.4564477555 0.9028559462 0.0843941080 5290.5810706453 0.0030874145 
20.6490899718 1.6729671098 1.6687044378 1921.4939538389 104815.1312811787 999999.7092472473 1.3329164139 0.5670531993 5594.2106974349 0.0027056872 
21.4286727216 1.8283308859 1.6694616096 1735.6294302330 37296.3554699051 997651.6396537016 1.6974924221 0.3108671363 5659.1865488196 0.0033357083 
20.1837195288 1.7834104567 1.6502915132 955.1428118619 72994.7587270764 990298.1925026721 0.8087860561 0.1109203175 5439.8743985919 0.0034580142 
18.6263909404 1.8088649077 1.5968864029 2090.5514802967 105610.6637971403 996004.9224897358 1.7616693493 0.5455939916 4931.7438753594 0.0027802582 
21.5954654219 1.6593243090 1.6540833839 2312.3424910934 41247.1844020009 996846.8804745920 1.4923835094 0.5695933169 5501.6578563922 0.0029710144 
21.8891216449 1.7052829067 1.6772561542 3689.2632348394 61309.8040712767 999999.1677662488 2.7523850820 0.7338443876 5763.0586876719 0.0033505968 
22.6740285543 1.8162670167 1.5673498708 3299.7020482465 199244.2108574928 999999.8118364929 2.6459632029 0.9246274624 4770.7248088757 0.0035668532 
23.5685718337 1.8041144777 1.5290241560 4099.4968924364 228113.6839975202 999999.9462251904 2.9936757502 0.5065550913 4382.0614065078 0.0032671907 
21.5676755635 1.7556518578 1.5557275893 3899.4702886069 89162.0672727151 999999.9847415623 2.5936293639 0.5513772574 4653.2186651633 0.0034140448 
23.4217468609 1.7308989169 1.5008771437 4965.7941761650 10557.5884018198 999999.6204270344 2.7789187608 0.6118058998 4289.6598247291 0.0030784401 
21.8240226836 1.7726250000 1.4265741122 1946.9455924396 147406.9181812279 999940.7231629604 1.3388171206 0.3420036329 3875.7442749145 0.0013015912 
20.3474763805 1.6539587324 1.3939933023 2701.4792850997 208082.3734652694 999933.7912276532 1.0502003975 0.0672477388 3476.8625869758 0.0013653923 
20.6498208042 1.8067384908 1.6144693664 2360.3131730408 86064.4892576554 999999.5886046838 1.9925109821 0.4555951469 5192.8510092544 0.0035277928 
22.2173829006 1.8109618706 1.5091356877 3072.4222586222 80209.7568345731 999974.7501036212 2.2730369889 0.3972092959 4151.0065042910 0.0024900337 
18.3343818621 1.7801767716 1.5662946540 1912.5533106763 131152.0933749152 999935.5917203090 1.4069437604 0.2411823586 4668.3259071850 0.0027985681 
22.4742292620 1.8266489403 1.6122061810 1254.1092931916 97664.5968840563 999930.9038646643 1.1028079901 0.2894355042 5207.7915047637 0.0038556371 
20.8162163968 1.6328751072 1.4937182079 1550.0544075766 254056.5200539703 999893.2815514413 0.8147709300 0.3579851561 4408.6526864852 0.0013831368 
20.6859196108 1.8051794947 1.5992671791 2617.1107971182 172730.8613534308 999977.9255283361 2.1453940366 0.3531503737 5039.9103388090 0.0034889403 
23.5441140932 1.8267719181 1.5452123286 3276.1151879983 77534.0997973398 999999.6397469562 2.6248499189 0.0748259728 4528.9000189749 0.0033136711 
22.6543943919 1.6342985866 1.6501141921 4137.7902564417 107644.9065420788 999979.9939859656 2.4910078331 0.4434327588 5436.6729356160 0.0028881735 
21.1207398781 1.6672666204 1.6778828647 3875.3764635165 114480.9829984378 999971.2843105997 2.7207040432 0.1118729816 5653.1344861617 0.0025808833 
19.0312593984 1.7037570356 1.6399989500 3458.6687415496 151921.1403183343 999976.1874245236 2.4113253795 0.2886799180 5335.4353760340 0.0028772631 
17.8704505411 1.6869025407 1.5973087204 3210.1275511160 220666.2549794269 999968.8839043516 2.1257277367 0.2582293212 4988.8312018684 0.0019449701 
22.5738510849 1.7887607727 1.6620916535 3366.9897653857 105837.9047121191 999997.6094868346 2.9221461047 0.4172218360 5682.7367529202 0.0039958216 
23.4293912694 1.7515779532 1.7227462005 3665.7152779191 153383.7091843902 999999.3965427616 3.2687302660 0.4969211245 6157.5942681547 0.0035003533 
20.4944955810 1.8292349412 1.6421430536 4662.5960430357 77781.6828479918 999990.7564802412 4.3878448348 0.4028840001 5401.9467060264 0.0032232424 
23.5021358991 1.8412745308 1.6756413356 5459.7164749064 39075.2401076623 999994.3381068215 5.4899889533 0.5480492053 5822.8714424489 0.0038806426 
20.4107927146 1.8321211654 1.5759910748 4674.2614393500 70728.9465536986 999994.4863670791 4.0524159779 0.3133840703 4764.1974683448 0.0028141521 
19.0059881411 1.8062665514 1.6151286716 6630.2139676610 106298.3993286665 999993.8026851690 5.6641676394 0.4857396681 5136.9775477169 0.0030399583 
19.2121335168 1.7779235394 1.6201086221 8319.5717559673 93633.5252159135 999995.3010238751 6.6268155383 0.3529676630 5205.8842310954 0.0032697581 
20.4006779249 1.8005670489 1.5435229213 10105.4642411731 115882.1237063408 999995.8243941511 7.5473545887 0.2181183004 4470.8175549532 0.0028712101 
19.2991531742 1.8105452619 1.5731171721 8324.9202133605 101654.9420236458 999997.0400183182 6.7494923066 0.4110462439 4738.9654947260 0.0028305013 
16.7552473732 1.7580347290 1.5696938285 9060.2703067360 139744.7765124710 999996.8960302952 6.4261923557 0.2592494863 4683.5295039877 0.0024391187 
17.4154245358 1.7465640514 1.4922119862 10860.5472226507 190079.5447148753 999998.1749920319 6.8942940570 0.1148496269 4113.8585347571 0.0017183567 
23.5021359055 1.8412745308 1.6756413356 5459.7164749064 39075.2401076623 999994.3381068215 5.4899889533 0.5480492053 5822.8714424489 0.0038806426 
19.4646894216 1.8213267164 1.5850577084 10816.8811698398 188203.9251307893 999992.5501761404 9.2246462186 0.6598534613 4842.9200925876 0.0028177778 
19.8893438671 1.7921300517 1.6177308949 3049.0703823547 5181.2763019379 999997.1688322376 2.5360332801 0.1955831844 5300.9664849549 0.0032702806 
18.7046795625 1.7844314546 1.5093270769 7717.4790508448 144625.9716662866 999996.1896802466 5.4267032102 0.2066828631 4171.8994329524 0.0020330266 
21.5961101548 1.8186786077 1.5049063950 11784.4937023848 233439.9529416283 999993.3437076081 9.1975237572 0.5135536003 4135.3606599462 0.0020259424 
21.8863034433 1.8064008131 1.5008167228 9851.6787905452 179813.3616546070 999995.6346783752 7.1294128711 0.2182328536 4066.4529253238 0.0023315620 
20.6756938119 1.7919623505 1.5081174054 11249.2303636204 191441.1445412548 999997.1570397425 7.8133964652 0.0971017982 4128.4284101530 0.0024294748 
18.7902197013 1.7885138239 1.5445150160 15866.1532363536 262678.7807949593 999995.1541235517 11.5740037810 0.5640730531 4462.8641613928 0.0026036183 
18.1480038276 1.7559264738 1.5887354232 22765.1878249336 349256.6899048810 999996.4184763385 16.2847330275 0.7368965023 4884.0913543755 0.0029542381 
22.9601752546 1.8283043553 1.6070040324 13064.6848099104 198187.6494842711 999990.4649343924 11.4428237842 0.9467557476 5176.1970589509 0.0039239269 
18.1480038276 1.7559264738 1.5887354232 22765.1878249336 349256.6899048810 999996.4184763385 16.2847330275 0.7368965023 4884.0913543755 0.0029542381 
17.1813995963 1.7593322731 1.5335294649 32188.2281670322 510371.6775472740 999999.3204454505 21.5578953043 0.7354222822 4364.3468365178 0.0022438611 
17.7691322046 1.7905896458 1.5687955785 29162.6661063454 554009.5898328548 999986.4981834225 22.5019446927 1.4166718834 4678.4694815014 0.0025208360 
17.3174881927 1.7604606972 1.6151322967 38983.8644655945 769205.6401038804 999980.2799227969 30.0168015276 1.9386217880 5100.7631386563 0.0026940779 
21.6960459038 1.7442701209 1.6488574494 33816.0401470204 491972.1804378444 999993.8146865387 25.9655765233 1.2767664491 5520.5304306060 0.0037231111 
22.7374598940 1.6994744139 1.6889589308 46709.3053493536 731235.9739177823 999994.2817826713 35.0387156099 1.9006832309 5838.4291676263 0.0034047339 
16.8810267548 1.7591738860 1.5828925176 34385.3433536637 463802.4877250947 999999.6533210578 24.9600676117 0.9101143002 4803.6648902851 0.0025461269 
16.8136223953 1.7447200085 1.5899842067 36996.6819773228 418698.9366712146 999999.3627634542 26.1891290712 0.6568355086 4866.2625946769 0.0025587724 
16.8136223953 1.7447200085 1.5899842067 36996.6819773228 418698.9366712146 999999.3627634544 26.1891290712 0.6568355086 4866.2625946769 0.0025587724 
17.6039637361 1.7676792788 1.5121469575 40941.7234216768 323574.2791108468 999999.4503304317 27.8213196878 0.1211971726 4213.8228767157 0.0019413021 
21.5033223352 1.7862603346 1.5116143842 74902.8186254726 999999.5179118578 999999.2211796463 50.7723120641 1.2434316460 4171.9923258483 0.0027146433 
22.5934689968 1.7004938081 1.6769328928 101515.9294327859 983299.3884113580 999996.2091023771 74.5147488295 2.4666115566 5739.7828961850 0.0034779128 
18.0527214012 1.7264020545 1.6391899173 114019.7873181006 999999.4994555445 999995.0061556441 84.4618339623 2.8053479495 5319.3097014641 0.0027194011 
18.3614930310 1.7390241729 1.6286517341 89093.3568073472 926117.3415010115 999994.0462450739 65.9768285147 2.7864986137 5247.1713187928 0.0029768691 
17.6840674117 1.7809890614 1.5406506676 87776.2928288686 889176.0327538904 999991.1880800123 66.1241877828 3.3343043033 4482.2596541059 0.0019415433 
23.4181889482 1.6530945531 1.7068271710 90577.7892633953 948196.1236341990 999994.3882262164 65.3641416242 2.5697000692 5921.1866655493 0.0025901339 
21.5157945065 1.7128936024 1.6436760962 116679.8634328685 999999.9632028244 999994.7005791079 82.6280404569 2.8204455511 5445.7432836000 0.0035082695 
21.1925433764 1.7579103807 1.5755368575 136329.7094337019 999999.0210365226 999994.5724022163 94.6470974886 3.0045042938 4832.8550079160 0.0035108121 
21.4209100820 1.7248637364 1.6519890376 109089.5799926462 951917.5803491815 999990.5567947791 80.7163779789 3.5823954874 5529.0122889411 0.0035454057 
20.6336830505 1.7621412268 1.6140111392 115442.5587130042 927876.7254583407 999986.7879796703 87.0298271307 4.3823901481 5194.4369987882 0.0035801107 
19.8565048673 1.7504167465 1.4862689180 87339.9419605631 940709.0177380973 999994.1434223807 61.8240603144 2.4526601784 4303.3991956118 0.0014135004 
17.0793767324 1.7456882374 1.5944850033 100882.7013280009 944719.3177984220 999990.1568375442 71.9294834075 3.4009389940 4917.7149836271 0.0026553670 
16.9037065296 1.7643331007 1.5484197908 100566.0872756085 925429.2824919540 999987.1307051280 70.6368506965 3.8681027127 4506.6810273481 0.0022440940 
21.7565929776 1.7033925436 1.6984905456 55941.2047254561 912225.4842480855 999990.5319477986 45.3063878681 2.9763133139 5848.8885792420 0.0023780547 
22.3109069078 1.7771050490 1.6224206920 75074.8329742138 909508.2069153838 999990.3542461623 59.3566264355 3.4078761152 5318.8240524467 0.0039659510 
22.3109069072 1.7771050490 1.6224206920 75074.8329742138 909508.2069153836 999990.3542461623 59.3566264355 3.4078761152 5318.8240524467 0.0039659510 
23.6338076900 1.7854258671 1.4249909903 111424.3251493968 900846.3747580971 999988.0929495119 82.1847661602 4.3512353466 3945.4065657962 0.0012516281 
22.9267649267 1.7157181309 1.6430384852 106631.1105704308 990945.0808835152 999994.3047319069 75.7398841568 2.6885036268 5479.6796489718 0.0038021228 
21.9898939369 1.7506312965 1.4690882144 80328.0517409521 889333.6812184879 999988.6720467899 58.5123153165 3.7617572183 4313.9982939660 0.0012890589 
22.4923699761 1.7851777468 1.5268912900 120773.5297744594 954824.3751883606 999992.4454912124 83.0811042473 3.0508675977 4354.2710668186 0.0031601931 
21.9898940303 1.7506312962 1.4690882144 80328.0517409521 889333.6812184877 999988.6720467899 58.5123153165 3.7617572183 4313.9982939660 0.0012890589 
22.5831351638 1.7995694329 1.4861807961 108248.4864229409 935046.1753862310 999990.8215138072 74.9436662170 3.3529718606 3944.8615180648 0.0022685784 
21.5472879304 1.7898854904 1.4861069453 65256.2013335657 836952.7923260743 999985.9287969033 50.9432280162 4.3638044856 4259.8023536958 0.0014582270 
23.2231153853 1.7984481565 1.6615647850 74017.7629946759 868953.5551690763 999982.1195492493 65.5633439196 5.8700981810 5708.5714764342 0.0041429723 
22.5831351638 1.7995694329 1.4861807961 108248.4864229409 935046.1753862310 999990.8215138072 74.9436662170 3.3529718606 3944.8615180648 0.0022685784 
21.9646234031 1.7539664488 1.5912876772 110401.5463293508 990152.7031048571 999994.9833866251 78.0347305448 2.8501757492 5004.2028483005 0.0037402120 
21.4679251865 1.7330580483 1.6762839333 125773.3653979061 896862.6439926648 999981.7877886831 99.4344632272 6.9420380684 5751.3043295304 0.0034602764 
19.5340501600 1.8054742280 1.5398844647 157871.8532206970 912813.8469674517 999979.8691557953 121.4797730010 8.1696757849 4438.1826376990 0.0024577550 
22.8601399924 1.7041058681 1.6729315127 97574.0839129545 916812.3681030920 999987.6601098613 71.6002904306 4.3099340181 5727.8908764797 0.0035910187 
18.9627953831 1.7613669181 1.5357427699 104606.5437491217 950496.6591760365 999990.9613180212 68.9041132739 3.1979236899 4393.9572263810 0.0027047126 
21.9937094078 1.6891867218 1.6774959136 9562.2582247545 907723.0338591347 999998.1658751972 6.8756339018 0.8768036013 5706.2108424604 0.0032285632 
23.6228872289 1.7989761804 1.5948545705 84401.3514356599 944415.8200549892 999989.9059645566 67.2163946651 4.4661175709 5091.1740729643 0.0041099158 
20.9854297652 1.7166665455 1.6424196675 130428.6540139884 926332.8279973462 999984.8267949116 93.1257659545 5.1301761205 5434.3462462473 0.0034301301 
22.8093384130 1.6567301345 1.6851411514 156735.4884224763 910390.4689805503 999981.7257464156 107.1764255406 5.4231595071 5765.1115337677 0.0029605130 
19.7913698224 1.7553633861 1.6122004999 68855.4734889505 914414.8773079379 999994.1753535232 50.9744354801 2.6669043802 5146.7330568054 0.0033868741 
21.5458507586 1.6790513321 1.6746541509 32754.8839990661 881632.2764594113 999998.4148085576 23.0000341597 0.9122847891 5657.4701951820 0.0030256265 
20.1426429238 1.8137577717 1.6310041400 63585.1166845060 894017.0743494305 999990.3457313312 56.3141907757 3.9391133051 5315.9937105186 0.0033547536 
21.9646234035 1.7539664488 1.5912876772 110401.5463293508 990152.7031048569 999994.9833866251 78.0347305448 2.8501757492 5004.2028483005 0.0037402120 
20.2134234430 1.8190562834 1.5837676395 116932.4695868802 756976.2381123302 999960.3493660179 98.3460611740 9.5749992285 4883.4947570516 0.0030611008 
22.5612717617 1.8055493607 1.4652742263 123459.2566712626 750509.6459124410 999965.3057144401 90.3044818493 6.6908201082 3901.0435952638 0.0016960093 
16.4399640720 1.7404070408 1.5470049116 110432.5722141204 775405.1714786319 999973.0420252797 72.6241624524 3.9400115180 4502.3193725379 0.0021842507 
18.1325518931 1.7348113366 1.5979779253 201764.5283100814 797439.1280022541 999964.0750518097 139.5510724347 7.5033450941 4990.2710018695 0.0029265703 
16.7680052340 1.7061239949 1.5855744347 285270.9334037875 819834.9621309801 999965.1891415496 183.7656251147 6.4386251312 4849.4659575677 0.0023381415 
16.4399640717 1.7404070408 1.5470049116 110432.5722141204 775405.1714786319 999973.0420252797 72.6241624524 3.9400115180 4502.3193725379 0.0021842507 
17.8442502161 1.6911972088 1.5653174031 138229.5065781272 817402.8522287880 999976.2554086546 89.6973509997 5.9489662813 4793.5373449038 0.0017500290 
23.3907360746 1.7302657239 1.6016785130 128602.3298310069 891607.7487037139 999981.1423155370 87.3407583180 4.6406621420 5133.4873459593 0.0039408906 
21.3397594328 1.6554674565 1.6733299083 126382.2785541103 803981.1244302087 999974.6074084009 86.4100449555 4.7180926085 5630.7986299116 0.0024542413 
19.2480043066 1.7615334078 1.4600503486 114852.8171614147 772697.7978521324 999972.5604138644 74.4626274308 4.9906377409 3942.4533144405 0.0015443789 
16.7569130231 1.7350612707 1.5569503302 190835.4768373442 818380.1434398349 999971.2402760880 124.0663687711 5.5362089941 4586.3945968205 0.0023981011 
16.7680052340 1.7061239949 1.5855744347 285270.9334037875 819834.9621309810 999965.1891415496 183.7656251147 6.4386251312 4849.4659575677 0.0023381415 
22.4424144480 1.6851736489 1.6368309720 163735.2733276694 698944.1807691839 999960.9409846214 123.8674664238 7.7235285485 5460.8048484249 0.0017710464 
19.2425802526 1.8200362638 1.6055314468 144452.7296572734 623212.5565665169 999947.7860229167 128.2546895100 8.1511123459 5048.5306439329 0.0026995709 
17.8238509685 1.7066142870 1.4587081162 110323.7421718403 759177.2611946438 999981.5512970926 57.4929830388 0.6552610144 3853.7052922482 0.0016329850 
20.5810334359 1.6729147295 1.3701115228 140418.7558500485 775436.5971089806 999989.3827246092 58.1790125791 0.2855569750 3398.5460156988 0.0012539410 
22.0678523476 1.6971031293 1.7068240357 183390.4605446623 702996.0324059157 999955.7680215084 144.8096057888 7.7020224613 5963.7960965156 0.0027877081 
20.3753317329 1.7820253449 1.6440459094 124952.9121639793 752058.9150640015 999963.8665422129 104.4775167935 6.6730379003 5470.1897519636 0.0035113544 
18.0287421631 1.7076543125 1.5043520401 12471.1976309985 828792.3636033514 999986.7287207562 6.6690355133 3.9148839981 4117.1014365403 0.0022010516 
19.3188894408 1.7460557941 1.6611407278 135515.0865436352 690302.5506648613 999957.8048668726 113.4052459177 8.2843332269 5544.1395781917 0.0023445282 
19.8204004401 1.8078673180 1.5714059522 135259.2495760301 637128.1599076403 999953.2796081296 117.4230573779 9.0725991678 4789.7156420239 0.0019562121 
17.6983366688 1.6557967677 1.5475963938 31314.1317390967 823811.5943337516 999987.9723302845 17.0214529619 4.7496425478 4574.7885982262 0.0018737662 
23.0904573793 1.6580667661 1.6980685706 65409.8745144785 887975.3455563604 999993.6653727143 46.2798570416 8.3207750762 5886.7810933511 0.0028677352 
22.3296122698 1.8480705254 1.5974728730 55355.2643890339 728060.2105106418 999968.3363347555 54.5614578751 7.7285568580 4969.4845455499 0.0022034002 
19.7574059266 1.8305262843 1.6053161355 44834.6678841741 806920.2830226314 999978.9187584651 40.8104078047 6.6969171161 5032.4698282526 0.0027237090 
21.9393874499 1.6800332510 1.6678477123 53642.8218138413 859231.3786095142 999988.2995284194 37.1300601956 5.5681192225 5637.6580528288 0.0031953059 
19.7574059266 1.8305262843 1.6053161355 44834.6678841742 806920.2830226319 999978.9187584651 40.8104078047 6.6969171161 5032.4698282526 0.0027237090 
22.9175141905 1.7444692907 1.5448556870 91172.3910555774 720186.3474377433 999967.2895090318 73.0413199330 7.4164201744 4860.9443412593 0.0014375859 
21.8546167025 1.6890493805 1.6998551870 93478.7124217216 800390.3323592560 999977.1635706063 72.7366130535 7.9240929473 5885.3220586971 0.0025162221 
22.1032193319 1.7711594793 1.6287127413 96052.2415228774 731267.5092722998 999964.6010984193 86.5902614791 9.7260261908 5350.8949786547 0.0018506012 
22.6900990190 1.8494604547 1.5899205204 63010.1334737611 752078.6247352546 999968.7622884648 62.0076369262 8.4788772453 4909.5713678922 0.0021474069 
20.2221311952 1.7575370784 1.6473978754 110458.8174075644 756325.6167798932 999963.8483530079 95.6468967740 8.8335311849 5448.8989620472 0.0020791880 
22.2485716818 1.7209906308 1.6716008271 138010.5939168297 770458.3199145189 999961.6043621341 116.1896162235 9.3860183484 5688.6061702958 0.0020170818 
18.0893442997 1.7534620138 1.6403324784 27217.3529657695 820879.8726359799 999986.1641485160 21.5601061187 7.4619132676 5356.9208488033 0.0027902559 
21.0301757373 1.8015787397 1.5200777250 80411.7526106591 744471.4271853603 999970.5652884507 66.0938904309 9.4610503621 4449.2939103289 0.0016414192 
20.8816238746 1.7780550790 1.6810889150 58181.3451874198 872315.5742754361 999983.4062555543 51.5910390419 10.0323652760 5791.5655445654 0.0033445093 
19.2899218135 1.7999844704 1.6315218417 127271.4192700918 757826.8228646559 999958.8210791575 115.1589772149 11.1870395670 5282.6279229169 0.0023553055 
20.1378440509 1.7987932175 1.6241291214 177298.4524222530 726300.2979789940 999945.1495444784 161.9584127630 13.0496027167 5245.4814599737 0.0021378304 
22.1914756061 1.7107001231 1.7051182284 99196.9013783461 847492.7292296672 999976.3402744792 79.4168549682 9.7405123584 5982.0912517813 0.0031138420 
22.6284611951 1.8090085562 1.7029771696 161286.0627977140 701883.8687985667 999942.0099893252 161.3529695855 16.2896245621 6000.5377600287 0.0031204117 
19.2693645443 1.7806242698 1.6562925192 112236.8905626299 865433.2108941852 999971.9982965344 99.7147222146 14.0336025687 5511.2845441915 0.0025360074 
21.1388510558 1.7120907134 1.6854820096 120735.0021624040 971187.1765733466 999983.0453395383 98.2483717667 16.1693665028 5785.5194782223 0.0023225589 
21.6212073507 1.8170802340 1.6697098212 158532.2121916274 799666.8903116304 999954.0647923303 151.1279613384 16.9038644020 5736.4459028006 0.0034625335 
22.3848021841 1.7892348774 1.6937524182 165181.9948383813 804185.1670872227 999956.2842014435 153.0041328561 16.8386324048 5974.0073109219 0.0035941186 
19.9666352715 1.7851742393 1.6664593176 196269.2855725969 716103.8467482072 999944.5239829726 178.6705345077 17.6690980698 5636.7888807639 0.0026578813 
20.7868020724 1.7899159164 1.6786076844 214513.6653729929 805582.2636846934 999945.5524138499 201.3103403172 20.5146436225 5751.4730177092 0.0027054450 
20.7029195102 1.8052604985 1.6505232391 253557.3479620808 787538.7411906647 999941.5767560625 241.6198909543 8.4440953155 5442.8553639674 0.0023058833 
21.7751937471 1.7380908492 1.6670742343 201153.4262785126 968973.0383522250 999986.8003608816 158.2414479388 16.5433011109 5724.7337031040 0.0036130502 
17.6680054249 1.7849813718 1.5558380102 248330.3002777710 953460.0126876193 999980.4156003452 189.3065638820 14.4954084168 4609.9726248997 0.0022190924 
20.2038041987 1.8111509090 1.6094522026 136029.1908566596 970339.1846637820 999989.5056414074 115.7650596413 8.7601053343 5136.4169919814 0.0033443190 
20.2021402938 1.8111457166 1.6094756633 136029.1908566596 978139.1368940976 999995.1108779036 115.7650596413 8.7601053343 5136.4169919814 0.0033443190 
21.0811919264 1.8409888173 1.5827946641 196705.0873429726 971893.1837271581 999993.4912140757 179.0707024000 18.0521061093 4859.1103564581 0.0026812391 
20.2021605329 1.8111452939 1.6094756633 136029.1908566596 978139.1368940976 999995.1108779034 115.7650596413 8.7601053343 5136.4169919814 0.0033443190 
22.2149443277 1.8166801309 1.4889404825 169326.0048103544 976386.5516730724 999995.0093966867 129.5445466040 0.1214649914 4014.9713733805 0.0018972173 
22.9988663177 1.8445033220 1.6735698905 167822.2151439824 952092.0525872946 999987.0597956851 170.4672385800 13.2201069671 5770.6969063302 0.0036509669 
21.1011615239 1.8443138757 1.6269436833 244579.9297580430 930833.1501051637 999980.6059498377 240.6009519503 11.2599519569 5234.6083719357 0.0026664201 
20.2021668366 1.8111452780 1.6094756635 136029.1908566596 978139.1368940976 999995.1108779034 115.7650596413 8.7601053343 5136.4169919814 0.0033443190 
20.4872828632 1.8354701042 1.6292233671 168754.3759474187 952673.3389573016 999989.3995456407 161.4312275824 14.1867036276 5275.4178374164 0.0028211604 
19.4863591951 1.8032719604 1.6477459921 266379.7977561972 939666.4486917772 999985.8319234666 240.1051267812 13.6192773611 5458.0918223231 0.0029862947 
21.6881954669 1.8201185261 1.5358501989 376903.6990558983 914887.3380058608 999980.5642130719 327.1811660535 14.5264299126 4526.6144457587 0.0017860816 
21.9754357739 1.8287988603 1.6787097915 315822.8662369295 932792.5333965358 999980.2235135650 322.4874946769 10.9070537674 5707.0165706013 0.0027829794 
21.7312220741 1.8353112423 1.5401046122 279745.0792946943 964076.7187467767 999989.9654228175 243.5887947039 10.2391213762 4463.6271355764 0.0021065742 
21.9164012342 1.7903522650 1.5141278306 276766.2253380761 999999.7770495929 999997.6733112880 190.9928397995 7.9205085154 4219.8167704849 0.0027892836 
23.0928420527 1.8055257097 1.6764321572 163843.3285544025 975791.6365683480 999990.9878229621 151.3462681192 9.1289152319 5834.3845267546 0.0040141030 
22.9135637915 1.8574040524 1.6381488264 142778.4758033947 975951.4965041180 999989.9039976133 141.7332443668 7.0612971704 5428.6779374894 0.0036558172 
20.1559256092 1.7575048632 1.6853059266 190751.0119004832 974249.8662243579 999993.0899934925 167.0022987753 9.6921892835 5757.0698210446 0.0026832719 
23.5220232001 1.8539361447 1.6185291814 76890.6540253241 983036.0176767138 999995.3083466785 73.3369538081 9.2560841260 5283.7343064903 0.0038405563 
22.8548432072 1.8397393227 1.5617261839 179706.9053109462 963302.4374294102 999989.8602203124 154.4976439261 12.2856275533 4696.4823119031 0.0031704525 
23.1765088596 1.8665884917 1.6436199811 219806.6401710385 952036.4348926443 999984.9241260558 231.8610533088 16.5257904664 5425.8170570845 0.0029842108 
23.6289363815 1.8542978489 1.6533491681 291264.6332438958 936536.6435006096 999979.7320157443 311.1231030591 20.1606436366 5496.8584323816 0.0025560381 
20.1559256092 1.7575048632 1.6853059266 190751.0119004831 974249.8662243579 999993.0899934922 167.0022987753 9.6921892835 5757.0698210446 0.0026832719 
17.7940237436 1.7534147661 1.6351496963 241191.9467395252 994000.6349259380 999994.3191918891 194.2814925407 5.1583058580 5283.9598209604 0.0023679880 
19.6280894659 1.7026024386 1.6089381543 238991.1568434660 999999.7928433871 999999.7797367444 154.9483431941 8.2047381383 5102.6678286371 0.0030930167 
17.6033901526 1.7617720576 1.6011488840 114003.2363480092 977290.4809950029 999993.5257958679 85.3016623591 4.8015707035 4993.1650082682 0.0028234804 
20.5080985180 1.7487106109 1.4968922447 171476.0368497348 986256.1407244670 999993.1843323214 100.4985094054 0.4963060432 4029.3839833477 0.0025145166 
21.1942964432 1.8009339607 1.5001611102 181406.4054111758 992464.6911932774 999998.3103428439 144.6537353945 7.3768213873 4287.9674518772 0.0015842390 
20.4841612103 1.7906034772 1.4965646137 188207.6241646300 976710.9977197130 999989.7990425265 129.4108981772 0.2301818172 4033.2642533294 0.0021919108 
21.0031614753 1.7831750075 1.5080323968 163981.6214075954 999999.2744484172 999999.8263334621 129.8317206822 6.7457483500 4429.0648606105 0.0015018041 
23.6129338377 1.8416937520 1.5177806442 247040.5712205009 999352.6221168071 999999.1072707791 213.1124356164 10.3612814193 4269.7699523608 0.0020497245 
22.7551712812 1.7463270657 1.5240076519 192787.7692848010 999999.4124407456 999996.6413479149 117.0207316894 3.7634993302 4341.4923569381 0.0032584121 
20.5008241669 1.7515254712 1.6795980702 409281.0304089996 998844.3489856853 999999.0003199314 343.7375607846 22.3497488272 5796.2940378761 0.0031536868 
20.5008241670 1.7515254712 1.6795980702 409281.0304089996 998844.3489856853 999999.0003199314 343.7375607846 22.3497488272 5796.2940378761 0.0031536868 
22.8134793693 1.6969338894 1.7143565917 604282.3106958483 999999.6743003911 999999.0539643867 488.4871301961 28.6755333494 6099.2319143296 0.0027294519 
18.3933131936 1.7940296873 1.5536294665 314187.4537926191 999071.8186805150 999996.8307224510 241.4376076769 18.3888030795 4591.8329777528 0.0024001868 
20.5008241670 1.7515254712 1.6795980702 409281.0304089996 998844.3489856853 999999.0003199314 343.7375607846 22.3497488272 5796.2940378761 0.0031536868 
19.5199283207 1.7654544623 1.6367556591 432614.6969690109 999999.5460578181 999999.3599933900 372.2913396218 22.1327327522 5377.3393488865 0.0021401254 
23.6472504519 1.7423258160 1.6989402974 580634.2809931044 999999.0897732469 999994.2668619212 488.3217805508 28.4568948895 6082.0082315920 0.0037855730 
20.6702131228 1.6915545298 1.6773036028 555095.4584941249 999999.9165303085 999997.5300747912 408.7830498012 18.8395014137 5732.2865371591 0.0028191826 
17.3967410247 1.7432280455 1.6181658962 379332.4368133434 999228.2304821673 999997.6174006334 291.3461397946 18.1885008492 5180.9956165653 0.0022917727 
19.8717371809 1.7231812922 1.5376281988 323117.6324891367 998842.6964240628 999998.8334638099 231.9170379799 14.4529824188 4723.7829977517 0.0015146879 
21.9230212044 1.7801904057 1.6795105230 227292.8520302236 998736.8583809178 999996.1963373071 215.6318670315 10.2091137251 5707.9030230248 0.0022701934 
17.2479804145 1.7582016058 1.5960434582 216966.9981036303 999164.7184317611 999999.3112987005 168.3868582428 13.4157750395 4979.9238319993 0.0021258856 
17.5909963444 1.7275063923 1.5921530745 536573.5697274320 999901.4589594104 999998.8597014968 392.3513160310 21.2024330421 5008.9150071767 0.0019545808 
23.6792716663 1.6187946623 1.6526870636 856982.8509947965 999859.3328290435 999999.1981231630 500.7907109129 14.2873653235 5503.2575677056 0.0028953780 
22.3924680486 1.6968748096 1.6765178906 409149.7098084774 999833.3433518904 999998.4617801711 300.1735875598 27.9088745312 5825.8465948571 0.0033920873 
21.2865928232 1.6445799469 1.6024004204 474861.5397929255 999856.6478448908 999996.3730900316 304.7295168595 34.6623684686 5252.2312559827 0.0017323871 
21.8641560276 1.7392030809 1.6563086237 605483.2598435803 999898.2015544791 999995.9417895045 521.5300330970 31.5906982967 5621.3269836811 0.0020013030 
21.5975678344 1.8102614790 1.6730916881 797294.0251632354 999947.8819691028 999994.4680030874 763.9725902011 41.3193227821 5805.0312257745 0.0032082512 
23.2425894948 1.8411049797 1.6713492070 959786.4730485437 999999.3357923680 999992.4711145456 995.8720915217 48.0245469075 5794.6235412332 0.0031163331 
21.1209243644 1.7573726275 1.6696571073 676453.8104304604 999964.6542148491 999991.7457097736 601.6028794233 41.9927032722 5731.3857092871 0.0023017491 
21.7561805683 1.6603806689 1.6821735424 647888.2778308068 999865.6931340365 999999.5666563644 454.0971768137 24.7428884275 5789.9827135952 0.0026138357 
17.5909962278 1.7275063992 1.5921530745 536573.5697274320 999901.4589594104 999998.8597014972 392.3513160310 21.2024330421 5008.9150071767 0.0019545808 
19.3209696361 1.7431051471 1.5083806354 809015.2251704666 999949.7224417088 999992.4615395206 489.1495754393 51.3509098750 4293.2381650832 0.0024423493 
17.4477709508 1.6832364947 1.5873555174 855408.7878781070 999955.6653225836 999988.8847197153 529.5271839304 55.0203406187 5041.1230149212 0.0023277726 
20.8737760977 1.6792633045 1.6551642111 899259.2541268711 999966.5676881828 999989.6278098554 618.5246632609 60.3518613176 5714.9833269050 0.0029949412 
19.4089328475 1.7666638653 1.5632983261 986494.7448740837 999990.9428800585 999973.2702055742 739.7947504845 128.2296936940 5043.2282079635 0.0025355229 
18.1779930495 1.7146876517 1.5771599390 974583.3144357094 999976.9746439726 999995.0801196012 612.0249496572 0.2482269253 4760.5034706871 0.0027978108 
19.9194496814 1.8171195508 1.5812048892 989776.2357328385 999994.0462354396 999990.0347620510 861.5905003570 41.4616036371 4910.5393344908 0.0024278766 
19.0342456014 1.7258907486 1.5232295307 994438.4569163490 999999.9661251460 999993.0833034604 690.2790473766 27.1997616910 4608.6458955136 0.0015359877 
22.1044035979 1.7947430185 1.6798919955 989459.9718843348 999995.1515713948 999991.0926811179 906.1062151016 22.1677065219 5862.8925029397 0.0036660337 
22.8289942221 1.6534978280 1.4903881615 997535.2748112335 999997.6822372077 999978.5051572802 603.4779830212 105.9412312961 4831.2976550631 0.0013060281 
21.4608269134 1.7912124556 1.6580166328 994596.3725722565 999997.7138933421 999983.6797857883 894.7951943999 74.2337339752 5803.8492342786 0.0033321272 
20.3747085732 1.6626411507 1.5252606714 997839.4608860931 999999.3279215107 999984.2493373869 609.6032817957 74.7207927729 4847.3654252624 0.0014829841 
21.4608265618 1.7912124557 1.6580166328 994596.3725722563 999997.7138933423 999983.6797857883 894.7951943999 74.2337339752 5803.8492342786 0.0033321272 
22.0801333006 1.7924182736 1.6798690474 994770.2888407210 999997.0386366945 999991.0926811179 906.1062151016 22.1677065219 5862.8925029397 0.0036660337 
20.6007812827 1.7591172001 1.5706430455 992155.4949380376 999995.5771129967 999993.9324385787 685.0910132611 0.5249079435 4762.3952079064 0.0033663476 
19.7779775141 1.7105876798 1.5074931283 994191.8658107894 999997.8465647455 999999.0064612472 527.1540307147 0.1524332151 4123.5934558654 0.0025374630 
16.8176230647 1.7293526363 1.5741460541 997493.0926920299 999999.8563570492 999996.0564051411 661.3434796663 14.8836725122 4769.2321110583 0.0024769732 
20.7114866071 1.6333374720 1.4587790971 998169.0636296896 999999.6252000979 999999.6075274670 375.8805697533 0.3239519199 3759.7737174959 0.0018415177 
18.9596938620 1.7757828354 1.5988387499 999835.0331791529 999999.0810408919 999995.3581469507 836.0135225291 35.6440346090 5093.5974247464 0.0020375333 
23.4107373256 1.5875736744 1.3870016656 995571.7185155615 999998.4173467796 999989.0459082531 270.8874446831 37.8997181677 3472.3286659249 0.0014221186 
21.4608272372 1.7912128832 1.6580166328 994596.3725722563 999997.7138933423 999983.6797857885 894.7951943999 74.2337339752 5803.8492342786 0.0033321272 
19.5064255470 1.6088952041 1.4848081452 994441.1374503300 999997.4862055490 999980.3049542347 397.9453682428 70.1994949258 4269.3981809290 0.0017768044 
19.4651904309 1.7076903294 1.6323092704 992779.8731937986 999999.6952004023 999981.3521616503 708.3859694120 93.9799171390 5617.7439404372 0.0029081534 
18.4009730827 1.6747300471 1.5926462419 992809.2444877997 999999.4119767399 999978.0317961816 640.3264254272 111.5097797233 5323.8067304461 0.0020892218 
20.3902633721 1.7631174915 1.5932668450 993230.4862057570 999998.6102487845 999994.6792913564 734.3211117322 49.2273851927 5139.5050635477 0.0034039726 
19.5848242553 1.6695472387 1.4411372089 989831.3526549411 999996.8399708471 999965.5672175828 499.2936906755 178.3148209018 4378.7990079585 0.0014657167 
21.9375679475 1.7021785435 1.4774171137 995844.2649048171 999997.6599059340 999985.7606720944 656.3999894194 84.9703108704 4606.0787615253 0.0013139446 
23.2540869116 1.7320947106 1.6923371503 987746.3420471055 999998.5395819385 999992.3416759081 870.1387104395 103.6341639789 6168.7893909052 0.0024857997 
23.2540869116 1.7320947106 1.6923371503 987746.3420471058 999998.5395819383 999992.3416759085 870.1387104395 103.6341639789 6168.7893909052 0.0024857997 
19.2912291276 1.6868815025 1.5881699685 990469.0622310264 999998.3603474159 999989.6283073020 678.2073193359 103.4493457162 5300.2674121539 0.0018685096 
22.4913732853 1.6773583345 1.6826888174 987903.4079099370 999998.8459934243 999996.3536148132 712.9755448777 60.8801162268 5983.8764300994 0.0031256065 
22.6756991552 1.7962660951 1.4770489369 990614.1190891187 999998.2870064937 999994.5189324513 729.6114517867 66.5564300157 4141.2816905601 0.0017620818 
23.2540869116 1.7320947106 1.6923371503 987746.3420471058 999998.5395819383 999992.3416759085 870.1387104395 103.6341639789 6168.7893909052 0.0024857997 
22.7365858580 1.6360545426 1.5817987717 981012.7847025439 999997.5482744721 999990.0932445037 515.0847417396 124.4023548136 5332.4080572662 0.0032284978 
16.9279685089 1.7116279235 1.5513467164 998786.3756831195 999999.9081695749 999999.3599256531 653.8422050621 8.1162486037 4646.3574661958 0.0017943980 
19.8588751052 1.7077377661 1.4980985016 984124.4604241482 999996.6639167656 999978.6997969745 608.9281940549 217.5817748801 4838.8140225495 0.0017886210 
19.6756163427 1.6425513655 1.5887727343 980686.4281065253 999997.6815613920 999969.9979456009 568.5016131932 207.8416263534 5656.1625842270 0.0025128336 
21.6563992800 1.6805843324 1.4435416074 991202.8691526346 999996.3964831699 999957.4693856481 524.8613544508 297.8054086157 4663.0624601075 0.0016026827 
18.1367220353 1.6539348692 1.5760730472 915.0452700573 210709.5078453821 174595.8705744606 0.5192221698 21.1397655537 893.6100790132 0.0022723042 
21.6193986721 1.5804037902 1.5729716521 1143.8065875716 210709.5078453821 174595.8705744606 0.5192221698 21.1397655537 893.6100790132 0.0022723042 
18.3914550133 1.6490044834 1.5841278702 915.0452700573 263386.8848067276 174595.8705744606 0.5192221698 21.1397655537 893.6100790132 0.0022723042 
21.9134988890 1.7414836568 1.4700170406 915.0452700573 210709.5078453821 218244.8382180757 0.5192221698 21.1397655537 893.6100790132 0.0022723042 
17.6799061128 1.7312504296 1.5794729178 915.0452700573 210709.5078453821 174595.8705744606 0.6490277122 21.1397655537 893.6100790132 0.0022723042 
17.9627770833 1.6596693047 1.5662574229 915.0452700573 210709.5078453821 174595.8705744606 0.5192221698 26.4247069421 893.6100790132 0.0022723042 
19.5429207932 1.6689060373 1.5747931877 915.0452700573 210709.5078453821 174595.8705744606 0.5192221698 21.1397655537 893.6100790132 0.0028403802 
21.3275824831 1.7346003684 1.4861885244 999.0800397564 230060.3810148561 162124.7369619992 0.5669058384 23.0811725943 688.4444996480 0.0024809852 
19.8075141508 1.6364711097 1.6038371694 1023.0899739562 235589.2019204200 158561.5559298673 0.5805297438 23.6358603202 853.2282824398 0.0025406083 
21.0760697375 1.6251931712 1.6191007827 1077.1123259056 248029.0489579390 150544.3986075707 0.6111835308 24.8839077035 833.0373841530 0.0026747604 
16.9510674101 1.6837955146 1.5405761253 843.2604667866 307059.5551571404 185249.0546807324 0.4784894732 19.4813624548 863.7025601553 0.0020940431 
19.2963080519 1.7376540391 1.4556644663 699.6908602452 394404.8958579660 206555.4228932759 0.3970240801 16.1645562571 803.8875224395 0.0017375211 
22.3218935379 1.7421316345 1.4750178072 978.5700959648 242538.2868292597 165168.5038495053 0.5552679251 22.6073431375 679.8994942600 0.0024300534 
18.9566679471 1.6146580593 1.5381685607 1084.2417937334 282746.9787235522 161024.2734024667 0.5122928158 25.0486157058 769.2054109389 0.0019620813 
20.8915572859 1.5872224699 1.4957337932 1168.8400555714 318765.7141626372 154238.4748164697 0.5088281387 27.0030407818 707.0030769017 0.0015229318 
17.6116374274 1.7117875197 1.5298840155 862.6328956476 313620.1805284823 155207.8746144693 0.5093230926 26.7238371995 715.8891246213 0.0023160509 
21.8123006422 1.7853974462 1.5013839058 722.0460496856 365075.5168700324 145513.8766344737 0.5043735540 29.5158730224 627.0286474254 0.0023379243 
21.6193986721 1.5804037902 1.5729716521 1143.8065875716 210709.5078453821 174595.8705744606 0.5192221698 21.1397655537 893.6100790132 0.0022723042 
22.1423483235 1.5797851061 1.5730164144 1249.0493366569 189741.5482705073 141510.9236206913 0.5616937025 28.8560697552 754.3416488672 0.0025452437 
19.0587889872 1.7059060224 1.4835548956 871.1948474861 215088.9479697975 198346.7397179909 0.4606162379 24.4255442909 850.7469831271 0.0021311719 
17.8064206946 1.6845105872 1.5093508095 764.8953283905 178144.8379848336 199273.6885927418 0.4293390250 27.5166447860 941.4992666826 0.0018949636 
22.4247399780 1.6879775926 1.4417179971 915.3687036058 243129.7008389983 239415.4163350420 0.3925392904 21.4642020681 914.8326970039 0.0021518241 
22.6509210922 1.6475717607 1.4297457004 883.7680074263 243425.4078438676 276538.8725778104 0.3111749731 20.8926315334 1032.2992983759 0.0020127094 
22.3218935379 1.7421316345 1.4750178072 978.5700959648 242538.2868292597 165168.5038495054 0.5552679251 22.6073431375 679.8994942600 0.0024300534 
21.0637292572 1.7554367079 1.5040131566 1010.1707921443 242242.5798243904 128045.0476067370 0.6366322425 23.1789136722 562.4328928880 0.0025691681 
22.2993410144 1.5998030626 1.6356455825 777.9905138655 227062.2029328490 200169.4377104788 0.4409019742 22.9025882867 1139.2807814929 0.0023704811 
20.9594485520 1.6315081043 1.5684459872 783.2115080104 76779.9953173384 205301.7929682035 0.4198629680 21.1333965210 1181.3154289177 0.0028187101 
21.6193986721 1.5804037902 1.5729716521 1143.8065875716 210709.5078453821 174595.8705744606 0.5192221698 21.1397655537 893.6100790132 0.0022723042 
23.3824585063 1.5500674274 1.4864441779 1185.6804630018 54495.0336238056 174457.5968170768 0.4766070113 31.8863824856 1087.0487123605 0.0020022552 
18.9611047218 1.6630496530 1.4994769078 924.0212240597 134511.2513968206 198363.8727012067 0.4531037187 27.0837202368 943.1361138875 0.0022484260 
17.8064206941 1.6845105872 1.5093508095 764.8953283905 178144.8379848336 199273.6885927418 0.4293390250 27.5166447860 941.4992666826 0.0018949636 
23.4922517520 1.6270316659 1.3886579433 420.6500902218 183863.2300533920 323805.8323675074 0.1229574175 11.7565478968 1104.5843130959 0.0016294090 
22.0438681901 1.5592067501 1.5599509267 686.4617715201 120808.6351920041 209571.6317739021 0.2884975998 21.3571435690 1115.6439653080 0.0022512566 
21.9193469421 1.5536582242 1.4809995310 401.6645543375 158198.9071108206 206882.5550472548 0.1262068901 39.6018816677 1005.9080824753 0.0021574812 
23.1965454575 1.6412422888 1.6820010004 420.0385724578 181346.8408988679 245549.3909802096 0.2910667137 21.6579196161 1518.2557205276 0.0025919190 
21.9643855734 1.5778594320 1.5272629765 473.8073478502 183195.8696320887 303036.5180374412 0.1826835982 26.2443354375 1472.6067405039 0.0023957441 
18.7412806984 1.6659527006 1.5216432381 278.3853964731 218744.1929395196 381776.2293294831 0.1387661357 21.3753775546 1754.0199122486 0.0024111593 
21.9643855734 1.5778594320 1.5272629765 473.8073478502 183195.8696320887 303036.5180374412 0.1826835982 26.2443354375 1472.6067405039 0.0023957441 
18.7412806984 1.6659527006 1.5216432381 278.3853964731 218744.1929395196 381776.2293294832 0.1387661357 21.3753775546 1754.0199122486 0.0024111593 
18.7412806984 1.6659527006 1.5216432381 278.3853964731 218744.1929395196 381776.2293294832 0.1387661357 21.3753775546 1754.0199122486 0.0024111593 
18.0290103803 1.7321874806 1.5779563996 391.8694384389 162983.9914402610 253467.7780971040 0.2806591267 19.0621819981 1308.5877394026 0.0022405721 
19.2212836709 1.6905662469 1.4782178937 382.6824293788 151410.0245462374 234134.3601306267 0.1982292150 28.0341630240 1052.4139203764 0.0020233532 
20.0690700622 1.7268880980 1.6043172512 423.2315045256 136855.3639571485 250123.5336927804 0.3082477808 23.9443710329 1412.4836701483 0.0029421650 
20.2892796342 1.6154744807 1.4223299155 440.1869520594 189898.1434050064 288469.2456041580 0.1522408867 20.6515397698 1127.3069560585 0.0015834282 
20.1554276823 1.6003111528 1.4435051462 585.0373018992 156206.4993794317 233620.5948424718 0.2002438331 28.2010151997 998.3992433073 0.0017726679 
19.1546491026 1.7473245373 1.5045650224 321.0428504465 181682.6674605869 321581.1972717409 0.2045088377 18.9209109674 1426.4698352631 0.0021501923 
22.0324643922 1.5819973565 1.5740547068 608.6519434630 129591.9200508035 224361.1936171022 0.2824772324 29.1668560785 1266.8200574651 0.0026483543 
19.1546491026 1.7473245373 1.5045650224 321.0428504465 181682.6674605869 321581.1972717408 0.2045088377 18.9209109674 1426.4698352631 0.0021501923 
19.5961855314 1.7330470419 1.6108818343 341.9837931723 160828.3565592991 269940.4838039018 0.2568768752 25.0105643192 1516.3574174468 0.0027630774 
22.2467974848 1.5414152080 1.4991431720 565.1881428930 162417.3780964087 225277.3037730926 0.1933961421 25.0944377837 1069.1977614583 0.0017965702 
22.0357734807 1.6102466836 1.3629791661 791.6271262312 117109.3352509159 166700.1391262007 0.2382485990 24.5365122402 636.3850570620 0.0013803093 
21.0013912103 1.7572950937 1.5052722651 462.3528309114 129744.5485056805 274180.5433248224 0.3050075792 19.1051307115 1250.2933738051 0.0023510550 
22.4800817231 1.5536564570 1.3761900715 630.4241944839 136762.5068499086 145735.8476441621 0.1865397148 30.7244653730 616.5845976085 0.0012366949 
23.4576547454 1.5621746934 1.3436183672 915.5942472530 122197.6860142448 143358.8679051282 0.2778374867 21.5300798363 569.9778826486 0.0011001433 
20.6139755449 1.7156179895 1.4577891802 491.2715610738 122428.1493669398 186289.7087973605 0.2836527629 23.5718844643 820.7271307884 0.0016806713 
20.9790463481 1.6420310312 1.5144519490 531.6445395773 82336.8970747768 138725.6114389963 0.2798572180 32.8206429194 779.9508571557 0.0022622620 
22.7356693256 1.6692657866 1.5532808319 754.8960470524 57701.8585238743 200928.0703861674 0.4529808555 22.2811297474 1201.7482586214 0.0030040303 
22.8989594566 1.6213431540 1.3749582508 934.9330524786 89305.9876892195 129260.7398506430 0.3230565450 31.2618364221 553.1156969744 0.0014778505 
23.3269033358 1.5040036980 1.4806557969 814.6700080435 114877.4153802641 123442.3765489076 0.2656368717 38.3488614444 667.8998023359 0.0016075760 
23.3269033358 1.5040036980 1.4806557969 814.6700080435 114877.4153802641 123442.3765489076 0.2656368717 38.3488614444 667.8998023359 0.0016075760 
19.5800941849 1.6018133591 1.5276972191 802.3691501308 106557.2791278718 161134.4502418192 0.3754441167 30.1685305663 871.5618420877 0.0020650345 
21.9460714099 1.5874862676 1.5747864865 914.5624059176 103361.6246329171 187106.4327160329 0.4450364982 30.4696628834 1110.7062129989 0.0026720732 
20.7220251060 1.6062609130 1.3952544046 1223.5005230285 111461.5533243633 197326.8741702264 0.4107363962 24.9039978008 813.9732279682 0.0014525863 
23.1243056721 1.5959473088 1.3140981416 1530.5248023097 132382.9612270428 261741.3630844832 0.4429977608 16.5794605280 920.3056372859 0.0010910525 
21.4271337876 1.5342532210 1.4733844680 1317.1579670162 98581.5465072110 157493.3382305271 0.4285807119 30.3170050395 806.3304348756 0.0017539674 
22.2405910621 1.5332025088 1.4348661993 1671.0109682913 113062.9510013144 201991.0591749342 0.4697642343 24.6989713861 908.8414476470 0.0015431241 
22.3361440230 1.5521533178 1.3991401636 963.0378120895 86148.1447269496 79375.3789833456 0.2850801245 40.7002618952 398.5088304111 0.0015437510 
20.5324682728 1.5790799898 1.4515830826 827.2237883861 92002.7334538183 93368.1895505812 0.3217739699 28.9369588927 463.9004848577 0.0015499370 
23.6166087272 1.5622497916 1.5710366062 615.2556492228 90489.7366789011 82208.4153462158 0.3144414461 24.1407718187 484.9396883915 0.0017581227 
22.1236455858 1.6716781704 1.3896245271 598.1575099139 129787.6785637711 120295.1725941935 0.3080205395 21.3865063314 503.6913909381 0.0011836715 
21.8901199831 1.5341523509 1.4998014336 747.2546090542 110848.8947914833 121126.6324338572 0.2772061392 33.4489084766 651.5099353537 0.0017204800 
19.5800941677 1.6018133597 1.5276972191 802.3691501308 106557.2791278718 161134.4502418192 0.3754441167 30.1685305663 871.5618420877 0.0020650345 
21.1668898273 1.7053200537 1.6243878471 612.9308183864 110469.0417417055 146414.1373777769 0.4686039247 19.6579465322 854.3574068573 0.0021811895 
21.3701106040 1.6806170887 1.6790414302 653.5654714683 86813.7026928721 156237.4453482305 0.4872332994 5.8573733704 926.0580029414 0.0025306706 
18.8732027609 1.7105501343 1.5081177604 1375.2951990171 97882.9709836644 231972.7946805817 0.7672324111 10.4210598226 1039.3756613498 0.0023860659 
21.8758812504 1.6948892539 1.4127316572 1443.8634179169 161867.8457612176 239116.5786288845 0.7375656927 35.5645208350 1003.0342705478 0.0014718045 
21.5874085831 1.7868493590 1.5157633531 1654.1920115014 126465.0603287694 352506.4894197629 1.1729429925 9.5297813140 1560.8753690297 0.0025792807 
19.2498119079 1.7416868267 1.4627551806 1116.5986001923 120414.7779921588 191996.2880304446 0.6693991422 7.6893751871 776.9310872028 0.0016922609 
16.6782366250 1.7321047589 1.5157247275 992.9121583897 87227.6597073203 166403.8979967480 0.6086321267 0.2738790751 707.1893525379 0.0019632151 
21.9133567759 1.7768271651 1.5003313954 1630.4829286703 115642.2344975160 341571.1165135645 1.0847444651 7.7890831877 1456.0339789249 0.0025306537 
22.6921454344 1.6474329567 1.4364171446 1250.5652588152 87051.5645287268 184635.3032400641 0.4882229351 25.0781643185 819.8969222595 0.0021943356 
19.9368931184 1.7200413453 1.6242349634 876.2810473122 16808.8043079801 168028.1657449404 0.6149894471 0.5384979460 898.5576425668 0.0032560336 
18.9432070236 1.7578616935 1.6013837003 1130.7795089277 109270.2544727582 205427.2710846742 0.8860864470 12.4643912105 1100.3463578486 0.0025618393 
18.9432070236 1.7578616935 1.6013837003 1130.7795089277 109270.2544727582 205427.2710846742 0.8860864470 12.4643912105 1100.3463578486 0.0025618393 
19.1341057195 1.6786732970 1.5392067220 1223.6281798629 102480.4658713272 210314.4774019346 0.6889291460 21.2296858809 1082.7169362355 0.0025725745 
21.3981307637 1.6850661466 1.5697139532 1269.4959743426 117445.5472752614 249610.8700709344 0.7868616656 31.4829049301 1424.7735804911 0.0030969422 
19.0787607247 1.7995483856 1.5923372702 1217.4843973156 112382.4627365432 300221.2316538009 1.0055384347 4.6419938812 1510.5195248531 0.0028023716 
19.0451448830 1.7017899769 1.5065682534 728.2435965263 83977.7359835010 94461.5043866490 0.4316917721 17.8469768532 458.4956794305 0.0020020580 
22.0885484911 1.8381343700 1.5822169512 1170.4575101688 116267.2533328574 312565.2350223571 1.0631819747 6.2797084661 1555.0957130807 0.0028447233 
21.0710113570 1.6273696420 1.5799334872 1763.7151863628 92062.2968525480 268624.0250176107 0.8942115245 5.7016369964 1349.0040667176 0.0027306831 
21.9732172546 1.6844882299 1.3889031457 1503.6867196905 121131.5684584078 178850.9609149442 0.6290552720 15.5970256708 655.2439472630 0.0015154347 
21.7198734889 1.7853281841 1.4788824995 1714.9709841676 105298.8410138763 295857.3256295631 1.1248029154 0.6757548533 1152.6925963682 0.0021569165 
22.1866492357 1.7800664987 1.5145402376 2522.7935950017 206277.8838235415 539499.0355464316 1.7515811208 20.2264119098 2425.3689467514 0.0027119675 
20.6750389654 1.7727745649 1.5038420788 3121.5841077994 293799.4106909601 688735.8032073550 2.1318116535 27.8995764171 3018.8957365883 0.0022343790 
20.8394611787 1.8410794832 1.5981230713 1227.9224943958 135080.2746646344 357681.9737287853 1.1345117886 2.1035567014 1788.0845243910 0.0028378789 
20.1772264913 1.7396225275 1.4944752084 2627.5630701435 212127.9463147523 563474.4980063321 1.5472696007 18.0575124427 2407.9084288765 0.0023834743 
20.5927862865 1.7322394252 1.4798613971 3375.9548507514 263556.7922357493 742498.1114671610 1.8778611775 20.8540730589 3061.6894643905 0.0022942918 
20.1030889096 1.7591691005 1.5879944345 2281.0998698773 261786.2789361086 565808.3531342684 1.7028774270 30.4923492110 2992.9224180675 0.0031235263 
22.7649466681 1.7794708353 1.6251064630 2472.0604344905 340212.9163246455 687231.9666663199 2.0615898794 43.4099111935 3948.7888765798 0.0037218953 
21.0710113570 1.6273696420 1.5799334872 1763.7151863628 92062.2968525480 268624.0250176108 0.8942115245 5.7016369964 1349.0040667176 0.0027306831 
19.6136755427 1.6599895666 1.4773826968 5821.8699597208 437041.5604062103 999999.7246397819 3.1976447832 48.4775491953 4568.6336549170 0.0014205526 
20.5153121833 1.7105747056 1.4569504812 3555.7449258231 200121.0537919200 537024.2148964312 1.8232650740 26.9588974865 2213.2938775186 0.0019966567 
21.2659685734 1.7016636281 1.4386027872 3645.6399633589 168403.1845700054 434287.2666110662 1.7959670223 30.0113097003 1789.0960840827 0.0018478392 
18.0125420742 1.6781500748 1.4658790711 3664.2807823732 243137.9000523331 626824.6840879521 1.9020373895 17.0453976290 2640.1228735890 0.0015346741 
18.5539994421 1.7307826029 1.4939188864 3375.4348657626 305041.4903307951 851710.1114236359 1.9347713063 13.9290560465 3541.0901281723 0.0021517591 
17.0917212207 1.7319597994 1.5344412678 3240.3323169645 373360.6432111899 999999.8508562887 2.0041734484 5.8879292196 4417.0871502171 0.0023037190 
19.2051726297 1.7511409302 1.6418594560 4225.7785637692 408085.2269479699 876331.7298654900 3.5059824875 20.8680884583 4828.7337733805 0.0023303305 
22.0136547293 1.6584346900 1.6010214700 6045.6926730121 326713.3482281290 982097.3563268586 3.4759958661 20.1581342656 5163.6898282837 0.0032374207 
20.4132183384 1.7414749676 1.6518559748 5122.5770997536 501119.8217729630 990002.6925298303 4.0542210688 36.6943752537 5687.1982222368 0.0032227583 
22.0136547463 1.6584346891 1.6010214700 6045.6926730121 326713.3482281290 982097.3563268586 3.4759958661 20.1581342656 5163.6898282837 0.0032374207 
22.4750937535 1.6074602347 1.5321936309 7602.3243162904 223035.4804468094 999999.4262340373 3.1435122493 7.9184628670 4477.6177271994 0.0025207827 
22.4750937535 1.6074602347 1.5321936309 7602.3243162904 223035.4804468094 999999.4262340373 3.1435122493 7.9184628670 4477.6177271994 0.0025207827 
22.4750937535 1.6074602347 1.5321936309 7602.3243162904 223035.4804468095 999999.4262340373 3.1435122493 7.9184628670 4477.6177271994 0.0025207827 
21.8975915189 1.7335305492 1.5941161269 4869.8904770978 390357.3155197121 932548.6798190499 3.3494463497 27.3941830690 4907.3564062179 0.0036617752 
22.3055346902 1.7952482466 1.6077346502 4423.3926867962 520603.5424790742 927838.5375768330 3.6449369133 34.0402836611 4981.4451937262 0.0037633969 
19.2579134332 1.6730812537 1.6112295997 5644.2528108449 362468.1343619249 969457.3133605586 3.5871199309 43.9861671005 5355.5318471772 0.0027034232 
19.5380334369 1.6185157381 1.4897450407 8197.2400845922 359284.0448922211 957868.1724532209 3.2926592074 29.8139536600 4117.0991541842 0.0019829310 
17.1031255746 1.6750765669 1.5413018590 5215.9704745958 625162.1181623989 918562.1841284994 2.9306479465 49.5392530273 4350.0476193284 0.0020426943 
22.7212578964 1.8234954835 1.6465449815 3839.5907786474 750099.8373269093 904364.9169239707 3.7865249579 66.5752085965 5131.8885767868 0.0028003879 
18.4943132261 1.7654769199 1.6068032663 4678.8066065463 635121.2859979740 925648.4060146880 3.6709298621 44.5186180745 4873.1198383387 0.0027603597 
22.3055346902 1.7952482466 1.6077346502 4423.3926867962 520603.5424790741 927838.5375768330 3.6449369133 34.0402836611 4981.4451937262 0.0037633969 
18.4943132261 1.7654769199 1.6068033015 4678.8066065463 635121.2859979740 925648.4060146877 3.6709298621 44.5186180745 4873.1198383387 0.0027603597 
19.2791182117 1.7851322803 1.5491990244 4978.8935698645 828122.8614398674 902147.9351262884 3.7408525929 55.0388886923 4245.5321877518 0.0025146842 
20.1231822966 1.7566498257 1.6447245165 3645.4438849804 784435.6754397044 880225.1276075002 2.9674502726 62.3447364784 5006.6295629452 0.0031470843 
18.3996570445 1.7647717072 1.6088970913 4678.8066065463 690255.2515545299 925648.4060146875 3.6709298621 44.5186180745 4873.1198383387 0.0027603597 
17.2609345772 1.6839613382 1.4906678865 5904.5834225190 535382.9256238705 951023.8308715334 3.0372379314 16.7796603404 3962.8734320287 0.0017985801 
22.4011337021 1.6591559004 1.6744693932 7346.7150715190 926043.5567749962 959470.0580006405 5.3237990682 51.8532614851 5623.1687693436 0.0021811052 
18.4857519944 1.7543555616 1.6116179233 5893.4841919948 884636.1998315507 910307.8048512768 4.4962960206 55.3996309994 4820.6833585841 0.0028778725 
18.9735586579 1.7671701601 1.5247912591 6476.0544046824 938981.9825780871 900441.2215213715 4.4135541937 55.2636500530 4017.6826934341 0.0023792414 
17.5494991417 1.7459112633 1.5799139549 5377.5234967199 534592.4080247332 939013.1649828563 3.7641460587 20.3626590901 4608.5609348936 0.0026807018 
17.6749866772 1.7304088877 1.4817152053 5329.3387578993 307916.8091691178 958007.6921143690 3.0390938600 0.7393644452 3805.3113454001 0.0018464986 
23.4672777665 1.6149087389 1.6284459343 7503.8625281575 782391.2200418802 963775.0840762472 4.7021405771 30.4137478450 5287.5707433432 0.0017906218 
22.3612691613 1.7771922678 1.6933730021 4742.9111520558 861014.5808767893 912221.8594205787 4.4450562279 59.2605724705 5533.4386051051 0.0029597462 
20.2059913088 1.7873357315 1.4941936717 4111.0146563371 577583.0262193687 939276.8242807358 2.7985530851 0.3197535204 3774.9868710608 0.0021312389 
18.4947306108 1.7109060914 1.5895748513 6297.5840358057 635587.2084694065 948343.7805673506 4.0536644004 20.9271523375 4739.2842682832 0.0028837962 
20.0379228005 1.6914161247 1.5455821214 7074.9204776807 522873.5222657151 966404.7411407367 3.8579684867 1.7604422710 4342.2070998723 0.0028458212 
20.7998142100 1.7919688613 1.4854738586 5683.1421930443 697129.2462943485 959112.9628399145 4.1294497075 22.2512746418 3954.9476811582 0.0017590159 
16.7231261166 1.7396870007 1.5981120580 5295.8535132117 521973.2109777592 974622.4111948458 3.8274765931 7.0928464430 4853.9107032340 0.0023791676 
16.5158138769 1.7265302410 1.5889158671 4997.0381738202 340641.7165508633 999999.9849477430 3.4930668794 0.1194315591 4870.5243755589 0.0021298152 
20.6886074028 1.8021150268 1.6103248909 4520.1691374049 686752.0617917483 951345.3510160272 4.1099374930 35.6202620253 4972.8069670422 0.0021578208 
23.2652893197 1.7459308059 1.7160923634 5875.8624057625 854839.9070322269 954684.8935386913 5.3741523779 42.6663286337 5908.1441900539 0.0027105509 
17.9826938383 1.7552947055 1.6444685496 4701.4104312923 431510.5456385950 987110.0173546548 3.7732913592 0.1245145188 5287.8122689083 0.0027135863 
20.4370410967 1.6985140859 1.6422172829 5236.3848028362 291098.5742314328 999999.7957320404 3.5909000192 0.5777633418 5386.9342451516 0.0031729628 
21.9017247351 1.6468638988 1.6032155912 4647.1346989454 280203.9635577770 971530.2507031385 2.5744884653 0.3238487578 4871.8320356098 0.0029918748 
22.3909869903 1.7241273842 1.6928810731 4127.4429747343 180284.9788243352 999999.0861668370 3.5261876280 14.2722074510 6085.5058616503 0.0025162783 
18.2820827463 1.7449955337 1.5578082333 3373.0564979054 254578.7260296061 982541.1073401109 2.4808482878 18.5096444332 4800.5929188720 0.0018775573 
22.0586967320 1.7279236781 1.4755272339 2708.8795312120 166112.8162251116 980256.6523328391 1.8346267521 27.7022093904 4556.9832438539 0.0014595428 
20.0654279157 1.6434313896 1.4052069046 4449.6928442341 89389.7195105959 999999.1111074997 1.7849899974 0.1921492329 3620.2699386326 0.0013394891 
19.7430174370 1.6150907868 1.5528547591 3494.0812010344 129642.4040363310 984166.0763660680 1.8311795571 12.3063748525 4930.8934554594 0.0017539414 
23.4683983163 1.8436076029 1.6285808037 1812.8413322082 183189.1126245649 989618.4083643379 1.8452270749 12.2216046990 5360.4208089649 0.0025545550 
19.4384710434 1.7498278408 1.5799996264 3983.8485919893 60399.5504608297 996882.7823523253 2.8981068891 8.0311985567 5232.0941475742 0.0028682854 
21.3147706168 1.6248861712 1.5515213760 3969.0242518232 66861.5498148993 987105.2183740425 2.2535015331 23.9018918741 5821.8814547072 0.0020138215 
21.3434512199 1.6356338793 1.5762454800 5191.9689466171 241014.9903070534 999999.0038804683 2.6239964184 0.9753709042 4761.9708273086 0.0027272495 
23.0342859418 1.7126985720 1.4661672679 3756.2792841119 50970.3093827647 992270.4326165218 2.0168632255 12.5115853090 4487.0636819290 0.0023587777 
17.7638347537 1.6753387626 1.6021429198 3943.2424403115 189676.5033771116 999999.0231345140 2.4490771661 0.5168580317 4984.5934471440 0.0022619494 
17.8951984280 1.7873583873 1.5560532579 3408.9322962923 234449.9141726272 999999.0249924225 2.6867812559 0.6922224528 4611.8082748005 0.0019714959 
17.0652921988 1.7017543254 1.4858126805 4215.5103190724 533173.4702926599 999999.9351916106 2.3242591461 0.6076127135 4086.9002820284 0.0016620538 
23.6678908988 1.7755593455 1.7317410777 3466.0143417042 397487.6144128410 997421.9113673576 3.3207030712 2.0695512197 6210.0940660746 0.0033579560 
20.5557290160 1.7252211002 1.4076352413 2912.5061543365 445917.5099292414 999201.9375025872 1.4518286739 0.6038999755 3474.4768492672 0.0014993373 
23.2233830103 1.7990963360 1.5040555664 4248.0206042296 794764.8545377301 997957.5640315339 2.9565403489 0.2243941787 4096.8423443315 0.0027705425 
22.0202819840 1.6833073967 1.3536586632 6987.9114313290 877011.1997927733 996272.8444943904 2.7225576871 0.6043222509 3183.5480308223 0.0012863430 
22.2845317141 1.6311437642 1.6120874730 7030.5300574626 839564.6951987012 992629.9376137890 3.8328011954 1.6378511533 5048.6411716668 0.0028748993 
17.3775650835 1.7624094162 1.6151503034 5284.5755223760 999999.3371281668 991125.4512240876 4.0837238763 2.2168148389 5056.2634943985 0.0027197090 
21.2856335700 1.7700656721 1.4873811979 6966.6358032723 999999.1314253686 993059.3598898242 4.3281597181 1.1826553777 3918.0745803545 0.0023858769 
20.9296658258 1.6672689476 1.6259067441 4285.9128094389 478375.8038582683 999999.1293586025 2.9723414312 1.1638150193 5300.6396847658 0.0018254075 
18.6362093535 1.6661434425 1.4389930708 10089.0446240620 745875.5631612976 998352.0247001320 4.5493043712 0.2524330116 3767.1221576593 0.0014903228 
18.6362093922 1.6661434427 1.4389930708 10089.0446240620 745875.5631612978 998352.0247001322 4.5493043712 0.2524330116 3767.1221576593 0.0014903228 
20.4297732514 1.6673515719 1.4296136346 14763.7757306010 883754.1715081951 999999.5853921408 5.8855204698 0.6329826265 3549.4366438547 0.0017050383 
18.7497357518 1.7153051870 1.5446573532 10300.4384006313 816447.7521949201 994718.6579484937 6.0323940922 1.7420549711 4447.8191923962 0.0027259196 
22.9919952961 1.5778551506 1.4882454452 9664.3559482458 999999.9220117573 992193.3404970687 3.3363792163 2.0910999008 3998.0117293770 0.0018526567 
22.3994344507 1.7882394180 1.7161391108 4660.7272771374 407465.0295629092 994980.3136351253 4.5236409707 1.4693517072 6011.5029923612 0.0030536807 
21.7499574438 1.7898950858 1.5796472325 4017.7930332536 428291.8080624689 996223.7500928313 3.5616730523 2.2312800899 4930.7580232710 0.0016926744 
21.6282792455 1.6996471271 1.6534110144 10045.5223408258 513887.5290337784 999609.8197372833 7.0377190502 1.0693963414 5513.2557588180 0.0033937755 
17.5325407648 1.6751807201 1.5648077312 9152.9325630443 652507.3965325528 998216.4361774464 5.1570949160 0.5428300250 4631.7709497403 0.0022952155 
16.6596791553 1.6991194366 1.5483209038 5702.9635411519 547824.1131104282 997951.2032412579 3.5266184870 1.3761927064 4569.1740629711 0.0018473320 
23.6267521132 1.7814446710 1.4028865260 9388.9235472433 464232.6098376658 999635.9949511236 5.9339359448 1.4901810991 3519.9217384863 0.0014082149 
20.7696976020 1.7868489374 1.6900138989 5431.9368417410 546573.5061201351 998878.1878018145 5.1096962711 1.9362110124 5771.6388217687 0.0027322389 
21.6423471913 1.6053111094 1.6060996376 8923.8189278672 724183.5142127466 998226.5317113722 4.6318824466 2.3286993117 5011.3040333095 0.0023036552 
21.0462017510 1.7422253850 1.5177745145 10863.9724240353 924920.5648595635 997810.3601977364 6.4537596931 1.4691434791 4232.8706315941 0.0028977268 
18.8059882697 1.7588368755 1.4799687967 10189.7502674807 803992.2538668665 998056.1434358484 6.2954907476 2.4794702278 3933.7134336114 0.0019025828 
18.5566400649 1.7794537142 1.5327946380 10061.7699157297 916287.2430639092 997119.0077340020 7.0376627581 2.5369569976 4343.7185984755 0.0024641812 
18.8093609797 1.6777746506 1.4737167303 10346.1391477968 560812.1544329491 999999.9115973387 4.7357392785 0.0571641313 3867.8403788662 0.0019347281 
23.0461126722 1.7250803051 1.7278578593 10503.1663622259 999999.0532261749 996927.7063876722 9.0638262544 3.0768149883 6121.0016276351 0.0029964606 
19.1557219347 1.7505859933 1.4867077955 10593.9444045835 722685.3431915650 998590.9405371451 6.2775857415 1.7704920833 3952.2820526774 0.0021309686 
20.7650764260 1.7867036262 1.6904534589 5431.9368417410 791998.6389159709 998878.1878018145 5.1096962711 1.9362110124 5771.6388217687 0.0027322389 
19.6165275365 1.7396944070 1.4632013627 11951.2801667073 656161.2534891650 999674.6176642634 6.5890095168 1.3059305935 3776.5519695980 0.0019390002 
22.2167612137 1.7086701498 1.4887727370 13304.6036776494 901760.4343207427 998185.7150791616 6.6343946331 1.4345094134 3959.8607668936 0.0026759617 
19.5397157903 1.7001672851 1.4915591728 9312.1520417181 858970.2512370611 998852.9238239896 5.8869008082 1.9180646133 4384.9932882943 0.0013836044 
19.5397157903 1.7001672851 1.4915591728 9312.1520417181 858970.2512370611 998852.9238239898 5.8869008082 1.9180646133 4384.9932882943 0.0013836044 
22.1027523233 1.6926770662 1.4939045987 22071.1997799421 977331.3844921512 998356.3508232558 10.5651365382 1.1965244740 4005.3900117054 0.0026791565 
22.9852459464 1.5945485717 1.5888052988 20334.7572487273 999999.6430261227 996185.1962242115 9.5961046375 2.6417636457 4840.7560601998 0.0024869756 
20.6388850231 1.6763273241 1.6387885395 8086.9079468582 920409.6784123529 999638.7085496064 5.2372737224 1.6749518896 5336.2084862334 0.0030161207 
21.8868069932 1.7406546154 1.5143776556 16234.6992716751 942618.9283376497 995784.5173857459 9.5123810563 3.2167621308 4208.3895177743 0.0029921380 
19.3132154394 1.7072535719 1.5845755369 22621.2307602974 999999.7225237002 996466.1331384545 14.0802046745 3.1659247063 4839.9093003935 0.0030144554 
20.8271840414 1.6868465970 1.6318493556 27279.5443016214 999999.8035644031 995606.3421681011 17.8031096952 4.0316323527 5279.9335671434 0.0031837022 
21.4415988280 1.6476622449 1.5905845631 30197.8136277862 999999.5350937583 997039.9112226211 16.2835808394 2.3004058103 4883.1675920172 0.0029057048 
19.3132154394 1.7072535719 1.5845755369 22621.2307602974 999999.7225237002 996466.1331384545 14.0802046745 3.1659247063 4839.9093003935 0.0030144554 
19.1845607400 1.7668222099 1.5577303674 23001.9210009942 999999.5007176641 996094.2333416268 15.9557529546 3.7669728120 4595.3126117269 0.0029687132 
23.0461126722 1.7250803051 1.7278578593 10503.1663622259 999999.0532261747 996927.7063876722 9.0638262544 3.0768149883 6121.0016276351 0.0029964606 
22.6966938781 1.7386304342 1.3462995061 15182.9011959592 971223.0152615984 998813.0092796411 8.0571427094 2.0655643606 3334.9518793911 0.0011575516 
21.6779267229 1.7473832563 1.5952896950 21823.7369914250 998944.8259504485 997322.6821504803 15.2852453972 2.0236819863 5016.7135271291 0.0036854027 
20.1012840183 1.6544997454 1.6467946757 6506.6912900786 963915.0466271802 999999.7415514783 4.2068942428 0.7373456828 5373.1237445455 0.0023736948 
18.9479195138 1.6547888852 1.5900519121 16631.3985082883 977421.8408569911 996801.8343065269 10.1410466983 3.4829471882 4944.2951196166 0.0018601879 
22.8835490348 1.6580464957 1.4542812347 20457.1199060533 969637.8305235400 995203.1022530636 11.8892277818 4.8138227799 4332.1442393071 0.0011907560 
22.4857423138 1.6347679156 1.6749886321 21997.4364218851 999999.5731104875 995887.7033842303 14.2743091168 4.3512550831 5617.2457910412 0.0025388284 
19.5113587242 1.7112701150 1.4194409343 33204.1118815314 999999.1594464681 994182.9255149912 16.2183092767 4.8940217299 3560.2978442268 0.0015193983 
22.7752803501 1.6277936236 1.6134078493 13643.5032185316 977211.2731564355 994970.0954090997 8.6145939898 5.7232379265 5234.1157581764 0.0017087598 
20.2346939303 1.6922963515 1.6561410359 30743.3225303346 995510.7515466993 991577.6633539358 21.5122359076 7.3490434478 5465.4988755546 0.0029833373 
23.6775714943 1.7067106317 1.6832108639 40425.0584488525 999999.8993997155 987872.2295892830 30.4204775512 9.9351479500 5788.1554797216 0.0037173134 
16.7308743629 1.6938242443 1.5561394794 15432.4355104349 973682.4491413110 995031.8085904785 9.0749608303 4.4467932986 4560.3344900383 0.0021904467 
18.2356677118 1.6801122719 1.4867594009 8277.2487717583 960524.1427870626 995631.8707354148 3.9584329685 3.5910850563 3970.8483279129 0.0019749725 
21.2607786266 1.6121185155 1.5947333747 19026.5090311644 987940.3669344940 994805.5000327285 9.6751854133 5.0759988938 4896.8983650809 0.0023905067 
21.1717419486 1.8444852355 1.5733494698 7651.8005763162 973137.8943713547 995112.6951681679 6.9998817165 5.2642884891 4703.2069497789 0.0024428692 
23.0740929434 1.8577524694 1.6249570553 12568.2626775746 968635.3266386285 995189.4454937081 13.0858615740 4.9774798726 5165.4350993289 0.0023489897 
23.1433385456 1.7853744588 1.4462649376 22879.1881266223 952874.8386464006 991572.4260321610 14.6134430389 8.3162367406 3644.6144514194 0.0018232035 
16.7333071075 1.6966218419 1.5788983726 30081.2360697623 973946.5530083766 992375.9317842348 18.8526908117 7.0007484546 4759.9541297443 0.0021997475 
17.3908451669 1.6729220268 1.5805624428 41295.9538164853 974350.8823268875 991007.5500922685 24.7790953593 7.8689784373 4788.3277197271 0.0020781866 
23.3932886862 1.5626835387 1.5171805321 20653.2574196292 977698.1525162314 996074.1096929896 8.3049940220 4.1743363068 4391.7978386693 0.0016298165 
17.9464989370 1.7128202355 1.5076112364 33696.3671202241 998847.3526115010 993033.7948902985 18.4425627443 6.5609551295 4121.4039166343 0.0022284277 
19.7197666717 1.7284108083 1.4832286685 42828.3329251186 999999.4622836057 992034.7880402086 23.1263637013 7.6180360449 3901.9386299324 0.0022474182 
16.7308743629 1.6938242443 1.5561394794 15432.4355104350 973682.4491413108 995031.8085904785 9.0749608303 4.4467932986 4560.3344900383 0.0021904467 
16.3471276878 1.7340667261 1.5803416024 6300.4697055404 961099.9974062159 996030.8154405686 4.3911598733 3.3897123832 4779.7997767402 0.0021714562 
18.0672252606 1.6759113191 1.4924611929 13316.1767136484 972875.5952475751 995983.3211326845 7.3864956797 4.8049715067 4260.6068386239 0.0015029785 
21.5215739865 1.6227357806 1.3847848283 29688.5780563557 963678.4251963679 992900.3636932037 10.1401203298 6.9344360188 3439.3643110478 0.0013220863 
16.7312508634 1.6877989498 1.5420999178 31504.0280558504 983424.1740353836 990118.4316580995 17.8857161117 8.5931191413 4444.3001465831 0.0020599194 
17.7300686833 1.7314514443 1.6345802114 33160.8633772352 990225.0981909027 986162.5011820912 25.2213350310 12.0729066970 5230.3005945458 0.0024166881 
20.4758791706 1.6003408495 1.5391665834 44792.8442586732 979218.8441774921 987515.9304843734 20.2306200773 11.6284283845 4468.5979311846 0.0018652707 
19.9239414517 1.6170441635 1.5513835520 54988.3018396761 983762.1899322749 983900.3063395550 25.7457047867 15.0127616602 4513.0430874703 0.0021474140 
20.8497090495 1.6849823735 1.6571587286 26075.6135572455 955752.4011987145 985875.1838782292 19.4275426702 13.3931762292 5477.9017767753 0.0020528075 
22.5826775691 1.6899100532 1.4609055864 36711.6255338015 973444.1252236721 985437.5608793598 23.4346392833 13.5084209603 4338.4634900148 0.0012118175 
23.4998220815 1.7009195243 1.6853619855 28082.1985508014 958542.6012065157 983742.9545028454 23.2259766569 15.2714576410 5734.7872564801 0.0020213022 
16.6546702356 1.7562264738 1.5693092107 36103.8326005022 974438.4485274502 986414.1108966130 26.2698423579 13.0395042508 4670.4576341252 0.0021479495 
18.4489858178 1.7999807348 1.6027035594 39392.4054860315 981219.6252288762 985359.6249006535 32.8524218364 14.2628627828 4961.6962513745 0.0027868156 
16.6546702372 1.7562264738 1.5693092107 36103.8326005022 974438.4485274502 986414.1108966125 26.2698423579 13.0395042508 4670.4576341252 0.0021479495 
18.7300889714 1.7562252056 1.6035989582 45682.1863877637 990895.2574260598 985185.8770257314 33.6440181989 14.1188779005 5001.7342227362 0.0031164499 
17.3941225475 1.6815133534 1.5385538824 43368.9251579587 967867.3794257898 984177.4070898416 25.8420219369 15.3606589064 4519.6650073347 0.0017192703 
17.9623306144 1.6490077265 1.5588655414 56212.3544005390 972997.6350456092 981370.4033476799 30.3778543454 18.1434899223 4606.4781759283 0.0019838891 
23.4998220775 1.7009195243 1.6853619855 28082.1985508014 958542.6012065159 983742.9545028459 23.2259766569 15.2714576410 5734.7872564801 0.0020213022 
22.0834094004 1.8069031306 1.4816326523 32215.8832933668 954083.7395575918 985140.2587854626 23.8503711256 14.7675803882 3946.8117500145 0.0018495926 
22.8312193546 1.6761844822 1.6176148607 21698.0787225338 952262.4394196116 991189.7464371704 15.8902122583 9.3177665555 5299.8596963498 0.0016590468 
23.4998220815 1.7009195243 1.6853619855 28082.1985508014 958542.6012065157 983742.9545028454 23.2259766569 15.2714576410 5734.7872564801 0.0020213022 
20.7900009113 1.7584185084 1.6585524980 27855.0273968622 976543.4627928508 986751.4481551562 24.5801567554 14.1773871347 5478.9143937944 0.0021242011 
16.9258203978 1.7427002643 1.5419384535 49936.8821875528 947248.2075957013 984338.3727437593 32.4553566464 15.1401982001 4414.6532796927 0.0022988104 
19.3755005061 1.7139472859 1.5962246083 65117.0900113302 936797.0044036321 981554.8636029968 42.4260044468 17.6372584973 4935.3298446491 0.0031030424 
22.5933172056 1.6639852564 1.6991180754 42237.6043400828 945575.8209604973 981521.2889243546 31.0084110266 16.9897649200 5803.9335122307 0.0025437521 
20.7347427651 1.6405268105 1.6369760473 49675.2698968629 957963.7959539173 984692.8783807799 29.9942640458 13.6239546254 5257.4544711826 0.0025695866 
18.1431711377 1.7302728773 1.5825857604 60967.5783605787 936503.6484638571 981837.6755828750 40.5461921810 17.5668342607 4791.7084145566 0.0028696474 
23.0242964070 1.7474636389 1.5685752755 82301.0787109274 918226.5418643015 978529.8404839574 55.0429505803 21.2633265806 4768.6813683630 0.0037717213 
19.6940181698 1.7554478556 1.5175299948 68789.9343373675 952796.5590055699 976429.2546823303 43.2532209972 20.7797938133 4184.4251446382 0.0026219862 
17.8127145156 1.7459542283 1.6358939094 32694.7871495876 983590.2551906607 988974.2097695570 25.3852714875 11.1511903901 5258.9848714749 0.0026704556 
22.7429185237 1.8427573625 1.6817158941 23338.1605383693 999999.2865286847 993495.6986565082 23.9554564461 7.7858849348 5763.9604378147 0.0034940295 
18.1431711378 1.7302728773 1.5825857604 60967.5783605787 936503.6484638571 981837.6755828748 40.5461921810 17.5668342607 4791.7084145566 0.0028696474 
20.8728769620 1.7044113950 1.6413218287 70113.5573232322 931666.7319835189 977060.8452163676 48.8459901467 22.1599410915 5354.9785846542 0.0033190471 
19.4912878534 1.7545579047 1.4839360865 53180.6067511457 950481.7967465802 982843.0249610047 32.0239255409 17.3322303018 3915.6471660462 0.0021053846 
19.5800876931 1.6951654543 1.6466204313 70113.5573232322 931666.7319835189 977060.8452163676 48.8459901467 22.1599410915 5354.9785846542 0.0028882927 
22.2818029280 1.6866075056 1.5950114732 58790.4334900302 952830.1820172665 982900.8071919219 35.3955084940 17.1918883541 4971.6158593310 0.0034516292 
23.2074307207 1.6612174380 1.4189022207 36166.7809947851 905025.2841938867 991429.0047169428 20.3639807533 9.4890013411 4143.3449712601 0.0011171937 
19.0482252850 1.7519823903 1.6131637404 45654.2534432790 875926.2119280663 987279.1437404861 37.1996299991 13.3754040438 5115.2609988849 0.0019476943 
17.2430271198 1.7768825136 1.5833978610 56801.4096331812 867062.6250089328 985994.7759199548 44.1198674674 14.4287539654 4788.1923308060 0.0023648021 
17.3841819694 1.7698458122 1.5676554790 36529.6816577044 863252.3850415386 993849.8394503586 28.1329657205 6.6121620836 4703.6453574253 0.0019711530 
17.4108114004 1.7738187599 1.5463614955 36699.2000791169 845995.2808510335 997383.5436006156 26.1535260504 2.5199867251 4467.7392161505 0.0023425290 
17.7326670834 1.7689048640 1.5130544335 42435.6280669232 877493.1986149602 993241.5036313417 29.2115620749 6.7423265626 4222.3948636640 0.0019163536 
21.2672410094 1.8180428288 1.5123407997 32131.7157941187 927900.7821787307 991996.5181733135 25.4171125706 8.5778822787 4187.3959552994 0.0020342092 
21.2672410094 1.8180428288 1.5123407997 32131.7157941187 927900.7821787307 991996.5181733135 25.4171125706 8.5778822787 4187.3959552994 0.0020342092 
20.6141730266 1.7989850368 1.4921652954 57327.2982407070 847763.4958510771 987624.0172624893 42.1912727541 11.8278994816 4049.7347599050 0.0018436475 
20.6141727607 1.7989850393 1.4921652954 57327.2982407070 847763.4958510771 987624.0172624893 42.1912727541 11.8278994816 4049.7347599050 0.0018436475 
18.7683014028 1.8038517100 1.5697233288 52815.2784494598 847543.1886869913 989052.1356867093 44.1989491596 11.6727088994 4690.8693458765 0.0021063877 
19.4343121141 1.8050504337 1.5407144788 61836.7109343451 841817.5932542334 989586.1691742201 47.9258446709 12.6942513210 4418.0851223220 0.0023907274 
22.5105906694 1.7271240830 1.6195257832 31487.0763497883 906100.0618324222 993783.4593596905 25.9249791100 9.0131756554 5303.8366732241 0.0016975806 
20.3711805273 1.8095202836 1.5752609238 39963.0875296144 960095.5476812591 993595.3566120393 32.1426433416 8.3140517079 4774.9804063082 0.0031606308 
21.5156847635 1.8427414833 1.5761529271 29935.0864472638 874841.7457198380 995381.3733256194 28.0525888606 5.4047632038 4744.9159279717 0.0021759008 
20.6940820793 1.8221499507 1.5360104775 38448.6760690533 905881.1963638519 993878.1760305505 31.1104860080 6.2040718597 4370.1820872609 0.0023651294 
23.3667349822 1.8461183303 1.5354076043 57216.7082390081 822455.3195605327 991134.0589346001 49.5725080398 6.9644413789 4356.6619532729 0.0024925079 
17.3101960159 1.7719484719 1.6070977679 67488.6952531526 798197.2452459877 988980.6993146566 53.5972254664 10.9511564291 5003.6562191041 0.0024883255 
19.6563247513 1.7935414669 1.5726576454 94762.3965333914 727859.8894474602 985218.7155982757 73.1076562519 14.9412662708 4738.3693593890 0.0030486907 
23.1360394327 1.7651232132 1.6809854243 61288.0442302940 818952.0176665646 990600.4566567640 52.1818823544 9.3377445795 5821.3711095999 0.0039562610 
22.9831341012 1.8638671606 1.5763545080 23679.3538335894 928438.7976739033 997293.5661292734 22.8588549935 2.9375724048 4735.4894303676 0.0025624626 
18.8774184979 1.7955933198 1.5260536038 40442.1520679882 891687.1974894060 993559.8398309462 30.1610240415 6.4731992111 4296.2884754624 0.0021407415 
21.0293109736 1.8368117430 1.5563551179 31064.0149513213 917159.9970188776 995585.8710799119 26.9846705008 4.5708221322 4552.8357588142 0.0024637960 
21.2589062459 1.8483663669 1.5855765429 27881.7086694476 886452.6534198772 995829.7153865614 26.1969299193 4.5805940676 4815.4086345176 0.0024964946 
22.1736668293 1.8365467247 1.5357934298 47832.6921540307 864168.2579621923 992506.1174825754 40.3414970239 6.5842566193 4363.4220202669 0.0024288186 
20.7638273831 1.7343644366 1.6523776909 43249.1207544595 900471.5497156970 992657.3764993935 36.1409780554 7.8268204585 5461.5612457853 0.0020061707 
22.1414124246 1.8152341018 1.5187357520 58849.8991660454 889781.2312849683 991247.4067943636 44.7470802393 8.5594895040 4216.2020378218 0.0025838310 
20.6840463069 1.8107246870 1.5369770354 63606.4169455214 851251.3831905657 990251.6898765704 49.0343138688 9.7088806884 4382.5938503845 0.0026508253 
21.7452529229 1.8089627583 1.5268537640 79877.6179426215 818297.0762764099 987584.5992748998 60.0591355528 12.2779099666 4297.4728961696 0.0027443400 
21.0293109737 1.8368117430 1.5563551179 31064.0149513213 917159.9970188772 995585.8710799119 26.9846705008 4.5708221322 4552.8357588142 0.0024637960 
20.6840463069 1.8107246870 1.5369770294 63606.4169455215 851251.3831905662 990251.6898765704 49.0343138688 9.7088806884 4382.5938503845 0.0026508253 
21.7452529229 1.8089627583 1.5268537642 79877.6179426215 818297.0762764108 987584.5992748998 60.0591355528 12.2779099666 4297.4728961696 0.0027443400 
18.7963746459 1.7878867537 1.5575154195 51344.5182546665 900552.5865982150 992687.3213007627 38.1611493013 8.5881959354 4577.4852546797 0.0027492332 
18.5302247811 1.7608051770 1.5675842145 53100.4313049844 918744.7509162265 992777.9232098563 37.0709754400 9.5901655935 4684.5168718861 0.0029094404 
18.7744909268 1.8062506031 1.5658275266 32569.0832801652 932753.2807200297 995663.5298591352 26.0502357625 5.4296532677 4644.5771449911 0.0026011165 
19.1222755921 1.8203533073 1.5800698975 17050.4164474871 973504.2294847616 998369.4498504177 14.5581967094 3.2900395573 4775.5687922945 0.0025762621 
20.5911105930 1.8323755275 1.5653639064 42902.1642807795 881227.5030313348 994158.9586634686 36.8921422195 5.5982386210 4637.4502892697 0.0026633648 
20.6009919150 1.8358719204 1.5792598928 45128.9083866427 868900.6563650761 994299.3499799275 39.7829703252 5.2953220017 4771.0843902741 0.0028124825 
20.6940820792 1.8221499507 1.5360104775 38448.6760690533 905881.1963638519 993878.1760305505 31.1104860080 6.2040718597 4370.1820872609 0.0023651294 
20.7616398876 1.8150555152 1.5202126578 36221.9319631901 918208.0430301102 993737.7847140913 28.2196579023 6.5069884790 4236.5479862564 0.0022160117 
20.0539980089 1.7498944277 1.5560002512 77691.9258226609 890986.7234177378 988895.0215405312 51.2154105486 14.3523039994 4604.9707564131 0.0031330564 
18.2597577547 1.7639189582 1.6016230840 65280.7336563977 871278.4408638403 989349.8509578835 48.9983425607 10.8945989974 4985.7494294722 0.0029931502 
20.6850579501 1.7198757726 1.6523744097 75668.3856881188 865038.0880372911 987102.5709163696 55.7305096305 13.0807622108 5477.5293771151 0.0033419951 
19.8625072596 1.7642534763 1.6097613450 84834.6466361427 821638.1286384347 987560.7019139258 64.1729364303 12.7881041552 5105.9570890759 0.0033943086 
23.3065728440 1.7341709619 1.6491707593 109141.0039726190 773353.1714425972 984472.1605138429 82.1495756943 15.9286619933 5540.6616404857 0.0039834570 
20.3512846933 1.7039719645 1.6627987025 106811.6378541735 791836.8114316487 983612.2375718553 78.0161982876 16.6166993539 5539.6286076053 0.0030540531 
22.6957633751 1.5928319523 1.6228495750 32417.0912491232 999999.5081047057 994517.6329289973 17.4530286366 8.8188826521 5184.4960585676 0.0021252014 
23.3073492213 1.7341528292 1.6492060398 109141.0039726190 776556.8612899417 984472.1605138429 82.1495756943 15.9286619933 5540.6616404857 0.0039834570 
23.3645078609 1.7153974955 1.6758993954 90464.9135702949 793785.0760986269 986350.4143820291 68.6043066599 14.6356854632 5753.1226676487 0.0037630386 
20.6938691819 1.8191507006 1.5234196391 22077.5435423654 935637.0932017663 995252.2928387809 17.9114128450 5.3194936278 4295.8536372911 0.0020058943 
20.7638116371 1.7343639019 1.6523776909 43249.1207544595 900471.5497156970 992657.3764993935 36.1409780554 7.8268204585 5461.5612457853 0.0020061707 
20.7637535716 1.7343639524 1.6523776909 43249.1207544595 900471.5497156972 992657.3764993935 36.1409780554 7.8268204585 5461.5612457853 0.0020061707 
20.1547036494 1.7130283337 1.6806725864 74851.7452155752 835971.6883538822 987835.7875657920 58.6773415087 13.6303027498 5672.3966456835 0.0026904749 
18.6238170532 1.6929133143 1.5490945586 22165.9772079045 962619.8962188745 996364.7309854298 14.4981902577 5.8326215588 4708.9194068188 0.0016083623 
18.4269135649 1.7040017317 1.6409661797 68797.9187113563 877502.6249883963 988246.6631700139 48.9345915054 12.6203125654 5310.2355303875 0.0026013800 
20.3549532449 1.7159791720 1.6288588952 95156.0663010242 843167.8128126313 984676.3598801217 66.4119307297 16.6597374187 5270.0118662732 0.0033213444 
17.8535096485 1.7327766075 1.6220249492 14631.9214230040 983713.6767148792 997212.0970396487 11.2177432091 4.0721448160 5172.2100408515 0.0021095242 
21.8448819008 1.6497760370 1.5872814230 20474.0130967328 989007.4182639166 995361.4764023942 13.2663762342 5.6580765987 5066.4178758012 0.0016021843 
17.5443389678 1.7818733916 1.5728632521 18354.7324826847 959675.3849583227 996232.1949392147 14.5645780270 4.6958192219 4734.0318390713 0.0020577092 
17.6192801456 1.6734033545 1.5570346923 11607.3391294241 991763.0294799742 998429.0046582541 6.9482088852 4.0550479688 4681.9376255562 0.0017857201 
23.0918023247 1.7241516759 1.6130315948 15356.7724775123 964942.9630274025 996299.6833947238 12.5988281330 4.3068038374 5281.4464497338 0.0016354877 
17.2779943550 1.7715922141 1.5332882437 18934.6384585994 951629.3143860236 996816.9815015860 13.5603042585 3.4833961289 4390.2222156017 0.0019876995 
18.3622615808 1.6518705064 1.5418454926 20909.9515458805 969613.1959391907 996120.5504534775 10.4796749028 5.6672754603 4443.1538948016 0.0021844003 
17.1381272522 1.7431774751 1.5727704226 21355.3729797440 940037.2034572454 996995.4108097376 14.4988267431 4.9052164050 4712.5705298743 0.0026101590 
20.4960389741 1.7741901436 1.5481036301 21796.0529212496 915552.0960539100 997812.3780134092 15.1150519975 4.5287863081 4535.6468569108 0.0031141463 
16.6716871188 1.7115627174 1.5461550423 29118.4508125413 932851.9526469589 995082.8798210801 17.4849122065 6.7291686417 4475.4527902591 0.0022458576 
18.3591831237 1.7260655678 1.5074821776 36361.7155073099 907421.0906129987 994018.2712117957 20.6184967052 8.0576805545 4127.0741649629 0.0023140243 
19.8600367957 1.6305380642 1.5869368792 28470.9878471053 949226.4066002684 995734.4061734758 14.9724585827 6.6864512129 4839.7512638072 0.0023514292 
18.4920609280 1.7145283699 1.5245682190 29018.4873850331 917811.3442686931 994664.4781118906 16.3348288279 5.9121679965 4273.4741764283 0.0025051650 
22.3105586687 1.7343090861 1.4998552722 37724.0615128376 880835.5016630525 992782.2148387088 21.0281387993 6.8407280103 4069.2424518643 0.0028648875 
19.0381972099 1.6354901821 1.5388991009 11478.8147226278 972425.1044222037 997891.0596035818 5.4695302556 3.0046185678 4422.2508363452 0.0021191154 
23.3304291324 1.8167786582 1.6261725129 16906.4003249360 932986.8407196456 997283.4297320079 16.7448378242 2.7253380147 5251.6444587978 0.0019198162 
21.8988225006 1.7190748010 1.4849705231 31625.8029983063 926431.6342751265 995319.8088359461 16.2620104766 6.9429190990 3929.5460091644 0.0025979081 
21.9044369424 1.7032230052 1.5417162686 44762.4388871195 906620.9257933700 993154.2401546527 24.9236943753 9.0796152890 4485.0569197176 0.0031944167 
21.8150581300 1.6819477939 1.5026619082 28219.3173719358 958114.5956288113 996776.5726944827 13.3729855404 6.7279428303 4097.9868080679 0.0027009426 
21.0340132692 1.6481973306 1.5553524627 46432.9176273770 940534.6048618215 993120.7514980503 23.0004094917 11.3724197032 4574.7431710426 0.0027512045 
23.2308400490 1.6039221453 1.6226597024 57583.1238772206 939565.9829297378 991116.6597736981 30.3412781983 14.5311643359 5176.7283986128 0.0026929744 
23.4025899613 1.6761201256 1.5422711561 44777.4404356136 928923.1947039424 993820.0824375772 23.0384078098 11.3279220488 4510.3748219860 0.0032709325 
20.6103553180 1.6343967165 1.6203450294 30484.7160853679 944115.5156673108 995487.3318361086 17.4222327453 7.5309396090 5140.3653610938 0.0025288799 
21.1510407340 1.7077748494 1.6644387947 28234.2555542237 946098.7200630762 995108.8655439555 22.5285468503 6.6407614768 5569.6164723993 0.0020464897 
20.9150778418 1.6053699690 1.5883781338 24269.5341642857 984599.7942682165 996767.1791746950 12.5815007593 8.0551684752 4908.7227251695 0.0019855957 
22.7767679997 1.7681214476 1.6720535932 21014.0417219143 945656.8857366256 998065.1221246207 19.6467899067 4.6634959947 5645.1473022845 0.0020527870 
17.5921969862 1.7164654091 1.5393506328 29871.2300046719 933275.3141659284 995933.5195491276 17.5942060035 6.7961445234 4412.8954786175 0.0024575622 
22.5297761363 1.6585851150 1.6960119120 30296.9631571439 934449.3096281618 998218.9180514975 21.6767685962 6.7940796435 5832.2281255064 0.0025929116 
23.0019864153 1.6054260305 1.6478013187 22314.4793041262 942241.6838833489 996005.6044432253 13.2444084321 6.0036873877 5409.7005760697 0.0021137957 
19.4705675476 1.7843110884 1.6665752535 23358.3999787912 930545.9040450517 999850.3473545043 21.1088129961 4.0632822486 5563.7435704087 0.0026185789 
19.2897815469 1.6437153152 1.6096966549 37401.6455445562 946923.8623958880 995129.7788640162 22.2359449007 8.8315009808 5069.9610585328 0.0021201098 
20.7882166102 1.6254156381 1.5331599719 39079.0739771126 947464.8080836753 993226.3565487207 21.1624483565 9.4954089107 4636.3144126238 0.0015174083 
22.9871231797 1.5921236631 1.4439043116 14762.8056901068 958814.9370832790 997501.3652121555 4.6097574443 4.0041645403 3677.6202930233 0.0017153428 
18.2442492047 1.7303330409 1.5525168590 48633.0173877864 910838.3917134335 997014.3346555317 30.3806391355 10.5428014141 4560.4689692951 0.0027296261 
17.4516108740 1.7401430266 1.5624024765 68314.4492589718 872089.7828380039 995521.7651285445 45.1381173429 14.3657849780 4651.9380799516 0.0026200546 
20.5731459668 1.7410858563 1.4137180685 43563.2708185888 941527.7841178046 995249.9013854968 26.6425856845 9.8669984770 3801.1384610697 0.0012719398 
18.2409112065 1.7910760752 1.5463812801 30096.8419655569 934141.3196588389 998342.2753971708 23.6311327870 5.6241299101 4532.0789789488 0.0019476091 
16.8800224199 1.6818504059 1.5472887662 41874.2955165076 920641.5760349697 995312.0083536711 24.4661940251 9.5509881782 4562.4329499635 0.0018853505 
18.4122729332 1.6386737400 1.5474939780 47763.0222919829 913891.7042230349 993796.8748319214 24.8837246442 11.5144173122 4577.6099354708 0.0018542212 
19.4896427435 1.6399727069 1.5318648113 56078.2800470042 931415.5796710178 996210.1442007932 26.0850603436 13.6464182535 4379.5341375247 0.0022799900 
23.0184885564 1.5755794308 1.5388238883 75162.7780534395 938840.6263004020 994837.4119077898 29.5702247429 19.3475264601 4471.2208292017 0.0021657231 
19.6856434984 1.7475303598 1.6712658511 67824.4057195374 821360.3647740656 996828.7356120215 57.5574981001 12.1783310972 5625.2409489016 0.0024550937 
22.3804417081 1.5796082111 1.5510219569 24061.6013026498 956773.5188875133 997561.9317610688 10.1942804354 6.4712370753 4558.2877669461 0.0020358305 
22.2353703438 1.7088745363 1.5533709227 49001.5890798121 954010.8411909177 998171.3473490661 28.4863858295 12.1340375841 4642.4868692275 0.0033720232 
21.5082212577 1.7189179914 1.6913414055 36208.3888497913 889365.3329159593 998130.1257177286 28.6812567054 8.1647091836 5848.6619601942 0.0032040756 
21.8943163911 1.7621648164 1.4473372824 50015.8769518960 958378.4207344929 997030.0007927433 29.0891564061 11.3214327219 3663.5207727289 0.0018918690 
22.5075033193 1.8562425871 1.6228752162 17124.7096319749 967645.3360657523 999704.4127972920 17.5824442867 4.2978715692 5166.3348759372 0.0024107597 
22.2353703322 1.7088745364 1.5533709227 49001.5890798121 954010.8411909177 998171.3473490663 28.4863858295 12.1340375841 4642.4868692275 0.0033720232 
21.1369811525 1.6606287476 1.6044077218 76715.1680137102 912087.0599340149 997233.2672480477 44.3522592989 16.3968525359 5080.5332442640 0.0030327890 
16.7812808818 1.7497427021 1.5834029662 50712.2821908229 932692.6884398254 997769.0563553547 37.5542271322 10.8579131294 4852.3736489165 0.0021024729 
21.8378676482 1.6887899942 1.4856152386 67120.9857741788 953817.4335225949 997357.2861992046 43.3522421181 15.6503411964 4507.7361323493 0.0012865023 
17.8144026386 1.7391515227 1.5022907664 18867.2290373331 955548.5054320388 999484.3319231770 11.2263772924 7.7255740462 4115.7081197148 0.0021131847 
19.0259107326 1.7198829332 1.6004386291 26451.8145323181 963073.4080976297 999438.1061731643 17.6177665772 8.2022805048 5021.4515399320 0.0030685947 
22.4000988345 1.6856705536 1.6918280260 53241.9796003432 946464.7847622707 999166.1882167688 39.2917193415 12.8092689673 5869.6131568927 0.0031352848 
19.6035803123 1.7993222102 1.5361810343 32360.3053454608 939801.2253093633 999450.9813826907 24.1196161158 5.4498527714 4395.0214417151 0.0025475155 
17.3322427951 1.7687407676 1.6140438389 34362.3908129801 942254.4486533673 999533.8267521979 27.1520182244 7.1263331524 5101.6336563914 0.0026057373 
21.7513652436 1.7749320317 1.7066640650 53930.8052651201 920108.5960210881 999583.7563685593 50.7544541728 8.7274071622 5951.3637710777 0.0027901557 
22.8288386143 1.8628987014 1.5925212918 39277.5182811534 907883.5022397116 998775.8870179253 39.0732685630 7.0244075428 4898.8166746428 0.0024658132 
23.1156997933 1.6447523557 1.6223445317 55778.6505732137 906333.2383895279 998521.1186351727 32.1426846770 11.4567734934 5248.3637856279 0.0032102569 
23.3455662638 1.7870275745 1.6520269609 50423.9188530925 897865.1472705456 998878.1758922900 42.8420893499 6.5887452211 5624.7539077762 0.0041904046 
23.1156997933 1.6447523557 1.6223445317 55778.6505732137 906333.2383895279 998521.1186351727 32.1426846770 11.4567734934 5248.3637856279 0.0032102569 
19.2870232703 1.7816166683 1.5273496985 54476.9242802956 938794.7356048678 998893.5729643547 37.9758810593 11.5206474076 4333.3239024288 0.0025177774 
21.8461145604 1.7412310438 1.7052006218 51964.8108042220 908021.6355928532 998735.1861291112 44.4046347909 10.2019863605 5983.7158290287 0.0032025711 
18.0645114522 1.7223928137 1.5224214592 64799.7552836137 947528.2207885315 998851.7947988110 37.4996786683 14.7646575123 4301.5417936539 0.0024159932 
23.1799976272 1.8367846082 1.5862542923 42662.4170379915 933344.2514455861 998878.0818425626 41.6474586889 11.0737145101 4923.2342074462 0.0019146172 
21.9642284371 1.7729341585 1.7115010609 43222.2273749252 884701.9503394403 998501.4839912166 40.3620965845 8.5324211208 6009.7148087166 0.0030148320 
21.9642284370 1.7729341585 1.7115010609 43222.2273749252 884701.9503394405 998501.4839912166 40.3620965845 8.5324211208 6009.7148087166 0.0030148320 
19.9133550786 1.7246515511 1.6453443763 58783.7045810650 901952.6305637178 998428.5987154557 43.2688939311 11.5234397893 5453.2822751302 0.0032254114 
22.4214413113 1.7883606222 1.4345501287 42547.3838674919 948483.3312636397 999055.9422775775 29.4422079178 9.9717351662 3794.7307635034 0.0014477212 
21.4846901568 1.7582726802 1.6643953968 49664.1223528237 936517.6061981162 999275.8889863777 44.4798893472 10.5686487137 5596.2295620291 0.0020921692 
19.3825070691 1.7580352975 1.6693548521 45940.7600747097 907889.5630359291 999138.7765114440 38.5273162931 6.3606219286 5619.5083892750 0.0029542898 
20.1070997983 1.7435707827 1.6496158566 45136.2860966799 902592.9463923592 999318.0562540656 34.8375040972 3.4120199614 5479.4008620041 0.0033618059 
22.0415114356 1.8239503434 1.5082281132 41009.5751364584 926780.4749625844 998960.7589688667 33.0235797841 7.7749270287 4186.5082289422 0.0019854806 
18.2051736131 1.7809559302 1.5495617462 30867.2576612998 927676.6471269594 998706.3085529273 22.3458909621 7.9986302206 4521.0493564835 0.0025531802 
20.4777813514 1.7051172111 1.6753072270 54879.5243249164 906892.4009531010 998186.6770579626 43.0748726151 14.7821323186 5682.7157947430 0.0023127386 
21.9864040808 1.7196311035 1.6930383380 34396.8883286657 881221.9730918139 998631.5694532554 27.2548365166 4.8447647980 5869.3874987281 0.0033375028 
22.3845310204 1.7586393357 1.5224257296 46933.1177211167 934408.4481017720 999294.7058061373 37.3787848009 8.6659789319 4665.8054416720 0.0014144960 
22.5035047534 1.7001937887 1.3850566847 34607.9797574993 949501.8706206591 998609.8104283297 20.1272439792 12.6721134986 3910.8077746947 0.0010868187 
19.7993747392 1.8117770745 1.6556794568 55925.0585504315 896558.8513285862 999877.2052940535 51.7186467570 1.0794044135 5492.1985478220 0.0030755512 
23.1973777762 1.7946169702 1.7184493082 79678.7567031796 875368.3124150923 999999.2979500948 77.3589812186 0.8431276162 6114.3394101066 0.0035321779 
19.7993747392 1.8117770745 1.6556794568 55925.0585504315 896558.8513285867 999877.2052940535 51.7186467570 1.0794044135 5492.1985478220 0.0030755512 
16.3682643780 1.7087543351 1.5420768818 56644.5538915694 924401.2472650276 999009.4948285744 34.8149425419 10.6133740323 4515.8937359179 0.0019504877 
23.6076923735 1.6657511697 1.6196689598 43380.5655913669 917260.3288397883 999100.1376038045 26.0936074151 7.2437748371 5245.5888931129 0.0035096600 
20.1453088605 1.7435003964 1.5384493264 48586.1129026471 923911.8619093846 999580.6530762709 30.2817046314 3.7357664525 4441.1961214793 0.0029817357 
19.5907625330 1.7701981718 1.6679157117 60540.9150478738 886481.2520499351 999661.6953439630 51.7190974276 2.0732546721 5609.2095923189 0.0031124638 
18.9268590953 1.7571105213 1.6222872425 88350.5129663175 868013.0172002080 999438.0931019922 67.1942702033 2.7493518215 5211.4967092199 0.0031935768 
21.2109752304 1.8261069033 1.5868941345 140123.3471211052 784130.3539984070 998926.9862204697 119.2676279654 0.0902552227 4900.6301940325 0.0033578422 
21.2109752286 1.8261069033 1.5868941345 140123.3471211052 784130.3539984070 998926.9862204704 119.2676279654 0.0902552227 4900.6301940325 0.0033578422 
20.9134816662 1.8429432133 1.6301148927 186865.1451007198 818383.5616159574 999639.7503644940 178.4464800599 0.2482175509 5274.7626854974 0.0032139796 
21.2774209954 1.7759602393 1.7025168506 371431.9501533683 591690.6513207071 998585.7444429393 347.1010029988 0.8644055097 5877.3838425978 0.0027727571 
22.0068641152 1.8294909607 1.6711091561 251281.6758391646 806061.9529946442 999653.3747065696 257.4606190359 0.7557116943 5588.4729607435 0.0025240256 
19.1246282185 1.7580874395 1.6351472732 215260.6015422521 791816.7115034485 999452.4090704522 181.3868942278 0.3199365526 5296.1506765050 0.0020736172 
21.3600682427 1.8397242924 1.6084041310 220187.6144323203 868406.7828076778 999754.8749947269 214.7673732328 0.1694796626 5035.0742126408 0.0022059914 
22.8205519015 1.8370766095 1.6982492166 257691.0926824131 873882.6436344347 999999.3767350953 270.9334510644 0.3577083493 5876.1331494729 0.0031134833 
21.5376825618 1.6363345073 1.6576501592 79787.5548390163 967048.0193621235 999972.8691782660 51.2247168830 0.7983632447 5478.5475234581 0.0022563195 
18.3687871261 1.6519973344 1.4922652229 1428.7326260727 99914.2455069120 767682.8109014528 0.7409827911 9.2379856560 3473.0983433607 0.0015640575 
20.5851790473 1.5852422271 1.4898784959 1785.9157825908 99914.2455069120 767682.8109014528 0.7409827911 9.2379856560 3473.0983433607 0.0015640575 
18.4801560825 1.6476006069 1.4987711195 1428.7326260727 124892.8068836400 767682.8109014528 0.7409827911 9.2379856560 3473.0983433607 0.0015640575 
23.4316376607 1.7353564966 1.4008585287 1428.7326260727 99914.2455069120 959603.5136268160 0.7409827911 9.2379856560 3473.0983433607 0.0015640575 
19.0245745765 1.7223103394 1.4948935871 1428.7326260727 99914.2455069120 767682.8109014528 0.9262284888 9.2379856560 3473.0983433607 0.0015640575 
18.3584670798 1.6571103240 1.4843089654 1428.7326260727 99914.2455069120 767682.8109014528 0.7409827911 11.5474820700 3473.0983433607 0.0015640575 
17.3514477190 1.6699820159 1.5115077601 1428.7326260727 99914.2455069120 767682.8109014528 0.7409827911 9.2379856560 3473.0983433607 0.0019550719 
17.7791848690 1.6580644229 1.5000068581 1530.7849565064 107050.9773288343 822517.2973944137 0.7939101333 9.8978417743 3721.1767964579 0.0016757759 
17.5869113151 1.6607793483 1.5030949295 1581.8111217233 110619.3432397954 849934.5406408943 0.8203738044 10.2277698334 3845.2160230065 0.0017316351 
22.9724034798 1.6239449082 1.4460914883 1559.9427652018 109090.0435636692 838184.2935352596 0.8090322311 10.0863720938 3792.0563544857 0.0012049627 
19.9237787229 1.6622336685 1.5997148001 1246.5947750880 110480.5807000148 714031.7153527895 0.8193447154 10.2149399677 3840.3925271718 0.0018687337 
18.7793657672 1.7225617528 1.6104300774 1112.6817225330 112767.5693392578 726853.2598532517 0.8363054522 10.4263929806 3919.8900644243 0.0021383272 
22.9656702645 1.6603018315 1.3718133612 1613.5776656763 111342.7542809073 956372.3429890587 0.8257387564 10.2946557994 3870.3623640083 0.0010706335 
22.0742485205 1.5828173960 1.4825150260 1829.5581086465 108699.4573653244 831091.9017990946 0.8061355705 8.1110898274 3778.4792687405 0.0013969391 
21.8036358737 1.5756830559 1.4458525950 2153.4771219693 105671.4672956014 886354.0369261703 0.7836794281 6.8615399559 3673.2239346136 0.0014082777 
17.1285797610 1.6980643493 1.5183356712 1365.4083882916 109567.8068491210 838156.1271678007 0.8125754132 6.9940795882 3808.6637848556 0.0017638925 
21.2513431957 1.7729210374 1.4676446257 1249.3968942467 108495.8601980245 951447.9982169750 0.8046256557 5.3267352729 3771.4020698799 0.0018991495 
18.2117707123 1.6520470630 1.5239959094 1574.7970759456 109689.9563310263 896140.3514092900 0.8579217473 7.2698788532 4183.2193252901 0.0016645302 
17.6715392193 1.6767861601 1.4862598107 1632.4910024369 108856.4780470289 999999.2849382722 0.8739607413 7.0034444766 4339.4017235387 0.0015998965 
22.6819527103 1.5681981428 1.5857833451 1674.9802277502 96884.5220045238 749700.8211922550 0.7756515153 6.5898608458 3843.8950035833 0.0020879973 
22.1424342207 1.5813915396 1.5230384052 1814.8282374392 102247.6669127154 899467.0764279815 0.8399131995 5.1539400702 4234.3702772889 0.0015368202 
19.6617845768 1.6147021340 1.4820335323 1771.8323196175 121919.4665666610 885869.5280045113 0.7029019959 5.8449013354 3677.1981011860 0.0018073453 
20.7140150546 1.6059537427 1.4582754515 2041.1426880616 118599.6290631812 901951.5823932562 0.8879198340 6.1419199052 3833.5639792778 0.0013758623 
18.9764447034 1.7118014222 1.4394537578 1656.3841105204 130591.7581854342 841350.4919802968 0.8742982291 8.2643393761 3293.3414016986 0.0015569467 
22.5284751666 1.7147286014 1.4368981101 1643.7599504688 117446.9120329551 833925.9466186077 1.0651919321 8.7089888805 3606.4075385779 0.0012177543 
20.7140150550 1.6059537427 1.4582754515 2041.1426880616 118599.6290631812 901951.5823932562 0.8879198340 6.1419199052 3833.5639792778 0.0013758623 
22.7794210279 1.5707481425 1.4447468637 2510.7663999040 86732.3029426978 999999.6485716959 0.7895070270 2.9826357552 3889.2620481713 0.0015631078 
20.7226258043 1.5792457076 1.5198803096 1594.3954523194 101681.4369893137 887456.4375138504 0.6525495775 8.9073894463 4128.6649744154 0.0018296532 
21.4262834124 1.5947438650 1.6057232458 1030.2585766128 84318.5313619832 887456.7754772373 0.5571798435 11.1901931167 4941.1561279980 0.0021011730 
22.8120812798 1.6003123425 1.3529095160 1354.2214689647 106823.1045418000 985085.2215473404 0.4946911772 7.3417524378 3694.7527172885 0.0010896405 
22.8120812910 1.6003123426 1.3529095160 1354.2214689647 106823.1045418000 985085.2215473404 0.4946911772 7.3417524378 3694.7527172885 0.0010896405 
22.8120812910 1.6003123426 1.3529095160 1354.2214689647 106823.1045418000 985085.2215473404 0.4946911772 7.3417524378 3694.7527172885 0.0010896405 
19.4762606874 1.6155068756 1.4333254990 1258.8487997880 47182.6447037035 989798.1909114339 0.4891618974 7.2212818618 4177.7035374121 0.0015046325 
20.6705475442 1.7114919148 1.4214091775 998.6398538028 122415.7359360055 977760.1585821550 0.5761279328 11.5005167899 3998.7740064614 0.0013036942 
23.3491517783 1.7396559329 1.4172194841 443.9325166771 110791.5671937308 989248.9695181537 0.2369684700 10.9156792795 3674.3757627556 0.0017000039 
23.3125057351 1.5517791355 1.4687332442 1366.1315072775 133725.5540654809 997986.7780745116 0.4739907638 7.2296215138 4238.6354891905 0.0014919351 
20.2209557279 1.7154342854 1.4867670761 841.0339715451 101982.0122950109 989817.4735448200 0.5511689993 10.0578513241 4524.5868666711 0.0014465569 
22.5852123999 1.5215568873 1.5055655367 1207.1142173401 23002.3986513864 998334.5715744344 0.3902387638 6.9868011045 5360.1687653320 0.0020911138 
21.5693308928 1.5640413730 1.4606915919 2225.7451665888 63525.7391248769 994720.1674614233 0.6966404973 8.8773601146 4292.4541588745 0.0017708820 
20.1518748862 1.6552620713 1.4305620109 2311.8863822490 121255.5673105643 999999.0738746134 0.8993027035 6.1378845420 3715.2226005994 0.0017094562 
21.9403075301 1.7135748237 1.3852228995 2387.3517546955 175805.3209595677 999999.3751560930 1.0954152862 6.4184863414 3409.7609651791 0.0014496458 
18.4089699320 1.6405063055 1.5096805185 1368.3551455160 51779.3386315304 999089.4669131739 0.6997263005 3.9980497841 4589.0894437164 0.0016334791 
23.3179939474 1.6032609266 1.5202918079 826.0376482607 40396.1412055855 998824.1205349653 0.3355814957 8.0517120091 5020.4601426733 0.0029427772 
21.9754454355 1.5564174412 1.4545903512 1302.2398844478 11669.8519632419 999514.6420130942 0.4214274221 5.5198665210 5441.1245465581 0.0021149256 
22.7018879265 1.6044103298 1.6337252073 514.8387110727 39603.4737735440 999664.2746406121 0.2960956294 7.5960402286 6061.8446937909 0.0026993577 
21.1149647988 1.6568189049 1.5416998307 542.9263205499 49086.4387795578 999723.6443100682 0.2779757740 8.4239508071 5091.8175023184 0.0029874821 
22.0801311478 1.6337633287 1.4939479503 871.2818762619 19119.2896116094 999505.8493968365 0.3956472258 7.1362623213 5349.5668611541 0.0026846669 
22.5016162618 1.5265103092 1.5314479962 798.5922433211 21180.3180717615 999614.0730949405 0.2987655438 6.8286652274 5701.5752149097 0.0020688973 
23.0751488082 1.5276265583 1.5111315765 724.9097696418 29697.4197261497 999510.9546626323 0.2339172923 7.7769698615 5228.7296316664 0.0022354051 
21.7036711067 1.5381982837 1.4713147375 654.3115662525 26071.3435673372 999475.2737612643 0.1970949663 8.0750992271 5034.6756813403 0.0019973211 
22.0342236850 1.5580844990 1.5091337749 892.6165045230 19256.7783869338 999581.2043877495 0.3287352851 6.9922246029 5580.3552566915 0.0024666363 
22.8899053993 1.6085256884 1.4877689824 928.9613209934 18226.2641568578 999527.0925386976 0.3771761261 7.1460231499 5404.3510798137 0.0027745211 
22.6899005565 1.5568544849 1.5034341678 855.7752676833 23515.3292141279 999529.6451715952 0.2963111594 7.4663769200 5343.9324650698 0.0025498902 
22.7155399046 1.5426438387 1.5088100688 790.3425186625 26606.3744701388 999520.2999171133 0.2651142259 7.6216733907 5286.3310483681 0.0023926477 
23.6190372832 1.5904223352 1.5738281449 496.1020439529 46127.1681234881 999661.6658233711 0.2284266993 8.5930977814 5509.3478182984 0.0030271065 
22.3206094704 1.6461977502 1.5725891348 600.0224245996 45198.8675925866 999741.8052983233 0.3224694707 8.1941764782 5464.5071828638 0.0032613476 
22.8029072290 1.7696907210 1.5874264879 478.9911218715 54296.1618865450 999842.0229037507 0.3685465129 8.4506919162 5475.8521281509 0.0036142815 
22.1500873834 1.7059142571 1.5630123669 502.1512603381 65568.7345640510 999990.2161384285 0.3065794695 8.7064174758 5182.5478038744 0.0034722663 
21.3415964173 1.6637817223 1.6127252837 618.6796100928 56628.1708370007 999758.5730031421 0.3799200743 7.6215568570 5641.1448083703 0.0031731886 
22.3284726581 1.6461347498 1.5338607471 374.5727048942 37105.7626768350 999625.7708603909 0.1863320930 9.3536778824 5340.1036126520 0.0031322368 
23.3928359289 1.5437465261 1.5449358247 361.7260150106 44718.9482781390 999615.6976035517 0.1350871923 8.9847025603 5286.2936456759 0.0024284541 
20.5027875076 1.6162939947 1.5141080125 246.8259291589 35102.2112133910 999605.8163730488 0.1088779787 9.7943661381 5225.3463204047 0.0025338647 
21.9074714539 1.5442268192 1.4981435754 236.4022550460 42281.0317610825 999603.0086544802 0.0779482686 9.8967737373 4982.8112703019 0.0020843896 
19.7995729247 1.6786865250 1.5177627389 286.5117523759 33136.7199142003 999481.6541469860 0.1636622021 9.7254073075 5233.5029144944 0.0022225072 
22.8628479182 1.5191518662 1.5126083906 507.3617275538 36303.5582264300 999439.5891686431 0.1755654192 8.8391115428 5246.3097964599 0.0018206162 
19.7483045748 1.6879151693 1.5649693040 328.7688007709 55298.4214979988 999629.6232132537 0.2214633758 8.9511731398 5305.1699244561 0.0018119373 
21.7360208334 1.5656778835 1.5677896078 591.3337923712 37465.5216206476 999436.8217664176 0.2799281383 8.1730167230 5601.0151729736 0.0019525696 
21.9074714539 1.5442268192 1.4981435754 236.4022550460 42281.0317610825 999603.0086544802 0.0779482686 9.8967737373 4982.8112703019 0.0020843896 
21.2655240090 1.5524124609 1.5255129379 449.5928018941 41343.6895720226 999490.9086081062 0.1758225823 9.0099640961 5202.3687620635 0.0019452276 
22.1194867656 1.7756170630 1.5596009405 224.5944537532 44592.6089878100 999645.8350981078 0.1773360742 9.3074967210 5260.0508066143 0.0025900518 
21.1508114350 1.6875964168 1.5316291386 260.5748464003 39681.3899630325 999549.3070832000 0.1482392382 10.1310815650 5261.0453775622 0.0029190013 
22.1622342473 1.6405984657 1.4367924513 232.7975446523 27524.7046741802 999515.6517249260 0.0963143154 10.3177356631 4759.6406039985 0.0019943441 
23.1497687477 1.7234195237 1.5152264661 317.1097170873 53190.5382282797 999586.9713481031 0.1881603196 10.4585847913 4893.1220181547 0.0031687987 
23.5046126531 1.7056058868 1.6307923098 468.9731268236 95466.2285807588 999899.3631600798 0.3248088733 8.4594429214 5708.0589778506 0.0038682306 
23.0456065427 1.7707734162 1.5703153531 434.3327225083 44211.7443470101 999636.7911260100 0.3310031733 8.5221169770 5403.8151067113 0.0033926709 
22.1294077914 1.7066276435 1.6820950654 387.5767987315 69851.2481893434 999690.8279732382 0.2946629357 2.3729299796 5891.5470547277 0.0033474988 
21.4548017144 1.6944902165 1.6428997107 274.3215609333 35985.6355647692 999556.4893873879 0.1934275435 4.4717965196 5877.6846762526 0.0032652301 
19.2269615937 1.7258148710 1.6349581666 513.2550106134 80658.8935570818 999681.1733571151 0.3871301489 7.6395271130 5627.1139304963 0.0028124946 
18.0775593631 1.6993428600 1.5718465783 267.3701412047 38852.4271610433 999662.7119427428 0.1698131104 5.4604410945 5200.9625338341 0.0025000153 
23.4999520922 1.7333189689 1.5829790242 314.8380311275 58354.1432745416 999714.2222879917 0.2118257096 4.5829452310 5221.4105831914 0.0039139575 
22.8693450526 1.5691294504 1.5711460843 519.2804103580 28798.6471863446 999596.4972784687 0.2287766381 6.4900027655 5632.2463473614 0.0026918080 
22.2591116860 1.5810608627 1.5495164894 450.9542010336 28350.3996503070 999581.0894454009 0.1910135338 5.9380995644 5345.1997254899 0.0026839742 
23.2613826808 1.5826580707 1.5620869989 393.6050364255 31800.9179835189 999625.8014052281 0.1718347036 6.1455432758 5415.7260376210 0.0028818491 
22.6666190941 1.6547661511 1.5636074283 235.4451603780 37103.4651882985 999665.4414529658 0.1246596380 5.0669930506 5208.7788419516 0.0033266015 
21.7533271602 1.6144556535 1.6029882409 385.1864140019 44717.2229791337 999677.2877568144 0.2030407524 4.8914941833 5431.8854362419 0.0027882017 
21.0004897078 1.6229354850 1.6230093286 407.9093755643 54714.6591273025 999714.6294280956 0.2322229096 4.1821025232 5465.5206012851 0.0025564883 
22.2591116860 1.5810608627 1.5495164894 450.9542010336 28350.3996503070 999581.0894454009 0.1910135338 5.9380995644 5345.1997254899 0.0026839742 
21.7617766785 1.5606074199 1.5277661456 358.6844499303 33664.5351809114 999619.4420519358 0.1537639796 5.0729261949 5046.7586074057 0.0016812982 
19.7729917364 1.6165356269 1.5851022591 342.4112578115 49849.3754973808 999713.1100890891 0.1851649469 4.2527101918 5188.5762060523 0.0020142810 
20.1746712215 1.6561857037 1.5758022014 288.1397862004 60598.8634209176 999779.1204109334 0.1822406534 3.4100155055 5110.2644463335 0.0016794344 
20.3444628243 1.6917292943 1.5753100574 204.4328908860 43246.0297160339 999703.1616368769 0.1229886132 4.5854532299 5164.0292649695 0.0031352606 
23.0276830910 1.5077652448 1.4351741724 369.8781527704 14743.8875809735 999574.6230427539 0.0845192779 5.6186259017 5010.4224208845 0.0018892147 
23.3247099588 1.5795734605 1.4640448126 293.7303613055 16325.6676856613 999573.7987927919 0.0973587618 6.3965658666 5191.5280649753 0.0025948401 
21.0841693556 1.5679321527 1.5101804192 214.0009612286 29952.6251144209 999646.2495873858 0.0894101646 4.5754535228 4900.3216697936 0.0016452694 
21.2437335665 1.5453330789 1.4809262092 232.1588902774 18535.6564101511 999621.0146345923 0.0755759689 5.6596183738 5107.8250523953 0.0019886526 
19.0548629309 1.6140888466 1.5433628057 299.0322427823 36090.0221489984 999639.0770598773 0.1495464421 5.2585251535 5063.6722121797 0.0018796864 
18.7938794229 1.7578422676 1.5711668867 235.0369806929 48828.8337329640 999680.1787854913 0.1796430342 5.3611235092 5069.2213465361 0.0021492375 
23.5913560781 1.6126601937 1.5300792524 317.6508078078 41697.0895925178 999651.4864094120 0.1815586382 4.6196555819 5122.6234278055 0.0014053482 
21.8803382521 1.5992147143 1.5841094685 471.7011890306 33405.1437704013 999610.3129721796 0.2346016126 7.1006216021 5684.1645758742 0.0027790806 
21.0350064159 1.5931656364 1.5840009492 540.1695843499 33331.2847965613 999589.1559568786 0.2852158691 7.2417733315 5709.6125151546 0.0020571050 
21.4271660191 1.6405264291 1.6161687587 624.1896235018 37092.4171038167 999563.0766175776 0.3867436442 9.2764711917 6098.1664861563 0.0027225620 
21.4268464499 1.6391816740 1.6084509284 503.3300977724 43131.5451598183 999618.1065372787 0.2923188783 7.5681113719 5755.3294903032 0.0029847265 
22.9594324899 1.5725766857 1.5792059581 490.2294886268 41865.3186615739 999634.2656767089 0.2171394129 4.4903327649 5203.2011865158 0.0025005470 
22.8335690776 1.6273796581 1.5971919715 517.9751679083 34197.5736200090 999594.8595410653 0.2866469694 7.8488084923 5902.6442528160 0.0032165358 
21.1880834162 1.5849766957 1.5851477445 515.1995364884 37598.3017290676 999611.7108167937 0.2511776410 5.8660530482 5456.4068508352 0.0022788260 
22.1816022442 1.6329898101 1.6166646850 574.3328061643 43389.4115409681 999599.0604630614 0.3354916420 8.1855368596 5900.2042592256 0.0030619415 
21.7352041311 1.5594975396 1.5096079617 524.7813258548 20323.5574387449 999547.6190237897 0.1927456726 6.7132001570 5449.9175567398 0.0024006827 
23.6250069565 1.5329422782 1.5083550269 965.9514641798 16983.3685865738 999468.3248771989 0.3516023658 8.9005138579 6273.6957488373 0.0025118067 
21.5740595707 1.6232003860 1.6093892045 475.1612757227 43083.3814577801 999650.9561234949 0.2636281911 6.4133153658 5654.5946852014 0.0028606853 
23.1888190552 1.8394150613 1.6077578194 229.7661814941 56133.3878933833 999742.2717466427 0.2196411038 5.1697161197 5345.0441533834 0.0030351246 
20.3321276617 1.6551755688 1.5142954915 333.7419578467 21963.1357234708 999574.8073196940 0.1714001998 6.8762196825 5299.7144543408 0.0024994561 
20.3321276614 1.6551755688 1.5142954915 333.7419578467 21963.1357234708 999574.8073196940 0.1714001998 6.8762196825 5299.7144543408 0.0024994561 
19.4543656946 1.6725835407 1.5751415499 302.8027427768 29391.6625520321 999631.2832293679 0.1849931546 6.7381076051 5580.7132485400 0.0026052021 
20.7179788113 1.6191650652 1.5167630277 530.3846971826 25902.5085704450 999514.9745457370 0.2428596304 8.3759073682 5415.6205855840 0.0025679208 
20.9875565784 1.5559696064 1.4496213245 306.8591483234 20962.1159699189 999556.7955376438 0.0942358268 5.0906941329 4611.8618292176 0.0017335073 
21.1050836587 1.5896498328 1.5076656481 384.3458167260 23661.8811448284 999573.1238246285 0.1490659919 5.6785415579 5038.6908062401 0.0024432311 
20.0645727595 1.6931730210 1.5353890652 327.8505237817 34027.5163855596 999585.8293268431 0.1876416437 6.5984313047 5066.7871981310 0.0028094035 
20.7971144234 1.6356227118 1.5416814480 632.9896066908 36641.5042244029 999499.0217483831 0.3103950103 7.9123346493 5257.8429903086 0.0028248306 
19.4922596410 1.6457604000 1.5479604246 688.1020777471 40752.5874716032 999482.5069323666 0.3580927811 8.5173521596 5266.9840891271 0.0026025971 
20.9875565784 1.5559696064 1.4496213245 306.8591483234 20962.1159699190 999556.7955376438 0.0942358268 5.0906941329 4611.8618292176 0.0017335073 
21.0598046073 1.6154068027 1.5931188226 686.7159218886 51516.6667255579 999580.9120238393 0.3574627089 6.5917601419 5406.6761459758 0.0026868278 
21.7465509542 1.6066276545 1.6314008903 802.8414306898 71529.4604292712 999648.4590674313 0.4585598778 5.8712902786 5572.0777494971 0.0023007040 
20.1460429892 1.5968651484 1.5273623867 416.6155880061 28208.0220899854 999582.7408401594 0.1771063757 5.6567845795 5071.5833519698 0.0023285862 
22.0018164513 1.5401514207 1.4990590574 266.8462425115 23054.7330723647 999636.9030441265 0.0954207666 4.2653297415 4902.3687822589 0.0017098308 
21.5542501335 1.6582930993 1.4700026378 505.4415862856 23240.5412236336 999463.6381783215 0.2406192937 8.3188074844 4996.4760552697 0.0022256830 
19.0603287216 1.6433920576 1.4684772577 306.3512070074 27931.6386330306 999533.5875306055 0.1424858487 6.9281867902 4719.1707835499 0.0017607767 
21.9913651864 1.6897806098 1.5528866918 539.5199681616 50440.2328570602 999531.4776998202 0.3115884982 8.5780002570 5210.0614074948 0.0033318981 
23.3910738761 1.7242761080 1.5334761910 549.3844003162 41451.8555737878 999462.0677995712 0.3459586160 10.0963042329 5247.6039863788 0.0033269020 
18.9561921521 1.7002522444 1.5734106180 789.2104164929 49787.7088159149 999496.3403714122 0.5002766287 7.9247262566 5296.0033098691 0.0027557487 
20.3412951005 1.6834848857 1.6260141597 1099.5951517765 65827.2684794585 999495.0358958840 0.7335652326 8.2912863413 5700.6502611506 0.0030109323 
23.0646687262 1.7192487958 1.5489419861 789.2599295501 45809.2511525363 999451.0601177916 0.4937161382 8.4728711156 5228.3512268593 0.0035246311 
19.0603287216 1.6433920576 1.4684772577 306.3512070074 27931.6386330306 999533.5875306055 0.1424858487 6.9281867902 4719.1707835499 0.0017607767 
22.8642943879 1.6377331686 1.5210009654 661.7792716872 37222.4394361881 999447.2999608613 0.3066893404 8.9107962522 5171.0846856586 0.0031172079 
21.9913651300 1.6897806102 1.5528866889 539.5199681616 50440.2328570602 999531.4776998202 0.3115884982 8.5780002570 5210.0614074948 0.0033318981 
22.3990653779 1.6297592351 1.5091804208 701.8234804965 33971.8855431546 999421.6063833911 0.3103380858 9.1177949319 5149.8356463423 0.0029319905 
19.4289326988 1.6616047561 1.5192240877 86.2254337909 37529.0082530215 999675.7977477305 0.0417874130 3.6843193935 4574.8594462253 0.0025069762 
22.3342438021 1.6326412927 1.5440745002 425.4645138139 49663.3440778219 999573.4757292375 0.2015112338 7.5259418358 5059.9850322256 0.0030503832 
21.5769083058 1.6828543503 1.5405597926 642.6172025316 44810.3941506585 999505.0575841859 0.3521882268 7.1202245739 5035.3958872274 0.0031626834 
22.5309971502 1.7101666468 1.4626476997 585.5475210731 21692.1315838205 999445.6213441105 0.3362134112 6.4065503106 4687.5561685523 0.0019051627 
22.1193901553 1.7007494054 1.4858936716 517.9741858768 29806.7121770347 999437.1476069086 0.2863708711 8.8584566354 4895.2894611756 0.0024301564 
21.5769083037 1.6828543502 1.5405597940 642.6172025316 44810.3941506585 999505.0575841856 0.3521882268 7.1202245739 5035.3958872274 0.0031626834 
23.4388980355 1.6731619196 1.5578069056 704.9387108590 52312.2351374704 999539.0125728240 0.3850969047 6.2511085432 5105.4491002534 0.0035289469 
20.8114454719 1.7941197487 1.5974859980 696.3711353792 60462.3893205530 999583.0758255415 0.5789430447 6.2053786710 5310.2477244929 0.0031009388 
23.6116735248 1.8525420983 1.6436554402 785.7000812397 79376.5012405560 999675.0620325059 0.8024420013 4.8127716256 5601.2626107462 0.0032902303 
18.9561921521 1.7002522444 1.5734106180 789.2104164929 49787.7088159150 999496.3403714125 0.5002766287 7.9247262566 5296.0033098691 0.0027557487 
19.0361591740 1.6749665462 1.6057032301 984.6413979121 56502.1858734745 999489.2003450864 0.6338711100 8.4970878806 5570.7388651237 0.0025505372 
19.9950344174 1.7409335481 1.6065037914 585.7785314959 68781.7472190218 999650.9078266318 0.4268789747 6.3937901428 5400.4489859841 0.0032486165 
22.7982952367 1.7603914083 1.6450402812 585.8940367073 92326.5550366225 999753.5510678925 0.4722117564 6.3874100589 5756.8953947000 0.0039203435 
22.2921770174 1.5461282693 1.4919754474 443.3570303660 32388.4488818519 999532.8339169407 0.1407024640 6.6487936316 4803.5292190410 0.0020950341 
20.8114454719 1.7941197487 1.5974859980 696.3711353792 60462.3893205530 999583.0758255417 0.5789430447 6.2053786710 5310.2477244929 0.0031009388 
23.5418989128 1.6107963158 1.6065058898 645.1095481256 55881.4214117072 999670.9666169197 0.3327004202 3.7304005139 5312.7237707167 0.0030161938 
18.6335295906 1.6288056012 1.5233562003 630.8291086462 27559.8504661717 999529.3330594562 0.2946801765 4.3730476803 4858.3488484449 0.0021758967 
19.6242518886 1.6361171290 1.5890746262 637.3884493328 44731.0557215772 999592.0967482585 0.3506887549 5.7338247561 5352.3570983528 0.0025609676 
20.3992188760 1.6103943951 1.5962647237 603.6133185696 40940.4660136305 999618.6388359759 0.3334846800 5.4751828626 5475.8110974026 0.0020769779 
22.7425961365 1.6544548002 1.6010678467 1393.3343409898 51985.5472867814 999300.9428872552 0.8354785259 11.8916762605 5930.2990297569 0.0033713657 
20.7160421845 1.7089249104 1.6293444222 1162.0406697392 62754.6503567931 999467.1082726308 0.8303524235 8.4232177969 5771.9465939772 0.0031953715 
22.2035850886 1.7164328577 1.6734580418 1392.1492643605 77146.0327636123 999489.8592172510 1.0903595923 8.0759292294 6083.0020677946 0.0033270620 
23.6516968810 1.6919040901 1.5941006455 1133.8216929422 60043.4204557121 999304.7909749076 0.7402264625 14.7295220528 5935.2449422122 0.0036982973 
23.6516968889 1.6919040900 1.5941006455 1133.8216929422 60043.4204557121 999304.7909749071 0.7402264625 14.7295220528 5935.2449422122 0.0036982973 
23.5965211997 1.6569503222 1.5809468600 1521.9020236968 49524.9339386608 999190.0239254299 0.8955231211 14.7406591432 6014.6570612192 0.0034999862 
22.6129524941 1.8241462685 1.5821542859 546.3749151242 57694.1370734099 999604.9353879453 0.4827141986 5.8468942279 5140.7157929776 0.0030142033 
19.3152532059 1.6329796198 1.5717439016 492.7492369440 42061.6696261178 999613.1756120042 0.2578966533 5.3881433289 5188.8798786774 0.0024773297 
22.4150171866 1.7221662015 1.5942782188 1377.5379811426 67518.8847090731 999254.5926660716 0.9613883582 13.3583193376 5712.9590463419 0.0035538067 
20.5193866785 1.8061622298 1.6040229406 1099.0285958548 85970.2029258946 999490.7557978024 0.9597691283 7.3909695184 5281.3141199351 0.0028239528 
18.1445186133 1.7561117762 1.6047382481 1249.4993699712 99686.4810695230 999493.0556221644 0.9826005011 6.8574815235 5228.9244782145 0.0023179435 
18.1445186131 1.7561117762 1.6047382481 1249.4993699712 99686.4810695230 999493.0556221646 0.9826005011 6.8574815235 5228.9244782145 0.0023179435 
21.5568566118 1.7461433851 1.6384770551 1184.1625594702 87283.9640505024 999598.0715141576 1.0152952852 4.5236971413 5534.8510195267 0.0019647459 
20.3212500075 1.6664792406 1.4881204932 1355.0106510921 43128.0716177654 999194.4871931847 0.7700999580 10.9055972168 4984.0304018932 0.0016009893 
19.7521647004 1.6439056617 1.4562573416 879.2142185400 29797.6514839351 999363.2087980083 0.4325182372 6.5582471848 4664.2437943686 0.0014864222 
18.1445186134 1.7561117762 1.6047382481 1249.4993699712 99686.4810695230 999493.0556221646 0.9826005011 6.8574815235 5228.9244782145 0.0023179435 
19.4808514993 1.7854497388 1.6417500898 1434.6419456868 134630.8958623170 999557.9790342427 1.2576416330 7.0070986929 5511.2648201375 0.0027337041 
19.9408580996 1.7181173078 1.5481506265 449.2320515384 45918.8322244634 999629.3353271182 0.2713438255 3.2978716272 4765.5447768407 0.0030006343 
21.1569548474 1.7530939957 1.6461294804 1167.5664110560 91451.6301280873 999659.0171266033 0.9207068687 3.1527859370 5595.0897501120 0.0036018015 
21.1051306095 1.8375178467 1.6178845925 984.3610647837 115535.9279622568 999718.6948570963 0.9564405515 1.9461357794 5161.0167498309 0.0024178554 
21.2091109361 1.7721816293 1.4650429554 663.1051016844 40460.5948889667 999524.0210262167 0.4562386796 2.8148844024 4127.2535818619 0.0016006418 
23.4717678834 1.5434452534 1.3877192648 1018.0596295252 29018.8505994121 999289.9694151005 0.3349835209 7.3458613838 4533.8594431411 0.0011880378 
21.5679214408 1.5936088367 1.4361335209 915.5151604024 30926.2063173059 999367.6876576184 0.3945585462 6.0837645632 4627.3001401692 0.0012999525 
20.6642281820 1.5625641888 1.4896178486 1280.1966152350 55045.9645709590 999189.7081873056 0.4625497853 10.4072857708 4771.2320582823 0.0017957192 
20.6642281820 1.5625641888 1.4896178486 1280.1966152350 55045.9645709590 999189.7081873056 0.4625497853 10.4072857708 4771.2320582823 0.0017957192 
18.0786413843 1.6815302722 1.5836441926 1111.8065343903 89362.0492340968 999541.9848485516 0.7213676428 4.0070238773 5037.7834954374 0.0018907366 
19.3472181147 1.7318526763 1.6678521255 1185.8816599868 128528.8722478447 999734.7328666963 0.9622541597 1.4608480442 5598.8842591429 0.0024495490 
23.5486317617 1.6798606602 1.5187719708 1532.6371660315 85018.6768905308 999286.4884561670 1.0441935582 5.8306297247 4927.5748494845 0.0013408187 
20.0586986382 1.6035852460 1.5793859015 1342.9877640164 50156.3068284594 999236.4682795131 0.6840945499 7.1802113186 5342.2543657181 0.0021904696 
20.8206524146 1.6343640930 1.6351284678 1807.0096942964 124640.7277264394 999323.3410960801 1.0799189271 4.7158104614 5413.8748745724 0.0025328463 
21.5679214016 1.5936088361 1.4361335209 915.5151604024 30926.2063173059 999367.6876576184 0.3945585462 6.0837645632 4627.3001401692 0.0012999525 
19.1141914146 1.7591988121 1.5131220744 919.7090122816 53891.5112129256 999419.6684406556 0.6543535416 4.2397589589 4524.3365301050 0.0017604807 
23.3739162943 1.5724359743 1.4843542920 1571.1837982999 87237.1485939885 999271.0516898783 0.6916366488 5.1993837828 4558.0112205202 0.0013581040 
20.1234971564 1.6013755760 1.5786054478 1342.9877640164 50156.3068284594 999236.4682795131 0.6840945499 7.1802113186 5342.2543657181 0.0021318467 
20.0867564445 1.6312243708 1.5758272699 1228.8897468746 31615.8859456948 999219.1765743303 0.6803235005 8.1706250866 5734.3759383171 0.0025187181 
19.1141909320 1.7591988098 1.5131220744 919.7090122816 53891.5112129256 999419.6684406556 0.6543535416 4.2397589589 4524.3365301050 0.0017604807 
18.4357712287 1.7345123855 1.6019892726 1420.4725675245 96713.2087585112 999369.8220853293 1.0849901962 5.2639317980 5196.2869010822 0.0020122129 
20.0339315482 1.5934232236 1.5483600124 1308.2599942589 47541.7796103842 999170.7460617421 0.6037671096 10.9517496900 5395.6614301983 0.0022543118 
20.8301489898 1.7918756735 1.6016038344 955.7904995980 44243.2734064721 999395.2885649307 0.8359186729 4.9397839978 5327.1742939970 0.0023500998 
21.8786906504 1.6692678175 1.6309020914 1726.9367471131 105961.8501251270 999395.7839972503 1.2328232151 0.0568549362 5360.2846454031 0.0017772228 
20.0339315482 1.5934232236 1.5483600124 1308.2599942589 47541.7796103842 999170.7460617421 0.6037671096 10.9517496900 5395.6614301983 0.0022543118 
22.3280540987 1.8163545403 1.6611870633 309.7003611169 89655.9755341591 999976.5260978639 0.2900262586 2.8915086544 5735.2030573542 0.0037280048 
17.5975294997 1.7219400207 1.5494249316 1094.7354077499 68551.2079936208 999351.2160279143 0.6887536741 5.4284194773 4764.7558945490 0.0024638763 
19.2489294179 1.7320169531 1.4770443574 1487.2529310664 57998.8242233517 999038.5609929394 0.8881173819 6.6968748887 4279.5323131465 0.0018318121 
22.5901623738 1.5905225004 1.4512752930 1494.9443793488 21055.2541746524 999142.9754145284 0.5313574116 9.7634158328 5286.8181062995 0.0022950007 
16.9933305916 1.7448099988 1.5639491692 1281.1966021151 89112.8857564661 999309.3936306976 0.8877904867 4.2188732190 4784.5005763171 0.0023305359 
16.5794044302 1.7288325457 1.5496158846 1639.4555178888 117979.0446437965 999207.7915904089 1.0517749494 2.8942270709 4584.4495997677 0.0022297040 
19.8167361227 1.7852395439 1.5600552885 1087.7602384397 69138.6766378292 999382.8403238780 0.8814640196 5.8724849885 4887.9795534504 0.0020454902 
18.4357712833 1.7345123858 1.6019892726 1420.4725675245 96713.2087585112 999369.8220853293 1.0849901962 5.2639317980 5196.2869010822 0.0020122129 
22.3946970281 1.7196308756 1.7136519430 1154.5612385223 124336.4461310031 999698.6303629100 0.9548902026 0.3344705912 6022.4534979699 0.0031186851 
23.3187692955 1.5735884477 1.5896255760 897.1101734439 105967.6512673278 999555.1597190528 0.4086932374 4.9471498799 5046.9529747360 0.0023648975 
20.3331953945 1.7514053168 1.5703273112 176.4332040806 63256.0135127730 999840.4378920409 0.1204326697 1.9113329399 4851.7821753012 0.0032917240 
22.9056270496 1.7358124823 1.6111109807 349.8264080184 115316.7196597455 999833.5545422595 0.2463438786 2.4823813399 5274.5725275701 0.0039165235 
20.0220150605 1.8237622871 1.6333607147 1009.6643444080 122331.6262311348 999929.9709949073 0.9564591607 1.6437093217 5293.6534033776 0.0025816811 
23.4526436023 1.5731878637 1.5931762342 1111.2858284317 136088.9309324552 999889.9777966568 0.5156802036 1.9858359046 4957.6123407880 0.0022087162 
23.4523364817 1.5731911345 1.5931731470 1111.2858284317 136088.9309324552 999895.6485001788 0.5156802036 1.9858359046 4957.6123407880 0.0022087162 
20.0220222346 1.8237629044 1.6333597650 1009.6643444080 122331.6262311348 999931.5911959134 0.9564591607 1.6437093217 5293.6534033776 0.0025816811 
18.1256827440 1.6588970205 1.5830356054 1593.7038267013 135456.5357742331 999865.6907077944 0.9051508272 2.4839321169 4869.1630195487 0.0022918178 
17.8928937742 1.6789918807 1.5819692195 1338.9182820935 105190.1148636644 999808.0748183461 0.8540462336 3.7380691209 4986.2832404518 0.0019027421 
22.3393584643 1.8248929797 1.5356097517 1071.0164460280 62640.1907188426 999817.5975165244 0.8924305243 3.4529130883 4534.5968409007 0.0023732466 
22.8100728283 1.7270377718 1.3852852273 1460.1233719342 34827.8341511871 999779.8357126440 0.7848127091 4.0430161889 3748.3460584022 0.0013335434 
22.8100728278 1.7270377718 1.3852852273 1460.1233719342 34827.8341511872 999779.8357126443 0.7848127091 4.0430161889 3748.3460584022 0.0013335434 
21.5998125428 1.7241060011 1.3931778186 1460.1233719342 34827.8341511872 999817.1890756577 0.7848127091 3.0401133929 3748.3460584022 0.0013335434 
20.1468946825 1.6976231264 1.6571809223 1865.8404661332 196853.4572777171 999701.9645644660 1.3314464353 4.6553773112 5583.2883408480 0.0029869829 
17.9928596656 1.6992202202 1.6274642078 2514.0283107266 245578.4301177185 999553.3466494700 1.7493834421 6.4978818048 5292.6172632489 0.0024013119 
18.5304425062 1.6793609525 1.5638718354 2215.9389673156 170975.5833535073 999773.6433450701 1.2399269954 3.4543115244 4701.8364073606 0.0026083914 
18.5304425062 1.6793609525 1.5638718354 2215.9389673156 170975.5833535073 999773.6433450701 1.2399269954 3.4543115244 4701.8364073606 0.0026083914 
22.2584066360 1.7482678990 1.3910117591 2579.2806323105 164180.9639666093 999668.9493516656 1.4240169623 4.0848585922 3496.5911798476 0.0013804939 
17.6367096167 1.7672259549 1.5205722504 2608.0010714088 221913.5485539963 999692.9280034825 1.7840001706 2.9161273760 4304.9500058310 0.0020537622 
17.7953593980 1.7334764758 1.6119428516 2835.9363236767 220270.2150391754 999708.1302725371 2.1540809527 3.9777593257 5149.1712966869 0.0020743276 
22.8154007357 1.6895993873 1.6625322766 2012.5788139339 204359.2877335152 999647.4116562344 1.4081966130 4.6937138464 5694.5898962489 0.0035134813 
18.7484168719 1.7109813891 1.5721658905 2120.5900416592 142156.7691678299 999540.7488872502 1.3180862249 6.3513552342 4879.8944696908 0.0028871342 
20.0478273187 1.8234414027 1.5939355014 1836.3398529251 154873.4755489216 999668.8608857112 1.6372236023 5.3864463789 5006.8123891568 0.0026119894 
17.7122988636 1.7279616394 1.6184879042 2698.3022321482 214827.6575907000 999597.8738620796 2.0203615302 6.9031689790 5238.3397355855 0.0022236626 
20.3800261260 1.6575034562 1.6515865904 3232.3576751635 256852.1827696746 999513.8002181598 2.1723400509 8.7920737621 5551.7917785721 0.0022806420 
18.0798497657 1.7301940137 1.6453400958 2883.5486576297 317103.9825886094 999720.3061185631 2.2048210503 2.3930993894 5383.4506333012 0.0025728390 
19.0067032146 1.6868976753 1.6496921062 3600.0683646030 414979.2543597220 999752.0455144318 2.5253139164 0.2788461439 5396.3041595420 0.0024137070 
17.9214288961 1.6920039486 1.4549328553 3410.2431930408 242057.5918549225 999598.3110346210 1.7115378564 4.9392515156 3906.3159780539 0.0015897243 
17.9214288961 1.6920039486 1.4549328553 3410.2431930408 242057.5918549225 999598.3110346210 1.7115378564 4.9392515156 3906.3159780539 0.0015897243 
19.6217561728 1.6745852850 1.5410335727 2813.9727892058 214745.0324939977 999768.2201259062 1.7749878885 3.9011508821 4752.5818170232 0.0015339074 
19.6050420984 1.6209291411 1.5681611625 3379.9425562622 266444.4565985280 999782.8334451527 1.7471915420 1.7667176956 4749.6779456680 0.0019237784 
21.9556747137 1.5812291168 1.5368921261 3720.7627183192 292252.8561024419 999875.3132366892 1.6106065479 0.8139639255 4505.3470507093 0.0017738363 
23.2742788265 1.5967148196 1.6439665501 3180.7788207920 193843.1256111824 999581.4485576232 1.8596369879 8.3861816497 5553.5311820106 0.0020840226 
23.2742787470 1.5967148191 1.6439665501 3180.7788207920 193843.1256111824 999581.4485576232 1.8596369879 8.3861816497 5553.5311820106 0.0020840226 
21.2031058933 1.6759234456 1.4011647595 4059.1675128680 386553.8732212474 999999.7177195268 2.1593470726 0.9040810128 3909.3635170993 0.0011454786 
19.7280617407 1.6301596633 1.4471636451 5199.2351386495 610707.1541483940 999815.5443433599 2.2490881687 1.9184323447 3937.7992915091 0.0014098473 
18.8224868416 1.6331013144 1.5415031248 4049.5705472204 648418.3307759790 999761.2236083702 1.9653926959 2.2520870681 4473.5424087460 0.0020116875 
19.7280617348 1.6301596633 1.4471636451 5199.2351386495 610707.1541483940 999815.5443433599 2.2490881687 1.9184323447 3937.7992915091 0.0014098473 
19.2473897191 1.6257572363 1.5407206642 3855.9032632650 624000.0287979159 999755.4944852090 1.8245478185 2.3134050230 4466.4311043593 0.0020164480 
20.4491055657 1.6763276434 1.3756294191 3770.0459729606 477759.8660088852 999911.9409680453 1.5780639185 1.5585907489 3413.9040755314 0.0012848850 
20.1583238976 1.6117762389 1.4948370766 2694.1501554823 532480.5143787898 999999.8273318673 1.0990751030 0.8479190517 4110.3696216663 0.0017888132 
21.2427547130 1.6816471241 1.3753866006 2696.9673775230 238242.0723077848 999706.3211673471 1.0803203137 2.6487763237 3325.5693874802 0.0013708920 
20.0261762030 1.6466192484 1.4449835301 1187.0619363401 78057.8118274421 999602.5093190384 0.4598636250 3.1310388061 3784.3982041845 0.0017822068 
20.6388220684 1.5982082080 1.5194353060 2573.4934540634 334878.8197673735 999815.6490327657 1.1122623609 1.9304688291 4364.1953331275 0.0017555484 
20.1583238975 1.6117762389 1.4948370766 2694.1501554823 532480.5143787897 999999.8273318678 1.0990751030 0.8479190517 4110.3696216663 0.0017888132 
16.5119699211 1.7052392075 1.5299063576 2669.3180485306 405192.1558184098 999810.4878703704 1.6116224484 2.2489661565 4428.8185469786 0.0018230298 
18.7770019509 1.7634678536 1.6455776289 2123.5460384965 430536.0762242805 999828.2210956060 1.8064666516 2.2947198279 5382.3282437979 0.0022783214 
16.5481362335 1.7590298871 1.5597483568 2457.6675717936 443832.6704113137 999826.9838340955 1.7638621471 1.3223068710 4616.3531309434 0.0021227570 
21.6391852800 1.7909162058 1.7055353482 2242.1134804108 636147.0539025026 999900.6696152086 2.1602418762 0.0735257310 5920.3567891181 0.0029294900 
18.5495421508 1.6807690240 1.4384914955 5395.3478158019 513783.5208824341 999754.7797495538 2.7216372595 2.1997097398 3889.6588941036 0.0013823887 
20.7050705080 1.6286546672 1.4733415207 7838.9659616227 725539.9084610214 999747.9095041601 3.8812882599 2.0083491810 4257.9335288263 0.0013517425 
18.5495421508 1.6807690240 1.4384914955 5395.3478158019 513783.5208824342 999754.7797495533 2.7216372595 2.1997097398 3889.6588941036 0.0013823887 
20.7050705113 1.6286546672 1.4733415207 7838.9659616227 725539.9084610216 999747.9095041591 3.8812882599 2.0083491810 4257.9335288263 0.0013517425 
20.6828015147 1.7062880320 1.3787373584 5061.5705154306 511525.3917632841 999773.8609118169 2.3455063116 1.5504358760 3397.0708404044 0.0013182255 
18.8147626742 1.7242457110 1.4465301438 5634.0852008080 693290.4677301542 999745.1015059709 2.9763678348 1.5502540042 3726.0207574075 0.0016670860 
23.3462212549 1.7577752269 1.4092228798 7164.3810741803 872496.2917115444 999709.8277425736 3.9084205718 1.3601465918 3406.9334695475 0.0016228548 
17.2609661889 1.7145243939 1.4772281813 7737.7209489100 969239.0185185249 999853.2191350289 4.3702908710 0.5275179842 4021.7092417493 0.0016344562 
16.6644970223 1.6976502079 1.5227762523 10258.0977346035 999999.2151779141 999926.6681188697 6.0152761496 0.2282144562 4369.7791688838 0.0017662383 
21.3258725975 1.6037222012 1.5737659299 9826.9563264003 999999.2257837036 999857.5480279995 5.1207819164 0.3012155812 4838.7354106959 0.0017654866 
18.7691312287 1.7447357503 1.4743122736 5838.8447916330 758952.7409535235 999893.9834575751 3.3774975102 0.2040748089 3876.3951937635 0.0019220684 
20.2498719665 1.6161286386 1.5719291584 9612.6576296157 855098.6513048403 999873.1988087229 5.0668043361 1.0246288443 4797.8563033677 0.0018265930 
21.5943599894 1.7008569757 1.3487865338 5761.8096245819 820383.0980503764 999687.2801401056 2.5415781944 0.7516289184 3268.1441697776 0.0012075427 
20.1655788613 1.7652783635 1.4699581387 8701.4535216660 952053.8524686545 999803.0980349955 5.3184112731 1.5045767648 3831.3458475270 0.0019618286 
20.6928604549 1.7895511221 1.5224201125 10171.9702480702 999999.2539675944 999865.7135552231 7.1109581971 1.5246443132 4268.4155086093 0.0027078076 
21.0849805414 1.6382221752 1.3872181796 5823.4397900398 745494.8071392039 999770.9438535115 2.4932268993 0.6913079643 3700.1769508768 0.0011768742 
23.5693784756 1.5627978325 1.5351342632 4263.4665331165 823313.5116743683 999843.5669131642 1.7912932401 0.0582987740 4526.7643562052 0.0016808401 
19.5028258441 1.6332071489 1.4757041960 6340.8445408302 662748.9872148798 999838.0346856413 3.0059158284 1.2215011711 4161.7621855454 0.0014489646 
22.2153295242 1.5908285624 1.5901391016 2674.0865249926 436617.3372110159 999910.7876983979 1.3707884879 1.4371587650 4955.1812850626 0.0018738697 
18.8931529582 1.6485248777 1.5935514314 3733.4740079326 650026.6359493638 999730.7341907902 2.1000404876 1.0930043884 4898.5474409445 0.0023261003 
22.7567983067 1.8691057751 1.6410033970 1483.6881404845 674976.9818377481 999689.2914696122 1.5470656793 1.2150398098 5369.2649921516 0.0031459529 
18.4833274155 1.6838146545 1.6183181483 7733.6214320099 999999.6632411914 999894.1288586080 4.9522739638 0.9120242114 5119.7914869787 0.0026243886 
21.8898504325 1.7054353954 1.6661170978 9789.4507862243 999999.3266261024 999999.4904978152 7.1189427372 0.8325098905 5630.2645620360 0.0034361022 
18.4803394313 1.6838567665 1.6182465795 7733.6214320099 837843.0183908283 999888.0040662409 4.9522739638 0.9120242114 5119.7914869787 0.0026243886 
21.8898504400 1.7054353954 1.6661170978 9789.4507862243 999999.3266261024 999999.4904978152 7.1189427372 0.8325098905 5630.2645620360 0.0034361022 
18.4803394313 1.6838567665 1.6182465795 7733.6214320099 837843.0183908280 999888.0040662409 4.9522739638 0.9120242114 5119.7914869787 0.0026243886 
21.8898504400 1.7054353954 1.6661170978 9789.4507862243 999999.3266261022 999999.4904978152 7.1189427372 0.8325098905 5630.2645620360 0.0034361022 
18.1719264892 1.6893859236 1.6062246015 6156.9331736704 605008.3912443588 999774.0814806197 3.8907431913 1.8076477844 5019.4314165202 0.0026396896 
21.9704395298 1.6995234572 1.6710632308 6323.6798654857 534765.1832969363 999775.6502941740 4.5895013373 2.3658176945 5679.0586493418 0.0033710972 
20.1135574244 1.7441769529 1.4903344011 10349.0273931441 941928.1029113813 999595.6269488125 5.9328138454 1.3271281065 3971.2491864142 0.0023704733 
22.3379251514 1.7831534633 1.5625600537 6096.5451150508 789539.3334304157 999825.5501995010 4.4194813522 1.2820410679 4722.5619072767 0.0036082948 
18.3836186446 1.6608377878 1.5764853185 5764.7957735124 748871.3000193436 999925.2270779912 3.1911062440 0.6231604593 4741.3642453707 0.0023842536 
19.7431997383 1.6141971197 1.5067969713 4754.1757184388 623307.2314642486 999999.1144585614 2.0865468218 0.4890749564 4246.0333499163 0.0017232896 
19.1085593504 1.6832761139 1.6005068844 8913.1006858903 735065.4286497079 999748.5528542290 5.4278541122 1.6493414950 4977.1899361633 0.0028184844 
17.6766984033 1.7191557364 1.5263769205 11259.3898279736 677676.0699789212 999625.7697827462 6.5078882469 2.3021117061 4300.2826965111 0.0023692769 
19.7431997384 1.6141971197 1.5067969717 4754.1757184389 623307.2314642486 999999.1144585614 2.0865468218 0.4890749564 4246.0333499163 0.0017232896 
21.4708188723 1.7410085667 1.4262667212 3670.0078501176 496550.8683020447 999816.6730055583 1.9200087229 1.5746089074 3519.8334021293 0.0017167964 
23.0386567934 1.6267174144 1.6647456415 9430.2034367301 910770.3705084155 999846.1248673742 5.7915725450 0.8858818451 5542.5781294801 0.0027424885 
23.0386567935 1.6267174144 1.6647456415 9430.2034367301 910770.3705084157 999846.1248673742 5.7915725450 0.8858818451 5542.5781294801 0.0027424885 
21.8729589553 1.7401898107 1.4307979313 1351.4010287850 633254.9532637786 999637.6429710562 0.6988984886 1.1478671098 3519.0834202615 0.0018130273 
16.5665250835 1.6994688289 1.5697818936 4835.5472555168 632563.9756105044 999818.9505988283 2.9909873774 1.2391157503 4697.3761239707 0.0021744683 
18.2323288285 1.7434004055 1.4960780587 2741.2862339342 474377.0259730229 999873.0613313499 1.8487699156 1.3887689503 4277.6058890597 0.0015328135 
23.3085988299 1.8063430898 1.4861132909 3645.8908761658 635061.4515681851 999771.2194283262 2.5778225677 1.3551290656 3937.7648289862 0.0023004114 
17.6674240079 1.7190442298 1.5266203024 11259.3898279736 677676.0699789212 999699.8917130140 6.5078882469 1.7964199838 4300.2826965111 0.0023692769 
20.7448396623 1.7448952669 1.4506517760 16674.5998206017 622049.1498606433 999550.2456393728 9.1178681597 2.4723274812 3676.5556552525 0.0019072882 
21.3432628830 1.7264383464 1.5984567553 8688.1960073049 846931.1744034418 999846.1081499630 5.8096581107 1.1611390034 5037.1880865802 0.0035437225 
23.2878961729 1.8063327380 1.4862258058 3645.8908761658 761403.7175309762 999771.2194283262 2.5778225677 1.3551290656 3937.7648289862 0.0023004114 
18.6338553851 1.7601733375 1.6394724242 2294.7089765653 878451.5758199552 999984.0906094628 1.8196075915 0.1059448769 5343.0287608837 0.0030678529 
18.4008998216 1.6882231387 1.4410804828 10838.9189758924 913188.1477860740 999846.4936780552 5.1519199819 0.2447290725 3738.9229553821 0.0015570347 
20.3031127283 1.7426830520 1.5858450148 4692.8118384478 893730.0884554875 999810.5188287096 3.1961780002 1.4162942111 4902.3224432654 0.0033705300 
22.4155917457 1.8655018691 1.6262243845 2897.4506739248 796370.9197852521 999864.4889384694 2.9231095404 1.0069853446 5241.3591333189 0.0031911694 
19.9993208622 1.7709686301 1.4524247987 10623.2649199841 715328.1539248093 999795.3138916085 6.9431526302 1.2138018123 3852.8271287928 0.0015500373 
20.3031127403 1.7426830533 1.5858450148 4692.8118384478 893730.0884554875 999810.5188287096 3.1961780002 1.4162942111 4902.3224432654 0.0033705300 
16.9797624906 1.7384664690 1.5888796740 12336.1955049718 735657.2424492550 999802.2416586133 8.5434213923 1.1999020708 4857.6857409169 0.0026117777 
16.3782110661 1.7308273279 1.5858920335 16157.8873382339 656620.8194461386 999798.1030735653 11.2170430884 1.0917060007 4835.3673897426 0.0022324015 
17.7687624841 1.7387652250 1.5382257247 17920.2528592974 793087.8110226011 999729.3041588808 11.1861851515 1.6334168390 4402.6514098416 0.0025172046 
19.2617637794 1.7544145462 1.4902509197 25431.6539519837 791446.2566412757 999661.7117690863 15.3177229570 1.9466325862 3983.2975481030 0.0021802221 
23.5384986285 1.6995953108 1.5470178131 7309.4637989169 971359.4648460392 999756.7210796480 4.0638744231 1.7929609217 4565.1946272351 0.0034610641 
22.5089762324 1.7749376027 1.4878606270 10898.5916064631 625892.2824031074 999729.0054730814 6.8432949608 2.5111495411 3959.2479934249 0.0025544175 
16.8913445386 1.7717427839 1.5827611557 13798.1643991912 407289.0993729383 999865.2919784542 10.4826301721 1.8740103835 4809.4330649345 0.0023910126 
18.6770481596 1.7644024332 1.5827587418 17042.5146993283 125253.9166363878 999919.5774278576 13.6920080466 1.9145351144 4931.5522837841 0.0018559869 
20.4011495179 1.7364863318 1.6717180222 11037.4859609957 690298.2295215362 999931.9465865562 8.7430196948 0.9737820048 5658.2897191759 0.0032509721 
17.9454143469 1.6902045844 1.6141674053 21861.9291616961 662913.1572910572 999963.5924744472 14.1743750406 1.3016350343 5083.8728153426 0.0025375293 
17.9492743274 1.6704299148 1.5729830075 30424.7888214297 654429.5510655709 999999.6124900728 18.6121163896 0.8309710684 4806.5107768587 0.0018306339 
20.2876858175 1.7461866268 1.6012111103 13760.2884375673 649518.7661459775 999663.4979282758 9.7462113019 2.9334391275 5058.5534665157 0.0034379768 
21.7178565080 1.7554588611 1.5660426670 15121.6896758532 629129.0344581984 999529.2735991359 10.2478071054 3.9132676888 4758.6853401856 0.0035314791 
21.6888005985 1.7396107030 1.7064389432 9676.0847227099 710687.9612093151 999999.8843465125 8.2414238913 0.8693925471 5958.1578455060 0.0031574698 
23.5836963296 1.5851090582 1.6200321282 9897.4673581872 650478.2346935689 999745.7816650602 5.3643327636 2.3661664137 5210.1457646589 0.0019313601 
22.0423853149 1.7530889868 1.6049863160 7496.1923102139 555484.6583013646 999593.3540560721 5.4270679599 3.5998724498 5147.9210416200 0.0038090768 
18.0448389562 1.6915793464 1.6271342137 3126.0998144554 566906.3157214442 999831.7141816793 2.1101457033 2.4289667225 5207.4026246340 0.0024374110 
17.1556736528 1.7058847087 1.5264807649 13295.0380717287 638415.9336779122 999662.4907373714 7.4854041960 2.7982280257 4312.0502111488 0.0022153425 
22.0437468951 1.7312454121 1.3746675642 19021.5104796535 666837.0595756578 999549.7162859668 9.4334187819 3.1411940384 3332.6276986461 0.0013418492 
19.6805264539 1.6611572589 1.5031133402 13574.9338479548 630881.5339368330 999768.7464057349 7.7700517494 2.2064177218 4454.1054809604 0.0014247354 
21.7630484811 1.7268940447 1.5563937289 10303.9112833164 601315.8837620467 999576.1865653152 6.3325074107 3.4838962251 4653.4515187749 0.0033885898 
17.5586612106 1.7836808151 1.5491699201 9934.2770092977 521408.3659922362 999849.1725852373 7.3875571623 2.3691589275 4512.9123987550 0.0022546496 
17.5442214507 1.7812066830 1.5940528807 7457.1858927391 447409.0615637249 999622.3927913604 6.0613539816 3.5412501382 4931.5435396464 0.0021983999 
23.4576844444 1.7964850904 1.6031635545 10188.6833005452 868972.9947601357 999718.2860153848 8.1655371716 1.5943256360 5158.8654335355 0.0041358878 
16.7722081804 1.7476815592 1.5223879182 4783.5906465508 544746.0317268074 999947.0680406541 3.1704507583 2.0840886097 4335.0435697739 0.0018789569 
17.9720807482 1.6701350241 1.6037698614 6881.3685230601 518764.0474805895 999749.6776175681 4.2605698810 2.9673034189 5013.6030126553 0.0022128899 
20.3874322747 1.6084003017 1.5631842886 1531.2588513246 451029.4122354918 999816.7540744157 0.7689287246 3.1321187766 4735.4751329981 0.0018367029 
20.4901201243 1.7763524388 1.6593309235 1708.8694657377 462229.8084785491 999831.7869184358 1.5545039294 2.9046709907 5516.5200163673 0.0022097271 
22.5464748139 1.6330892775 1.6345823438 3985.0736410998 465804.6757440725 999852.7580005727 2.5929913942 2.7437427177 5390.3013347245 0.0018337249 
18.3910302732 1.7556421167 1.6380079819 3335.0353633508 509088.1182242068 999896.9439015550 2.7552649462 2.3806559073 5316.3042347552 0.0022308541 
16.4371405812 1.7277513764 1.5325298367 4281.5190141500 471288.9502754380 999823.2651463980 2.7506881453 2.9427839086 4438.1318739544 0.0018694401 
21.2392031562 1.7443562372 1.4106813238 5479.0384811495 470218.3230523539 999811.4878383689 2.9559926509 3.0755642605 3508.4153610634 0.0015127846 
18.4495261249 1.7159893853 1.6498732577 2714.5506581667 418800.2138075457 999851.7462980038 2.0451529781 3.1582507780 5423.8841606479 0.0024325201 
21.8972300513 1.8251265139 1.6874668557 1206.4280374705 384201.7189745845 999881.0850132385 1.2198475626 3.3823494835 5799.3053928304 0.0030376483 
17.7974888120 1.7122541623 1.6305337152 1474.7587480792 492282.4727352441 999942.4118074535 1.0720435977 2.4774498670 5247.3112891519 0.0022753326 
21.8979527914 1.8466065038 1.5626398573 1453.2803977023 390304.0950245631 999843.7864244826 1.3322449673 3.4249570637 4642.2440895503 0.0023056488 
23.5214727842 1.6332316179 1.6925510605 1113.1950163884 389770.7656200780 999877.5866681966 0.7572355059 3.2439970642 5815.6164687262 0.0024041855 
21.9638019000 1.5916887286 1.5951302183 3558.8896711981 311601.7042840008 999750.1741740287 1.8183203416 4.1172692105 5008.1604849749 0.0019755863 
22.5648551190 1.5767521088 1.5727173145 4600.9551327575 221261.3200583791 999654.0553573160 2.1914587136 4.9371788823 4888.5850828864 0.0018257131 
21.8972300513 1.8251265139 1.6874668557 1206.4280374705 384201.7189745845 999881.0850132385 1.2198475626 3.3823494835 5799.3053928304 0.0030376483 
18.9819035215 1.6570704801 1.4390435628 5963.6218697281 284786.3214587645 999741.8039524236 2.5271964193 4.4199569484 3764.8556639027 0.0015622040 
21.0727623775 1.6877465812 1.6885122692 1217.8813626872 386479.9491163139 999876.4191207403 0.9191403999 3.3027861863 5778.0246875594 0.0025735205 
21.8165731595 1.7369904170 1.5362724606 2519.1610140909 164874.5447195284 999793.4366939218 1.9310760974 4.4397262909 4808.2947661668 0.0014566829 
18.6721086499 1.7786517899 1.5090937954 902.0827055532 263471.8287668516 999926.0616534567 0.6252694374 3.9553222873 4208.9093930603 0.0020437800 
21.1071278912 1.6146513483 1.6116587309 993.5915179540 239118.4142519330 999855.7347799428 0.5356833534 4.2602428085 5125.5202008586 0.0023667763 
23.1321556594 1.7835275251 1.4570599076 3423.8627838858 114801.5670785422 999817.7125407129 2.2281559942 4.9766251655 3842.5966259617 0.0019175379 
17.8864141019 1.6472703198 1.5194403195 3791.7859321135 97233.6716077937 999708.7497372245 1.8392820145 5.4853465842 4469.7571889527 0.0019807576 
22.1459693498 1.5749011016 1.5267812738 3757.8340226105 195744.3756469750 999809.5366108643 1.4901388831 4.6559796487 4446.7662279847 0.0019011340 
22.9111808343 1.7336322038 1.3756032794 4877.3282664994 155226.6791755150 999772.6907762554 2.4284237657 4.8937525482 3369.5276257292 0.0013808992 
21.1071278910 1.6146513483 1.6116587309 993.5915179540 239118.4142519330 999855.7347799425 0.5356833534 4.2602428085 5125.5202008586 0.0023667763 
22.4276698428 1.6325383250 1.4408344891 3275.4465656845 95381.8852105146 999825.4178939871 1.1191416502 5.3472631510 3741.7705808080 0.0020089249 
18.3666637115 1.6686959359 1.5627407757 2612.8817974517 231692.0169909536 999804.9220061798 1.5999802473 4.2023082216 4817.8480931950 0.0017319933 
23.1321556591 1.7835275251 1.4570599076 3423.8627838858 114801.5670785422 999817.7125407129 2.2281559942 4.9766251655 3842.5966259617 0.0019175379 
18.7458005031 1.7298834674 1.4803263422 2760.7352840982 58441.5151942713 999826.6673813236 1.7224606385 5.1364956370 4327.6231043160 0.0016220897 
23.4038104319 1.6229515823 1.6266384306 3762.7432828451 78802.7266405647 999747.3510420157 2.4270516822 5.1701460192 5578.8768544376 0.0017771090 
17.1326462392 1.7439867649 1.5361303402 4077.6401312221 132216.7866435008 999695.2792110019 2.6760073901 5.4905338276 4520.9798131409 0.0022037788 
17.4850444229 1.7470128683 1.5506446149 4736.0925547840 169104.4223681156 999629.5851258412 3.1527807658 5.6675529229 4617.6581675534 0.0024946233 
17.4277651704 1.7567248629 1.5242710133 2424.1287387907 203254.6507812670 999814.6978954461 1.6103550864 4.6852125540 4359.8281770652 0.0021312939 
18.9477672615 1.7839877023 1.5215297631 1466.4704971777 295089.8022450928 999869.7524376046 1.0339323309 4.1070529404 4291.7765539853 0.0022930753 
19.4463620978 1.6283486122 1.5735631443 2973.5692715740 150553.0521657940 999739.4987782319 1.6372196109 4.9873767056 4925.4741257844 0.0018467003 
20.9513095354 1.6123188352 1.4060171123 3113.9366666423 104515.4299214994 999826.6787029016 1.2130895474 4.8723923152 3866.7560018653 0.0012697869 
21.5166574356 1.6564776152 1.3987375400 5733.4552488823 30154.5590975942 999719.1675501568 2.8011684312 5.5892840453 4270.0621377505 0.0012298323 
21.9379306583 1.6240032921 1.3672727731 5211.2727444903 45351.1346620870 999708.6825533535 2.1777273186 5.7542327634 3990.6301362056 0.0011222064 
23.1157166293 1.6386268371 1.4480357799 2318.5754003028 186333.6322254518 999784.6967316899 1.2631202515 4.5431192700 4363.9381326394 0.0011844557 
20.9433891943 1.6479085792 1.3657427775 5700.3392155656 52477.4150646367 999737.7737506353 2.3345771817 5.5574941726 3757.2657793336 0.0011973724 
19.3751184088 1.6710856220 1.4188080529 1499.0327204251 205567.4178588718 999866.3180811892 0.7338122270 4.3653086694 3874.6451787088 0.0012907337 
22.8467098151 1.5881865331 1.4747161074 2696.3292310083 145828.0414349167 999772.5917637018 0.8860127811 5.8156252267 4003.1548551404 0.0020123553 
19.7951967645 1.6177579997 1.4486719803 5114.8997467096 58242.2559283627 999718.6847847034 1.8768748386 6.1771205792 4066.6794250988 0.0017386502 
20.0834936430 1.6133832959 1.4855927533 4071.6995376545 146073.3370105532 999727.4687577917 1.5872504585 6.0428164374 4131.6895800090 0.0018935579 
21.3671059853 1.6078527041 1.5063969183 4550.5809731606 166852.2905550800 999677.8637852366 1.7743309140 6.6280284985 4264.1563690809 0.0022054435 
17.4277651704 1.7567248629 1.5242710133 2424.1287387907 203254.6507812669 999814.6978954459 1.6103550864 4.6852125540 4359.8281770652 0.0021312939 
18.4088706121 1.7155217940 1.4774424489 1407.1081200306 235077.7201387068 999865.3123847176 0.7427146036 4.7691742387 3955.4909755788 0.0019752927 
22.7564417707 1.5964663204 1.4763496388 4377.0840116451 59280.4481649168 999704.9306692355 2.1278468237 5.9548674756 4689.3860257899 0.0013080760 
20.0834936430 1.6133832959 1.4855927532 4071.6995376545 146073.3370105532 999727.4687577914 1.5872504585 6.0428164374 4131.6895800090 0.0018935579 
19.7991689366 1.6601610845 1.5073038066 4817.0202325503 53310.4906829911 999744.0743688866 2.8024691972 5.5890930907 4774.8619369610 0.0014839551 
23.4912370948 1.6262514722 1.4158531498 4483.6828977214 42292.3714409236 999774.5107077130 2.2754327461 5.9313063574 4489.1058097306 0.0011429999 
20.0298724313 1.7853128663 1.4880781684 2561.1844494603 181412.8378504185 999904.1579449170 1.8001084151 4.6549196877 4102.3250421318 0.0018302437 
19.3126503096 1.7416970807 1.4555780458 1476.7237191008 223983.4659516092 999910.7524098461 0.8390972468 4.7537873860 3824.6957324381 0.0017533042 
23.4912371070 1.6262514712 1.4158531498 4483.6828977214 42292.3714409236 999774.5107077127 2.2754327461 5.9313063574 4489.1058097306 0.0011429999 
23.4912370946 1.6262514722 1.4158531498 4483.6828977214 42292.3714409236 999774.5107077125 2.2754327461 5.9313063574 4489.1058097306 0.0011429999 
17.4038032811 1.7501109125 1.5316885035 3972.5807403652 130519.5915989258 999771.2345663300 2.6388036094 5.9074025630 4493.7778637426 0.0021827108 
20.0834936430 1.6133832959 1.4855927533 4071.6995376545 146073.3370105532 999727.4687577914 1.5872504585 6.0428164374 4131.6895800090 0.0018935579 
20.4766601904 1.7805620081 1.6250101751 3642.7927000708 139379.7394763581 999798.5092785587 3.2412251403 5.3000902229 5334.2156641513 0.0020642289 
22.7691310826 1.8462245415 1.5820342749 3838.6712482894 117924.6162160115 999813.9256617296 3.6571871783 5.7026857385 4932.3615882292 0.0024232797 
22.0106946997 1.7019981100 1.4519454410 4239.5954361276 127683.2313588274 999740.6828005097 1.9437893482 6.3878983079 3787.2432292186 0.0022013157 
21.7196616545 1.6351674617 1.4783530229 3870.9372834672 177292.1366302529 999841.4243777231 2.0860349607 4.4544372039 4458.7061251119 0.0012991865 
19.9633866077 1.7533055859 1.4889681028 5240.4903110862 63848.8928562600 999807.0585108988 3.6207475899 5.6541637607 4413.2426128970 0.0016067352 
23.3776304556 1.7059189822 1.3818548318 3707.4264180925 95669.1533013306 999876.7052429245 2.2197772331 4.8037095607 4001.3538335210 0.0010793192 
21.7704918243 1.8109319999 1.5685023251 3587.0920799644 82093.3002427612 999803.9897088169 3.1895629784 5.7726618113 4924.7064301870 0.0019932239 
20.7539288468 1.7909454904 1.5997755154 3759.4064433846 63378.9750383130 999700.1184744895 3.2840286926 6.5954529770 5290.8163734394 0.0022695146 
20.7539288468 1.7909454904 1.5997755148 3759.4064433846 63378.9750383130 999700.1184744895 3.2840286926 6.5954529770 5290.8163734394 0.0022695146 
21.4805748716 1.6976436376 1.4409192769 2880.4173873528 255899.5827894894 999814.3170228386 1.2718907318 5.1037074479 3622.0794435686 0.0019864755 
18.9917727688 1.6455440582 1.5263716900 3224.7452129245 164600.5719048344 999742.7603780845 1.7681261180 5.4415638471 4625.8236653753 0.0015855380 
20.5375121947 1.7357744653 1.4189768404 1146.3131691226 299604.9630117770 999922.4889241413 0.6064448693 3.8009769704 3573.3858442393 0.0015529835 
16.9299270059 1.7361568692 1.5300820228 2547.9525594321 183537.9392129152 999778.8020286968 1.6932760237 5.4505310941 4501.6206955459 0.0018410308 
18.9917727688 1.6455440582 1.5263716900 3224.7452129245 164600.5719048344 999742.7603780846 1.7681261180 5.4415638471 4625.8236653753 0.0015855380 
22.0120008889 1.8116334812 1.6177586524 3189.8443695574 66772.9668568029 999655.8474213174 2.9623159177 7.5867588193 5482.1461275183 0.0026493650 
20.5375122019 1.7357744652 1.4189768404 1146.3131691226 299604.9630117770 999922.4889241410 0.6064448693 3.8009769704 3573.3858442393 0.0015529835 
21.4805748713 1.6976436376 1.4409192960 2880.4173873528 255899.5827894894 999814.3170228386 1.2718907318 5.1037074479 3622.0794435686 0.0019864755 
17.9587266947 1.7634929437 1.5982363240 3579.8081254743 149799.9940561606 999711.5983742117 2.8540711752 5.6216486455 5077.8113011967 0.0021381251 
20.6956392992 1.7323493200 1.6624230494 4796.5556036501 74897.5095783523 999606.1530992473 3.9778843281 6.5319844830 5830.0240296754 0.0024306960 
18.7362248548 1.6333642066 1.5568674116 2815.2068253279 281061.1387565850 999728.7920618099 1.4291153425 4.4017301108 4651.4163537931 0.0020452943 
21.1556516048 1.6417994302 1.5407479041 1250.3747976587 337550.7379954966 999833.4272512202 0.7372923096 3.3828356243 4772.5744346474 0.0014833024 
18.5084380147 1.7510335930 1.5814691845 2843.3255178200 122440.2535008372 999729.9944493042 2.2029111918 6.2645263693 5018.1239041023 0.0019194685 
20.7810051564 1.6292816872 1.4695752544 4451.7589674139 187253.6019607963 999661.1988717373 1.6821164234 5.9564186440 3925.3645251841 0.0019948054 
16.9848966775 1.6988467000 1.5361412065 4358.1307051598 120597.6763769476 999668.7814074354 2.6741656226 6.5112620653 4649.7664802499 0.0018260352 
19.7389214057 1.7603523351 1.5337154761 4634.0773681135 55947.2718460809 999615.8139398852 3.2902872420 7.9995868194 4813.4157445953 0.0022989563 
19.8850772743 1.6081745778 1.5393743648 4379.5014248384 121237.7370799238 999648.3790198596 1.9540525085 7.4576779803 4655.2699896797 0.0021325226 
22.1291066426 1.5874223128 1.5859040554 4624.8664521178 45260.8285004142 999539.3415666686 2.2446923255 9.6643874651 5708.6372532677 0.0026938023 
20.8474521272 1.6873827818 1.3603018360 3795.8688155396 188314.0136778213 999849.9712595416 1.7224049839 4.9744495859 3486.9853454268 0.0011870280 
20.4497345174 1.6865339435 1.6311074800 2317.8221031968 195125.3940422800 999730.5732792702 1.6908015905 6.5445582795 5427.9060765463 0.0019135827 
19.7130867756 1.6650137472 1.5967704621 3091.1601584601 116345.1743678661 999561.0006740384 1.8130975078 8.1306514574 5204.5956969261 0.0028454194 
20.7490174873 1.7178994427 1.5452837465 2508.3178120512 228534.9731420117 999912.4077289891 1.8269855007 5.3000809189 4837.9039963328 0.0015016050 
21.5932024196 1.6046596397 1.5770375170 3860.5855721587 185131.8121420828 999744.8968920095 2.0911594957 5.7543233182 5015.0428881664 0.0017137504 
20.6315776264 1.8139383572 1.5850876290 1631.5176157161 209679.1769414865 999697.8352635317 1.3665949889 8.0844395885 4984.6059136876 0.0031230317 
20.6316489161 1.8139385625 1.5850876290 1631.5176157161 209679.1769414865 999697.8352635317 1.3665949889 8.0844395885 4984.6059136876 0.0031230317 
22.5683307478 1.7872885681 1.6271821023 1969.5781971785 64154.2912966891 999600.5813536498 1.7101164802 9.7242193085 5795.7299402508 0.0034043421 
22.3448664891 1.7005228281 1.6176676253 2563.4536245318 167362.0340574860 999636.1355826631 1.6927482578 8.7922371613 5414.7043740608 0.0036259136 
19.4550444950 1.6305004277 1.5905595023 3081.3762240797 327821.0633061618 999776.2858594301 1.6684710190 5.3462955188 4938.0160628734 0.0021984604 
21.8414452217 1.5870487658 1.5243986223 3637.2752375303 459654.4493108981 999864.1381123203 1.6476482884 3.1573336239 4509.1591241847 0.0015955195 
20.6316498776 1.8139385535 1.5850876290 1631.5176157161 209679.1769414864 999697.8352635314 1.3665949889 8.0844395885 4984.6059136876 0.0031230317 
22.3448664918 1.7005228281 1.6176676253 2563.4536245318 167362.0340574860 999636.1355826631 1.6927482578 8.7922371613 5414.7043740608 0.0036259136 
20.1339273375 1.7408430514 1.6456520871 2255.5324743079 376706.1838045712 999703.4680701783 1.7243437831 6.4888260234 5494.8114140800 0.0033525294 
22.0273692515 1.7090092982 1.3361853502 2424.8928777218 303785.5054650460 999999.6481640569 1.1930584416 4.7404134406 3406.5028037807 0.0010951442 
22.3448664918 1.7005228281 1.6176676253 2563.4536245318 167362.0340574860 999636.1355826631 1.6927482578 8.7922371613 5414.7043740608 0.0036259136 
21.8414452004 1.5870487657 1.5243986223 3637.2752375303 459654.4493108981 999864.1381123203 1.6476482884 3.1573336239 4509.1591241847 0.0015955195 
21.8414452004 1.5870487657 1.5243986223 3637.2752375303 459654.4493108982 999864.1381123203 1.6476482884 3.1573336239 4509.1591241847 0.0015955195 
20.6316489047 1.8139385626 1.5850876290 1631.5176157161 209679.1769414864 999697.8352635312 1.3665949889 8.0844395885 4984.6059136876 0.0031230317 
18.9505685559 1.7305798877 1.6527029872 2255.5324743079 376706.1838045712 999833.6460188400 1.7243437831 5.0343294485 5494.8114140800 0.0029154445 
22.3990447311 1.7150336464 1.4769771381 2371.2060005221 257826.6714983031 999903.7476320558 1.1828836663 4.8678112236 3910.9960483967 0.0025671268 
22.1919865540 1.6305515981 1.6566590372 2292.5122210837 299426.4235659724 999878.6514692226 1.4057242818 4.0325037899 5517.1266131791 0.0026626463 
20.2968329867 1.6856257726 1.6477331140 2123.6632948744 484297.8312720449 999843.5923859004 1.5561457944 3.3090280674 5449.1363587683 0.0020219923 
19.5816258668 1.8014226028 1.6520593001 1548.7260574541 262541.9830556989 999852.1151767903 1.4116120917 5.1202923690 5500.4122519597 0.0028486029 
17.8102167677 1.6577888477 1.5715286989 2142.0505071870 695000.0323821972 999798.1356457451 1.2131849039 3.3575940187 4746.9491058052 0.0020273594 
22.9173131519 1.7291302368 1.4459565790 2827.8735132572 691361.0011453590 999768.4773793712 1.3965603717 4.5689923511 3601.6301841612 0.0021583890 
21.0080985523 1.7323211546 1.4002861706 3760.9999543507 741856.3963052880 999783.1173119606 1.9254806954 3.8253858348 3460.7142943926 0.0014506410 
22.9173131519 1.7291302368 1.4459565790 2827.8735132572 691361.0011453592 999768.4773793714 1.3965603717 4.5689923511 3601.6301841612 0.0021583890 
19.9111214800 1.6738114262 1.5751431254 2836.1625817172 798544.0285049452 999743.6797074140 1.5844830289 4.4903974236 4765.6660935472 0.0028521851 
17.0615466314 1.7309822906 1.5853908409 2935.2699255139 841275.8292653731 999805.5418508211 1.9803824691 3.9243234718 4837.0743740602 0.0026081369 
21.8525396083 1.6641875100 1.6408680923 2555.0985067342 784882.3853569616 999785.5796814554 1.8120926818 3.6781598331 5435.4335691851 0.0018505114 
17.0615466314 1.7309822906 1.5853908409 2935.2699255139 841275.8292653731 999805.5418508211 1.9803824691 3.9243234718 4837.0743740602 0.0026081369 
18.6636740991 1.8100836758 1.5715109725 3262.2789759024 889771.4683327242 999910.1726002079 2.6717084097 3.2761242309 4706.2519539569 0.0025399676 
22.1678848334 1.7650390843 1.4525348900 3213.7564006168 354500.3591318792 999873.2251580629 2.3400267861 4.1135058703 4169.3195242833 0.0012908490 
19.6100171194 1.7223730418 1.5974558560 1870.1988857302 353783.2576930032 999703.6251806162 1.2460844985 6.3313755387 5044.3553588307 0.0031961738 
18.3355848970 1.6965113961 1.6368403797 2190.7962566685 577661.2239133106 999741.3066789390 1.5212069299 4.9818611993 5311.0826959433 0.0025252838 
22.0997824375 1.7899502237 1.6377782828 232.6802279204 386298.7967543764 999528.5604978554 0.1958623587 8.5599291554 5511.0869465557 0.0038986043 
22.9077217033 1.7408138740 1.4268410003 2741.9264452658 334316.6957769436 999799.9245180411 1.4040067746 5.2840337034 3510.0721952202 0.0018569967 
19.6100172341 1.7223730419 1.5974558560 1870.1988857302 353783.2576930032 999703.6251806164 1.2460844985 6.3313755387 5044.3553588307 0.0031961738 
19.1660597411 1.6904339903 1.6499601378 1924.1658107130 535407.3636935365 999685.6847991348 1.3443297418 5.6578587553 5440.5401491158 0.0026450690 
18.5221910091 1.7439428216 1.5686609222 3392.3859446850 643541.0546400667 999882.7494434079 2.2619408046 4.5428170780 4717.9001999518 0.0029217650 
16.2934492817 1.7222675677 1.5701837579 5027.1500835430 909042.5622175755 999999.1171840508 3.3593086686 0.6141800646 4713.0016647467 0.0020644252 
21.7919314293 1.7897275057 1.5046513851 3091.5164276726 540088.0527588978 999782.6026263222 2.1102958478 6.0285106625 4132.0793430174 0.0025891966 
20.1077510923 1.6855840375 1.6471503492 4084.1903607186 486847.2531464238 999988.9509457499 2.9783639223 4.2478250230 5446.0814808561 0.0020459520 
23.6771429312 1.8292879440 1.5920296702 1508.4717629424 502395.4489906719 999622.0175682086 1.2997473387 7.8634448039 5074.4058754874 0.0039278121 
18.6900628723 1.6482011688 1.4543827688 2456.7199742245 362459.6119586987 999809.6674671932 1.1018782829 4.9785929203 3949.9215891172 0.0015020574 
18.8591894985 1.7372226161 1.5463676403 2741.5856270009 395997.4522764705 999688.7408129409 1.7238794933 8.2630124239 4554.4350373174 0.0028102837 
20.1374520943 1.7670743755 1.4573231756 3976.5416592101 491611.2108582119 999833.1201368615 2.4929519849 6.2895189355 3831.2469588009 0.0017145286 
22.1141446807 1.8127408460 1.5563465991 2214.1609242048 557031.8824659528 999704.5200390205 1.7392173339 6.7357342391 4661.1555449065 0.0033016663 
21.3383748773 1.7532191586 1.5341931680 1963.1469623626 282939.7224652435 999672.0031125884 1.2567826820 9.6967260747 4518.3530126280 0.0031377385 
21.7956917558 1.7129318585 1.6518549641 1532.3267437830 49428.1884423302 999713.3330208547 1.1890347472 9.0854371095 6142.7346072714 0.0029868752 
18.3746844891 1.6382703675 1.4946341712 1741.5606567767 79602.5061060702 999998.4363448852 0.8527204599 7.0891600897 4505.6085073442 0.0016129053 
21.1506913096 1.5729940330 1.4923854690 2176.9508209708 79602.5061060702 999998.4363448852 0.8527204599 7.0891600897 4505.6085073442 0.0016129053 
18.5719103710 1.6336712419 1.5010705764 1741.5606567767 99503.1326325878 999998.4363448852 0.8527204599 7.0891600897 4505.6085073442 0.0016129053 
22.9265609632 1.7240333840 1.4030740587 1741.5606567767 79602.5061060702 1249998.0454311064 0.8527204599 7.0891600897 4505.6085073442 0.0016129053 
18.1839215647 1.7078093243 1.4971263921 1741.5606567767 79602.5061060702 999998.4363448852 1.0659005749 7.0891600897 4505.6085073442 0.0016129053 
18.2558110943 1.6436461462 1.4867611848 1741.5606567767 79602.5061060702 999998.4363448852 0.8527204599 8.8614501122 4505.6085073442 0.0016129053 
17.7379869112 1.6558668608 1.5116371220 1741.5606567767 79602.5061060702 999998.4363448852 0.8527204599 7.0891600897 4505.6085073442 0.0020161316 
21.3086159121 1.6747993866 1.3948165492 1947.1968276206 89001.6358357957 999999.5628890197 0.7744093973 7.9262183511 3589.3805382852 0.0015400189 
20.0224402258 1.5983555055 1.4373449468 2035.3266151251 67443.3144715841 999999.2352746684 0.7408475133 8.2849576059 4162.1989459765 0.0015087818 
20.9102308918 1.5952110777 1.3980810249 2182.2095942993 51413.4053910823 999999.3424502214 0.6849110400 8.8828563640 3990.4941652926 0.0014567201 
21.0403120885 1.5818898473 1.4311551302 2119.2597460818 83869.8862453913 999999.9839081800 0.7088838143 8.6266140391 4064.0819284428 0.0014790323 
22.5981820879 1.5651815825 1.3991853056 2308.1092907343 86003.5763150518 999999.6619001832 0.6369654914 9.3953410138 3843.3186389921 0.0014120958 
23.3006567275 1.6981191805 1.3486849492 2121.1915403657 78388.3292137265 999999.4525544844 0.9213282568 8.6344775602 3461.0758786473 0.0012735342 
22.0163019133 1.6189058427 1.3574533451 2354.0546968752 83727.3148234905 999999.5042095898 0.7277503695 7.3037068150 3484.4671638300 0.0012917786 
19.7548546795 1.6368654929 1.4094436220 2181.0232162966 99781.4600594033 999999.0512289301 0.8588349651 7.3072511222 3821.7956464544 0.0013928835 
20.0605020958 1.6577389448 1.3900299036 2253.8715168824 115950.5328533129 999999.8387385588 0.9178286910 6.8183978803 3651.5939966934 0.0013349344 
18.2680105458 1.6436171311 1.5002403032 1833.6713688343 92704.0934303033 999999.4252584974 0.9262402008 8.1498422174 4547.2779522762 0.0016222170 
18.6465801090 1.6833434379 1.5669286847 1573.4797048138 97192.4827337097 999999.7522232174 1.0254851165 8.5729099186 5078.6833464993 0.0017874362 
18.3746594157 1.6382710804 1.4946335007 1741.5606567767 79602.5061060702 999999.9091598284 0.8527204599 7.0891600897 4505.6085073442 0.0016129053 
17.6402408827 1.7144188314 1.5043855198 1372.4019220587 70725.6357445035 999999.7484641448 0.8339356199 6.4845386664 4494.9483344636 0.0017759479 
18.6269889654 1.6162829199 1.5179294567 1800.1121236077 48453.8929201302 999999.3022668629 0.8386357104 8.4253132629 4917.5999372896 0.0019101601 
21.6627194081 1.5653158574 1.4450939120 2803.7846331597 87315.4349362615 999999.2650563396 0.9238716645 9.3136795044 4195.0032003268 0.0015074928 
21.1065971338 1.6301317272 1.3685987187 2662.8380057684 120690.4754795295 999999.7006220433 0.9435247038 7.6267238340 3565.8953869400 0.0012582329 
19.1151974523 1.6636489487 1.4481104189 1803.1175250170 56379.5270429939 999999.4854973890 0.8155025800 9.6733227489 4261.4102973411 0.0017299852 
22.4948605219 1.5762294474 1.3562924290 2654.9066438486 71769.2575073674 999999.5793314647 0.7866667827 10.3493433482 3822.0245184848 0.0011903181 
21.5236960414 1.6314932562 1.3670726124 1759.5761361506 69725.4601755915 999999.8513369397 0.7298948644 9.7956244639 3964.1262993662 0.0011527211 
20.8843035995 1.6623632203 1.3804904523 2437.3049069936 83233.5572061574 999999.3115944890 0.9568656903 8.6740937029 3639.7514368020 0.0013813161 
17.3558026170 1.7241379051 1.5125383395 1631.2289552937 104374.1012773360 999999.5481815541 0.9809060369 6.7980884050 4407.9745810878 0.0020396006 
22.8393582869 1.6799518589 1.3767233689 1983.6041414542 55711.0736947549 999999.9024179084 0.7913883335 8.0803359903 3613.9415170176 0.0014896314 
23.5639157723 1.6589270584 1.3174377794 1822.0893025697 85180.9454970771 999999.5431584860 0.8289949270 10.0522102511 3748.1502724763 0.0009963808 
19.1151974696 1.6636489489 1.4481104189 1803.1175250170 56379.5270429939 999999.4854973895 0.8155025800 9.6733227489 4261.4102973411 0.0017299852 
20.9272608157 1.5851964215 1.4059507922 2003.5120245282 63993.0114722559 999999.0429546448 0.6491288041 9.8466721106 4062.4235909243 0.0014029066 
22.4802051941 1.5398766817 1.4119429833 1786.6155832955 54372.7386053051 999999.0125513634 0.4952603609 10.4329613145 4273.7596679855 0.0014137018 
20.4312140427 1.6247341871 1.3901462859 2574.2467970525 94139.4684133952 999999.0019932501 0.9518863325 9.4925969302 3811.8742165428 0.0013185108 
20.5485523755 1.6427438556 1.3770821696 2859.6141833147 109212.6968839648 999999.2639418767 1.1032650967 9.3155593400 3686.5995293521 0.0012763129 
18.2801845279 1.7542496941 1.5184655989 1371.8695447097 106212.8200161790 999999.4048261268 0.9512797083 7.3311759890 4515.6075530077 0.0018453751 
20.9369461676 1.5956931354 1.3974797877 3183.5393669093 61143.7237520963 999999.4521437476 0.9968205593 10.4156607099 3976.2437960002 0.0014565522 
21.0874922965 1.6098847538 1.3893694881 3621.2544049968 48713.7974706185 999999.3472655299 1.1767480933 10.9258205580 4042.7063745042 0.0014787803 
22.8806670207 1.5642853383 1.3816956001 3216.5468914323 40029.0685272453 999999.0211006420 0.7461459356 10.7278972585 4073.6402635812 0.0015959284 
20.9189757984 1.5883976896 1.4261616915 2919.4708128788 81298.8305543321 999999.7851280081 1.0912752403 9.7719488283 4205.7374440597 0.0013504643 
19.4304467123 1.6622120873 1.4490308544 2876.0773342258 96869.4685548982 999999.5789932195 1.4889995372 8.5704666924 4288.2713841077 0.0013591459 
18.7872552434 1.7227412005 1.6020629070 1264.2710786391 90143.3877715558 999999.7795499200 0.8503420516 0.2376971276 5013.7785831652 0.0030348779 
22.9003408147 1.5883826834 1.5288292159 3705.4174481714 121980.0387775419 999999.6138133728 1.4400004385 5.0087869948 4470.0723711412 0.0023700610 
21.1298273744 1.6715058851 1.5329723101 3912.6426934521 144869.7582988577 999999.7846154589 1.9453322866 0.3278458898 4372.9373903180 0.0027994399 
19.2623538974 1.6988205214 1.5248879998 1642.1515028906 109295.3833766738 999999.6265972666 0.8981987122 8.9517859696 4564.4777038571 0.0026445677 
17.6119073295 1.7074267755 1.4886771043 2241.1687684580 156180.0834484019 999999.3425979516 1.3090963799 9.9583834651 4324.8994441558 0.0016439879 
23.5070087814 1.7639749675 1.5415073152 1503.9506673570 162399.7181906730 999999.3050374574 0.9937937894 0.2761183951 4533.0407465628 0.0036021332 
21.1166227672 1.7012038356 1.5004417702 1699.2731662148 196012.6782348191 999999.7213407919 0.8562542807 2.3170234567 4104.2056610330 0.0026549912 
20.0983153637 1.6738630485 1.5932175696 2574.7860583722 82196.4500402225 999999.6449052204 1.7435692139 4.5651084472 5227.8241368919 0.0017521019 
22.1320285367 1.6631803782 1.6112198589 4040.4338987751 17695.5744700399 999999.7024297335 2.6286223757 5.0664960220 6199.7394343917 0.0030175770 
20.4408748992 1.6275686831 1.5647380808 3060.4822281409 99642.8437380242 999999.8707004590 1.4952102767 4.7263697312 4817.0725823249 0.0025481651 
23.6282089603 1.5861479829 1.3947377982 2587.0582458149 95383.2858020354 999999.4444051727 0.6772740716 5.3685761699 3516.3008115410 0.0015283058 
19.2305448095 1.6795402112 1.5983339705 2574.7860583722 82196.4500402225 999999.6449052204 1.7435692139 4.5651084472 5227.8241368919 0.0018573160 
19.2305448170 1.6795402111 1.5983340212 2574.7860583722 82196.4500402225 999999.6449052206 1.7435692139 4.5651084472 5227.8241368919 0.0018573160 
23.6282091310 1.5861480638 1.3947377306 2587.0582458149 95383.2858020353 999999.6191455692 0.6772740716 5.3685761699 3516.3008115410 0.0015283058 
23.5634728577 1.7637896478 1.6551255614 3453.7840938106 63327.3618604011 999999.6257444164 2.8134349766 1.6894734784 5725.4461646779 0.0041460634 
22.2913235641 1.5563175352 1.5511615001 7680.0359264955 33423.0180807729 999999.8723926229 3.1093904164 7.7257384297 5464.2416915192 0.0024172718 
21.4200593983 1.7180871434 1.5129417937 4255.2475710014 64847.8691725299 999999.6518274038 2.3517261366 3.2277714220 4360.4685338397 0.0029131910 
18.3759297079 1.6649380490 1.5888424593 5871.2953316856 74166.0468840172 999999.7163804893 3.4360034223 4.9509498334 5102.0132229731 0.0024978443 
20.8864407540 1.7707084022 1.4673252110 5658.2702188074 49623.5452816476 999999.7113009184 3.6319431385 2.3125189972 3965.6036584700 0.0018590809 
21.7420818326 1.7094517535 1.5114447211 3381.8005249677 65543.6018172379 999999.6692526867 1.8012652571 2.2338695958 4296.5326709596 0.0029224168 
23.4483576132 1.6605604180 1.6323055320 4030.3876961369 19659.4460146531 999999.8293883174 2.9228085832 3.5541890602 5999.8619176808 0.0019326077 
20.3394947044 1.6062713136 1.4922453499 5601.8308759856 81798.2199007987 999999.7295266865 2.1458925519 7.1816291466 4329.8085652271 0.0020557792 
21.9502734636 1.5963518331 1.5835763709 4123.1977904897 88499.7753298193 999999.6500409375 1.9618765440 7.3953694844 5141.4711771615 0.0025669969 
17.3032404998 1.6663016797 1.5238291493 3777.0067608063 74916.4338677388 999999.7080245337 2.0526016353 5.0958544619 4597.6186783079 0.0018134472 
23.6581229209 1.5574374924 1.5824140542 4799.0433239670 140156.9251478801 999999.7487597538 2.1461835857 6.6709088995 5027.9377297060 0.0020132996 
20.7284030951 1.6114304521 1.5395895176 4396.7177176328 89643.9185478882 999999.6672762089 2.3107840834 6.9253157708 4917.1459461404 0.0015895337 
21.4491353600 1.6457110544 1.6206289635 4649.0207825332 123496.6310773859 999999.5863805414 2.7160195429 6.1113618783 5360.8564480000 0.0029667758 
21.6484596354 1.7425376627 1.4839136700 3590.8638302057 55291.7031378130 999999.5196728092 2.0916385880 5.7424127888 4232.2375150548 0.0024432477 
22.4531485716 1.8451464034 1.5794596732 2213.5142651072 106077.1178811842 999999.4789476257 2.0764284893 4.8204878680 4902.4892366273 0.0025114733 
18.7367734779 1.7494216172 1.6425988083 2877.3140616911 135842.9415337928 999999.5390401431 2.3517512268 5.6442798768 5480.5937352085 0.0024164438 
20.2845693211 1.7123545693 1.6113890740 2892.7754929830 122742.2512014048 999999.5640013521 1.9469207970 5.6844342708 5289.9238347442 0.0032935899 
22.2767373439 1.7317412397 1.4456331913 2951.0406579085 43988.2728461373 999999.5347203019 1.6172135514 6.4879976782 4054.4707348474 0.0019241082 
23.2754485182 1.5527548325 1.5868431282 7159.5341821022 57096.2558439916 999999.7575411620 3.2734443645 6.7177248300 5361.4645709347 0.0020256940 
21.6266629522 1.5989006467 1.4856485888 7633.1981479501 15216.8986758519 999999.8075631384 3.5842812909 6.5155325363 5594.6278940156 0.0017409236 
23.2760126411 1.6117160215 1.3578151738 7966.5869031513 17046.2116690513 999999.8255080238 3.1538242124 5.4099481412 4390.1075686603 0.0011656065 
19.6521406999 1.6678615578 1.5791433466 4514.8160983448 29220.6110815456 999999.6351070732 2.9248223333 5.0438743878 5460.9518496794 0.0019177189 
19.8619199588 1.6207053376 1.4823422827 6240.7015007480 23133.4113752985 999999.7303075485 3.0393232729 5.2269112645 4925.5297091699 0.0015416627 
21.7043059852 1.6217095576 1.5341503365 6290.9695957626 18411.7366754438 999999.6997118886 3.5583945818 5.2683014898 5576.6853958055 0.0016669291 
19.8351503262 1.6275349523 1.5487300112 7547.0557815605 18562.8824722308 999999.6982832748 3.8977950402 5.3047104965 5579.4351026508 0.0024434069 
23.0844539457 1.6038001928 1.5963605710 6749.5429592190 17866.3642422586 999999.6953855228 3.9907007981 6.1491603179 6315.3170713854 0.0021197080 
19.2725735784 1.6364631311 1.5890641109 5680.6812342721 32790.3319170069 999999.6661435035 3.3034785873 5.0052475012 5461.0839635519 0.0021327313 
18.0202868885 1.7060827269 1.5974362972 4300.7049234763 40221.9081902353 999999.5988449641 2.9315636384 4.5429701461 5337.4902255127 0.0024501691 
23.3101810082 1.6373845251 1.6692542382 6147.0597700942 32787.6710980085 999999.5830266409 4.0790816365 5.0464041173 6235.5338862072 0.0029088174 
23.4511065859 1.6963037673 1.6709215794 5445.0668510789 34673.4164637827 999999.4849050303 4.0698098441 4.6339426759 6213.0650416306 0.0035170324 
21.7043059853 1.6217095576 1.5341503365 6290.9695957626 18411.7366754438 999999.6997118888 3.5583945818 5.2683014898 5576.6853958055 0.0016669291 
19.5559473527 1.6379736711 1.4716666521 8013.2856909887 17737.1967787653 999999.7351829505 3.6569345249 5.2853094834 4887.6169221825 0.0018958642 
18.2984490612 1.6478151726 1.4841769332 6217.0891922776 26069.6630823418 999999.7074319948 2.9719541989 4.9186014859 4653.0307539828 0.0018034873 
19.0317315272 1.6548341795 1.5425326645 7214.8693392490 27421.9808973273 999999.6472292385 3.7380175580 4.3538967337 5021.1968352473 0.0025505303 
21.9046206709 1.6867447115 1.4938386687 7447.5325292641 32199.7892248617 999999.6231510963 3.6116759380 3.4562649417 4374.1367171782 0.0027659414 
19.2887919517 1.6822168151 1.4843583174 6291.5605294585 36178.2064925338 999999.6396107229 3.0281230558 3.8843299981 4278.7840474717 0.0022224435 
21.0227368623 1.6467301774 1.5000737095 5328.0432057968 18088.7272171579 999999.6794705116 2.9693489366 5.8162000139 5319.0601617165 0.0016786325 
19.2168123007 1.6762148054 1.5467272699 6001.6892147220 19922.7199685248 999999.5952462486 3.5165653148 4.9474537736 5365.4493049127 0.0024500840 
20.8858843607 1.6917074271 1.5660579582 5893.9892259442 16849.2484116164 999999.5391533757 3.7888708728 4.9618799175 5721.6585803776 0.0027733824 
23.4511065987 1.6963037543 1.6709215794 5445.0668510789 34673.4164637827 999999.4849050308 4.0698098441 4.6339426759 6213.0650416306 0.0035170324 
19.5625259547 1.6510346405 1.4465452354 9547.3514192298 30163.1034069388 999999.7541681200 3.8815387900 3.8178332031 4067.4781611568 0.0018328435 
21.9966295453 1.6756021101 1.4613758634 9719.6627730791 56097.1626676308 999999.7174540247 4.0999592075 2.4560148755 3853.8034481590 0.0022972701 
19.6023520968 1.6609284428 1.4462870765 10229.9769908329 77577.5709047696 999999.7769821130 4.2028160582 1.9159529085 3752.1993838957 0.0017660349 
19.5625259547 1.6510346405 1.4465452354 9547.3514192298 30163.1034069388 999999.7541681200 3.8815387900 3.8178332031 4067.4781611568 0.0018328435 
21.4572535875 1.6546202246 1.4682943372 10220.6711471188 18098.4380161039 999999.7470232598 4.3726089269 4.1530730854 4550.1389118612 0.0024117407 
19.5559467076 1.6379736775 1.4716666521 8013.2856909887 17737.1967787653 999999.7351829505 3.6569345249 5.2853094834 4887.6169221825 0.0018958642 
21.4572535875 1.6546202246 1.4682943372 10220.6711471188 18098.4380161039 999999.7470232600 4.3726089269 4.1530730854 4550.1389118612 0.0024117407 
23.2368305551 1.6301757932 1.5938477351 9318.1995125908 44938.4952890492 999999.6108223238 4.8918198634 3.2050998765 5231.0257491479 0.0031888609 
19.4191820728 1.6713494077 1.4529814052 7964.7217046050 41512.0956904550 999999.7086356196 3.4635300091 3.1967379823 3943.6525491688 0.0018803220 
21.8710820306 1.6708948445 1.6609441364 5018.0316647724 32276.7912313883 999999.5552742786 3.6232495773 5.3514124227 6158.5052378820 0.0026326337 
19.5625259547 1.6510346405 1.4465452354 9547.3514192298 30163.1034069388 999999.7541681202 3.8815387900 3.8178332031 4067.4781611568 0.0018328435 
20.3526075964 1.5984841746 1.5409813319 7894.1507652861 33267.8509859768 999999.6555843982 3.9420411062 5.0566426702 5143.7371621033 0.0017098233 
21.8298270632 1.7483164833 1.6684817785 4731.0663292900 40847.6562541522 999999.4217645176 3.9482608836 4.0915319211 6012.6158136468 0.0033508804 
23.3090590372 1.6615014101 1.3106750873 8824.0923509402 30627.1710880766 999999.6854302892 3.3286669764 4.1939797756 3454.5219899665 0.0011053099 
23.0289190004 1.6218464453 1.3090948077 10974.1371585397 29346.8753882572 999999.8511656178 3.9425918136 4.2325413129 3657.6067732571 0.0010282750 
23.6689974084 1.6775748010 1.5025021410 10783.6126912244 51006.0227929281 999999.5762276931 5.0454366225 1.9861842881 4243.4673482387 0.0030059867 
19.5559469160 1.6379736755 1.4716666521 8013.2856909887 17737.1967787653 999999.7351829496 3.6569345249 5.2853094834 4887.6169221825 0.0018958642 
23.1027376643 1.6483858239 1.3456561443 8324.9500392794 20409.9496106211 999999.7652294578 3.1876559607 5.0282453387 3885.3827482061 0.0012437289 
20.9713240843 1.6439156690 1.5203603705 9744.7469567338 34206.3290065422 999999.7501268678 4.4301250404 3.4564177133 4611.8784872461 0.0026848186 
18.8477213617 1.6332851969 1.5014398831 7971.9897693362 26221.1108489824 999999.7588831470 3.5734770258 4.9683832397 4761.6897042303 0.0021576648 
21.3266015808 1.5740514222 1.5097828283 7043.4012910778 24286.1180380400 999999.8131714696 3.2029819788 6.6082116605 5363.9494504698 0.0016220212 
20.4431733103 1.6168094745 1.3955554221 8638.3371376488 24205.1376876655 999999.9229135005 3.1468893752 4.7358571300 4093.6512853672 0.0013857460 
21.5705928542 1.6459735520 1.5152464932 6128.4031163190 14073.2676525130 999999.7766086804 3.3351781714 5.9657303423 5711.1490362218 0.0022274477 
22.1822125119 1.5441064887 1.5392871153 8938.1378789855 22237.5507827891 999999.8890503173 3.7757682622 5.6678112891 5533.4842452279 0.0018222817 
20.8916868163 1.6542744023 1.5554789338 6608.0974122902 16454.4925002028 999999.7222830903 3.7384946163 5.2225384131 5750.8441574339 0.0027728936 
21.6516765728 1.6422794108 1.5384928350 6462.0800400953 13876.5473633935 999999.7704632655 3.5840675482 5.7319527879 5925.9743036947 0.0025118425 
23.6280779692 1.6578350563 1.4924125089 8397.0129884229 11694.1260988810 999999.7991147672 4.2474004584 5.0939024477 5515.8407364360 0.0027694830 
22.9949683956 1.6458581772 1.6034790788 7485.4700311016 32731.1213230290 999999.5611426444 4.2507814790 3.9111551428 5529.6923840703 0.0033678217 
19.5559473533 1.6379736711 1.4716666521 8013.2856909887 17737.1967787653 999999.7351829500 3.6569345249 5.2853094834 4887.6169221825 0.0018958642 
23.5698302721 1.6953899279 1.4492120847 8232.0383561614 27567.6797342903 999999.7293115119 3.7352004710 3.9789259117 4053.3916616525 0.0024021490 
23.5698302720 1.6953899279 1.4492120847 8232.0383561614 27567.6797342903 999999.7293115116 3.7352004710 3.9789259117 4053.3916616525 0.0024021490 
22.9116223670 1.6898803732 1.4542743611 9265.9553286338 38710.1949471065 999999.7293306184 4.0911708745 3.6217545364 3943.0687172750 0.0023842296 
23.5698302721 1.6953899279 1.4492120847 8232.0383561614 27567.6797342903 999999.7293115114 3.7352004710 3.9789259117 4053.3916616525 0.0024021490 
22.9116223670 1.6898803732 1.4542743611 9265.9553286338 38710.1949471065 999999.7293306179 4.0911708745 3.6217545364 3943.0687172750 0.0023842296 
23.5035752416 1.6543406627 1.4508839105 6970.8932210414 12509.6322667799 999999.8576791394 3.3585622710 5.7250790513 5147.3745910495 0.0020089293 
20.1772259735 1.6272740594 1.5724531024 7139.4712813884 21668.7173630719 999999.7380897121 3.8119302381 5.1824059775 5640.3519008530 0.0026092238 
21.3299897716 1.6426130500 1.4308726139 6185.6381704515 19352.1116738839 999999.6533163444 2.9585446131 5.9510983697 4730.2021214967 0.0014439352 
23.4001765247 1.5785195649 1.5149853563 7434.9941195581 22088.4202114778 999999.5262624016 3.7458592773 6.8176236707 5620.7086402528 0.0015146668 
21.1127912546 1.6654663781 1.6124327471 6047.2990099143 17444.1497330459 999999.8005691980 3.9021936268 4.0691486771 5992.3529866561 0.0029148767 
19.7272481765 1.6595865038 1.6108555227 6897.8728164947 18170.9473350252 999999.7909648910 4.3163261827 2.9927954807 5691.0694042211 0.0026251396 
21.4994577496 1.6071192800 1.4276157795 8311.2990125299 12363.9626313580 999999.7196115153 3.6857597012 3.1776951801 4714.2835375200 0.0013142584 
20.9726470502 1.6133481412 1.4918811431 13557.1947215833 7467.6280333644 999999.8612494527 5.3559701201 1.6534895988 4792.8444312678 0.0024532919 
23.1805788544 1.6276358185 1.4842000483 21739.0320790742 11847.3701039458 999999.8873125617 8.3855015428 1.7645053274 4453.1192820041 0.0027073939 
20.9305663254 1.6120524591 1.5046878411 17476.5820744597 16190.2314236515 999999.8089016185 6.9246183500 1.6305425898 4468.3814957951 0.0023307429 
21.6042219066 1.5848405118 1.5551412262 15102.3846910146 21381.0211562794 999999.7491234574 6.4973317437 1.6566244661 4858.2274537975 0.0022838716 
20.6723624604 1.5833294473 1.4934319827 22066.4067738098 20269.7511614061 999999.7634614084 8.1947134286 1.8897908640 4412.2888321231 0.0018633361 
21.4296312678 1.6174343039 1.6353023067 8023.3974891867 33073.0860110375 999999.5545855090 4.7575335910 1.6501873498 5481.3677502283 0.0022126078 
22.2917248595 1.6124684193 1.4493021064 25787.3853195192 21073.9240494546 999999.8236046177 8.5015381504 0.8240213693 3782.9362114390 0.0019275155 
19.4690910587 1.6466883845 1.4661576608 18133.2660302028 15501.6395912525 999999.8928890626 7.4846549856 1.8346510136 4186.8237266056 0.0020002481 
21.0477252793 1.6950698132 1.4765358962 15112.6297661775 44164.3312362178 999999.4879030176 7.0900216235 0.7890625942 3903.2512705856 0.0023573511 
21.7725404291 1.5839402578 1.5597338521 13281.3734191313 19998.9357364643 999999.7002337426 5.7692908615 1.3890063693 4868.7137496678 0.0022838618 
22.3621649941 1.6212116421 1.6235371579 7124.7377965188 9842.9904447026 999999.7186565264 4.0621798296 1.4812307268 5807.4614091959 0.0029563904 
18.2334315719 1.7476950992 1.6146986277 7140.7603889398 34109.9600461762 999999.5280967532 5.6062644097 2.2015329772 5311.3432925982 0.0023000236 
17.7268958238 1.6649343775 1.4797493541 12769.9324404338 41785.3636096278 999999.4272281167 6.1130743617 1.4980194000 4118.9451735634 0.0017161075 
19.0875100459 1.6736789055 1.5762081640 13335.6205719367 47409.6181086563 999999.3790341136 7.5783133069 1.9811465530 4902.6928066984 0.0027433277 
18.9523654182 1.7153883244 1.5783972234 13362.7441483394 61114.9592947523 999999.2184342993 8.4828245296 2.2772166449 4919.6823352137 0.0029730606 
16.5681271012 1.7177019016 1.5321296507 9500.7694813004 53051.2471106046 999999.3250216020 5.9305627292 1.6808609802 4507.1684307562 0.0019131141 
23.3999336974 1.5894840182 1.3651902935 19930.7241062722 34249.4692157515 999999.5818864591 7.3094869212 1.7877868282 3806.9407034605 0.0010987518 
22.8748003754 1.7302498046 1.4587455698 9194.9389989649 15639.0366652142 999999.7294482803 4.9147005753 1.9656841019 4069.8018790862 0.0022874186 
22.5844164824 1.6695198075 1.4893524088 18940.7243859207 38352.9737314663 999999.5162136897 8.3486314801 1.4410706612 4094.1106394051 0.0026693037 
20.3220715494 1.7193603525 1.4996990634 9365.2100885745 15261.0448779829 999999.7156977009 5.2547607769 1.9178304402 4462.6615598670 0.0025313444 
23.5991047760 1.5505598215 1.4697174320 30120.1934912030 32530.9277973487 999999.7363205506 9.8080366799 1.3954560282 4142.2773465257 0.0015845545 
21.5618060445 1.6428762178 1.4025966114 20764.7202624406 40588.2535544242 999999.5497771536 7.1527129939 0.6206526186 3435.6933845321 0.0015509165 
21.0693623719 1.6009020295 1.5942513928 12308.5300411711 42379.4376953383 999999.3377079950 6.3441255491 1.3492547047 5052.3693747149 0.0020830267 
21.4412561072 1.5859100137 1.5354673586 16665.5286907138 49402.7786429170 999999.2751586866 6.9463369093 1.2441745514 4511.7680330026 0.0019767015 
23.1995964404 1.6130208023 1.6227448636 12028.6041216585 56987.7788849718 999999.0457482254 6.4685896176 1.5340475552 5282.7759719543 0.0028583790 
18.0864509255 1.6488132883 1.5624620216 10794.3720064219 35851.1718392756 999999.4598045980 6.0081934590 1.1934446077 4800.9553680659 0.0019098549 
19.9960043125 1.6140144503 1.5848180650 8074.4812749065 26306.5056462072 999999.4571756024 4.1541191019 1.6215183482 5064.1879883080 0.0022329162 
22.8385839801 1.6101481909 1.6237781866 12028.6041216585 56987.7788849718 999999.0457482254 6.4685896176 1.5340475552 5282.7759719543 0.0027358955 
21.6426064640 1.6315631026 1.4080875972 29372.6474208996 37522.6481086690 999999.5587357027 9.7340752419 1.5385907843 3534.9051731006 0.0016031848 
19.3189373509 1.6362066917 1.5343206713 12067.8161194647 53542.9308948526 999999.1280278699 5.6305783579 1.4585858309 4466.5886288977 0.0022508741 
21.2552306385 1.8409857168 1.5959357146 4515.3356109682 68231.7444382840 999998.8106408808 4.1396680989 1.4831893096 5012.9876713109 0.0029898717 
22.8385839802 1.6101481909 1.6237781866 12028.6041216585 56987.7788849717 999999.0457482256 6.4685896176 1.5340475552 5282.7759719543 0.0027358955 
20.9952338927 1.6224230035 1.4983726026 10946.3928442960 49866.2226315670 999999.2110735923 4.3535678507 0.9745685266 4120.8163483647 0.0021694850 
22.4721092670 1.5825392978 1.5170005395 21759.1070679600 64448.2550645104 999999.0092610058 8.1770107199 1.7045269689 4326.2935882722 0.0021007204 
19.3189373512 1.6362066917 1.5343206713 12067.8161194647 53542.9308948526 999999.1280278699 5.6305783579 1.4585858309 4466.5886288977 0.0022508741 
20.8819279500 1.6323719694 1.3832009148 28599.2899267363 81118.6462457108 999998.9160011127 10.6158065946 1.4352437829 3546.6298499882 0.0012740471 
19.3189373511 1.6362066917 1.5343206713 12067.8161194646 53542.9308948527 999999.1280278701 5.6305783579 1.4585858309 4466.5886288977 0.0022508741 
22.7868623636 1.5285534770 1.4138151248 46783.6664400474 11451.8854340995 999999.8727412228 11.0074491692 2.8498376633 4369.0977411478 0.0015984736 
23.1611151999 1.5493593976 1.4570730575 71651.7698757644 27397.4468852630 999999.8916202828 21.3690161157 2.3266218669 4140.0574686869 0.0016475925 
22.7617991456 1.6055853959 1.3883072280 85897.9883942784 14784.5557745048 999999.8881531041 23.8977852613 2.9685613034 3839.0321019159 0.0016655606 
21.9176866688 1.5785748887 1.4401539893 36423.5036101435 13923.6139170659 999999.8704186892 11.0108718215 1.3346826533 3981.6444829259 0.0017022950 
23.1924376100 1.6200042956 1.3680259718 46781.7038818541 45002.1627717264 999999.6484006539 13.5026703990 1.2289469180 3280.9575778898 0.0013970312 
21.9176866689 1.5785748887 1.4401539893 36423.5036101435 13923.6139170659 999999.8704186892 11.0108718215 1.3346826533 3981.6444829259 0.0017022950 
23.1611151999 1.5493593976 1.4570730575 71651.7698757644 27397.4468852630 999999.8916202828 21.3690161157 2.3266218669 4140.0574686869 0.0016475925 
22.7623780030 1.5503302617 1.4448865038 115418.9665791765 26384.3886268273 999999.6184809724 33.5403092897 2.8848554148 4138.8143918886 0.0016051704 
22.5098426966 1.6096022068 1.3638234515 159103.2495228958 34814.5741485522 999999.7367776667 45.3279612787 3.3694471611 3487.2363631291 0.0013678359 
22.5097289514 1.5871808799 1.3888821163 98469.7432809293 7868.8288490540 999999.5489091133 27.6242672313 2.7754029453 4365.2245531018 0.0016761940 
23.1611153267 1.5493593982 1.4570730575 71651.7698757644 27397.4468852630 999999.8916202828 21.3690161157 2.3266218669 4140.0574686869 0.0016475925 
22.7182074091 1.5638679091 1.4557151812 58242.7831731820 37161.7559033675 999999.2095451959 18.2413905580 2.1022313277 4027.4739264794 0.0016332918 
21.3041410977 1.5482335579 1.4217111208 30883.7711344747 6974.7053713041 999999.5877531950 9.3787110798 2.1661400522 4717.8672082523 0.0015053714 
22.5854216656 1.6091338854 1.3856456007 72522.2637548944 14695.3549880128 999999.5456504948 20.5127030130 2.5507012296 3751.9414160436 0.0016081049 
23.1674734176 1.6095207505 1.3984710276 78366.8310235246 12342.8647503750 999999.4199648248 22.5335868356 2.9934400543 4007.7257818597 0.0018389104 
22.7182074134 1.5638679091 1.4557151812 58242.7831731820 37161.7559033675 999999.2095451957 18.2413905580 2.1022313277 4027.4739264794 0.0016332918 
23.0098798127 1.6128122550 1.3430823457 132436.3017290057 56096.8492556318 999998.8383757805 37.3823495613 3.8538363143 3331.9340714078 0.0012607664 
22.7083969076 1.5815213826 1.4950723429 30623.8446956383 45620.5029825823 999999.1973163863 10.8379331171 0.3494839402 4091.5397156013 0.0019224186 
16.9873722086 1.6770740799 1.5192391614 13393.3052159475 50459.1502521628 999999.1896016991 7.2457397096 0.1024519060 4326.7896069315 0.0018070969 
22.7083969076 1.5815213826 1.4950723429 30623.8446956383 45620.5029825823 999999.1973163860 10.8379331171 0.3494839402 4091.5397156013 0.0019224186 
22.4798219046 1.5803072749 1.4750536723 48085.9747618680 52349.7505625822 999999.2161466136 16.4788163005 0.5051538656 3979.7972223961 0.0017402254 
20.3574823396 1.7235487961 1.4142296661 14566.0797031972 70609.0635175079 999999.1184652166 7.2321291135 0.0225026541 3500.4013299647 0.0015450625 
21.8830580612 1.5927779301 1.4308287325 34222.2449283611 49015.4637154474 999999.3406318238 12.1142136457 0.2460975924 3794.3644195821 0.0014064824 
17.3136005491 1.6677232692 1.5346917482 17276.8770058216 59691.6857310951 999999.2252847684 9.5386383038 0.0745090049 4470.9141609619 0.0017934853 
16.9455458653 1.7535825234 1.5753572297 12364.6054417673 77386.2439820176 999999.0648299615 9.2353139893 0.0585542382 4780.5381597836 0.0019700422 
21.6582280516 1.6483888948 1.4008180839 40320.8227113189 64230.2903149666 999999.4908849581 14.0705758497 0.2326517192 3386.5175029639 0.0015459459 
17.7964094706 1.6947238657 1.4923010412 12963.5486601486 49014.5402668089 999999.4137752091 6.5890381165 0.0660178511 4025.6936915076 0.0019966330 
22.5104377000 1.6536976547 1.4263692644 35949.6221912379 66792.2933137301 999999.2726529982 12.7959951122 0.5720131072 3486.5075291050 0.0018641119 
19.2486409317 1.7153594282 1.5001092383 19497.7906295203 82547.6095003157 999999.1378834213 10.4152144750 0.4935432382 4075.0981589200 0.0023818661 
18.2928079606 1.8030612616 1.5582150473 10966.3965920326 74062.6053531815 999999.1383925957 8.8104958021 0.1805571388 4591.2286206782 0.0022115069 
18.5434815389 1.7214807045 1.6331267830 13376.5171399750 66229.0877359289 999999.3448399624 10.2380937401 0.4977338944 5301.7916791535 0.0020990371 
22.3491210359 1.6517112180 1.3869792711 33661.3144891080 55257.6929232942 999999.2085795221 11.3996166044 0.0861525983 3282.3642665360 0.0015055187 
22.3486149537 1.5762231591 1.4994006324 38807.0162748947 49031.3069562118 999999.3660762189 14.3290614062 0.4841796541 4185.7922666616 0.0017819019 
20.1270297694 1.6654880566 1.5705503417 19775.9774604793 69254.5528778988 999999.0594389527 10.6932419903 0.5752237931 4732.2629949805 0.0028075736 
22.4609994866 1.7654405979 1.5681076120 14604.5822283394 87900.1702425610 999998.8498222195 10.2076321152 0.8205128669 4810.3711714701 0.0036923016 
23.3064753494 1.6863725038 1.4417069524 16201.3129899423 42328.9639558120 999999.2751134605 6.6651088614 0.6494166861 3590.0443211095 0.0021873409 
22.8767282857 1.5604581094 1.5353265907 16990.0212181978 12375.7997727360 999999.3525951154 6.7556497796 0.4773031442 4600.8159698644 0.0018532480 
22.6472580484 1.5958814530 1.6258006900 16143.2898809530 26955.6532893735 999999.0597324751 9.0247107975 0.7093525157 5330.6715499941 0.0020271548 
17.0407297904 1.7197761227 1.5097703085 12042.1882686601 50742.8095280088 999999.0675693896 6.9070009607 0.1084978382 4175.7341843108 0.0020493943 
17.9622661075 1.6613412795 1.4892251950 20860.5735253330 61499.4059266362 999999.1918636175 9.7983558433 0.1124131985 4053.8643181495 0.0018041044 
20.5205429908 1.6393671707 1.6151993185 9657.6500188091 9304.4488252368 999999.2539618658 6.0726080572 0.7712817024 5466.4970634919 0.0019608362 
22.8849338228 1.7858804787 1.7069062040 7923.3521841102 24931.5922066654 999998.6691021817 7.6383600532 1.1696256757 6123.7310199195 0.0031056827 
22.6218082064 1.6458139491 1.6271538192 10048.7776954909 9488.1723530457 999999.1676418174 6.8478788032 0.7617016764 5619.7707584610 0.0018101442 
21.4072170465 1.8119339354 1.6329706550 6701.8503560128 30408.8450027517 999998.9848054356 6.4326309130 0.5943813890 5327.6246358237 0.0021563020 
21.2283771833 1.6190958857 1.4592548442 24515.3712993095 21498.5424926110 999999.2241609623 8.6805611098 1.1220540468 3913.1493314048 0.0019509612 
22.8716646939 1.5536071769 1.5208217845 27879.0595917487 14489.2503540922 999999.3291225457 10.1663172174 1.0709804718 4586.8035016003 0.0019210772 
20.9888222386 1.5935922595 1.4311506977 38467.6642096167 6529.4530297625 999999.5012811008 12.0331603695 1.3092800132 4216.3929344885 0.0018034648 
22.8849338231 1.7858804787 1.7069062040 7923.3521841102 24931.5922066654 999998.6691021817 7.6383600532 1.1696256757 6123.7310199195 0.0031056827 
21.4072170465 1.8119339354 1.6329706550 6701.8503560128 30408.8450027517 999998.9848054356 6.4326309130 0.5943813890 5327.6246358237 0.0021563020 
22.8849338229 1.7858804787 1.7069062040 7923.3521841102 24931.5922066654 999998.6691021814 7.6383600532 1.1696256757 6123.7310199195 0.0031056827 
22.8716646939 1.5536071769 1.5208217845 27879.0595917487 14489.2503540922 999999.3291225452 10.1663172174 1.0709804718 4586.8035016003 0.0019210772 
20.9888222388 1.5935922595 1.4311506977 38467.6642096167 6529.4530297625 999999.5012810999 12.0331603695 1.3092800132 4216.3929344885 0.0018034648 
19.3193645163 1.6116997489 1.4861475967 14637.8235689047 5924.5112232895 999999.2583933279 5.8311891124 0.9192621046 4528.0836134589 0.0019888475 
22.1747133270 1.6200751406 1.4591078835 29520.5559427079 24834.2165621230 999999.1706674041 10.2167865116 1.0663125595 3859.9965364054 0.0020575645 
21.9275051369 1.5854589166 1.5214602983 31630.1496313989 35835.4653661494 999999.1292721834 12.3032587782 1.0024938383 4378.0278891249 0.0020630049 
21.9142746260 1.5917552876 1.5169681089 40126.3126626459 50790.9424375793 999999.0647116113 15.5392936111 1.0441097052 4303.0000269579 0.0021000836 
21.1265255434 1.6196704278 1.4218270561 25965.2982248853 17010.3411472338 999999.0766234270 8.7062429420 0.8234351168 3680.4072784059 0.0016177566 
23.4667211362 1.6380983152 1.3518268347 23132.8725216285 7597.7790377761 999999.0502990489 6.9077350239 0.7339057561 3331.5969730464 0.0013951324 
23.2144981700 1.5567941741 1.5211896547 19424.3694179614 16190.4445395210 999999.2787691170 7.7600044139 0.5853451022 4551.4787036323 0.0016580398 
17.0102277800 1.7242165950 1.5198801706 7569.2715643689 28147.5411463303 999999.1389635210 4.8682848948 0.3487226792 4415.4804046335 0.0017006649 
19.6331601729 1.6669021858 1.4484895124 17664.1663883051 41147.8129853481 999999.0194806058 7.3873777481 0.2195448011 3702.6005098704 0.0017841191 
20.1990544385 1.7099372508 1.4290677419 14238.5639328030 50972.4482317167 999998.9171404275 6.7407860673 0.9080793291 3597.3260991031 0.0017006981 
23.5004891629 1.7206098784 1.5751447462 16581.9479769566 59674.3142769526 999998.1245752822 10.4515281502 1.2205205281 4928.9788129705 0.0037963576 
21.9029861868 1.6165191524 1.5885873760 17893.4183750558 40675.9047532005 999998.9619298505 8.9326958110 0.9050781154 4941.2147332111 0.0026656930 
20.0218064594 1.7092625715 1.5971875678 11629.3386372424 43828.4290161245 999998.8462087443 7.4929281010 0.9766014581 5061.8510136991 0.0032080792 
19.5263436410 1.7340637006 1.6685842660 10602.2283742101 42386.7369865925 999999.2171625374 8.4524429494 0.8160539526 5657.9118256376 0.0028862606 
22.5922096824 1.5986696458 1.3921951619 129885.4010670095 95919.5904827481 999997.7387439683 40.7324115384 0.3714079758 3495.3696939444 0.0013452362 
18.4542212770 1.7239859822 1.6519875757 8890.3604783908 65815.8260543506 999998.2515122783 6.8573721769 0.3834898313 5437.1732971333 0.0024269385 
22.8531141253 1.6162945231 1.6289581131 22966.4214752088 87854.8620022690 999997.2766730306 12.6282772763 0.3652750291 5236.6049056863 0.0027531238 
21.0982501025 1.6085623079 1.5498230053 25994.2315504845 58765.4347723468 999999.9065377718 11.5872699621 0.8447216708 4557.9877228447 0.0022917570 
22.8345195891 1.6670300300 1.4974633159 30075.1382052039 94661.2160624037 999997.8722035722 13.3183038548 0.2942929692 4051.7500580491 0.0027034443 
19.0704661889 1.6615265560 1.4641933119 29685.4196249099 96054.9841777903 999997.1869237386 12.7600365634 0.1679211621 3821.8997981329 0.0018161515 
19.3220098428 1.6855815380 1.5362169470 23163.4327360245 92935.5988603149 999997.6567647320 12.2101939495 0.1786123944 4389.4451439844 0.0026194262 
20.8087045476 1.6711222921 1.4505084865 19123.0021309937 94163.4424323504 999996.5211255620 10.8187380596 0.6596622089 4213.5172970777 0.0012464781 
19.9676584388 1.6415515187 1.6074921044 32410.8516742452 126236.6186965871 999997.9355445548 18.2735607515 0.2876987164 5025.1907855474 0.0025072290 
21.8379022038 1.8432680670 1.5659851410 6516.0250754301 89251.3472801692 999997.7137674281 6.0242374527 1.0938493813 4692.1929305381 0.0021857352 
19.8754145835 1.6177514031 1.5127056758 16242.7524437893 72265.9513514080 999998.2273482041 6.8953555361 1.0423219441 4260.2811007061 0.0019841034 
19.6093513161 1.7539969362 1.5999996447 9083.7318390320 73967.7208962969 999998.4452300619 6.5756575035 0.9025035431 5060.1343774656 0.0033086306 
22.2650182230 1.8127211081 1.5547336661 8475.0804328518 88988.1774257753 999997.7962786846 6.6413179188 1.1783679272 4652.4356125146 0.0033089470 
18.7522394010 1.6466282805 1.5752153845 5816.4146671951 61094.1835365712 999997.5867571116 3.1164298857 1.1238374216 4798.5211031421 0.0023288656 
21.7521267758 1.5964185146 1.6032543164 12893.5024631867 65228.7193418262 999997.7515662319 6.7320315607 1.1774712643 5083.8557290823 0.0020590884 
21.8379022038 1.8432680670 1.5659851410 6516.0250754301 89251.3472801692 999997.7137674281 6.0242374527 1.0938493813 4692.1929305381 0.0021857352 
18.1966988211 1.7500654048 1.5316235404 9773.2878727157 82555.6488244616 999998.5436280440 6.2431724345 1.0561224811 4379.6619136491 0.0025160300 
17.1272915927 1.7209587583 1.5146229264 10422.3915926477 79339.3845238047 999998.9173027235 6.0440996923 0.9949997581 4243.2750642163 0.0021195715 
22.2956281365 1.6560322801 1.5644568982 16791.4568739560 74045.7657382369 999998.5550916833 8.6608909627 1.1950385303 4732.9591265990 0.0030815228 
23.1682240977 1.6896394832 1.5645679256 16205.1658913095 78045.0690137558 999999.0028427052 9.1617983515 1.1799787848 4775.7172984833 0.0034853073 
23.5470616371 1.6570445767 1.5796480846 19192.0708107930 73840.9326665650 999999.4419140145 10.2936716679 1.1756395662 4900.4414144915 0.0033523622 
23.5175468416 1.6478114183 1.4880210591 31093.1808518904 77649.3185828101 999999.3960803772 12.5569357863 1.2192862017 4006.2681283503 0.0026135804 
20.9697914515 1.6287350543 1.4062497299 41538.7102442954 70999.8723736778 999999.7301893278 14.5049833919 1.1810674758 3545.8202490453 0.0014609703 
18.2231720518 1.6994241234 1.5139656930 10528.3049751277 77581.7177117299 999998.0914291022 5.5927358397 1.4261293759 4242.7957265057 0.0023210340 
22.0444239143 1.6427432322 1.5437609684 28094.8883321377 84448.4313143122 999998.8987528150 13.2331495816 1.4987748386 4528.5075274003 0.0028178939 
21.2115147946 1.6083768442 1.5600559165 35810.8376263828 86482.9358372498 999998.9165080560 16.3883214962 1.6832313016 4667.4562814146 0.0023600350 
20.5668690278 1.5982258656 1.5171697827 29644.7829982893 65724.4458653818 999999.3913219930 12.2147970508 1.8014969842 4366.1924871930 0.0019192176 
22.4922474652 1.5698223427 1.4699867112 35931.1112687530 58768.1621592926 999999.0051068647 13.6727345995 2.1884978372 4233.1889552099 0.0014516134 
20.4996515037 1.5977689036 1.4763387750 30773.5263599343 61787.5814208075 999998.8467752323 11.8551320935 2.0592634085 4123.2263261668 0.0016473841 
17.1993888472 1.7356395921 1.5658507126 12430.6998947895 93114.2676555762 999998.0944080905 8.8965006168 0.8631233991 4761.8408787487 0.0018457726 
23.0094538010 1.6594774581 1.5399951735 31354.2774618431 91223.9598696955 999999.1330578912 15.2794466258 1.2273524675 4501.4720485171 0.0030729259 
18.7330881581 1.6879071223 1.5457321306 39473.9141250659 133739.9365992260 999998.8108168801 21.5412810888 1.0838308998 4495.5817282391 0.0026009957 
19.7065472509 1.6362705285 1.4652149858 41261.1771854496 83246.2900118174 999999.3807628433 16.4047604384 1.2861361766 3883.6458965540 0.0017997308 
23.4385564851 1.7626129524 1.5683123358 25455.3070773358 137991.1089296955 999998.6831513748 17.6390893074 0.9464832078 4826.6025422859 0.0038681394 
20.3036482702 1.7446612190 1.5354557444 24149.5917394767 107334.5318774696 999998.5866356569 15.0697284483 1.8118181003 4458.3813795508 0.0029782717 
21.8215748488 1.5874781880 1.5136014583 25036.0027474321 62121.4810500364 999998.0262882537 9.5847834283 1.5822053610 4303.7918036551 0.0020226607 
23.2083271745 1.5737654447 1.3663132724 49031.8060791572 19714.2305979256 999999.7188723048 13.5285646782 1.5204104721 3607.4352770875 0.0012529555 
17.1993888751 1.7356395918 1.5658507126 12430.6998947895 93114.2676555762 999998.0944080905 8.8965006168 0.8631233991 4761.8408787487 0.0018457726 
22.3853509723 1.6234500040 1.5240600927 20372.4214346669 63905.8453777051 999999.4358734698 8.5699847954 0.9838263331 4328.4991236362 0.0025597389 
22.9621086173 1.6439959526 1.5257458277 18040.6307782844 64798.0275415395 999999.6578917233 8.0625854790 0.6846368192 4340.8527836268 0.0028282780 
22.0269720511 1.6687961005 1.4366166017 20596.3668062416 63069.7521177429 999999.0910086588 7.9946568503 1.3622616324 3593.3549646194 0.0019745452 
21.7424287233 1.6812986980 1.3989051450 13357.3548493307 55520.5479048186 999999.1624913965 5.2523956885 1.5309484233 3405.8471835388 0.0015973868 
21.3939691716 1.6205946448 1.4609233944 32201.2379338103 71038.2143118233 999998.9115466182 11.5101156995 1.2944345600 3820.6053402994 0.0019108334 
21.8406368586 1.5992524319 1.4728694908 38003.6734975946 75022.4454088635 999998.8218155978 13.2678451241 1.2605210238 3934.2305281394 0.0018789775 
22.3516793348 1.6367404926 1.6046446788 30362.2187196102 104213.2360009977 999999.0125777519 16.4756389885 1.0513233844 5061.4404408659 0.0029785483 
23.6683256140 1.7061975923 1.4592839641 51724.7122618654 134016.3064746796 999998.7754842164 23.7851297605 1.3187049686 3721.9331131145 0.0024711524 
20.1880758595 1.7067212725 1.4961465222 32129.3590194640 134694.1610113962 999997.8157285091 16.4041611537 0.6814757935 4036.9175720245 0.0024710786 
19.3557024609 1.6697014474 1.5013776391 15610.2146147439 97737.5652830566 999996.9221846918 7.2761357006 1.0094955258 4106.1965690243 0.0022620463 
23.0328220496 1.7954023029 1.5303211893 12381.9852951773 131653.5381491820 999997.2795874999 10.7082429575 0.4392423913 4637.6160568167 0.0014938993 
21.0350703341 1.6725759532 1.3854299393 39505.5388403012 121422.3079291919 999996.2214166607 15.3677191364 0.8345320160 3357.6919568829 0.0014201033 
20.7687487428 1.6479321550 1.4595521802 13996.5614607206 91985.4477343141 999996.7604867883 5.4491209995 0.7876668200 3762.3236399523 0.0019617583 
19.4885919242 1.7851229136 1.5404129301 32645.9611353296 199660.6020712156 999998.8937702989 23.2779064357 1.0011596701 4443.3611526436 0.0027457572 
19.8126292925 1.6324462117 1.4818813605 41465.5402825043 116853.2489661713 999996.4682857028 16.8212434970 0.8122796083 3974.3060873595 0.0018995583 
21.2697071554 1.6456130951 1.3765521636 59680.3244432799 111318.7697051773 999996.6306594147 21.2505844558 0.9202513205 3372.0002690974 0.0013351386 
19.2391370625 1.7011436721 1.6546980873 11993.6621137407 100136.6775491301 999996.2323385003 8.6169434480 0.6312283884 5475.1616745824 0.0027642367 
19.7630454022 1.7789882740 1.5520206600 20032.7432636390 164465.5861822666 999996.3006565782 14.2219145147 0.5906184740 4563.6858603565 0.0029921733 
23.4812218612 1.7460393012 1.5918059062 34939.2109429511 218863.7572014883 999996.3362448976 24.2001224696 0.3515897279 5037.2689806778 0.0039884181 
16.4322256161 1.7319400138 1.5724266371 20992.4955589618 166143.1549258390 999996.4319358243 14.5787256214 0.3206041672 4746.2124612220 0.0020203224 
21.3449796266 1.8157172114 1.6760070689 16011.5575337916 180449.5567482267 999995.6760324873 15.2676058966 0.4056582190 5726.2431863533 0.0034545724 
19.3175366557 1.6627888096 1.5925711515 889.4050420528 153498.2657464946 227960.0228048414 0.5156651688 10.7677267569 1176.5437949386 0.0027357638 
19.5343041860 1.6591921925 1.5983807837 889.4050420528 191872.8321831183 227960.0228048414 0.5156651688 10.7677267569 1176.5437949386 0.0027357638 
23.5044813405 1.7495718664 1.4829733756 889.4050420528 153498.2657464946 284950.0285060517 0.5156651688 10.7677267569 1176.5437949386 0.0027357638 
18.0184026132 1.7439000030 1.5950163538 889.4050420528 153498.2657464946 227960.0228048414 0.6445814610 10.7677267569 1176.5437949386 0.0027357638 
19.1209897999 1.6670637821 1.5854390044 889.4050420528 153498.2657464946 227960.0228048414 0.5156651688 13.4596584461 1176.5437949386 0.0027357638 
22.3500015978 1.6757060342 1.5849786928 889.4050420528 153498.2657464946 227960.0228048414 0.5156651688 10.7677267569 1176.5437949386 0.0034197047 
20.0236049330 1.6670845944 1.5908733353 952.9339736280 164462.4275855299 244242.8815766158 0.5524983951 11.5368500967 1260.5826374342 0.0029311755 
20.4337357966 1.6690290270 1.5898395943 984.6984394156 169944.5085050475 252384.3109625030 0.5709150083 11.9214117666 1302.6020586820 0.0030288813 
20.6728919263 1.6635086103 1.5984507855 980.1606585888 169161.3540879737 251221.2496216619 0.5682840635 8.4054193562 1296.5992842181 0.0030149234 
21.6077606369 1.6616555823 1.6037411532 1025.5384668568 176992.8982587132 262851.8630300722 0.5945935109 5.8782998112 1356.6270288578 0.0031545031 
19.4371249197 1.6594183377 1.5974641437 883.5707524184 152491.3529245426 226464.6582237601 0.5122825255 8.9390967756 1168.8259420564 0.0027178178 
19.1686848363 1.6536715260 1.6011177165 833.0069089197 143764.7751342901 213504.8318543886 0.4829662842 7.4479392801 1101.9378837435 0.0025622861 
22.2597251079 1.5998718508 1.5876194108 867.0204205982 149635.0083888005 222222.7056366111 0.4184966325 11.7176789702 1146.9324410230 0.0026669099 
20.5387661688 1.6890001538 1.6017881428 1036.7307775841 178924.5269375602 265720.5216141873 0.6431777791 6.7492895491 1371.4327058156 0.0031889301 
21.0540819863 1.7310738909 1.6057900639 1149.8710155748 198450.8726367333 294719.0655992382 0.7929652101 3.4370299351 1521.0995490106 0.0035369436 
18.4464404420 1.7609750418 1.5988580168 937.8937154774 161866.6996175688 240387.9702270060 0.7087760743 9.3481869223 1240.6867277365 0.0028849124 
21.9188176387 1.8379650654 1.6008343215 925.4653744874 159721.7502436918 237202.5094284343 0.8669439574 9.4501448447 1224.2459760184 0.0028466835 
21.9188176387 1.8379650654 1.6008343215 925.4653744874 159721.7502436918 237202.5094284343 0.8669439574 9.4501448447 1224.2459760184 0.0028466835 
21.5415415889 1.7190169823 1.4635914775 724.4106230360 125022.6489246243 185670.9309475037 0.3780312180 15.7964758993 766.1931958039 0.0022282495 
20.4122033472 1.7704729092 1.4847603154 937.7353339817 161839.3652943286 240347.3760683754 0.6160072734 9.9025645468 993.5059215517 0.0020050726 
19.1764760230 1.6774126117 1.6378654416 951.5439888185 164222.5365937097 170613.7553849719 0.6446764461 9.6553753439 941.2093862983 0.0024802447 
19.2180156397 1.7610396624 1.5256631247 709.7056237295 147545.7230624355 249881.6970916987 0.5070234383 16.3755178623 1167.2253640303 0.0019968028 
22.9755794136 1.7664567127 1.6434219132 830.4463795113 175544.0756150153 143237.8051710496 0.7577416066 13.8432133524 809.8983220407 0.0020278553 
22.9309988444 1.6643658242 1.6959689436 1026.1485119746 228368.4202326316 228363.5189298730 0.7640625347 15.3835330930 1389.8124932364 0.0025100304 
18.7964571415 1.7479169921 1.6195190278 1062.9283165910 241159.4376916529 308866.5123077087 0.8053883853 14.1989914367 1657.8050347892 0.0029909045 
22.6030998500 1.6966996824 1.6630223454 1350.8807517618 254444.2616310121 335889.2422676798 0.9706387880 14.0230560691 1957.6232995441 0.0035169271 
17.7503663479 1.6925829442 1.5167640545 640.9684212068 261086.0611749544 360830.5593157992 0.3501164020 26.5253010044 1644.8451087384 0.0022175436 
17.9042235096 1.6858254835 1.4901695210 516.7501107839 295692.6756708724 427265.8275712780 0.2673420185 34.4040881282 1878.9957656383 0.0019584335 
22.2563611231 1.7447731759 1.6430646426 1064.7485962688 178777.3603813168 389850.7802994466 0.8442600696 23.0387971835 2307.8631634648 0.0036001662 
21.4548663323 1.7261071473 1.5786125510 1274.1196847323 203164.9836953480 464373.1041894716 0.8431583928 21.1595286420 2422.9857076298 0.0034749955 
21.5265139362 1.7900550731 1.6104789200 1236.2319995140 293585.2890644846 462494.9710579249 1.1184121420 18.9215487778 2449.9347961265 0.0020129461 
22.4402824109 1.8335195246 1.6078484322 1948.9932998706 170220.4966778476 442629.5714008568 1.7384094731 1.2731481575 2287.6185101760 0.0037425195 
17.9042235096 1.6858254835 1.4901695210 516.7501107839 295692.6756708724 427265.8275712776 0.2673420185 34.4040881282 1878.9957656383 0.0019584335 
23.6315816178 1.6975018465 1.6233169906 2331.5317062327 262135.2887148984 705809.7757539788 1.5375533178 9.4773422147 3835.4420058553 0.0038301232 
22.3496158274 1.6828189801 1.6297993527 1911.8212180768 413721.4006282293 742404.5069846219 1.2371040071 16.7763108389 4056.8736275725 0.0034778590 
19.7995874211 1.7041882057 1.6255676261 2125.8059620757 534034.0769286138 855733.1148610844 1.4397409320 13.9393608869 4555.6408638962 0.0031268983 
20.0588986753 1.7112167968 1.5347343195 2906.6157020141 402093.0449083807 704263.1219392293 2.0277589477 16.8403323468 3372.1735249044 0.0015133729 
21.3558512088 1.8027253253 1.5755971277 1855.8976239343 441351.2629887933 490093.5373624847 1.4923863151 28.5156762346 2451.0812286143 0.0032540019 
19.6079010144 1.7646033497 1.6645589022 2460.9540812467 501374.2285883222 592408.0312370199 2.0890003709 13.2557954202 3350.7221091096 0.0029935054 
23.4890585377 1.7864258452 1.7011797576 2557.1018905521 622072.3464899110 532473.2527452332 2.5374860074 9.5770518561 3149.6704401480 0.0023810678 
20.0588986741 1.7112167968 1.5347343194 2906.6157020141 402093.0449083807 704263.1219392295 2.0277589477 16.8403323468 3372.1735249044 0.0015133729 
21.2508196465 1.6099242141 1.6037391810 2161.7835120772 397840.9438486188 936289.8321382495 1.2243014980 22.5665300737 4944.9695470445 0.0019046241 
20.9651753618 1.6121044329 1.4364431080 2152.6870673641 54559.8290945882 791259.2499531095 0.7671339551 16.9445041023 3636.5727853019 0.0019423586 
20.9651753655 1.6121044329 1.4364431080 2152.6870673641 54559.8290945882 791259.2499531091 0.7671339551 16.9445041023 3636.5727853019 0.0019423586 
22.1661290782 1.5649807125 1.4432613029 2405.1272981705 80010.1407677227 810076.9552033154 0.6736896051 17.4185523420 3548.3675821655 0.0019584119 
18.2640918073 1.7110650333 1.5179882370 3283.2561668242 288608.3185175696 752041.3463058604 1.8240288000 8.1191622819 3240.8571968145 0.0023996427 
20.4289390618 1.7549744289 1.5074117787 3848.5407165542 405632.5632290603 732432.3944822359 2.3524762224 3.7064913717 3042.9994025709 0.0026282847 
17.5017607812 1.6701703874 1.5756907869 2976.7548975197 390345.9682320920 653466.0369001185 1.7796593727 24.2806416595 3256.9083904908 0.0020989122 
21.3998819630 1.7046663071 1.5710885478 2567.4892811044 543465.3148234906 505802.8008471401 1.8870021871 36.1430262233 2604.8593011043 0.0015946798 
21.8225877730 1.6751911950 1.6643617410 4413.3028676807 526858.8665295978 705246.1180296844 3.0176042491 12.7678115298 3999.9735830000 0.0031439538 
19.4006930434 1.7454159012 1.5305216766 2567.4892811044 543465.3148234906 557331.7031100799 1.8870021871 22.6019388086 2604.8593011043 0.0015946798 
22.4349217828 1.6721176708 1.6557389213 5151.1416472842 730267.9323215967 699133.6162512510 3.8210103513 9.6428782581 3905.9494518364 0.0018992366 
18.7592674915 1.7973298000 1.5716457904 4588.8180142106 874628.4808055562 626045.8635223391 3.8394901454 8.2188878512 2985.8446121255 0.0019886067 
20.6352084911 1.6891465439 1.5118085725 3850.2274349998 510937.8267708863 744093.9509879223 2.5017616709 6.6466227592 3431.0119413701 0.0013908764 
18.7592674915 1.7973298000 1.5716457904 4588.8180142106 874628.4808055562 626045.8635223391 3.8394901454 8.2188878512 2985.8446121255 0.0019886067 
20.0470830716 1.7097685044 1.5374788103 2906.6157020141 402093.0449083807 704263.1219392295 2.0277589477 13.6070535642 3372.1735249044 0.0015133729 
18.7592674900 1.7973298000 1.5716457904 4588.8180142106 874628.4808055562 626045.8635223389 3.8394901454 8.2188878512 2985.8446121255 0.0019886067 
16.6069270953 1.7362608345 1.5915550414 3911.4563048108 638716.8037480914 659225.0466864181 2.7971741069 8.7572694115 3248.7476595037 0.0022475286 
19.4892656224 1.6744325516 1.6409098785 6310.0996999071 687831.3380077077 762603.0884899194 4.1414543013 0.6060527149 4060.5563207414 0.0026649950 
22.4322772345 1.8024148874 1.6074065069 5868.0821667968 999999.8309143006 488435.1972123396 5.5126334251 8.1707108658 2513.5786223144 0.0018264419 
18.8558281737 1.7183576250 1.6043044616 5796.0105842258 633983.1710910588 736105.6840780864 4.3302595542 4.5147895593 3761.2487275770 0.0018431124 
21.6097560761 1.7031756884 1.6015795899 6738.2877239332 631616.3547625425 774546.0027739205 5.0968022778 2.3935496332 4017.4992616137 0.0016409043 
18.8218878250 1.7492781149 1.6015041805 5902.8752585233 717715.1160267517 763054.8017358107 4.2363497070 2.5336672829 3832.9530114181 0.0031399631 
17.6619006190 1.7453187147 1.5917030877 4384.5266141653 680195.3970932297 689998.0734884900 3.0901595220 6.8082117802 3399.0580092805 0.0028163762 
20.2607290843 1.7446321127 1.5742823586 3678.7846291351 703301.5100943153 666944.2681936915 2.4701095060 7.9549228906 3217.9626501323 0.0033030080 
23.1800167905 1.7035280927 1.5541852526 3843.8480414797 585743.5324622446 642175.6049029599 2.8565864593 10.0106324843 3203.3837248287 0.0014270721 
19.8515374268 1.7436535965 1.6633059063 5894.6731811403 813893.8804870700 632016.9281980018 4.6925530062 6.8588226438 3540.2881615792 0.0031865004 
21.3392645109 1.6618416515 1.6548864875 5529.1840781952 432850.4835042608 751771.0341423459 3.5985567777 4.8979674925 4143.8679335248 0.0029310254 
19.0078238523 1.8055949742 1.6022518331 3584.7836434382 546795.9535868388 612118.9365040304 3.1414790436 13.7370639939 3092.9595428471 0.0023306459 
22.0091646325 1.7486146994 1.6329376370 5977.0169024251 637755.8794536146 723958.8005484384 4.5077447669 5.3971789415 3918.5823724792 0.0038267327 
23.1800167861 1.7035280927 1.5541852526 3843.8480414797 585743.5324622444 642175.6049029599 2.8565864593 10.0106324843 3203.3837248287 0.0014270721 
19.4892656224 1.6744325516 1.6409098785 6310.0996999071 687831.3380077077 762603.0884899194 4.1414543013 0.6060527149 4060.5563207414 0.0026649950 
22.4173731847 1.6351334163 1.6508577344 7672.7577281415 758349.0302181423 837845.1644828641 4.6414419302 0.4054725570 4544.3547096886 0.0028321695 
19.8278800879 1.6355541237 1.5678216823 4508.2343184910 404863.4538877828 801513.1643059084 2.5757771741 5.6404797545 3900.1038586120 0.0017079031 
20.4689438927 1.7234711741 1.5081958007 4383.9607954278 719477.6386088430 720184.8435665690 3.0751541113 7.6394322821 3278.2794505531 0.0014026863 
18.7343578613 1.7584938090 1.5225838465 5976.6002823402 729658.6120501924 760186.7961080607 3.8252647276 0.0329921538 3236.3059439162 0.0025093326 
22.4029242752 1.8022858245 1.6079318496 5868.0821667968 999999.8309143006 488435.1972123394 5.5126334251 6.6449641122 2513.5786223144 0.0018264419 
17.9634754666 1.7920580243 1.5764256022 7000.7733685578 824692.1586480027 607688.7754164898 5.7157610706 7.5455723654 2908.8577470732 0.0021244211 
23.6333087652 1.8472091907 1.5503698948 8980.6520948664 999999.7329868232 411533.5028794112 8.4825248744 11.0418999539 1892.2278510223 0.0019144362 
19.5320743301 1.6665361486 1.5558846573 6970.4413791050 474032.1762071517 838128.7165303391 4.3485108266 2.4999029659 4021.3943746084 0.0015947386 
20.6706684102 1.7775727586 1.6246527100 8441.5035323722 999999.1022375055 628113.3459933891 6.7301729673 3.5535477666 3323.6928674692 0.0036214058 
20.6786897827 1.7777032195 1.6243220765 8441.5035323722 808105.4264289875 628113.3459933891 6.7301729673 3.5535477666 3323.6928674692 0.0036214058 
21.9851631005 1.6752742239 1.6921935854 6984.1762086360 525177.7469638481 716452.5607838558 5.2522712806 9.5577369549 4192.3663231250 0.0023984128 
22.6178144503 1.8347194975 1.5472935318 5091.2811858331 429866.9621518143 604110.5913521927 4.6106167495 11.8001892367 2783.7494469060 0.0019516454 
20.6786897827 1.7777032195 1.6243220766 8441.5035323722 808105.4264289873 628113.3459933891 6.7301729673 3.5535477666 3323.6928674692 0.0036214058 
21.7134570330 1.7876549830 1.5125526208 8594.4246629966 999999.4515540665 680822.6340655626 5.8521187001 0.6527768764 2846.9158806240 0.0027602346 
22.7564269600 1.8139633394 1.6180232963 8410.2637978239 999999.3344831994 468501.9999719015 7.2284421280 8.1628292749 2482.3138993516 0.0040019847 
21.1005048320 1.7285181452 1.5353001109 7935.1490469918 906660.6491768032 551463.4301281674 5.8931540036 14.1989541975 2625.4973430343 0.0014601667 
20.0451574249 1.7193407056 1.5364225445 8939.4035749714 918281.6498399731 666903.2427318331 6.3755931042 7.8747613518 3143.7760750541 0.0014935793 
22.6770295796 1.8178006671 1.6204134185 9066.5845297794 972759.9441814073 411426.8420390661 7.9041362205 9.9544487369 2189.7744661668 0.0039682649 
22.4276618577 1.7052099988 1.6275913913 9910.9391289857 937074.9646582066 581549.7764459535 7.8117345249 12.8957003730 3144.9678197467 0.0017283598 
18.4796683176 1.7154626153 1.6413033047 4848.9846124854 769712.0296130226 675654.0410262491 3.5134668882 8.2171348024 3629.1307510797 0.0027667131 
23.6259806684 1.7812426063 1.7030806482 9142.8911779111 991988.9447389389 296695.8328948861 8.3876113490 16.3165534080 1805.1042554247 0.0038797460 
17.7575793240 1.7487493029 1.6144263011 7530.7790169025 938197.0369132042 581392.8999351162 5.5997974487 10.5906773736 2986.4352799547 0.0028422270 
18.5658815422 1.7679439950 1.5605891140 7975.9686645630 993055.2969034393 629731.5246212075 5.6071173654 6.9034026404 2921.1189596274 0.0028491091 
22.2422043410 1.7668812377 1.6905653528 11259.9493677444 999999.6132349275 407429.4180191522 9.8237176115 10.8988378383 2410.9828574935 0.0036508009 
22.6374913156 1.7593254018 1.6745824622 10015.2883194882 883111.1406914049 577699.4775572575 8.3240841527 6.1707942283 3345.0875218987 0.0038737228 
17.6088561930 1.7547672947 1.5167106299 7403.1098953565 826267.6166129822 798185.7471908131 4.7363810148 0.9342424632 3366.0275859097 0.0021867580 
20.6826096018 1.6604454642 1.5622772885 10541.4854811004 942608.0361264880 766247.7801741567 6.6949643809 4.9069852911 3747.9392362891 0.0015551507 
16.8690261187 1.7709393639 1.5691467868 12108.9768272155 936549.6237179611 658418.5740951317 9.0782503911 6.1277144926 3096.3249058125 0.0022189349 
18.3453792455 1.7980670774 1.5759813181 15753.8558828151 990010.5325656584 601078.4043020585 12.4695578939 5.0683333978 2860.4654384668 0.0027002274 
22.9520635462 1.6887803508 1.7109554947 11816.2853638425 875266.2844191263 655224.0015097086 9.1246556366 6.8794023428 3939.1120625809 0.0030334440 
19.8773357748 1.6796421628 1.6611993971 11186.2151847183 888869.0078861861 731254.9811865210 7.8147614712 5.4602079294 4039.4644116661 0.0025884489 
22.7261761858 1.5687890640 1.5048794302 3984.8295365312 859719.3601939324 714909.2762825189 1.5290985632 7.0484870081 3061.9254554939 0.0016734483 
20.8360242759 1.6415808061 1.5493432304 6326.4847759235 875792.5934949627 832694.5168627494 3.0323170866 2.5500182160 3755.3705180865 0.0025998486 
17.2943782973 1.7594841623 1.5660272176 9217.9712537594 999081.9145632479 527759.3793887750 6.4855167510 11.7323153301 2473.2516044007 0.0025708980 
17.6678134222 1.7367097382 1.6156869754 10125.4019329609 999999.9718974715 392546.1954877558 7.3600846191 17.1313517636 2026.8636136462 0.0027629680 
17.2943782974 1.7594841623 1.5660272176 9217.9712537594 999081.9145632482 527759.3793887752 6.4855167510 11.7323153301 2473.2516044007 0.0025708980 
20.8360242759 1.6415808061 1.5493432304 6326.4847759235 875792.5934949627 832694.5168627494 3.0323170866 2.5500182160 3755.3705180865 0.0025998486 
17.6279295746 1.7091510660 1.6092590924 9516.4938643510 984892.1940395823 380709.5440966452 6.3966241398 14.2812064339 1937.6823163988 0.0026331085 
19.8416148818 1.6605461355 1.4738284557 5309.3469379326 945674.7276330470 449010.6249600400 2.2548876452 13.1315198444 1748.2520494897 0.0020414954 
23.2511959429 1.7747628444 1.4319196112 5240.4466778334 971055.1401771726 476932.4355979643 3.1729225161 14.0884053344 1714.8135113568 0.0017329388 
19.8795125689 1.6594976386 1.4882492647 3970.2275196189 961435.0749386318 562902.1060937683 1.7312497253 11.6864501869 2252.3599844497 0.0021721841 
22.5215541628 1.7013028727 1.4659330487 3962.9265111628 999999.2674509542 486898.5209993930 1.8323253063 14.0054317762 1847.5772489276 0.0024215520 
22.9531387668 1.5688400593 1.5168039037 2263.1045701280 879982.6638725413 861341.1805973120 0.8558498089 5.1905403056 3710.0642290140 0.0018414766 
23.3187469003 1.5949356359 1.5457407611 4967.7267698727 844001.1127448494 957824.2083663754 2.0552483660 0.6472356245 4277.7199690407 0.0024463091 
21.4428545228 1.7103010045 1.4579459905 8940.0912509685 907915.9857962556 999999.1233331644 4.2367703666 0.6369368898 3690.9861609223 0.0021718720 
17.7112340894 1.6677577044 1.4842564318 11538.9096852572 915870.0428750950 999999.5993391031 5.5662697915 0.0661657496 4036.1602735389 0.0017251899 
21.1312988776 1.6242497520 1.6037329036 10716.2517332850 890135.2329259322 992841.3525090094 5.7002029329 0.0684131446 4947.8045142999 0.0025352965 
21.1312988776 1.6242497520 1.6037329036 10716.2517332850 890135.2329259322 992841.3525090097 5.7002029329 0.0684131446 4947.8045142999 0.0025352965 
22.3048736961 1.6702334604 1.3703359461 7633.2936175362 872964.2953676088 976611.0689122535 3.9250205650 0.1575321786 3703.2889107624 0.0010633081 
21.4781952736 1.6473209620 1.5535447506 10323.0351960199 886230.9614462873 985294.4662017641 5.0536245354 0.5595945291 4482.5518801599 0.0027779147 
23.2989659304 1.7211959675 1.5109932030 3761.5289017824 877332.4014955570 972084.0012327801 2.0506124924 0.9349615609 4086.1179181395 0.0031434680 
19.6977186070 1.7047229676 1.3960435846 3929.3057524530 884231.9651098757 970220.8231215943 1.9252046341 0.5334011413 3446.7990479402 0.0013205767 
19.0775106280 1.6389446369 1.5531049304 5564.2824318955 905590.6090475806 999999.8578967260 2.7560103750 0.5155527857 4538.9510260513 0.0022224495 
20.7066213850 1.6839226047 1.4469856896 6791.6940864182 859332.6674822138 983133.2900010694 2.9031741938 0.3662807771 3566.2584267502 0.0019381704 
21.7341686479 1.7775772796 1.5398172210 2700.4417640579 889252.4261647584 993358.7096457711 1.8557623124 0.7938391702 4442.4433928348 0.0032418935 
21.3244165300 1.6678725386 1.4932308517 16847.1031690389 984969.4820886417 991084.6646395496 7.4673113726 0.6388277669 3960.6810543486 0.0024507682 
23.6597256360 1.6113482702 1.5326885276 12497.7340002087 871525.3263309201 989547.7398881548 5.1587093779 0.2920561052 4307.3651051852 0.0026281663 
22.6734395952 1.5931691932 1.5614131180 14907.5058908801 901717.3723649930 998913.0306675483 6.5088451537 0.4382285986 4601.1562572641 0.0023563044 
19.0266264221 1.6562533572 1.5139784086 15022.3540804871 944903.7903192625 999999.2665470758 6.9967756658 0.3718203458 4189.8848011311 0.0021926707 
23.3686470800 1.5959217414 1.5259380858 23452.3335660484 867012.3418258720 985292.1556239550 9.1426838037 0.5300298772 4225.8346353617 0.0023688609 
23.4231050910 1.6059404022 1.5078088424 27724.7474036326 849659.8265563115 978481.7181021585 10.4596031287 0.5759305165 4038.1738244105 0.0023751392 
17.5182499983 1.7144408247 1.5422871615 496.0390174859 868397.1619169507 999999.8579156358 0.2918489664 0.3355201373 4433.6307941150 0.0024558612 
22.3565114304 1.5907133524 1.5724077114 2726.3982244404 824617.9426794959 992177.2384422327 1.2362512103 0.2478375686 4671.7630240776 0.0022582261 
21.5868938559 1.6012968801 1.5258048235 12554.2220350443 828168.3043566069 986928.8525839256 5.1270977028 0.2935232235 4246.1248022951 0.0021309959 
19.9501115703 1.6328446514 1.4980875633 15784.8395190014 823098.7610995625 980393.7313534494 6.6034948020 0.2414114104 3987.9951466049 0.0020318247 
23.6471989246 1.5796312037 1.4567719428 5472.6199683439 817762.4092596188 990029.9418847779 1.6953201636 0.1580632154 3732.9772698654 0.0017605204 
22.0986676665 1.6936487005 1.3645696172 9700.6463886526 904623.1322998269 998013.8097969850 3.9286633819 0.6604703754 3207.3727348350 0.0013544183 
22.0986676576 1.6936487006 1.3645696172 9700.6463886526 904623.1322998267 998013.8097969850 3.9286633819 0.6604703754 3207.3727348350 0.0013544183 
20.1242692441 1.6633348088 1.4118789216 19532.2380011986 883920.9052616408 994839.7038277078 7.7547734768 0.4588894708 3488.2454183523 0.0015092742 
22.6318533385 1.6200656313 1.5175987146 20004.8871036391 974034.6064905047 999999.3574519439 8.1497431133 0.6512678844 4214.3723247784 0.0024723825 
19.5888605749 1.6411524092 1.4301041453 22684.9800502142 953150.8340216004 997731.4518887526 9.2538816116 0.4752705676 3719.0377059004 0.0014502499 
23.4396263478 1.6006796641 1.4051623725 9408.2819533738 890199.6740410465 999749.1321281502 2.7262394386 0.5564077988 3422.7758729786 0.0015372047 
22.7720998319 1.5829612441 1.4240737635 20630.2300706131 953491.5827166052 999157.2481184070 7.2822629908 0.5972007032 3804.4598898874 0.0013302658 
19.4960890634 1.6388502372 1.4528941134 9370.8267568467 977503.2620717032 999999.6568634837 3.7779906587 0.7159495832 3799.0449594674 0.0016348203 
21.3965515348 1.6142301920 1.4368756650 10687.6486253178 999999.9671413561 999999.6329717231 4.6724587517 0.9225175808 4004.9194105208 0.0012801932 
21.7708151646 1.6929048899 1.5919575726 1257.1230642860 923057.9552166795 999999.8543322471 0.7611935614 0.5531013028 4955.8599015044 0.0033791783 
17.8805387391 1.6837967964 1.5200358457 2011.9498661978 965038.1605639731 999972.9795074356 1.0388357040 0.6584834677 4243.2237997789 0.0022142083 
19.6234172128 1.7586307113 1.5382318594 1753.0771162311 956507.3873498397 999973.7145324966 1.1438034042 0.5627913387 4419.7460199619 0.0028745197 
16.5842419938 1.7227699240 1.5802097057 1666.2342884006 983864.8132440785 999934.0662052219 1.1001919355 0.5340268549 4773.2779744588 0.0024025487 
19.0280804125 1.7308722399 1.5804709088 1891.2157877804 969549.2016472535 999954.6965808750 1.2406073685 0.4833356821 4814.9446439308 0.0030583787 
22.5890992127 1.6169593474 1.5869729477 6612.4765500360 990142.6409314740 999966.8541405420 3.2616164484 0.5901032883 4844.7597716905 0.0027314518 
23.0707672951 1.5989693750 1.5895497364 8973.1069311638 999999.4263700458 999972.9329203754 4.2721209884 0.6434870914 4859.6673355704 0.0025679883 
20.1620378465 1.6788267802 1.4894534979 3583.0083086217 963332.3303874051 999945.8217818065 1.6487758027 0.5265614021 3964.0625192687 0.0023003156 
19.7038607100 1.6475117188 1.5545140587 4312.2132081169 977590.4007477236 999969.9168239888 2.1502260762 0.6242933780 4543.9917857347 0.0024728300 
18.9630206530 1.7501963749 1.5005117265 2130.4905171870 977497.4900234865 999960.2771200909 1.2826244755 0.6154824212 4063.4279690991 0.0022920347 
19.0237571174 1.6764748724 1.5048017194 2797.4790874098 964185.2454756892 999959.4006446211 1.3438057534 0.5925224349 4103.6431595238 0.0022572619 
17.0030972451 1.6997598292 1.5502910975 1839.0920772992 974451.4869040258 999953.5228563288 1.0695138198 0.5962551613 4508.2508871189 0.0023083785 
18.3426226827 1.7206617096 1.5305816834 1882.5134912145 960772.7739569064 999973.3470199661 1.0913195541 0.6106374032 4331.4849098704 0.0025443640 
20.4064042063 1.6282051298 1.5587816168 4830.6782324218 984395.5362856233 999955.4370807224 2.3161190207 0.5841927023 4581.9509964672 0.0023985011 
21.8222441280 1.6011940424 1.5725644234 6304.7606030255 996206.9174499817 999946.4821111003 2.9285187540 0.5709703518 4707.1840397656 0.0023255697 
18.8673182234 1.6727707519 1.5362644169 2549.1113796065 969522.2339342060 999954.7302071955 1.3046104827 0.5590793915 4380.2896093836 0.0024487983 
18.5149909852 1.6913483459 1.5271318381 1667.5604653512 965488.1505274470 999947.1368987989 0.8818026860 0.5264723983 4298.4385212081 0.0024367824 
21.6119557778 1.6871551476 1.4027959615 2962.6018334853 968351.3748805127 999961.4434409145 1.1939249525 0.6323214406 3356.5561560190 0.0016059942 
23.1734131540 1.8273800801 1.4955975025 694.3749180876 971571.2478470793 999952.8632204345 0.5499928618 0.6371984940 4049.8261299082 0.0020106684 
18.0877893726 1.7040048531 1.4725399807 2384.2219152760 974903.6352030481 999964.1051843895 1.2081942566 0.6741937862 3878.8187043064 0.0018617866 
19.2015136036 1.7164966558 1.4297272504 2301.7771831107 977594.3358374694 999968.7926729866 1.1599861435 0.7317509835 3628.0832517678 0.0015682808 
21.1481933939 1.7087212146 1.4279819423 3226.4369621008 970872.3390713551 999969.6753400158 1.4691401549 0.6757311084 3499.3809593281 0.0017907499 
19.7928532049 1.6775282305 1.4681100923 5094.6004196019 973552.8899066660 999975.1384386475 2.2512746252 0.6457970942 3800.5356678015 0.0020256262 
20.9106310975 1.6800804775 1.4543553033 7294.7131703591 974543.7109364592 999986.2760477539 3.1019155069 0.6500963943 3675.8904367482 0.0020331052 
19.4750480866 1.6961611519 1.4383827737 4276.4202739795 983898.4538382760 999976.2797010702 1.9597788061 0.7069228559 3624.5035745357 0.0017149879 
20.8344708331 1.7066547362 1.3927036843 5015.8908672644 993755.0580195696 999984.7192292945 2.2677653324 0.7641230664 3384.9337820416 0.0014438508 
18.9630206530 1.7501963749 1.5005117265 2130.4905171870 977497.4900234865 999960.2771200911 1.2826244755 0.6154824212 4063.4279690991 0.0022920347 
22.6275907529 1.6984895402 1.4376490124 4823.4291715268 969954.3629026851 999980.9159780529 2.0765442352 0.6290773487 3522.6607260036 0.0020548434 
20.1438344637 1.6910888074 1.4494881041 4355.0528809442 976414.0807634653 999983.2449218914 1.9409342467 0.6717675781 3658.0143803507 0.0019078295 
19.8718850358 1.6827989020 1.4598058722 4919.3608403658 979184.9516095202 999990.0297128290 2.1768312927 0.6697858129 3737.3310908620 0.0019663693 
21.9683652682 1.6182544251 1.5602259820 5873.6119202102 983796.0416448595 999962.7779055632 2.7127910731 0.5537249408 4597.1541093982 0.0025709703 
21.1481933939 1.7087212146 1.4279819423 3226.4369621008 970872.3390713548 999969.6753400158 1.4691401549 0.6757311084 3499.3809593281 0.0017907499 
21.9423838508 1.7186714356 1.4167211420 2662.1290026791 968101.4682252994 999962.8905490779 1.2332431090 0.6777128736 3420.0642488168 0.0017322101 
19.8718850358 1.6827989020 1.4598058722 4919.3608403658 979184.9516095207 999990.0297128288 2.1768312927 0.6697858129 3737.3310908620 0.0019663693 
19.7152884823 1.6666039775 1.4797218774 6047.9767592092 984726.6933016311 999999.9861104755 2.6486253845 0.6658222826 3895.9645118846 0.0020834489 
21.9423838507 1.7186714356 1.4167211420 2662.1290026791 968101.4682252991 999962.8905490781 1.2332431090 0.6777128736 3420.0642488168 0.0017322101 
23.5680023621 1.7697990401 1.4208811069 1046.0641897442 971812.4788269226 999966.5409942657 0.6061682482 0.6914936348 3475.2813889711 0.0016929045 
20.7104106607 1.6901913020 1.4443765059 5211.8301768208 973633.3002332803 999979.6976965909 2.2699997540 0.6638954744 3609.0207541558 0.0019197049 
20.9106310988 1.6800804775 1.4543553034 7294.7131703591 974543.7109364592 999986.2760477534 3.1019155069 0.6500963943 3675.8904367482 0.0020331052 
21.8246548402 1.6893940649 1.4692388305 1893.0955858990 946201.7647311732 999961.9642668362 0.8467312911 0.5586869936 3782.4988338585 0.0023371170 
19.6165337103 1.7403206034 1.4528906210 1248.3191143144 963216.0032276257 999960.3527434445 0.6865772615 0.6736211813 3719.0113492837 0.0018067741 
19.8195284021 1.7106756105 1.4563824667 2546.5461753362 972924.4324519996 999960.8602805028 1.2382747140 0.6239019309 3709.9920625591 0.0019490145 
19.2712321878 1.7489080569 1.4786732221 1689.4048157507 970356.7466255561 999960.3149317678 0.9846008685 0.6445518012 3891.2196591914 0.0020494044 
17.8956461014 1.7194401277 1.5103188361 2071.2201916924 971267.8252937298 999966.6283137633 1.1607300898 0.6369829444 4153.3258844390 0.0022531215 
23.0185543816 1.7427276215 1.4209559084 2213.3147709119 971929.9010593353 999974.4433566116 1.1281373374 0.6910718426 3433.8093941421 0.0017965131 
20.0769913907 1.7304674365 1.4613184255 2396.3097599331 972799.4791243928 999961.5838345846 1.2579337922 0.6465976474 3741.7461089579 0.0020121224 
19.9967157443 1.7236106690 1.4848919456 2011.7930515430 961849.6273773299 999961.1206934636 1.0646778833 0.5870847074 3922.9634014788 0.0023145759 
23.0182519259 1.7317985102 1.4271793559 2986.0543610033 972554.5396040056 999962.4793436492 1.4531324994 0.6320112722 3456.0506293759 0.0019115170 
17.6064292773 1.6968147095 1.5240540430 1948.4976574531 967081.3051764139 999971.1570599475 1.0542723104 0.6514806846 4276.0702097178 0.0022590806 
17.0516917803 1.7124290540 1.5897948779 1201.0107633503 964023.0093850489 999976.5331606250 0.7817416136 0.6624583088 4860.3988136546 0.0025182636 
20.2021539942 1.6884357543 1.4656158550 3563.0231295324 968112.8160984281 999975.8807664453 1.6110453591 0.6415704646 3769.1718822173 0.0020843508 
21.0617973640 1.6799154244 1.4590515081 4499.8322864233 966990.8508348642 999983.6636837842 1.9242676044 0.6400797963 3708.1479937303 0.0021018240 
20.3538754325 1.6451752144 1.5278226306 3692.4038930887 965128.5044576572 999964.3867207939 1.6949746807 0.5804812671 4304.9646042919 0.0024244738 
21.2193649554 1.6420848118 1.5909763561 2926.6620805097 970999.5248613993 999967.2462916115 1.5604332356 0.5762181367 4885.3271009774 0.0027982946 
20.7242865631 1.6844370051 1.4837666663 2856.9725612734 962944.9863819567 999952.7110638870 1.3127191191 0.5351548323 3911.9972455787 0.0023425270 
21.3104291237 1.6797235024 1.4862530700 1929.1579200236 956407.1793329485 999942.4283038694 0.8729436830 0.4863375446 3933.1662669063 0.0024325055 
19.5140289988 1.8069902347 1.5406413017 728.7475248223 960373.3510502386 999970.3466472607 0.5610559761 0.6253668309 4419.9058548928 0.0024913855 
17.8722763737 1.7543470555 1.5042664946 1056.9023714252 968914.1862749188 999965.8366519513 0.6634692865 0.6531798285 4115.5978830315 0.0020856927 
23.1411332697 1.7065650798 1.4622601258 3775.9677898223 963982.2749232954 999962.2152132918 1.7514064763 0.5449182775 3719.1712956474 0.0024371464 
20.2840321531 1.7216735778 1.4679964070 3819.8101209374 977949.0361265617 999990.7596156860 1.9483410478 0.7130319779 3783.8291217866 0.0021418672 
20.3568112353 1.7311799758 1.4572989663 4765.1362213943 988719.9645233680 999999.5678498115 2.4860397302 0.8263791945 3709.1605492268 0.0019965480 
19.7675183085 1.6639253422 1.5151148764 3857.2537935525 969046.2068465971 999962.8427406882 1.8138079164 0.5886771684 4191.5725965758 0.0023882163 
18.4426422279 1.6592350165 1.5642708555 2575.9002702219 969684.3046518685 999961.5735811498 1.3770770180 0.6518321938 4632.0537527051 0.0023602630 
23.1996307490 1.7313892430 1.4619548441 3452.9425890953 974504.4666092834 999936.6789380887 1.7576412280 0.4877093334 3716.0544097326 0.0024214153 
17.5851973822 1.7080694769 1.4812095546 2336.5435450905 983689.8974428927 999953.1593976617 1.2328955203 0.6361221509 3958.9862323011 0.0018556638 
20.6209408742 1.7836152759 1.4808034549 937.0650681253 994776.6865405971 999949.5368495118 0.7016557448 0.7087894754 4178.0003474739 0.0014770591 
21.2193649554 1.6420848118 1.5909763561 2926.6620805097 970999.5248613995 999967.2462916110 1.5604332356 0.5762181367 4885.3271009774 0.0027982946 
17.9780395098 1.6932510875 1.5520487107 1539.7269230788 967476.1798370179 999948.3876756857 0.8694681262 0.5313704740 4522.0890623504 0.0025119030 
16.8688499213 1.6917062019 1.5732333661 3343.5104423854 997318.6652484327 999982.2664001727 2.0239387251 0.7994825898 4718.2869659120 0.0022489081 
18.8035395013 1.6786583532 1.6325563871 3745.5316245629 999999.0412353203 999999.2111461151 2.5469758534 1.0118618687 5262.9253731957 0.0021629898 
20.7259593838 1.6637470952 1.5760535805 3949.0029980316 970127.2157623551 999976.1257261124 2.1443591969 0.6454386760 4760.8649252110 0.0029017963 
20.0193990823 1.7101836227 1.5194195897 4332.3126884088 982321.8286305841 999975.1502023921 2.3496102756 0.6292328460 4239.1546959386 0.0027013683 
22.7437779878 1.7305567875 1.4960779535 5210.5188975022 988640.5906199417 999981.9385130135 2.8358769044 0.6179331721 4042.7051675553 0.0028719210 
21.1221440210 1.7360109149 1.3978956811 2032.1459381019 994081.9594199371 999945.5552680767 1.0550303270 0.6250069319 3445.7900124842 0.0014300562 
21.1221440297 1.7360109148 1.3978956811 2032.1459381019 994081.9594199371 999945.5552680767 1.0550303270 0.6250069319 3445.7900124842 0.0014300562 
18.1416621404 1.6923640060 1.4778665150 5318.7428696752 997107.8688805259 999947.6887753033 2.6078020281 0.6116828008 3913.2342643614 0.0019088928 
18.3630996084 1.6499744846 1.5212054631 7315.9943439560 999999.3559473105 999941.1810515830 3.4934969297 0.5746284079 4275.8560589847 0.0020357048 
19.7299197498 1.6260979520 1.5806164545 3607.1861936981 997986.0488557308 999986.3499210065 1.9684930815 0.8020847864 4850.6701731065 0.0018961280 
20.0193990823 1.7101836227 1.5194195897 4332.3126884088 982321.8286305841 999975.1502023921 2.3496102756 0.6292328460 4239.1546959386 0.0027013683 
21.6587633149 1.7846617064 1.4450503251 1737.9408282762 982403.6647871463 999996.1053808718 1.1457937888 0.8359448102 3735.0851409682 0.0016211868 
21.6587627543 1.7846617113 1.4450503250 1737.9408282762 982403.6647871463 999996.1053808718 1.1457937888 0.8359448102 3735.0851409682 0.0016211868 
20.5562825144 1.6580895599 1.6559127646 3373.9616824507 990085.5805887494 999999.5803052613 2.2838972432 1.0144330028 5467.4248403133 0.0022198436 
23.4835404616 1.7729634627 1.4719016118 4544.6970199119 971082.3829658286 999974.3208017286 2.7560668961 1.0152716074 3806.5339280468 0.0024306505 
22.2306627771 1.7314185374 1.4386259252 4711.8063614481 962821.3460854164 999967.8483158946 2.3427503488 0.9636564625 3545.4747681734 0.0019776197 
21.0258302156 1.6272614195 1.6329145943 3529.3221025899 979011.4943687681 999982.6586744497 2.1227079159 1.0275524578 5270.9552096289 0.0021323768 
21.4088385505 1.6897529309 1.6826935456 3574.8252018446 999999.0953709120 999999.6694262134 2.7620893665 1.0185097269 5709.6748796794 0.0022232012 
18.5937783305 1.6884295312 1.5680195602 5087.9801689205 979301.8156764002 999962.2474325073 2.9232173876 0.8462842995 4673.0546861742 0.0026823213 
21.1658339721 1.7120707461 1.5216975646 5944.9894121554 973909.9332202259 999943.5809961301 3.2428774599 0.7622099479 4275.8696091047 0.0029135601 
18.8919771240 1.7360729296 1.4384208435 3502.8231059311 990483.1735069834 999973.0775954610 2.0031008002 0.9382876418 3769.8071386615 0.0014900800 
17.5454629144 1.7160837274 1.4723181248 2160.3425863201 985190.4710944339 999967.9054752022 1.1770858902 0.5910077629 3929.1453719889 0.0017240881 
19.0929908829 1.6895016389 1.5827907884 4333.6699923113 993342.2560483266 999964.2513401085 2.5715886063 0.4807169601 4814.9579850217 0.0028399065 
21.0637478959 1.7148781979 1.5534853714 4735.8439371720 999999.6302268239 999955.0476729376 2.7960289514 0.2072992113 4586.9593727182 0.0031936713 
21.4088385527 1.6897529309 1.6826935456 3574.8252018446 999999.0953709118 999999.6694262129 2.7620893665 1.0185097269 5709.6748796794 0.0022232012 
18.4124095621 1.6556396768 1.5043397770 1345.7182736048 987054.7458067965 999981.2769596844 0.6251424065 0.3874222246 4132.2240389281 0.0019904475 
22.9418951584 1.6576862950 1.4179125520 2103.3372023899 965825.9914811160 999965.4710784422 0.7403037745 0.6422595736 3398.0688212699 0.0018213985 
17.5454629145 1.7160837274 1.4723181248 2160.3425863201 985190.4710944335 999967.9054752025 1.1770858902 0.5910077629 3929.1453719889 0.0017240881 
17.5454629144 1.7160837274 1.4723181248 2160.3425863201 985190.4710944337 999967.9054752025 1.1770858902 0.5910077629 3929.1453719889 0.0017240881 
21.4459942886 1.6748658056 1.4135431958 7963.2738213962 970089.7259853939 999920.6814787646 3.0985668481 0.9545063979 3416.6548629910 0.0016779126 
20.5037442737 1.6253454611 1.4892293383 8603.4377725446 962585.3310165983 999915.7493212321 3.4214671139 1.1142714187 3998.3178363611 0.0019918377 
22.2437901948 1.5846512306 1.5567548780 6012.8623288366 981967.5350597233 999947.4637107195 2.6094373093 0.7393541724 4588.5285153105 0.0020859972 
17.7990169097 1.6553734961 1.5282119238 3312.2007115158 977532.0884529303 999958.9610663289 1.6629975342 0.7716141075 4353.9087649616 0.0019683616 
22.0583858207 1.5800871603 1.5353770569 4901.6820315353 981800.1068801594 999966.3824667602 2.0965509535 0.8952301192 4481.2276415883 0.0017816491 
23.3976771311 1.5635636096 1.5366667208 2816.5558033912 988976.7732720650 999972.9120149026 1.1336871967 0.5251494543 4474.4386343101 0.0018233827 
18.9231688909 1.6585971051 1.5975161188 243.1967943887 998420.2969154008 999999.0272829714 0.1512473710 0.3104709825 5003.3305199696 0.0018961178 
19.4734002924 1.6405210528 1.5608604802 7394.2698978248 978650.1001272327 999939.4709754291 3.7092051468 0.9565422995 4602.4887014334 0.0023648526 
22.3604609405 1.6326365667 1.6168246328 9461.8476414305 976815.7979433094 999929.9928772282 5.2344345714 1.1730304616 5127.6713388337 0.0029027309 
23.3306482729 1.7248556345 1.3851838606 4889.3415194691 979709.3250103384 999959.0177150838 2.2294376100 0.8035490846 3244.0906975069 0.0015313867 
23.6823445616 1.6675551647 1.4069669948 8986.4535761006 968686.6331682291 999915.2224629680 3.1733945438 0.8286150772 3307.7352914166 0.0017970481 
21.9727289293 1.6656673629 1.4097776037 11769.4291376326 975932.1285991364 999899.3570489336 4.3347017238 0.9659920429 3381.8610477665 0.0016789576 
23.3044712884 1.6231516270 1.5164192417 7570.1739377457 957815.4897493105 999923.7078174301 3.0817156350 0.7977542241 4207.4173392392 0.0025917068 
22.0583858207 1.5800871603 1.5353770569 4901.6820315353 981800.1068801591 999966.3824667602 2.0965509535 0.8952301192 4481.2276415883 0.0017816491 
20.8443876660 1.6141205222 1.5664549935 4752.3310188058 975560.7911191485 999950.1685871156 2.2552365952 0.7720866574 4654.0196249410 0.0023074959 
21.1952782202 1.6020066055 1.5568604005 10065.9125823176 968405.6137159190 999937.8887319884 4.5500934921 1.4479580373 4581.3471156173 0.0021671998 
19.6688523941 1.6182027321 1.5482638677 12628.3478001083 966259.9768228973 999944.6191268582 5.9902025219 1.9867108079 4531.7333078962 0.0020052121 
21.5879112797 1.6798767411 1.3327903405 7749.6215909881 982797.4659343713 999938.8911720824 3.3155105901 1.3693694495 3318.9116222469 0.0011026319 
20.1660925658 1.6415767756 1.4530624353 8344.2836039666 983289.3744834419 999902.2765028020 3.2358902416 0.8124270544 3734.5345530529 0.0017705803 
22.3245056126 1.6545664416 1.3956239253 7483.4691147912 990731.2548672035 999884.4703882090 2.5787886164 0.4946615629 3311.1282717707 0.0015722706 
20.1660925658 1.6415767756 1.4530624353 8344.2836039666 983289.3744834419 999902.2765028020 3.2358902416 0.8124270544 3734.5345530529 0.0017705803 
21.8411179304 1.6693894752 1.3781664408 8322.2226969332 996272.7480117367 999888.5341839949 3.0666837115 0.5970055395 3263.6810534128 0.0014280355 
23.3047788627 1.7019055505 1.4172010565 5778.4438694513 959118.0127052946 999948.8669359339 2.4213122091 1.0162676366 3375.4508813901 0.0018803190 
17.2517384921 1.7279221867 1.4950224722 3384.8692853794 973570.8963099169 999953.5768072610 1.9556165625 0.9770672531 4066.7652970988 0.0019186777 
18.8465292323 1.6906807749 1.6053467870 477.1561246005 961842.0279172724 999956.4267929723 0.2992758444 0.3414634458 5014.8493873596 0.0028241745 
19.4734268997 1.8284947475 1.6019091198 1704.2134275776 955590.2587954882 999974.6877977294 1.5262554183 0.8974751081 4981.2000143365 0.0027633789 
18.9097083163 1.8024919970 1.6220708571 2431.7065041876 952264.4076425257 999966.1715505853 2.0773181850 1.0189835813 5190.0731756315 0.0030658342 
19.4734268997 1.8284947475 1.6019091198 1704.2134275776 955590.2587954882 999974.6877977292 1.5262554183 0.8974751081 4981.2000143365 0.0027633789 
20.6971153283 1.8426815108 1.5919634025 1620.1012310344 968380.5333929466 999986.9775555162 1.5224313798 0.9698249653 4880.2095291397 0.0023896527 
21.5092915140 1.7712113625 1.5840371873 3178.2717388582 934781.3223437159 999965.9439093133 2.3178779968 0.7838211364 4918.5647093644 0.0036417292 
22.7310421897 1.6212479146 1.6577123253 4264.3792820052 962927.6175866264 999973.7410142797 2.5616271345 1.2890751861 5474.5895942793 0.0026077306 
19.1197405447 1.7289098502 1.4604533252 3800.5247702689 965952.9891119893 999944.0107324235 2.0253697727 1.0729378224 3768.8247138653 0.0018680833 
17.6217769355 1.7703664292 1.6291014992 3062.1742104921 976872.2772505194 999961.0628648726 2.5228911679 1.2082267325 5213.7519932818 0.0024450525 
22.1939730787 1.8244653315 1.6849010766 1372.0430084526 964101.9996595415 999981.2098851164 1.4091237566 1.0917032475 5717.9253493917 0.0026313939 
22.7053368044 1.7580505656 1.3844771966 2768.1122373272 978360.3757623816 999979.4748535797 1.7767583161 1.4075475011 3703.3726674590 0.0011626467 
19.6150620683 1.7230624692 1.6172724507 1694.8670463199 965532.1685791083 999999.9285760315 1.3156834210 1.4684253268 5208.1483379603 0.0018459387 
23.4634617559 1.6468744207 1.5711003414 4352.9065782178 939027.3124949419 999952.5555833156 2.2150232130 0.8978260150 4745.0590668345 0.0031698193 
23.4977186925 1.7394093291 1.4761679069 6665.7877559646 942760.3850206602 999932.9503936791 3.5848169860 1.2784782306 3852.8338793943 0.0026688067 
19.9862935869 1.6226454079 1.5877405011 3181.9910845070 970489.8321681896 999968.4112113018 1.7344720775 1.1915224196 4900.5914218618 0.0019502017 
22.1939730784 1.8244653315 1.6849010766 1372.0430084526 964101.9996595415 999981.2098851164 1.4091237566 1.0917032475 5717.9253493917 0.0026313939 
19.2173680391 1.6767636606 1.6417624771 3463.1694811603 953570.4422159954 999970.1434029046 2.3823630659 1.7473373768 5344.4484460189 0.0022006306 
16.6468952538 1.7495131794 1.5323698548 2375.1475350148 963418.6151208986 999962.4839910428 1.6112100873 1.1791164678 4409.9511689531 0.0019034156 
20.3210659247 1.6778489323 1.5749385368 5255.2165384241 931751.8830523747 999972.7878405906 2.9561328562 1.5525809499 4759.2528681952 0.0029523924 
16.3232278397 1.7199511192 1.5395328257 3084.1654405150 959976.5867991663 999965.4644116075 1.8991732617 1.2436696931 4435.7166992846 0.0020806501 
22.5707887578 1.7516476601 1.7170018852 1606.8207306636 958541.0356642539 999982.9977130281 1.4800411892 1.3832260954 6006.2338907268 0.0025578333 
17.4830927145 1.7612532548 1.5701584672 2639.3017780988 948321.4675108237 999971.9434571041 1.8643271694 1.1049604726 4692.9055160060 0.0026807849 
19.0917627440 1.6877593926 1.6301804594 3313.6297734384 947926.9413559581 999976.9988628535 2.1826283064 1.3221420987 5238.5891087934 0.0027918931 
21.2823449664 1.6825622918 1.6904873574 2002.4427485840 959086.8065447961 999976.7448728113 1.4916546840 1.1738857521 5768.4614282957 0.0026136192 
21.1596040572 1.7417394224 1.6907493458 1824.4466129267 967077.8850221955 999964.7929467652 1.5936440777 1.2636273062 5772.3514768788 0.0023491662 
20.3205590679 1.6810849740 1.5809177657 3012.1728976493 951496.8059926470 999959.4823792150 1.7321187594 0.7255659295 4813.8493995113 0.0029983598 
21.6613148686 1.6993967601 1.6650059829 2870.0071843898 951716.0815641577 999952.9522267827 2.0570035977 0.8606817609 5607.7175354280 0.0033402063 
22.8019271437 1.7080618608 1.6507044554 3303.7894022927 948030.7190738386 999941.0559037682 2.3396780546 0.7040797653 5527.3455889942 0.0037034998 
22.7725332846 1.6760897499 1.6982031205 1568.6605306811 962772.1690351153 999988.6411958258 1.2089802271 1.3304877477 5848.8333747295 0.0022503257 
21.1189041966 1.7144743282 1.5359155594 3105.4184932210 946176.0366829757 999961.3183465670 1.7616032293 0.6663723460 4416.3369291651 0.0030543150 
21.4453360911 1.6177941681 1.6136263495 2136.3156516093 957086.7499354406 999975.0118943749 1.1512553013 0.9357379792 5074.6728049607 0.0024757918 
18.8107900264 1.6878502072 1.6139250135 2325.6951205071 960341.9813552209 999954.6916123756 1.4790156263 0.7310770647 5089.5005016229 0.0027778239 
19.5593201662 1.6990891642 1.5934395312 2471.7891083980 954066.3027573345 999965.9515605732 1.5340015228 0.6597437334 4928.8468458580 0.0030296195 
20.3124122129 1.6753653254 1.6098928738 2589.1779695034 951285.8207596907 999966.8454745291 1.5694602392 0.8055051574 5073.0011165256 0.0029928392 
23.1618436769 1.6617408643 1.5712307565 3289.1929716427 949803.6374858423 999951.0295741106 1.7442610657 0.4767721962 4755.3343329278 0.0032641908 
22.9817749443 1.6932216568 1.5848024086 1856.5251679451 954275.5300156123 999953.3433366776 1.1060663554 0.0438856702 4911.7474942707 0.0035569294 
22.2959288357 1.8160949712 1.5813195097 545.6426074063 958890.6960903192 999957.1291139061 0.4458708149 0.2723296353 4893.9197427593 0.0036559236 
18.8107900264 1.6878502072 1.6139250135 2325.6951205071 960341.9813552207 999954.6916123758 1.4790156263 0.7310770647 5089.5005016229 0.0027778239 
20.2332232497 1.7832504984 1.6302565539 1176.4689170279 973208.8535536819 999961.0999267527 1.0564205267 1.0434143487 5269.7254009393 0.0020146958 
20.2271615070 1.7831900637 1.6304481285 1176.4689170279 973208.8535536819 999961.0999267530 1.0564205267 0.5381734313 5269.7254009393 0.0020146958 
19.2971426006 1.7203041257 1.5439400467 2777.0681493698 949852.2858825361 999963.1492935319 1.6408617722 0.6112570222 4467.8297575413 0.0028362784 
20.0725521110 1.7644579043 1.4975735285 2412.1378171506 949106.0269280132 999974.9394419217 1.5029949467 0.7691130535 4035.3834734575 0.0023794859 
19.0263602116 1.6471735308 1.6036905053 1609.8851145951 961600.1392050117 999980.7345828698 0.9566257635 0.9099771432 5017.3217888490 0.0020649469 
20.6002575555 1.7289086429 1.4419612291 3045.9761277329 960396.5340255853 999961.5363774077 1.5466281136 0.7115597424 3607.3400023807 0.0018462744 
18.2550445890 1.7243885098 1.5008639612 2783.2338747739 949462.6123779183 999982.3961960878 1.5519574157 1.0499824398 4072.4580436526 0.0022189447 
19.0788535489 1.7519608518 1.4535141263 2355.2505758047 949662.6456424184 999999.6213884016 1.4121053841 1.4187708019 3810.4365949145 0.0016284837 
18.2241538922 1.7653547700 1.4887818472 1248.6120072096 961529.3792921214 999986.5539597067 0.8327246482 0.7996978903 4080.0626375359 0.0017245099 
21.3427451275 1.7202177056 1.3652374601 1829.0745887953 960135.3091243271 999985.8546402690 0.9935714777 0.9663078644 3566.9955619126 0.0011361326 
19.8984739758 1.6362344566 1.4912971396 1722.1363862268 968246.8084383099 999979.9853870196 0.8790284913 0.9132799189 4326.6338167289 0.0014310224 
19.5182911639 1.6895046145 1.5142364505 2662.5933309033 953766.8398647396 999966.3503340745 1.3469573594 0.5886031479 4184.1378255688 0.0024900457 
18.9844102007 1.7005121858 1.6035742589 1396.9811716249 970614.8382699866 999981.5344782248 0.9992256736 1.0308029002 5091.6994071839 0.0018193071 
22.9056211470 1.7133945184 1.6975770167 1180.9344630397 975854.6028428164 999979.3743972029 1.0020527716 1.0630504181 5854.0513298195 0.0021608943 
21.3427451275 1.7202177056 1.3652374601 1829.0745887953 960135.3091243264 999985.8546402690 0.9935714777 0.9663078644 3566.9955619126 0.0011361326 
22.9295908593 1.8248959251 1.5352361188 978.0019700592 971249.8829251046 999965.2608647216 0.8813554754 0.4580389676 4545.3596357937 0.0016547553 
22.8108047684 1.7575575401 1.4126905129 3043.8748786775 938869.0270010752 999999.2871518658 1.6774803384 1.1184878723 3442.9750744749 0.0016153480 
23.4031045920 1.8664952645 1.5820062676 938.5680493102 971933.1680085459 999957.0284723992 0.9359548351 0.5301907972 4790.8005477020 0.0023365529 
19.5906781841 1.6835583654 1.6456694546 1625.3962701677 970073.4489950672 999954.3983667351 1.0956271656 0.4080829648 5372.7308504295 0.0027829653 
20.3881544756 1.8057982239 1.6580910542 741.6324338817 970596.7269135066 999969.5216778121 0.7078764034 0.5501727019 5472.8944849893 0.0023933521 
22.4989896655 1.8067920843 1.4619829644 1089.8146092632 970517.3713992353 999967.1191949083 0.8204365410 0.5009695567 3935.3692457427 0.0015544809 
19.0263606866 1.6471735416 1.6036905053 1609.8851145951 961600.1392050117 999980.7345828698 0.9566257635 0.9099771432 5017.3217888490 0.0020649469 
19.4413364570 1.6537602037 1.6155622824 1554.3086044732 970608.3484300943 999959.6371389754 0.9797379750 0.6427571675 5140.4167260023 0.0019921857 
19.6006196448 1.6865437785 1.4107222351 2337.1523118649 962841.3168331590 999970.0000068119 1.2032628583 0.8963149571 3804.0703886194 0.0012469640 
21.9026637502 1.8133866408 1.5523654457 2232.4108235134 950599.1166803988 999957.8693175736 1.7411940791 0.5526261253 4581.3599373954 0.0032232655 
19.6006196375 1.6865437784 1.4107222351 2337.1523118649 962841.3168331590 999970.0000068119 1.2032628583 0.8963149571 3804.0703886194 0.0012469640 
19.9747757119 1.7970845018 1.6130077943 2737.9569872118 930527.5314337111 999983.9760528923 2.2515970215 0.8213379012 5149.8789366373 0.0034131175 
22.1827055334 1.7804464466 1.6248614284 3637.6514561626 909824.7131462935 999997.4498431387 2.9094181148 0.9669114531 5329.4181311049 0.0039513998 
20.5852702132 1.8053830023 1.6490844532 2333.7629863360 929971.5375388295 999987.2922470771 2.0750973666 0.7709807468 5487.5635410084 0.0035168339 
22.4283122692 1.7971886190 1.6971016899 2384.4390677474 919657.7479680446 999999.5633264361 2.2420490103 0.8801580575 5940.6653428149 0.0036636181 
22.1668917230 1.7261573879 1.3977352765 4128.9883722385 933233.9291737261 999987.2554359674 1.9585438650 1.1287149112 3345.7856178940 0.0015525987 
19.0263601987 1.6471735305 1.6036905053 1609.8851145951 961600.1392050119 999980.7345828698 0.9566257635 0.9099771432 5017.3217888490 0.0020649469 
20.5112407026 1.7055652184 1.4658953633 3631.5759603029 970718.6155268992 999937.6825696407 1.7353144598 0.5628648059 3763.4527768433 0.0021511437 
19.9747792574 1.7970845252 1.6130077943 2737.9569872118 930527.5314337111 999983.9760528925 2.2515970215 0.8213379012 5149.8789366373 0.0034131175 
23.3006125605 1.7825188013 1.6312734246 4296.6509570343 899208.9005723940 999977.2410047275 3.4852091675 0.8813860772 5419.9237502899 0.0041919759 
22.5441672362 1.8290515680 1.5842557473 4671.0739122243 877033.6342841377 999997.1238195379 3.9732834129 1.2692885081 4921.1312258864 0.0036315572 
18.4598172441 1.7508989535 1.6248843864 4920.9711297156 893126.7169104824 999990.6545926873 3.7141736766 1.0909753158 5215.3234147659 0.0030580766 
18.7672124808 1.8137801400 1.6042721857 5579.6880183912 852886.5535706882 999999.4856785905 4.8134917956 1.5994802740 5008.6462305703 0.0028040013 
21.3671343971 1.6905528884 1.6957341985 4441.1001217571 906646.9909223961 999986.7921650738 3.3985732089 1.1955789492 5817.1764716402 0.0026426071 
19.0600553235 1.8197836037 1.6013917635 5888.3777249252 834020.0080416794 999999.9229287368 5.1395680457 1.6154359828 4982.4089700260 0.0027960907 
22.0617865559 1.8165017558 1.6882259960 6737.7222914135 786456.1630496001 999999.3694559309 6.5483541137 2.0795461933 5849.5584597149 0.0035418649 
21.7948472371 1.8549727213 1.6423484717 3833.4736706185 875523.8076967100 999990.5467846282 3.8446399578 0.9869774018 5391.8651572950 0.0032379114 
18.2556240061 1.7524987036 1.5231818429 8123.6981196721 823471.1008540902 999997.1455104895 5.8477825958 2.0383773430 4467.8031531345 0.0016131307 
21.2067260510 1.6613927675 1.5271595791 10008.0892839082 808651.9949183965 999994.4036937399 6.1933160513 2.3749790247 4695.4745444146 0.0014153311 
17.9485122075 1.7190436740 1.4957067935 6827.3844379646 858772.9543681694 999991.7740286386 4.3258128828 1.0932141444 4292.4501750188 0.0015068409 
22.1928080381 1.7256383096 1.5607730813 6926.0533057633 814481.6974669404 999995.7702224938 5.3575878605 1.0847276426 4935.7821871504 0.0014812823 
18.3096826815 1.7292090966 1.6303120855 9071.6557100518 794236.3594641890 999994.2881418642 6.5892685470 0.7500077672 5248.1586456546 0.0029112741 
18.1608338726 1.7653508848 1.5676768228 11061.3292467509 759880.6220274651 999995.7308872787 7.8164071675 0.6385669631 4680.2232468588 0.0028300077 
19.2080399166 1.7549451806 1.6265444231 10968.7564024566 734672.5492021509 999994.7064961547 8.3472618570 0.9483307331 5253.5091260765 0.0032570572 
20.6957132270 1.8017358434 1.5863533959 14684.0542729561 618700.8176866279 999997.5617256159 11.6876737608 1.0870923676 4914.5055127913 0.0034226066 
22.6438434696 1.8124240694 1.5572420590 14935.8027903527 619616.5696309686 999996.1605708129 11.6656728150 1.1219586558 4657.7419616487 0.0034632636 
23.1400315810 1.6548513660 1.5838714065 5061.1034728504 910884.7348828628 999988.1874276261 2.7193302695 0.9212781472 4868.6718995683 0.0032455719 
20.4031893279 1.7765811413 1.6539359776 6972.7560452413 785195.5285155165 999992.0588031802 5.8420328768 1.3891620103 5532.4881752021 0.0035002683 
18.9216093873 1.7278313784 1.6596566919 7090.8813763497 791827.5275550978 999991.8997280160 5.4582418456 1.4525677698 5506.8929821855 0.0028264310 
17.3481176551 1.7370561933 1.6262258029 4685.4866944563 871058.7034959602 999990.6169405894 3.4961630165 1.2180283338 5191.1110301005 0.0025851833 
19.1462760553 1.7567593050 1.6616351864 5700.3756462060 811530.0998320777 999992.4730907844 4.8656188045 1.4836731451 5510.2215714092 0.0023756128 
23.1317138361 1.8383391923 1.6981038217 4969.4001108483 807576.8715085490 999993.7446825082 5.1637200718 1.3816110020 5929.0750277217 0.0034995070 
23.3563369346 1.8630237074 1.6218223673 7540.7513412102 730063.8540412416 999994.6831507966 7.4011928112 1.5817824690 5269.9921607671 0.0036928999 
18.3186508928 1.7888146334 1.6228235541 7975.8317167593 761904.2356872669 999992.8490415150 6.6192481764 1.5077794378 5187.9692105519 0.0029481642 
17.6793256769 1.7757117073 1.5638018417 9959.0540558645 746524.5388579529 999991.9164331523 7.2586403314 1.5163426972 4635.5507090099 0.0026154314 
19.8930162984 1.6979092643 1.6068145657 6617.5847305218 857381.9315804944 999989.7461353655 4.2105878967 1.1086372533 5059.1904204123 0.0031057727 
19.7791225055 1.6654820028 1.5375185282 6377.1183966551 859838.3916141741 999990.1048522447 3.8994212054 1.3207326830 4681.8031957780 0.0015138385 
18.5598265206 1.6623149568 1.5883366951 7083.2178014676 863532.2280105974 999988.8165816951 4.0363759050 1.1415646397 4849.1494151071 0.0024547647 
20.9617103591 1.7149338773 1.6466126100 6263.9220861075 849133.9082261610 999989.5103926462 4.4872909603 1.1198179927 5452.1015569125 0.0034005140 
21.1772618834 1.7018582669 1.6914114667 7186.6900544174 805748.8756980898 999991.1297348598 5.5142607986 1.3431292798 5800.7942994228 0.0029339151 
21.9737384317 1.7901665591 1.5673482746 8583.0703307988 780554.8830255703 999991.8604048573 6.3985268577 1.3020324849 4761.6746611611 0.0035692297 
19.1649614766 1.6714305708 1.5713923435 9418.8045031692 834583.9212674219 999987.8964069344 5.2076728283 1.1171305515 4704.3413552279 0.0026684795 
22.4844587205 1.5777271657 1.4698074461 11582.3788275792 890587.6606405089 999983.2221022933 4.1070114661 0.8783066647 3984.9849122935 0.0015892463 
20.0569276727 1.6799579052 1.5173384689 9433.3562816495 863624.3326769513 999986.8993940437 4.6530026102 0.9840728186 4215.4508303095 0.0025556398 
22.6702691691 1.6728239926 1.7061271818 5671.4747722944 859426.9539099038 999990.5806009852 4.2300420283 1.1789243163 5916.7989873191 0.0027500788 
21.9737384317 1.7901665591 1.5673482746 8583.0703307988 780554.8830255705 999991.8604048573 6.3985268577 1.3020324849 4761.6746611611 0.0035692297 
22.2520838205 1.7553546537 1.5764730546 10421.2797406931 741137.1655767192 999991.5655955144 7.1872571710 1.3401120083 4862.2613009779 0.0037065053 
18.1015176242 1.7614474601 1.6476071442 7639.3131592594 782952.6106556044 999993.8764748537 6.3101288102 1.2315546267 5383.5296433546 0.0025909259 
16.5402489721 1.7362010515 1.5916145090 10389.8615879904 741843.1099236916 999993.8788357598 7.4643644334 1.4005326606 4895.2760699643 0.0021670745 
19.6023064314 1.6890352430 1.4702154429 15143.0494130072 801013.0371817921 999989.2577753848 6.9936807610 0.5990172734 3815.1951179782 0.0020534965 
19.7090073641 1.6754859166 1.5712854042 10516.0773796869 807627.2965019427 999989.6488054824 5.8471813848 1.0550792124 4712.6886941297 0.0028078402 
22.2520838204 1.7553546537 1.5764730546 10421.2797406931 741137.1655767192 999991.5655955144 7.1872571710 1.3401120083 4862.2613009779 0.0037065053 
18.9664716434 1.7960017237 1.6523822116 8479.3207306628 728136.2044984659 999995.2876079609 7.6137381364 1.4319617796 5436.5592198540 0.0027594556 
23.2923519684 1.6430127231 1.3592004334 13844.8371475814 784475.5749856833 999988.4290103624 6.5621491370 1.3323969740 3777.0895862055 0.0010293902 
19.2222296582 1.6270928160 1.5171641583 11420.6077958615 861396.9788550658 999988.8988323676 5.1233319928 0.7520057447 4267.1472653383 0.0019185288 
19.2222296582 1.6270928160 1.5171641583 11420.6077958615 861396.9788550653 999988.8988323681 5.1233319928 0.7520057447 4267.1472653383 0.0019185288 
22.6258391221 1.5973476780 1.5594658032 10262.9223513362 890690.7020352995 999989.0575228005 4.4902232974 0.5882802026 4588.4742618781 0.0024062898 
23.4044225830 1.6548511295 1.6779399400 7651.2459350331 824504.2767849772 999990.7483502207 5.0978578050 1.1242027369 5702.9137156882 0.0031543787 
23.2778451179 1.7587852469 1.4875829790 12518.9826025370 756018.9593643225 999991.4327919680 7.3733744685 1.1903331965 3961.6252804378 0.0027659359 
23.4044225830 1.6548511295 1.6779399400 7651.2459350331 824504.2767849767 999990.7483502207 5.0978578050 1.1242027369 5702.9137156882 0.0031543787 
20.6024226803 1.7663565924 1.6684181752 5229.1602797335 860520.6828588070 999991.9057957304 4.3905448033 0.9731726673 5653.3589415431 0.0034476457 
21.3009872978 1.7153381616 1.4765437022 14070.6385946049 796121.4335062131 999990.9103599332 7.0362814601 0.6838828217 3847.7554608695 0.0023947000 
22.7405503296 1.6789857715 1.5787390029 12782.3858901325 782430.8114455198 999992.2283967077 7.2353664891 0.6442292148 4838.1567778149 0.0033808869 
23.4569197343 1.8119461352 1.5102212780 16516.4503432031 568657.4199630857 999997.8633425944 12.1310167661 1.6359202955 4168.1055525223 0.0027731203 
23.4044225829 1.6548511295 1.6779399400 7651.2459350331 824504.2767849769 999990.7483502207 5.0978578050 1.1242027369 5702.9137156882 0.0031543787 
19.8526556188 1.7867348105 1.5092775320 12228.7622406973 692959.5217959423 999993.1938045060 8.4290061352 1.5105266363 4145.2662014870 0.0023264225 
22.7405503351 1.6789857714 1.5787390029 12782.3858901325 782430.8114455198 999992.2283967077 7.2353664891 0.6442292148 4838.1567778149 0.0033808869 
17.7782693256 1.7044392451 1.4626168410 14039.4189151028 793364.0541927146 999991.9575571192 7.2521650780 0.7049199358 3866.1106945577 0.0016747612 
20.9768621016 1.6064098049 1.4509114950 10742.2843854467 851748.1549449307 999985.8038485325 4.4084092448 1.6095785690 3989.6080444433 0.0013926730 
16.8401868471 1.6874352263 1.5311402330 5589.1077025066 859875.3124792753 999981.6321042643 3.2472949105 1.7491651807 4447.3637956347 0.0017785294 
21.0531714605 1.6112329411 1.5614205631 7772.3559409011 876748.9167170451 999983.7895050788 3.6038732633 1.6114346207 4613.2266636669 0.0023044443 
22.9668447263 1.5697350789 1.4847532119 10823.4005097330 879860.7292432382 999982.9892544609 3.8430725518 1.7739637239 4081.2752461986 0.0016612531 
19.4466899304 1.6706891002 1.5068066123 2697.7066875909 938586.0608705163 999976.2142766700 1.2729800726 1.9592542943 4124.1171695850 0.0023142850 
19.6905659838 1.6445082906 1.5184672591 7551.6794621623 880556.8414332574 999982.1995192046 3.4153351172 1.7997249702 4231.9255650225 0.0022459703 
22.9668447137 1.5697350788 1.4847532119 10823.4005097330 879860.7292432382 999982.9892544609 3.8430725518 1.7739637239 4081.2752461986 0.0016612531 
20.8886891627 1.6842385308 1.5988742539 8433.0687573149 806240.0862445883 999989.9112217643 5.0838624322 1.4536284318 4997.7144842643 0.0031737538 
22.5261058347 1.7712094748 1.4714094567 10371.4077535350 733917.4715567571 999991.5273453932 6.2936735697 1.6328828777 3807.8917989911 0.0022957855 
21.9314984279 1.8153379330 1.4914273768 9518.6654315610 666169.8536610371 999994.4778522853 7.3223837388 2.2287814485 4054.5120356812 0.0018700304 
20.4553879872 1.6167149166 1.5118051866 10038.0905122346 858200.7311848907 999987.1900603788 4.1684816894 1.1540472732 4193.1459727253 0.0020420992 
21.9314984279 1.8153379330 1.4914273768 9518.6654315610 666169.8536610368 999994.4778522853 7.3223837388 2.2287814485 4054.5120356812 0.0018700304 
18.4681154510 1.6416301027 1.4968732581 11696.3725422973 786407.6641076438 999991.6804394296 5.6109427927 1.3870345924 4213.2469031498 0.0016261394 
22.1944426095 1.6990846651 1.6805920385 9031.3114301525 734300.1134204096 999997.3202355527 6.6668312815 1.1203600077 5751.3420559379 0.0033472783 
18.4681154511 1.6416301027 1.4968732581 11696.3725422973 786407.6641076438 999991.6804394298 5.6109427927 1.3870345924 4213.2469031498 0.0016261394 
16.3550985361 1.7430833289 1.5665243926 10730.0924114761 699182.6815719213 999999.7892266168 7.3490577275 1.5328917888 4660.8362726872 0.0022772412 
18.4167097306 1.6825063271 1.6194044790 12829.8763081585 652513.0570762036 999999.7111749669 8.6723122647 1.2572537108 5163.8042633781 0.0020638215 
17.1661042795 1.7023998264 1.6086321089 11005.6368866366 701883.9964248005 999999.8419392988 7.4151216443 1.3995355719 5037.8702938379 0.0022944538 
20.2656967363 1.6511212555 1.6225579231 17377.2413467153 593365.9494728500 999998.2883442193 10.3165333434 1.6355055030 5168.5556310554 0.0026806827 
21.9058700649 1.5931515852 1.5763997470 23077.8785006184 552153.7310955399 999998.1117625153 11.6730561705 1.4986980593 4858.6565296064 0.0017961632 
20.4974846967 1.7331661236 1.6868576422 9160.9686529423 662502.1908123849 999999.1202826073 7.7244091738 2.5759845941 5743.8928341313 0.0024390500 
20.0721211170 1.7356621944 1.4377913993 8335.2286798414 809456.7880709539 999997.1689193610 4.4206910754 1.7196812411 3625.4049838850 0.0017101787 
20.2405779931 1.6969365324 1.6517768009 8449.5590043689 722355.9435388845 999998.2068822591 6.3917141578 1.8938928109 5466.8109726215 0.0020382525 
21.1555663208 1.7486035380 1.5499557013 10682.3943761053 717392.9888364065 999994.9679490639 6.8868133453 1.8894006731 4573.4187184509 0.0032795993 
20.5018813149 1.8061150890 1.5795375833 11176.7111641966 623711.7039631411 999999.7558697109 8.9254167974 1.7807822753 4840.2233369469 0.0032872142 
23.4559279424 1.7914222123 1.5456989222 10848.1650106121 671800.9847772934 999996.0335059253 7.8198198060 1.9827501362 4573.0424169798 0.0035889388 
23.0115776762 1.8571532348 1.5581464878 7917.7235938863 663081.1538794888 999997.2831231733 7.3419451232 2.6986626858 4585.9661038464 0.0024657461 
22.0388334441 1.6733161603 1.6851030457 16362.5595453393 442363.4435512738 999998.4643929773 12.2613341874 3.0597372777 5755.4970725011 0.0022197791 
17.8649820905 1.6908878668 1.5183952568 26106.1697594088 458906.8283529172 999996.0103243628 13.6983993649 2.2841018720 4241.2474848984 0.0022425060 
17.8812900458 1.6645812898 1.4759352468 33735.1721338072 352459.7501407291 999995.9987335813 16.6376891444 2.4347777399 4075.3500188578 0.0015692896 
19.8590266904 1.7378714765 1.6030121916 10564.0495069728 592332.7445299122 999997.5411747169 8.4065111324 2.9703092545 5121.7028678651 0.0017736368 
20.9980925448 1.6270602460 1.5811255378 20039.8768123582 610488.3719467961 999997.3891283917 10.0979966532 1.2264365065 4789.3430524101 0.0025580035 
20.1318946377 1.7583802855 1.5487886373 13326.2048360457 611908.4969973044 999998.2525157209 8.8427299977 2.2213741535 4544.3967187714 0.0030833310 
16.3522403256 1.7242092968 1.5323432813 13122.1692059341 613587.7043830433 999998.4975629044 8.1241733811 2.2861011486 4391.2766110584 0.0020127391 
18.3431315153 1.7572484092 1.4766884613 10994.6331355435 623698.5818381400 999998.6021722471 7.0279934000 2.6113989714 4002.6371010599 0.0016787672 
19.0021239955 1.7095646272 1.4178611926 16193.1654334095 654153.8416586373 999999.2892791801 8.3591034511 1.2232136103 3684.2631864565 0.0013851538 
19.9284561470 1.6363997148 1.5339266390 12231.1967456899 788712.4675408159 999998.0797156440 5.6275752296 0.6789870570 4363.4095041299 0.0022978326 
17.3297567349 1.7789989537 1.5707103444 7767.8775354742 703705.2471518805 999999.6197355384 6.0791112178 1.8349737670 4724.4210915554 0.0020614077 
23.5488263447 1.6738048673 1.4186610134 15522.9470918508 803357.6071670039 999997.3355032740 5.7570016775 0.8912970950 3381.0363087153 0.0019119036 
20.0688230028 1.7528300994 1.6771002738 14624.2838727100 389417.5069324069 999999.8369281179 12.7101105716 2.5915909176 5666.0973975276 0.0024194175 
23.5488263447 1.6738048673 1.4186610134 15522.9470918508 803357.6071670041 999997.3355032740 5.7570016775 0.8912970950 3381.0363087153 0.0019119036 
22.0023424402 1.6677449136 1.4352948782 6610.8407346699 886991.4983758826 999997.7417601340 2.5446990747 1.5349233426 3528.8713094354 0.0019276069 
22.7567055479 1.6953567759 1.6499778658 6473.0607724910 798027.8293853318 999997.8342226507 4.4490838490 1.5436481599 5510.4573530788 0.0035916061 
20.3904163875 1.7927200139 1.4897091017 11424.8480469235 595637.6765974737 999997.8284722343 7.9903553005 2.4108507723 4012.4025931574 0.0019832962 
22.0023424402 1.6677449136 1.4352948782 6610.8407346699 886991.4983758826 999997.7417601342 2.5446990747 1.5349233426 3528.8713094354 0.0019276069 
21.0724657830 1.7058709626 1.5923176773 9852.9323185530 749870.9293432081 999996.6206388914 6.1795053988 1.3265868655 4960.1413519266 0.0033532686 
22.8798570737 1.5954329868 1.5255400464 12635.8741912225 802787.8157888018 999996.5263515827 4.9547969671 0.5011539024 4288.2583819131 0.0022826113 
19.6068426425 1.6564200890 1.5619166852 18320.1186312760 599462.5629012634 999995.2036970381 9.5128859931 1.5271598671 4620.0665494663 0.0025804603 
22.9084405729 1.7151276670 1.7223565198 15772.8641433629 422991.6985778629 999995.2902234595 13.4780478051 2.1122410732 6070.0823940369 0.0026105796 
20.2984885782 1.7094300587 1.4866149172 12676.7993404192 638788.1614257272 999994.8026149097 8.3229872428 1.3323739060 4398.5376581339 0.0013417377 
17.4364119013 1.6891347924 1.5098891869 21084.4236435939 513643.7334184535 999996.1870096615 10.9700436538 1.3853810190 4176.7868217388 0.0020624282 
20.9248240119 1.7580984701 1.6658941729 6716.6708836901 744116.2715895268 999994.6318195746 5.9685882020 2.1961348882 5575.8618221556 0.0021379152 
22.6268187304 1.6104273664 1.5582956462 9422.1409073517 828706.1561650550 999996.3283994399 4.2234127043 2.0405558672 4587.9878459199 0.0025862420 
16.5298958379 1.7267082940 1.5883854159 15557.8526251755 449569.1178963528 999993.4145293001 10.8483269268 3.1599027298 4884.7081583784 0.0021635443 
16.9387440849 1.7643160862 1.5682109235 20521.8893831256 201530.9626717838 999991.1281336765 15.2114710341 4.0627555484 4742.4883334903 0.0021858039 
18.1343694320 1.6650397706 1.5220004288 16997.0127768992 566941.9450256956 999996.4222330521 8.3959885010 2.5933271748 4280.5216690126 0.0021519766 
22.2273402766 1.6933777656 1.4495234021 22137.1837235037 478354.7817437800 999997.3174397908 9.6096886505 2.7919233182 3632.8515924411 0.0021590073 
23.2752264125 1.6835130907 1.3056509545 7301.5798816076 834086.9436484702 999996.0725504307 2.7547628314 2.6632340171 3042.5150046102 0.0011083371 
23.0684829269 1.6746267761 1.6579413965 15654.5813534387 421143.1839601886 999995.9465820494 11.8351850457 4.1318762394 5610.3374259458 0.0018593696 
22.8757124800 1.6242399841 1.4017100613 17880.6300550203 559382.9503514890 999995.4618807692 8.3494805603 3.1942144781 3977.6298009206 0.0011226788 
16.9880284234 1.7266876388 1.5380253455 18346.8773328016 392373.4495091373 999994.6128677193 11.2182789287 2.8821297562 4420.7905852172 0.0023176777 
18.1888133560 1.7016276765 1.6217234253 24452.8326917626 88560.5410387451 999994.1427256493 16.6622635249 3.2133283866 5285.3786104646 0.0026595996 
18.5091684329 1.6485173557 1.5878440495 13712.1351185988 538389.7391342967 999993.2007074006 7.8726508242 3.1830398935 4894.3003591575 0.0020563015 
19.5304814060 1.7909013679 1.6051890747 16225.9149633584 277175.5980366773 999994.3337795965 14.2212582416 4.2061538242 5086.6905343822 0.0020192096 
21.5520313415 1.6887297358 1.6662275398 22252.1984038635 191204.4647385599 999992.6052971242 15.7169864218 3.5542559213 5672.1149020866 0.0032039983 
22.0770112470 1.8598740625 1.6272058658 11122.0505485683 436691.1036941115 999992.7053258615 11.2511826154 3.9452878173 5243.8607219264 0.0028958742 
22.1876661881 1.7787768431 1.6787904351 7590.0887416329 661157.7241505339 999994.2682814291 6.6372860064 2.6006248787 5805.0756128005 0.0037932265 
20.2384111230 1.6305363251 1.5343626728 6307.6521487251 914432.4464172649 999998.4079209798 2.8543458420 3.0985796154 4376.5263502108 0.0023010614 
22.0383973084 1.6955012387 1.6983072885 19605.0211952918 90446.7435547656 999991.0453591503 15.5318709471 4.2618675282 6021.0544679080 0.0026079264 
17.8885798586 1.7761173218 1.6282023704 14528.5939352350 300706.7107918402 999991.9696862859 12.0009595899 3.7227064166 5249.9189006989 0.0026558483 
22.0383973084 1.6955012387 1.6983072885 19605.0211952918 90446.7435547654 999991.0453591503 15.5318709471 4.2618675282 6021.0544679080 0.0026079264 
22.1876661894 1.7787768431 1.6787904351 7590.0887416329 661157.7241505340 999994.2682814291 6.6372860064 2.6006248787 5805.0756128005 0.0037932265 
19.9152049523 1.8242829387 1.6230344157 15936.7486327494 161227.2063616822 999990.1730004055 14.6021718745 3.0268183795 5242.6650690199 0.0029260999 
18.6715472089 1.7755703800 1.5461460406 14709.3131266813 408391.2509876281 999993.3078593689 10.3556858775 4.2368358656 4507.8776394384 0.0026791450 
18.5508487652 1.7288021954 1.6496421947 16646.7368977404 267335.2488834396 999995.1387448872 13.0366971123 4.1861187494 5453.5383455980 0.0023746318 
20.6195595897 1.6728954368 1.4397547655 12232.4425913122 578253.9640828089 999995.1080869555 6.7819356378 2.3446803635 4122.9238193698 0.0012327875 
22.5185308319 1.5944515794 1.4722254915 14776.4313822505 705325.3867403406 999993.8692866697 5.0261412843 2.2585597765 3880.3826538462 0.0018781953 
18.5364563971 1.7985729660 1.6143269758 12830.5922456714 355451.6748320952 999994.1621234515 10.8039825530 3.2982844284 5132.1370771199 0.0029028401 
22.3418474641 1.8310838435 1.6206721759 13545.1712069408 273643.9342324917 999993.3404294946 12.2497784885 3.2284034889 5304.3108257289 0.0037846938 
19.9810191075 1.7663746333 1.4555051339 12304.0372188712 539552.4695377643 999993.0945032854 7.6883719481 3.2153355880 3809.5326219339 0.0016860292 
19.3622088406 1.6195211778 1.5776079127 452525.0774274608 961822.9502268930 315050.5438514366 237.6870637604 75.6519126598 1600.1204284045 0.0020938397 
19.7999550527 1.6149099243 1.5841478053 452525.0774274608 1202278.6877836161 315050.5438514366 237.6870637604 75.6519126598 1600.1204284045 0.0020938397 
19.7235671450 1.7168179616 1.4712536722 452525.0774274608 961822.9502268930 393813.1798142957 237.6870637604 75.6519126598 1600.1204284045 0.0020938397 
17.3853652085 1.6976230994 1.5802270646 452525.0774274608 961822.9502268930 315050.5438514366 297.1088297005 75.6519126598 1600.1204284045 0.0020938397 
18.9163608374 1.6249974313 1.5695932729 452525.0774274608 961822.9502268930 315050.5438514366 237.6870637604 94.5648908247 1600.1204284045 0.0020938397 
19.9471985082 1.6357513642 1.5799939640 452525.0774274608 961822.9502268930 315050.5438514366 237.6870637604 75.6519126598 1600.1204284045 0.0026172996 
22.4207484704 1.5930475430 1.5528360300 484848.2972437080 999999.7880484454 337554.1541265392 254.6647111718 81.0556207069 1714.4147447191 0.0015703798 
20.4896848083 1.5848057398 1.4830657795 511894.2566817925 999999.2517727839 356383.7055812168 192.4710844299 85.5770907055 1548.8046129163 0.0017092569 
23.6551627681 1.6094122352 1.6637887165 444178.3900946520 999999.3016109531 309239.5324517848 281.6373209390 74.2565361545 1810.5247924655 0.0021479080 
22.4463982892 1.5579187407 1.4884425662 532738.9955869995 999999.8216120056 370895.9318778453 197.3102962234 70.5348584892 1642.7492191285 0.0015742285 
21.2984017225 1.7129812977 1.4040592319 538152.9993991295 999999.2863946194 374665.1922581140 256.1159716947 63.4998144968 1345.8915829485 0.0015391575 
21.7485166483 1.5934808016 1.4251203106 579580.7426065581 999999.5765710687 403507.4237256733 231.4848753130 62.8635516061 1658.6232154942 0.0012707961 
22.2703249410 1.6212314367 1.6568172745 388997.2448379121 999999.3071336288 270822.1039143183 240.7881579841 82.0460931866 1570.8690348596 0.0025053615 
20.2883766235 1.6055207392 1.4457832703 561429.9332952586 775904.8837642036 390870.7266007824 232.3709022340 64.6904603281 1650.2656744814 0.0013883738 
20.3056009450 1.7093499008 1.6506927102 432481.6080929993 914157.4245680630 301096.1660070310 336.9752159484 70.5301935232 1717.6401681463 0.0022236777 
19.4401051290 1.6186569657 1.5788474205 452525.0774274607 999999.5432239744 315050.5438514366 237.6870637604 75.6519126598 1600.1204284045 0.0020938397 
21.6522859871 1.6211660607 1.6445670073 398072.6494935618 999999.0439384418 277140.4524767636 240.3451445235 81.1326388256 1575.0478053660 0.0024465727 
19.9766489710 1.6298241366 1.4619431645 560882.0441313668 971950.9284042065 390489.2830351887 214.2208341296 56.2651885137 1552.6311083992 0.0018705148 
22.2197115741 1.6338739832 1.4175082876 615060.5274833199 957926.6209943227 428208.6526270648 202.4877193141 46.5718264406 1528.8864483966 0.0017588524 
21.2984018854 1.7129812958 1.4040592319 538152.9993991295 999999.2863946194 374665.1922581139 256.1159716947 63.4998144968 1345.8915829485 0.0015391575 
21.2984017226 1.7129812977 1.4040592319 538152.9993991293 999999.2863946194 374665.1922581139 256.1159716947 63.4998144968 1345.8915829485 0.0015391575 
19.0878796612 1.7625755047 1.4990915341 490706.9151356679 978572.8848655149 401800.3568529158 344.3468199603 49.9276665614 1748.7354567808 0.0016756705 
19.9766489710 1.6298241366 1.4619431645 560882.0441313665 971950.9284042068 390489.2830351887 214.2208341296 56.2651885137 1552.6311083992 0.0018705148 
18.1396271389 1.7258435730 1.5124756552 543653.5591863914 977735.4269617201 377848.3358774759 313.0084757896 20.2564952155 1600.2240309355 0.0023245507 
17.9569636105 1.6951897178 1.6066353665 541850.7554451781 953887.2500407184 376069.5863938048 372.3811225458 24.9569558323 1934.3284811399 0.0020308349 
22.9975599021 1.6836343936 1.7036953921 543699.6334682025 930831.2318637678 376771.7834616501 430.5136979713 5.6855265000 2228.5469302356 0.0022766735 
23.4274803490 1.8151672695 1.5298269102 582083.9646054832 947442.7520508980 479262.9349772829 520.4518688708 0.2812321186 2190.9591584373 0.0015506564 
22.3582008036 1.5989003643 1.3952279929 806104.1168205293 951450.2568869567 517764.8561215894 267.6571224524 0.3243060748 1845.2472704294 0.0013059280 
19.2753901275 1.6705196829 1.6371925096 605912.7052767884 970825.8752509102 381467.2106893021 408.3678389098 25.4752929256 2058.0621548049 0.0022262661 
19.2753901276 1.6705196829 1.6371925096 605912.7052767884 970825.8752509104 381467.2106893018 408.3678389098 25.4752929256 2058.0621548049 0.0022262661 
22.3585125486 1.5988965577 1.3952315743 806104.1168205293 982482.5735255029 517764.8561215894 267.6571224524 0.3243060748 1845.2472704294 0.0013059280 
20.8517692090 1.6927455653 1.6416934784 585787.5109149112 990285.9222130785 401304.3769344649 440.8972261962 12.7702310499 2186.8043769614 0.0019144489 
20.8643847275 1.6925798092 1.6419991128 585787.5109149112 990285.9222130782 401304.3769344649 440.8972261962 12.0205080043 2186.8043769614 0.0019144489 
22.7099991341 1.6825192999 1.6331622066 585787.5109149109 990285.9222130782 401304.3769344649 440.8972261962 12.0205080043 2186.8043769614 0.0017386321 
22.0380070261 1.7301642838 1.4041623061 686845.3565268854 986006.1551317584 621663.7471269866 338.0790752016 19.7612917380 2139.1596343472 0.0015775364 
23.6185255440 1.5821145169 1.5960024327 630250.5792152535 992519.6505360424 381526.9941447370 333.6815007202 14.2762369052 1949.3994903366 0.0017500817 
18.7753075217 1.7760179783 1.5452366737 562419.3872387370 977431.3577513824 519045.5898485809 397.7950891761 21.0948385830 2353.6570836353 0.0026586778 
16.4186925875 1.7254699320 1.5678465403 544219.1946595302 986993.7711723174 416062.7048841683 365.5424282035 19.8095786795 1977.2335649473 0.0021040365 
17.4470341642 1.7508667375 1.5021873936 724626.6804298384 981190.7072788279 537655.5541703901 464.5705652242 12.1956430620 2248.1420243555 0.0018697696 
18.5228305012 1.7579456019 1.4770082510 814830.4233149923 978289.1753320829 598451.9788135011 514.0846337346 8.3886752532 2383.5962540596 0.0017526362 
21.1934880624 1.6968918437 1.4667733550 843102.9157766931 984419.0091405509 545446.3344418493 389.4946501377 16.6428238887 2081.1237828982 0.0022599385 
22.4170642839 1.7569761357 1.5001990490 667120.0706409852 983224.1246913718 521586.4077310064 516.3124615983 8.0287569667 2362.2186414696 0.0013551791 
17.6244138677 1.7071434234 1.5176083643 561195.3232570558 987440.1449066724 532594.2040143600 310.3210391955 18.2899668043 2278.8072930099 0.0022535869 
18.2237944288 1.6881302808 1.6233777142 689702.8745321904 979697.4149807150 490236.9025727828 472.2963154590 6.5013966357 2550.9251888417 0.0021452188 
23.2561722018 1.8075083079 1.4514667100 735710.6922542532 976951.5350947489 463011.4770959554 547.9408436324 4.0258852354 1790.1485370653 0.0015301401 
17.6244138677 1.7071434234 1.5176083643 561195.3232570558 987440.1449066724 532594.2040143600 310.3210391955 18.2899668043 2278.8072930099 0.0022535869 
23.6193634871 1.6027875591 1.5325346540 473937.6387584573 992684.4498126344 567385.5674735622 191.5111369771 25.4220075888 2523.1366709823 0.0026153102 
22.6873961447 1.6906533603 1.3183518262 571783.9328349971 990041.6082191798 678722.6676906191 234.6308852374 22.7452478692 2164.5349661684 0.0011223944 
19.5964705115 1.6792715130 1.4031785905 707358.0124296969 972754.2088344455 811094.3484179054 309.5744126541 12.7237301757 2892.6267361783 0.0013969722 
20.4189750280 1.6416031057 1.5205514588 999999.2630288401 952228.6764705374 999999.9893725094 447.1168134367 24.8115858418 4332.1046783415 0.0024225397 
20.6672440605 1.6729776898 1.4144953697 999999.7664146435 951280.4804350305 999999.2715161209 528.9716418709 26.3612571037 4010.9763329908 0.0011968012 
23.5995485172 1.7200176106 1.7343439688 924548.6299228567 929579.1026173250 898514.5309251590 796.3215814782 0.2035904402 5562.6536686266 0.0030354821 
19.7839682402 1.7002869866 1.5112818760 905679.9265898328 971696.2272252247 807891.4373376186 471.4934013241 19.5142459408 3413.8734249074 0.0025718201 
22.2467620337 1.6084442501 1.5021244441 978567.8014436665 961335.7474702473 959328.3687566546 371.1668776863 27.2138689115 4009.7717367440 0.0022838767 
21.2374158388 1.6994077982 1.6861347993 911247.3231433058 953061.2972962023 914110.1184148043 720.2827213113 0.0388977838 5239.1854245738 0.0022761368 
18.2358682939 1.7153078573 1.4653012940 783231.4646467903 964053.1042364985 999999.9416876949 462.8658476798 24.4241789449 4118.8125038401 0.0014659836 
22.0200397109 1.8386786187 1.5570899477 708927.9361902941 956757.2182515630 982225.7404507868 617.8413727759 23.4341815373 4562.6699034936 0.0026731663 
20.8026185946 1.7642290109 1.4389651535 775000.8656611289 954891.7546616858 999999.6222349672 484.9801519426 25.3244378904 3803.1845009802 0.0015440251 
22.8253824942 1.7497272663 1.5668333781 735216.8315497513 939764.2049646160 999999.9897646314 494.2067384375 29.0657132579 4878.3703047154 0.0037280121 
18.0072692926 1.6928580628 1.4621364857 762476.0871848580 986363.2263177086 998503.8544299302 378.0222076911 32.5132106550 3935.9271724074 0.0017185151 
21.1204538881 1.7361517003 1.6500376313 835256.1493445437 966330.8924735205 999999.9473797400 637.1685143024 28.6132952094 5606.0468436300 0.0035258160 
21.3438595301 1.6605372468 1.6465841064 810653.1910443169 952292.0924420870 999999.6282947423 517.5841636560 23.0922532909 5494.4786292544 0.0029813364 
21.9971694654 1.7880256141 1.5175541793 748690.2883715930 983675.9536399450 996549.9194382154 520.8634682297 35.0132538736 4323.3464452748 0.0028270902 
17.3803730555 1.6753090881 1.5636000521 834529.9061363828 983566.3620641059 997839.9802522513 502.6080788993 24.8901344585 4776.4497083893 0.0018861933 
19.1538836448 1.7268130469 1.4584064029 840806.7467705356 979003.1364205009 998682.7446244389 451.8909219676 33.1852470538 3857.3023704759 0.0018290684 
20.7271938207 1.7105812286 1.6422862348 807555.4007439518 999334.8778377610 994879.1948750102 574.6161885849 38.4916047835 5516.8847668326 0.0033187704 
20.7271938207 1.7105812286 1.6422862346 807555.4007439518 999334.8778377610 994879.1948750102 574.6161885849 38.4916047835 5516.8847668326 0.0033187704 
21.5071897236 1.7595474129 1.6905745245 749123.4181137085 965795.8270003137 999999.4042036178 652.8866657784 31.1629272559 5949.3971608985 0.0032927463 
22.6616128994 1.5892906842 1.6114564782 805550.9961246336 969245.5389260971 999999.0179786866 433.7083540853 30.2384796078 5241.7014946341 0.0019424166 
23.4397633912 1.7418842416 1.4649104761 785174.3966405285 983843.0200594498 997469.4684893189 424.3784098084 41.0249543017 3857.2859552882 0.0024691732 
23.0928159592 1.8125590031 1.7001659957 700900.6254021269 999999.4541676145 995023.7236174294 716.1670114486 30.4633682396 5942.1697843309 0.0028459619 
20.1153056086 1.6708412870 1.6568030607 866463.5429235529 997895.5856145887 997683.1950863382 595.0630020799 39.4468335174 5603.1018425096 0.0025509904 
23.3532924981 1.6416748999 1.6292416214 909530.7919844361 999667.8493482957 997900.3621107901 532.9920902471 48.9337639357 5462.0952054883 0.0032761608 
21.6527007254 1.6912071306 1.3807371506 722592.5554071255 999999.0947228346 994553.6858517963 390.7888789250 38.2604150630 3844.7840718583 0.0011179542 
17.2464090605 1.6795791812 1.5478826240 817996.0725373009 999999.4651607054 996217.6985367337 455.8356248269 44.2653113669 4629.4128330872 0.0022374821 
19.8147420770 1.6859456990 1.5891623209 686800.5278874196 998104.9552529347 996449.6201652151 475.4766576991 41.6797917281 5130.6868599335 0.0017307030 
23.5235784692 1.7575028566 1.7235602991 601201.1160540716 996538.6538994573 992835.1918887029 558.7029156046 42.7589699466 6219.3643481182 0.0030965013 
22.6398588943 1.6453910975 1.5475840677 708304.4262397370 997260.7961899119 995642.5910311145 341.8066109163 54.5465586978 4701.2708027596 0.0030453564 
21.9363101878 1.6389804077 1.6441904570 758805.7814981062 998657.7748330692 996932.7169825766 460.3740886990 37.5922773968 5502.3545420055 0.0028748521 
23.5544792778 1.5640880432 1.5982858414 818637.6322315098 997423.5289981327 997469.0738582211 395.6088230103 52.2817428175 5188.3240630196 0.0019787847 
17.2339623319 1.7432253967 1.5984036726 545774.5577234980 996723.4146042601 997701.6171533581 399.7883027169 44.1270388454 5078.1090354304 0.0024816221 
16.9282018021 1.7253189757 1.5326129428 518061.2785582112 996815.7949566618 999999.3074506802 320.3309962731 44.8110732949 4507.4813790864 0.0021741825 
22.5708301227 1.6011577332 1.5279045488 717864.7013300899 995052.2352222363 995849.7008331224 288.9208700587 70.6472755609 4557.3664127387 0.0025558671 
23.0283803858 1.5938370104 1.3731791658 606360.2516990326 994818.6605434775 998911.2940040315 163.0443755846 72.3764966466 3476.6479946138 0.0013927921 
20.5638959332 1.6080566774 1.5282328678 651711.2024073171 995426.1554424199 997620.9684869121 275.4096031439 64.9072452748 4546.2901628371 0.0022633161 
20.2518523988 1.7455008924 1.4535427246 427265.4289772842 995487.6395018066 997560.9933354141 278.7995999439 55.3856141836 4132.4641775899 0.0014169210 
21.0961197267 1.6621413095 1.6149540736 579423.3279279978 996528.5415302927 993315.7498983634 395.5776387887 46.0880293841 5341.9401514380 0.0017961549 
21.1504544290 1.5774583194 1.4835559001 569832.4620129020 994374.5494461590 999416.9878593878 210.1663874280 67.1316788308 4298.4493383124 0.0016793823 
22.3822668443 1.8058385195 1.5881151384 356442.7279425029 994820.2797469858 995891.4909693783 328.2578515579 47.3472147718 5053.4372918972 0.0018691973 
21.1199664046 1.6436035290 1.4982980224 656192.0271611764 997063.5426027791 998113.8742859468 276.6877334494 53.2177795494 4219.4293343605 0.0024394854 
23.2876693621 1.6799282752 1.5461048069 697946.3836082693 999096.5867383177 998591.3937676051 369.1294960195 37.9886443645 4669.8145263151 0.0033587937 
22.6108656325 1.6408801305 1.6119656540 619151.5377096868 995623.8060147860 997662.0881017448 348.6679410725 54.1872827315 5311.7005771085 0.0031626566 
21.8814935453 1.7046943340 1.4224856371 667641.7148964975 999248.2892614920 993454.0470469925 296.3162147697 34.3365210629 3517.3905503628 0.0018177987 
22.0719563649 1.6351775132 1.4242910878 630771.7241713029 994555.1745736481 992631.0474007011 211.9950762461 59.6574588329 3618.9039799315 0.0018274261 
21.8300366378 1.8058965258 1.5981692320 617532.1519210748 999999.9918401852 992165.3140119361 504.2567619534 0.9711422167 5020.3133824178 0.0037441491 
19.8010947802 1.6123865672 1.5365828093 619253.6202822399 996909.0490486755 993022.0497453595 308.5966670111 53.6466469716 4705.8772755533 0.0016839272 
21.9138623335 1.5992778216 1.5423458783 608391.9296256569 996120.0011079402 993205.7167251424 317.4192097179 72.2054629945 4930.6154453120 0.0015454988 
20.9220164327 1.6984838027 1.6700522029 709516.5091204733 996479.5119544598 997264.0602110887 525.4084619201 55.2907368398 5813.8710164065 0.0030194695 
20.0316182324 1.7314174697 1.6636710806 679861.4553958394 994983.5916681541 997643.7965934165 542.8993958656 66.8060180277 5780.0346522946 0.0028790236 
20.5745528362 1.5909854025 1.4752289471 716685.1482043641 995575.5533165644 996650.8210468029 299.6908151937 90.4065785759 4428.7351549567 0.0014810139 
21.1030216639 1.5852397879 1.4818131641 716685.1482043641 996464.2802771172 996650.8210468029 299.6908151937 72.4563735180 4428.7351549567 0.0014810139 
18.2913015853 1.7789975258 1.5904502413 538494.5277422043 996487.2824740695 990807.2255794910 430.8889954804 59.8854499354 5016.7651766741 0.0024593095 
20.3338883410 1.7399931485 1.6842540386 677057.7804179034 998808.5721789484 994704.1621227900 567.5928665676 27.0787601661 5790.4119808457 0.0028025168 
20.5955496426 1.7605302253 1.6906557812 660828.4160666184 999973.1022911929 993424.2130786409 588.6850688914 12.9727718292 5778.6824630653 0.0026940404 
19.0246975636 1.6530336176 1.4781125531 707592.3050178261 998288.5428491235 991445.5699628245 304.6050263766 47.7081919615 4026.3614222489 0.0019715109 
21.1030216640 1.5852397879 1.4818131641 716685.1482043641 996464.2802771172 996650.8210468029 299.6908151937 72.4563735180 4428.7351549567 0.0014810139 
23.6231610995 1.7252646446 1.5439508653 999999.3861216914 999999.7127316208 999980.8325581783 594.1582559279 0.7118966987 4548.1675225534 0.0035723682 
20.4526143765 1.6277665622 1.6228287873 589436.7706274388 994430.3921763346 992295.4703233258 352.6372855827 99.5067155354 5520.9032866206 0.0022456151 
17.6766597873 1.7059430824 1.5438244144 583268.8464167838 997677.6131562674 987352.4273672670 380.7500439306 58.5811172473 4710.1895281561 0.0017483154 
19.8210665861 1.6051003869 1.5532404669 608890.9092725557 996727.9380369429 984048.2016904738 282.7411440118 107.9753828706 4880.3481948429 0.0022197671 
21.5054839167 1.8221377828 1.5994618056 586392.8016806382 998283.2381105255 984898.1188416198 518.3778607756 64.3146450436 5127.6893997493 0.0031872324 
19.5148750520 1.7457129550 1.6108516141 675931.6729041131 998987.6320898631 995104.5206050426 488.9788894014 9.9337150426 5123.0669397324 0.0032929454 
21.7425795932 1.8025020254 1.6176490881 709452.0547198919 999999.7721801064 999999.9491981190 592.0977620961 0.1418947525 5244.4263121771 0.0038295346 
22.4340360453 1.7625688333 1.5797831715 563710.5072802950 996132.1236513834 989428.5091450003 407.5570765207 75.3241969948 5093.9386036945 0.0037211549 
21.0328295591 1.5836401166 1.4759697919 543921.6435475717 994764.1079712360 993546.3966537277 190.1826444807 82.2713595165 4199.9573437204 0.0018079884 
19.6916730723 1.7520016863 1.5270511449 351495.5705734328 990747.0538843174 995440.6717281766 255.3131244563 119.8635879004 4753.5867621379 0.0018025767 
23.4784355502 1.7984661191 1.5682640026 406718.9589713791 995356.6365811860 984992.0224149348 319.8826486788 91.4530197590 4996.8560713748 0.0036433816 
19.5753597714 1.6050684816 1.5202384703 355816.9072992597 976828.9300316246 996507.5115563002 160.9205574649 278.8471917266 5309.3007502887 0.0021877894 
21.0459974454 1.5740427285 1.4281026908 411035.0278736445 976305.5200661344 999065.3889348849 151.8617566449 249.5679953785 4656.1784101973 0.0013897278 
22.5962085365 1.6809361396 1.5525632375 223185.0186294544 983924.1311344700 994700.5405347126 127.9277529366 222.4257091033 5399.4186678974 0.0033905509 
23.2123021520 1.5830695619 1.3953971227 210136.4875264146 971675.0857416424 999023.8040133241 83.3148197711 369.1632944436 4881.4988393472 0.0012567029 
21.9984281634 1.6130014891 1.5422175380 134442.5856697963 979422.2732196536 998993.8661429388 74.8701174247 346.7859818448 5849.3192510935 0.0018171505 
22.7991490309 1.5102861771 1.4000990902 322856.3832811936 959783.6430409679 999999.7942702047 80.7987093730 427.7257156890 5069.7937931516 0.0014741050 
21.8414352058 1.6022439212 1.5794614092 277936.2783173469 993137.6863012044 998735.1771696291 155.3425354115 133.2266983898 5423.3446334302 0.0017348763 
20.6400267442 1.6604649837 1.6468378395 291980.5861629974 999999.1647555373 998414.9200770725 199.6503885719 0.7226284389 5404.1887598386 0.0020464423 
20.1813184573 1.6140561265 1.4927284547 215744.9903340106 978003.4456580416 999167.6504413311 105.5772179318 271.9187869277 5163.8113769833 0.0016206408 
19.9032299863 1.5801879402 1.4927646093 340146.6728112056 973834.3892259619 999486.0522444390 131.4575558767 267.8878179523 5066.0314898035 0.0019872544 
20.4868555049 1.6566123593 1.5246404299 367586.1184426910 992046.8939002063 998144.5447587701 221.2185856574 91.3702269998 4887.9623605162 0.0014893417 
22.9927448482 1.6737011633 1.4117179227 303896.9225679417 970341.1817732749 999045.2980969108 140.6298466293 307.6673088786 4384.2202363635 0.0016296341 
21.6892350047 1.6262588988 1.4132507173 283304.2541019142 965382.6301405367 999164.6624856060 114.4270919291 354.4054824548 4658.1549469459 0.0015756410 
21.6892350080 1.6262588988 1.4132507174 283304.2541019142 965382.6301405367 999164.6624856060 114.4270919291 354.4054824548 4658.1549469459 0.0015756410 
23.2731489692 1.5486313769 1.4677418128 517751.5604556260 974290.9674432278 998994.7163255822 208.0264207894 198.6399441742 4928.6244650879 0.0013606950 
23.4644355353 1.6310578695 1.3145953604 695798.5711142611 969813.0070581087 999261.5040123067 272.0675850090 190.3293008598 3839.4679908307 0.0010333071 
20.1813184573 1.6140561265 1.4927284547 215744.9903340105 978003.4456580419 999167.6504413311 105.5772179318 271.9187869277 5163.8113769833 0.0016206408 
21.1866384896 1.6764763290 1.4786260302 283379.0571981175 985106.6428092662 997942.3067150272 170.1314552929 182.0469728799 4804.3140486819 0.0014180019 
20.6683094132 1.6825637407 1.5039037948 197953.7954368369 977660.2253011293 998116.3435419542 119.9789603465 272.8635441375 5130.8965481559 0.0017412190 
23.3035594724 1.5609638328 1.5870413259 366187.2078826772 994505.1746274144 998662.3090790092 175.5011190315 85.3526040454 5258.6689738206 0.0018786836 
18.7547679528 1.6619483955 1.4533932342 293189.2125835766 987837.8367894029 999107.6240874069 140.6791744401 163.4666393656 4362.8400833336 0.0015932080 
22.3124726400 1.5978133733 1.4291434101 281251.7681356845 985109.9730163380 999999.5166979869 84.1433430904 212.7789073119 4195.9329997441 0.0020101885 
21.2419317989 1.5899143045 1.4099997818 149958.9166027997 973568.2452955870 999592.6116794201 47.8972455531 334.8423723978 4555.5451898431 0.0016688694 
21.7501573655 1.6224911884 1.4206024895 271496.1750793496 972307.0755439568 998777.2362458686 120.9709105862 332.0462014294 4790.2951128569 0.0014047877 
23.0475844842 1.5990560360 1.3856283335 387315.6021551223 968393.7818384715 998868.8284281667 153.6299385113 372.2262768872 4738.2117830325 0.0012761045 
21.8874709652 1.5992361651 1.4822176411 167136.7986156965 960385.9264390476 999240.2675062824 73.5623303381 472.3685553220 5707.4351498761 0.0020866793 
20.1877307993 1.5817079370 1.4723852960 125022.1622421453 979634.1233914536 998915.0987886472 51.0042567177 253.0535128604 4944.1680277767 0.0015868022 
21.2126206674 1.5582842650 1.4092896265 88509.7371647205 975931.3667925037 999093.1135251489 26.1628929664 296.8648004957 4550.8925567212 0.0015027795 
22.6156751711 1.5953908527 1.4814942565 263645.7850869850 969779.7767492468 999525.9059674898 129.4760037370 346.4873025473 5447.1162922367 0.0014878264 
20.4438826603 1.6983276590 1.5228576961 124821.0880308021 981528.2537893830 999443.0323705596 81.9168645638 209.9614216607 5111.2059300153 0.0017042170 
19.4915498007 1.7055726526 1.5687384988 87079.7148328984 980352.4169746684 999999.8477767389 59.0902300717 223.3068937170 5474.9925769935 0.0023003310 
21.1128800193 1.6455930897 1.4349074391 200268.3856145979 983192.4292867284 999606.1077700080 101.5990983069 194.8875490025 4567.2230120245 0.0013104248 
20.4003661798 1.6640345352 1.4282667875 267463.9859058237 984491.3954996257 999867.4440084365 135.3048958971 182.6886812733 4386.5724255767 0.0013588558 
20.3302813520 1.6216177439 1.3986387195 301148.2199396983 988115.4535092907 999907.1309830311 118.4146700331 133.3577510592 4030.1270206462 0.0012997410 
22.6838213038 1.5513778862 1.4225294109 400919.7672291276 989554.4689412005 999999.0138606877 118.1591094135 114.7871392735 4085.8620854359 0.0014275034 
20.0271112112 1.5908911125 1.5317026323 869953.5188631618 989644.7503661718 997776.4454725389 399.2902702786 128.2990872379 4933.1841042071 0.0017719013 
19.1073526273 1.6459253431 1.5832306552 800790.1014750045 994205.9353535757 997431.3455694321 438.4782424553 70.3058480667 5057.9747306397 0.0025103592 
17.6311658150 1.6751321127 1.5471978717 832673.9473641152 999999.0135506589 996976.5082810675 495.0985255919 0.1433928533 4599.3721544706 0.0017270368 
18.5507563795 1.7319705796 1.4498739646 810785.2791772913 999999.0148307011 997146.8150983392 450.3694816137 0.1989028125 3767.6505957303 0.0016199033 
18.5507563796 1.7319705796 1.4498739646 810785.2791772916 999999.0148307008 997146.8150983390 450.3694816137 0.1989028125 3767.6505957303 0.0016199033 
21.7312195581 1.6458531037 1.5429393539 915234.6945374554 966606.2720378048 997119.1891249088 539.5572126405 386.9250302988 5897.7997023826 0.0021460424 
23.1647062388 1.5398209446 1.5568546097 897002.7784228306 967610.9354893367 997914.2260368173 392.7738855251 397.7095722284 6284.1933262414 0.0022347768 
23.2366867285 1.6691833650 1.6142279587 704456.2693034466 977675.3072737770 997152.9664967492 461.1382344335 270.2669949562 6218.3881889093 0.0033937243 
23.2237328883 1.8083075629 1.7148171727 774396.1659711050 999999.4324451818 995278.9203669889 797.1245386411 0.4243033751 5963.6295465604 0.0027664667 
23.3343245473 1.8672893608 1.5747020221 844741.9641797405 999999.6765511136 995422.7821051001 820.0535279287 0.4663880555 4704.7015612459 0.0025825186 
22.5694527076 1.5094033033 1.4455886253 993352.6190431716 963252.6191513180 998794.2822482957 292.2252701552 437.8184158348 5487.0979573184 0.0016429700 
22.7014080045 1.5482116064 1.5395130508 975608.7267324566 977061.2430365707 998435.4971327770 375.2036625880 285.3287169954 5606.0081992554 0.0025034310 
23.2927770780 1.6054360792 1.4436464471 999999.7825445636 980826.3506602431 999055.6069158590 319.8497841373 246.4709323852 4424.7880290522 0.0023607416 
22.6982094165 1.5482697450 1.5394592068 975608.7267324566 977061.2430365710 998544.2895068848 375.2036625880 285.3287169954 5606.0081992554 0.0025034310 
21.9130035421 1.6743815355 1.5556246328 974527.5456006490 999999.4911092405 997816.7217448521 516.8037620461 9.5162984792 4621.2076669062 0.0031117231 
19.5880694199 1.7206956270 1.5875471782 965377.4760876186 999999.5317393615 997070.6966419511 724.1881829869 0.8726846524 4993.0172296703 0.0016958535 
23.2062498544 1.7105140083 1.6268549903 937172.0123058080 999999.3141584590 997605.9082805431 636.7068773111 0.4614150438 5315.1280574066 0.0038228448 
16.7989036641 1.7722921613 1.5710307170 950782.7563197040 999999.4207873315 997241.1966945527 713.2166183392 0.6794294663 4683.7894628437 0.0022662303 
22.2670412950 1.8085322415 1.6097579270 917953.6550924839 999999.8691908610 997136.7176673720 767.4584846727 0.8532901507 5169.6879864822 0.0038961003 
20.5206442325 1.7776537587 1.5335247953 953175.7246443531 991195.7232380193 997002.4570782204 744.3250307677 99.4955159681 4729.7129041850 0.0018484707 
22.7038866420 1.6177951290 1.6589390767 966548.0252741873 999999.2886414742 997671.8296320015 599.6663839450 0.1011749423 5481.7210665376 0.0021923656 
23.2970691813 1.6605548590 1.6150425400 976386.0536464332 999999.3560658259 997214.8447249974 688.9940684260 0.0316809320 5294.9410518888 0.0016291538 
22.3393132629 1.8390432305 1.6476058462 940526.0049201463 999999.4682438410 996479.7874185614 899.8543524561 0.9383554444 5492.2097516450 0.0037871988 
23.1319958017 1.7292424182 1.4435978723 968009.5245253589 999314.4291724069 997270.1079336973 669.9522553986 14.0362822888 4266.3243492050 0.0011870969 
17.4468864718 1.7367581742 1.5436491477 948746.6951546723 999777.9412509724 997774.0801917398 597.5474126678 5.1160407971 4452.1120973207 0.0024900339 
23.0373558094 1.7272931115 1.4469600884 968009.5245253587 999927.0032260045 997270.1079336973 669.9522553986 2.1382707187 4266.3243492050 0.0011870969 
21.7712097810 1.7070224680 1.6949806020 926989.6074956298 999940.2707007553 997300.1420436803 719.5005397187 2.2770580204 5842.2427439912 0.0031442277 
22.4194101566 1.8599417123 1.6419561888 919540.4276408269 999934.5601449141 996484.9785354482 928.4794049984 2.5150393404 5396.0403063728 0.0034130216 
22.1107773041 1.7906891336 1.5867103900 904922.8787161186 999902.3114571669 997439.6156800864 697.4824239289 3.6069248847 4955.2006405689 0.0037629243 
23.4779118055 1.7043764674 1.7288877976 929627.2324198522 999916.7206520087 997180.4448740893 769.0937234319 2.8950001093 6128.3200912365 0.0029670574 
21.9112596576 1.6907396798 1.5851494653 892873.4898150769 999876.3028330673 998012.9340896900 529.8338539939 3.6067862562 4894.7325036741 0.0033679325 
22.5324872289 1.8122930117 1.6165494472 905509.8095338328 999942.8550087144 997142.2277058843 772.0733262325 1.9294150294 5244.4198411847 0.0039690391 
22.4035064116 1.6755855277 1.5295385779 889039.0294502033 999867.0282642622 998365.5219760637 441.6965133903 4.1740775297 4359.0680030239 0.0029982572 
21.5274896128 1.7697687240 1.7051280860 940262.6445322102 999950.9697162011 996600.2791253566 875.6109979941 1.8247624222 5884.8094613849 0.0026793913 
20.0615198782 1.7525761281 1.6815530514 916651.4112318226 999868.6904800443 996991.2033736019 796.5307800926 4.3906322151 5680.0876214765 0.0025013910 
23.1669074220 1.6762831665 1.3450428417 921681.8967445093 999924.2041592397 998713.9196765057 328.6835457079 2.8730701224 3090.2316608475 0.0013058378 
20.5518780271 1.7460251875 1.4067215842 937932.4592868380 999918.6719120864 997710.1732020209 543.1618129898 2.8437153759 3620.3305836014 0.0013452179 
23.1669074219 1.6762831665 1.3450428417 921681.8967445096 999924.2041592397 998713.9196765057 328.6835457079 2.8730701224 3090.2316608475 0.0013058378 
23.3889045265 1.8032182350 1.5342347411 975735.4748747321 999999.6034531634 996462.5775288630 863.0215904302 0.6702419908 4632.4096535177 0.0015123144 
23.3889045265 1.8032182350 1.5342347411 975735.4748747316 999999.6034531634 996462.5775288634 863.0215904302 0.6702419908 4632.4096535177 0.0015123144 
22.3927938460 1.7524906918 1.6289502934 907350.8139020314 999857.4038116917 997417.1710775723 684.5427377126 4.6684410695 5361.5212211188 0.0039199179 
22.3927938512 1.7524906917 1.6289502934 907350.8139020314 999857.4038116917 997417.1710775725 684.5427377126 4.6684410695 5361.5212211188 0.0039199179 
22.3927938471 1.7524906918 1.6289502934 907350.8139020314 999857.4038116917 997417.1710775725 684.5427377126 4.6684410695 5361.5212211188 0.0039199179 
18.7505590137 1.8128722608 1.6022006223 929488.8274208312 999909.6851306014 996603.7697623901 797.0750955388 2.2486535224 4974.6832441440 0.0028077634 
19.3781436377 1.7727079458 1.5477828298 899178.5864654054 999853.0549287894 996560.3527624306 623.2425911957 2.3346049953 4496.8203714224 0.0028910589 
17.7408780475 1.6634172978 1.5532010577 999999.3880398531 999930.9415151267 995916.1159645116 573.6746021863 0.7257210486 4617.5464921326 0.0017985979 
21.1866908745 1.7164354863 1.6874004306 958139.4415563070 999971.0903943116 994169.7561493472 748.1283430771 0.6802846336 5751.8991205886 0.0031608245 
19.1874360337 1.6515188668 1.4406447027 953952.3378074091 999946.0566872121 996495.0947481547 397.0225839243 1.3379368968 3724.2892764804 0.0015592032 
19.1874360275 1.6515188667 1.4406447027 953952.3378074091 999946.0566872119 996495.0947481545 397.0225839243 1.3379368968 3724.2892764804 0.0015592032 
17.3571922192 1.7380132151 1.6290808032 978404.2404272349 999980.6971866707 993552.2293606959 745.8088418817 0.8051652243 5179.3246434043 0.0024014768 
20.1881476695 1.6791301137 1.5659933125 958603.3140421710 999962.8964127135 995700.1915614507 529.8932440912 0.7500976358 4651.0482264756 0.0029002238 
22.5479923266 1.8655970426 1.6407513025 942704.8989348364 999942.0993842904 995225.8595978881 987.7716285153 1.3365428720 5311.2764415100 0.0028484847 
22.8452962953 1.5930019836 1.5215633361 965730.6782633506 999960.7027279215 994950.3992983117 372.7305734923 0.9092640113 4235.7546679436 0.0022253392 
23.6112119082 1.5671144119 1.4476790112 967749.7948736278 999985.1989105940 992635.9671049109 344.3371370827 0.4611249127 3937.8565158682 0.0013817823 
20.7885154842 1.8115235088 1.6109805424 934705.2084570988 999973.1327563792 993654.0380173479 792.8679816102 0.9464814552 5115.5451090093 0.0035390860 
20.7037245451 1.6554302376 1.6453633666 969523.8835929700 999982.0670691372 991762.8174616247 611.4805182783 0.4611878516 5322.2631562811 0.0027260170 
22.0833745823 1.8251693758 1.6869996335 947955.3822785090 999980.1996013370 989024.7945900620 939.0957267306 0.9624899579 5760.6394145071 0.0034841590 
20.5136792232 1.7608715909 1.5486682053 927428.2440569680 999998.8949699460 985203.8591096918 739.4143998809 1.3652352656 4673.5003844650 0.0015607600 
23.5066298636 1.8313467332 1.6049515990 947066.2626614473 999989.4725943787 986183.5207387309 831.2136480168 0.6295697717 5087.0870295028 0.0040311434 
19.5546720964 1.6022910168 1.5071797657 2256.4317744134 59646.1165754797 916893.8608329322 0.9229036371 9.2584950548 4327.3464489503 0.0020863942 
22.7941628800 1.5459277317 1.5036203979 2820.5397180167 59646.1165754797 916893.8608329322 0.9229036371 9.2584950548 4327.3464489503 0.0020863942 
20.0572565523 1.5934620827 1.5191176065 2256.4317744134 74557.6457193496 916893.8608329322 0.9229036371 9.2584950548 4327.3464489503 0.0020863942 
17.9085638296 1.6645079396 1.5112099791 2256.4317744134 59646.1165754797 916893.8608329322 1.1536295463 9.2584950548 4327.3464489503 0.0020863942 
19.3181814744 1.6121942931 1.4928818157 2256.4317744134 59646.1165754797 916893.8608329322 0.9229036371 11.5731188185 4327.3464489503 0.0020863942 
21.5366745877 1.6164341843 1.5095088106 2256.4317744134 59646.1165754797 916893.8608329322 0.9229036371 9.2584950548 4327.3464489503 0.0026079928 
20.7004697831 1.5936505124 1.5270804785 2417.6054725857 63906.5534737283 982386.2794638560 0.9888253254 6.9438712911 4636.4426238753 0.0022354224 
22.5469023783 1.5753028717 1.5509025447 2498.1923216719 66036.7719228526 999999.3289452484 1.0217861696 4.6292475274 4790.9907113378 0.0023099365 
20.0885239292 1.6079371067 1.5084926020 2486.6799146596 46560.4889594306 999999.9860228964 1.0170774776 7.9358529041 4768.9124131289 0.0022992916 
20.4491244449 1.6027422966 1.5102579765 2601.8039847828 32561.9105794711 999999.5109156884 1.0641643978 7.2745318288 4989.6953952182 0.0024057403 
21.5782742311 1.6668948538 1.4492201216 2341.0127238916 74011.1173708863 946768.9886584613 0.9574981091 8.7726265096 3783.0488114730 0.0021646014 
22.4082953054 1.6639609155 1.4600690301 2595.4268497030 65029.7756963819 999999.3896468626 1.0615560845 7.3111647746 4069.1011649438 0.0023998437 
21.0896649267 1.6307497001 1.4445656165 2816.8113886677 68545.6347141139 999999.9954307643 1.0014264767 6.0394388774 3900.4511835518 0.0019339187 
21.0086333740 1.6219454528 1.4169370564 3097.0011957949 72995.3937834311 999999.9297841747 1.0406878966 4.4299107887 3687.0035508526 0.0015968816 
21.9380946750 1.6137588119 1.4674655251 2300.9063469732 60352.4275388634 999999.0642225766 0.8119414958 9.0030144058 4293.4658723314 0.0022978352 
22.4698214457 1.5839879763 1.4691660287 2153.6460956083 58013.7534601041 999999.2400411185 0.6871342015 9.8489392214 4405.6482260252 0.0022468310 
21.2500239303 1.6053884737 1.4185783200 3012.8524807293 71659.0085955686 999999.5259342367 0.9693694427 4.9132963976 3751.1077529633 0.0015677364 
23.1887550728 1.5944356513 1.4376601896 2879.9661016210 51140.2678210650 999999.0989295930 0.8401805355 7.7928790869 4046.2444336396 0.0020864422 
21.9120787410 1.6533972739 1.3968051677 2659.3134414369 50908.2437551729 999999.8623139119 0.9865832519 9.9673553823 3886.1265746386 0.0016353463 
22.7936586166 1.6329618337 1.3790846734 2455.9400832033 47646.3711628599 999999.2085699920 0.8802550265 15.2184871801 4189.3956618695 0.0015070186 
20.5879788393 1.6929140465 1.4668421733 2359.8229286320 43055.1961300393 999999.8785118797 1.1964470725 9.3987735778 4477.6531302888 0.0021037647 
19.8491212326 1.7065749179 1.5218413770 2220.7604499109 33370.3204380888 999999.6502390672 1.3865459674 8.4815459498 5114.5788421349 0.0021602608 
19.7547869508 1.6968750795 1.4214669476 2761.2448533081 66605.6984911266 999999.2303053226 1.3125699928 5.4258451378 3802.7881627192 0.0015562003 
21.3375206554 1.6952865220 1.3608040482 3025.3560227617 81082.8945730150 999999.6938698026 1.5425229630 1.2828681059 3627.5253327770 0.0011071404 
19.7385122530 1.6413748486 1.4687221758 2256.4317744134 59646.1165754797 999999.3329194996 0.9229036371 9.2584950548 4327.3464489503 0.0020863942 
20.9771998318 1.6101182787 1.5083983962 2112.1908939287 77032.7968096309 999999.5763249145 0.8389631114 5.4746168171 4395.5347215237 0.0022693122 
23.2792968641 1.6489877738 1.3877360495 2762.3061787319 142135.1693821163 913700.5831300877 0.8906519430 2.5557049479 2996.2736299470 0.0015926884 
22.6831347232 1.5183178236 1.4706628310 2155.4784685222 76371.1436743250 943982.0858503610 0.6175007656 18.8586705052 4589.0835115278 0.0017766770 
20.0242187169 1.5991361473 1.5222613268 1888.4924342872 102134.2100855389 965876.2869290016 0.8991126513 13.2880139414 4743.6128675649 0.0016526224 
21.7230124343 1.5572185160 1.5534122817 1820.4855423154 76955.5520394946 958207.9781427872 0.7602899597 15.2240791108 5132.4375075845 0.0021593449 
20.0242187169 1.5991361473 1.5222613268 1888.4924342872 102134.2100855389 965876.2869290011 0.8991126513 13.2880139414 4743.6128675649 0.0016526224 
22.1516002191 1.6453944678 1.5419984009 1564.9988983315 108548.3857767669 929699.8455287307 0.7565565239 12.1269290622 4540.7283593459 0.0030431424 
22.1516001745 1.6453944706 1.5419984011 1564.9988983315 108548.3857767669 929699.8455287307 0.7565565239 12.1269290622 4540.7283593459 0.0030431424 
20.6941879504 1.6505512409 1.5321834034 1195.0329217489 60057.9380858556 928035.8743794968 0.6915610584 20.7477650378 5217.4497628143 0.0019982780 
22.0442272763 1.6135870453 1.5459807591 1408.4124700148 86367.0413710533 903780.2308251797 0.7987396370 19.7292663973 4987.8635382104 0.0016207192 
19.2993552286 1.6384522110 1.4770287821 1227.0273738721 63769.0905702700 966787.0303837140 0.5980414536 16.4271678635 4720.8434033928 0.0016737390 
23.5709592264 1.5046225946 1.4997942120 1925.9078350943 67706.1964379643 924685.1752701337 0.5699369479 18.9810327719 4851.7366914680 0.0020027957 
18.9393829178 1.6594760478 1.6017850480 1317.9814704469 98066.4197804550 928705.3618074679 0.8006063217 12.0756914581 5051.9572434577 0.0025033083 
19.2238670443 1.6302752679 1.5471729740 1658.7205460791 123644.5684487245 896673.4673508946 0.8040162551 14.5108652752 4411.6190623559 0.0023980338 
22.5262544017 1.6430323867 1.6653018038 1314.5689649636 105243.3031605933 922645.1653979367 0.8509845811 7.1293357924 5387.5929486265 0.0029220198 
21.5035274461 1.7242040810 1.5025326900 978.5787113889 86435.3991663554 969238.9394207946 0.6885524040 10.0765484985 4617.2093653003 0.0014593477 
18.8258418092 1.6790301312 1.4718868808 764.3809463995 54461.3801207515 963392.9596864136 0.3582577571 4.8720713215 3980.6223205180 0.0019950094 
17.3365162023 1.7392739601 1.5540123364 1099.7268851128 132671.7020960049 929305.1491551884 0.7202774199 4.1987762964 4316.3856360323 0.0025032972 
22.8847356229 1.6233538919 1.6263167264 931.2626793763 84323.2642914534 964138.6735861909 0.5935975665 4.9242082822 5334.2364967369 0.0018106037 
17.3365162023 1.7392739601 1.5540123364 1099.7268851128 132671.7020960049 929305.1491551884 0.7202774199 4.1987762964 4316.3856360323 0.0025032972 
22.9732713798 1.8074637149 1.4954818929 1209.6246319677 178317.9245718413 902391.0037514782 0.8826957403 5.1950029748 3699.5688938807 0.0023074551 
22.1143444894 1.7005807510 1.6814507240 672.1875299911 18374.2647651747 975964.4133372937 0.5010869552 0.3033367373 5675.7607918867 0.0033229898 
17.7806201372 1.7068834514 1.4815640317 1021.7354378507 109566.8849731266 956892.5558667508 0.5969134668 5.1078381308 4074.6882965171 0.0015620196 
23.6139485718 1.6748450441 1.6666514442 693.3527642288 93808.5435475993 952036.1416802900 0.4735809039 2.8293854464 5488.4155683120 0.0035177041 
22.9354185395 1.8029889813 1.6684410119 469.8959401518 115585.8528351300 943355.0472365413 0.4294280758 3.4733716386 5496.0348255100 0.0039428129 
16.6756544745 1.7200608881 1.5402505783 886.4960532771 133427.5192498884 946713.6870594394 0.5497702004 5.2746224442 4318.6554784254 0.0021555239 
21.9530350347 1.6954955606 1.5701871858 433.3521011999 13705.1004074681 977645.5059056424 0.2618743439 1.9116408422 5157.9769839129 0.0034358662 
19.8872643887 1.7915776343 1.6556385885 791.0977800315 119198.8523745571 940876.8694647884 0.6975582490 2.0597341796 5235.5667808819 0.0032045016 
19.3577956746 1.7204502013 1.6533259297 1047.1251416721 121345.8092297896 936483.7091724728 0.7823772732 2.4080958881 5180.6220323716 0.0029713850 
19.8872643887 1.7915776343 1.6556385880 791.0977800315 119198.8523745571 940876.8694647884 0.6975582490 2.0597341796 5235.5667808819 0.0032045016 
19.0127301332 1.6983238383 1.6313144716 1104.3219725200 68415.5794721920 961991.1276515449 0.7531987906 2.0339738598 5158.2084901150 0.0028550853 
17.4948049519 1.7758364424 1.5804753411 1011.1006209701 98161.2119610073 959832.2004016647 0.7706335935 2.2196968873 4655.6154799186 0.0025402123 
16.9682920590 1.7031018677 1.5841772619 1188.5545791691 70541.6924800319 980190.7012459612 0.7879257729 1.9511607381 4839.3486170790 0.0020592756 
20.3669225585 1.6400891851 1.6352978612 1256.4253652620 44741.7056313559 979441.2712323706 0.7680206587 1.8038000177 5315.6940362526 0.0024428539 
17.9421860783 1.7664498675 1.5222627680 1159.1037579475 160639.7050891299 950115.2248527261 0.7876425515 4.0155696397 4127.2400609629 0.0021648132 
17.5823175829 1.7305038439 1.4884135251 1319.2520969966 212055.9306899124 947353.7249956331 0.8169290857 5.3868094132 3982.6354451705 0.0016328817 
17.1766571882 1.7335578702 1.5944319065 1699.1555912910 118330.4267815682 961104.7167974792 1.1831838706 2.6268007742 4787.7959144912 0.0026176956 
21.3481673190 1.6750475630 1.6774012699 2162.8695978976 116085.8853720993 970450.4461883991 1.5298109397 2.0855017132 5564.9901406059 0.0028612853 
22.9790526187 1.6988996345 1.7188267945 1571.5819277865 111577.6692998201 947175.9904051430 1.2757670951 2.1678987614 5786.8267034376 0.0028296144 
20.9988542711 1.7935460573 1.5448346849 1300.6209238733 71125.1225320898 949563.8819888956 1.0902505061 2.8343426286 4476.6360906445 0.0017229195 
21.4473374900 1.8019663832 1.5109114533 1319.6853992042 39323.6121788279 955871.3214366500 0.9798311557 1.7983861657 4100.4578177617 0.0022906133 
19.6347680352 1.8202815418 1.5849614079 1680.9635321290 135430.4102563891 928987.0877151175 1.4814689105 3.0712422843 4539.1533014451 0.0023658549 
20.4296658931 1.8164934723 1.6587405293 1896.4680228986 195078.9085601696 906801.7293058233 1.7990103654 3.4088565722 5050.4426626363 0.0030152497 
20.3150442538 1.6936291788 1.6598747108 1410.4044081928 90622.4401102115 959911.8484171511 1.0030480195 2.1644877237 5384.0416391279 0.0029708699 
16.9999651798 1.7505881863 1.5999956939 1731.4529331080 106936.5739483679 954956.8003111151 1.2851323183 2.2577228208 4796.2810363257 0.0024928955 
18.1072358703 1.7289425062 1.6164543241 1946.8689377254 124842.2996565070 957653.2594722249 1.3825732244 1.9694129168 4956.1035091663 0.0028778836 
19.2500553752 1.6634232967 1.6227457364 2179.2287590435 65658.4860777459 958847.0094479984 1.4269107989 2.0112164823 5084.2744519706 0.0020745196 
21.8995543460 1.6577197434 1.6256417267 1802.5226983695 71911.3138220293 963086.1905501307 1.0866672408 1.8839363833 5134.6949866195 0.0031462874 
17.6039238926 1.7475507319 1.5868064081 1728.1336114180 24591.9459583547 959646.3324243447 1.2899049269 1.7052082521 4870.7726244674 0.0022416736 
18.0711701322 1.7503101840 1.5875779513 1537.7602252180 22535.2222818940 968880.4582630133 1.1816347726 1.3326451967 4912.8043692493 0.0020540601 
19.6567304609 1.7187311542 1.6182047146 1741.9843313248 15169.3891716574 970767.9637568607 1.3366716582 1.2860562399 5297.9617726021 0.0020295903 
21.4725041166 1.6672403877 1.6443276356 1967.5319051376 35702.6592313530 970368.3022686875 1.4051745942 1.4390603550 5404.7126863537 0.0019460133 
19.8429659049 1.6751419815 1.6552054486 1779.1788748006 38829.0731034947 972487.8928197536 1.2350528152 1.3754203055 5429.9229536782 0.0024818972 
22.1925891407 1.7011047628 1.6862038391 1837.9819509481 6971.0267130139 977520.4986742049 1.4774787704 0.6747182098 5963.5373629216 0.0025190189 
17.1632916838 1.7528170785 1.5628443160 1852.3942342829 42771.0351473891 966465.4060032684 1.3495816293 1.6528109041 4617.0047029996 0.0020391995 
17.0764461517 1.7473794425 1.5931977314 1797.0880383090 60700.8896063189 955804.3658214908 1.3074324362 1.9130341914 4777.1622103761 0.0025143388 
19.6533203909 1.7739354564 1.5447474246 1817.7145318477 88177.9182169984 942761.7511875476 1.2694294595 2.4360991733 4303.1678551957 0.0028627548 
18.1432376319 1.7842147094 1.6028392263 1536.6929367377 37887.4142956306 963164.5339429806 1.2577699006 1.4762991602 4918.3003087657 0.0025482112 
21.9067544070 1.8391081052 1.5761200310 1321.2734525378 38979.7918277694 959562.6497801270 1.1840675539 1.4949185629 4675.0941199717 0.0028493102 
20.4981970408 1.7495578838 1.5915866392 1840.4095426568 33555.6314508374 961468.4558524254 1.4975557156 1.5528022517 4955.3745904325 0.0017731894 
17.0764461516 1.7473794425 1.5931977316 1797.0880383090 60700.8896063189 955804.3658214908 1.3074324362 1.9130341914 4777.1622103761 0.0025143388 
20.0836431549 1.7623989036 1.5496863839 1773.8194624213 89463.9953614448 944608.5042287107 1.2026499313 2.4007486709 4370.1130489207 0.0030576349 
21.0031719708 1.7648709995 1.4748218003 1791.0473024054 72255.9303874595 950275.3467678475 1.2983664448 2.5297257803 4065.9210514428 0.0014217295 
20.1039803296 1.7297240525 1.5033888540 1931.3865361661 9114.7097988802 970882.3627156911 1.3050809351 1.3955571696 4592.6688576597 0.0016576528 
22.6615906150 1.6990369866 1.5902793690 1819.9608226730 27316.2030154488 961117.2857467905 1.3752384718 1.6383184545 5100.8631670826 0.0016011208 
20.4986469295 1.7095093812 1.6123445694 1864.9383958573 6807.5218486822 972872.6180669654 1.4109044306 1.0124682733 5477.2136873344 0.0020578165 
22.4134233849 1.6088649811 1.6465464428 1807.8521916682 19439.4372103758 979554.1885747686 1.0557184471 1.2152269116 5512.3547167480 0.0024553056 
22.1244329971 1.6066408500 1.6345086276 2138.5449082711 35558.6100371892 971818.2124192573 1.2438289797 1.5172421793 5304.2452059823 0.0021224594 
21.7714281674 1.5976600080 1.6124342286 2093.7641329997 52135.0739854521 969412.2993526645 1.1218603642 1.9350512619 5075.5737251494 0.0021127025 
18.8272938967 1.6708716053 1.6134044780 1840.0525043859 34595.4829445588 969284.9700221603 1.2127956297 1.6814489493 5125.8303602371 0.0020531129 
18.1241404204 1.7055385741 1.6028805213 1690.8063024433 34113.9193982436 968018.3488236121 1.1972789547 1.7635523342 5036.6229373645 0.0020184396 
20.1039803292 1.7297240525 1.5033888540 1931.3865361661 9114.7097988802 970882.3627156911 1.3050809351 1.3955571696 4592.6688576597 0.0016576528 
22.2183966239 1.6309979976 1.5998455927 1831.6612024869 16996.7572110343 977299.6583317893 1.1570702245 1.5470117016 5330.9681255012 0.0017166077 
18.2380119069 1.6629483024 1.5539346117 1721.3708544620 31225.1162042117 969106.2004689430 0.9186771979 1.9427444717 4617.5965135782 0.0024183114 
18.9811630002 1.6865730935 1.4387059191 1520.2476234206 48926.8112396926 969795.1587353039 0.7010077091 2.5058673862 3698.9723977701 0.0016554897 
23.1319036230 1.5587075948 1.5228971016 2571.3233458783 1615.8205166461 998451.1675019485 1.1173569781 0.8559151657 6368.6546853442 0.0023335069 
20.1929421295 1.6085506523 1.5722934532 2251.3549410222 5365.2651577632 984666.7651088198 1.2112189566 1.1257361677 5480.6617715019 0.0019955799 
21.3710937568 1.6840030575 1.5085229020 2165.6107393783 24158.0369454694 967596.9195379319 1.4070195252 1.7717287809 4622.7025518160 0.0013901712 
18.5806948545 1.6451636601 1.5900006730 2047.8818033197 27016.1970153197 976600.9417444979 1.1700274161 1.4841264211 4964.5073702775 0.0021806224 
18.8770174333 1.6842913417 1.6086844166 2097.0761067605 14432.8560885541 968337.2359828249 1.4358934081 1.3450020539 5233.6679975203 0.0020692129 
19.0753465886 1.6398288500 1.4737683631 1636.2990743200 22000.0607079629 979901.7719388638 0.6777237591 1.8971322373 4082.1972024759 0.0019285205 
18.8668857933 1.6355986008 1.4795491994 1855.1823259920 24430.0170474836 980749.6386072001 0.8938905536 1.8197163502 4308.4508965800 0.0015051651 
22.0081548843 1.5905968926 1.3933877002 1734.2354356078 29428.5975269484 986955.8399193876 0.6228891263 2.0570734983 3845.8423461099 0.0012231412 
20.0740943204 1.6022926444 1.5524682255 1697.9538609781 14782.5447911438 985247.8747861697 0.7761561589 1.4067003573 4829.6301550741 0.0022170622 
23.3559328682 1.5735047863 1.5473047489 2056.1047368214 35118.1876463310 982223.3221801575 0.8162676722 1.6571745954 4582.5391311111 0.0023441676 
18.1243694475 1.6704977939 1.4964710956 2494.1153250837 33572.4075639353 970069.0957096822 1.3780856654 1.8485969184 4314.4053873725 0.0015445972 
20.9087443546 1.7160615381 1.3992149689 2092.6229764064 59578.6244751102 965426.6160618330 1.0179193759 2.5827438851 3431.2586593807 0.0014572483 
21.9275764363 1.6593714670 1.3393778144 2308.8793064193 47231.2433203510 970299.7749453931 1.0156514763 2.5382443357 3509.3420003489 0.0010655274 
20.6602433860 1.5898702178 1.4691607039 1056.1024704682 25235.2128507826 981525.8929158039 0.3739339760 2.0877439785 4104.4827567232 0.0017555681 
17.2729629767 1.6633877770 1.5229752615 2907.1900202467 49227.3201947417 971841.6228457855 1.5296494248 1.9743539678 4351.2424057168 0.0018547486 
17.3591620417 1.6622226000 1.5443572936 3832.7337951360 61223.3738667212 966999.4878107761 2.1075071492 1.9176589624 4474.6222302136 0.0019043388 
22.3606546252 1.5824526059 1.6091361389 2367.8440339456 15353.8369680173 988390.2916280264 1.1969748174 1.2893297976 5322.5703804402 0.0022808086 
20.9621652495 1.6111911581 1.5987202092 3033.1807816392 51033.4796666088 976340.4270907558 1.6855278794 1.8012836054 5026.0241739063 0.0019101901 
19.8646517321 1.6228311547 1.4720946154 1860.9473579589 14588.7431172065 983130.5615081221 0.7160656094 1.7455656926 4184.0954300454 0.0020138254 
19.2291769067 1.6704837580 1.4165383464 1648.8600347512 26608.1453919222 982371.2600493820 0.7427715808 2.1160095691 3795.6947330283 0.0014288538 
23.2392750348 1.6252669851 1.3985709753 1344.1502732479 10439.9888997145 988453.3905602227 0.4053859974 1.7825451376 3727.7108836609 0.0018059311 
19.2570398482 1.6255579586 1.5013102445 1522.4727499523 20551.6175549121 988333.0336667643 0.6430796788 1.6754746990 4332.2932984094 0.0020681739 
22.7894597717 1.5637811318 1.5372875460 1828.9898245417 26171.8804369661 985779.5498563300 0.7054053484 1.6000232507 4585.1565236536 0.0020938035 
20.7578417832 1.7009625406 1.4786576623 1293.1962396844 13671.7556595184 994637.3767246455 0.6477995729 1.6433195452 4230.5641380345 0.0023907944 
20.4729359123 1.6629270149 1.5248636211 1582.8150466763 16881.9969504710 996868.8086454631 0.7709751416 1.4747744021 4585.6980495696 0.0027276616 
21.5683066568 1.7322650195 1.4734349795 968.3545149498 15102.3933619371 995931.0620883133 0.5362653072 1.6766949855 4144.6278596078 0.0023219778 
20.4911406225 1.7419041561 1.4982392542 872.6855198470 18514.2321802777 998568.6259143408 0.5192407835 1.5939986148 4304.9959975853 0.0024853856 
23.2548392014 1.6745096337 1.4647564370 1227.8331807139 18772.1272602867 997636.9207307999 0.5215630338 1.7012301617 4029.8565206444 0.0025634509 
19.8396543343 1.6409475908 1.5176437463 1596.4885841620 15243.9061350900 994691.6797234446 0.7221164256 1.4761043801 4539.1070809519 0.0024445667 
21.6957330554 1.5771716677 1.5527959780 2095.6218557285 15667.3843779049 992236.4343305179 0.8850036394 1.3612111650 4843.9549540723 0.0022039872 
19.3481945868 1.6291399818 1.4430969813 1680.4481575206 10771.2636055688 993029.0428859366 0.6517519533 1.6581406036 4156.0082394429 0.0017096678 
21.2558081776 1.7721619915 1.4950581418 850.2499983278 17721.4577695707 995022.0734188687 0.5684726829 1.6672034320 4277.2911499810 0.0022400091 
19.4574203030 1.6343250701 1.5231648085 1452.9018921352 22414.6953604841 996573.6402953021 0.6561505719 1.5247110939 4497.3851561871 0.0023000064 
18.6809150711 1.6415217403 1.5316701449 1431.4018974422 23457.7539302103 994860.7857102009 0.7734350036 1.5483747474 4716.9437301949 0.0016660371 
22.1217290168 1.5657445755 1.4856990023 1940.8573169413 11428.0841183203 995595.1706328787 0.6332661008 1.4694665038 4422.1313983256 0.0020304190 
21.0601776102 1.5767138996 1.4718566856 2256.5180122159 16204.5909196119 994499.1664142206 0.8805900513 1.6504031301 4415.9260756173 0.0014984109 
23.5709252431 1.6422025400 1.5384589493 1430.5303700296 14878.2843461043 999999.4754376010 0.6704129492 1.2678524369 4766.8702884352 0.0031751811 
21.0049898660 1.6246477317 1.4147654578 1857.3852771895 10425.1224966646 995362.6097067422 0.6266362373 1.7487605431 3938.2307683750 0.0017125404 
22.1569287582 1.7006353832 1.4824049143 1534.9636207871 17330.6643225044 999065.5025625556 0.7569284052 1.6807548503 4216.4194966776 0.0026612765
[truncated: 8,367,301 more chars]
