# Supplementary material for: Physiologically Realistic and Validated Mathematical Liver Model Revels Hepatobiliary Transfer Rates for Gd-EOB-DTPA Using Human DCE-MRI Data
Source: PLoS One. 2014 Apr 18;9(4):e95700. doi: 10.1371/journal.pone.0095700 (PMC3991717; doi:10.1371/journal.pone.0095700)
Supplement: File S1 — Scripts and models. This file contains all relevant model definitions and scripts used in this work. (TGZ) [file pone.0095700.s001.tgz › Supplementary/M8/validateParam.m]

function validateParam(in, model)
% Checks if the paramter vectors which pass the ad hoc constraint can fit 
% the validation data.
% inputs:
% 1) results from the ad hoc constraint
% 2) model name


pLoc = find(in.okLoc(:,1));

% Settings
% Simulation settings
options = [];
options.maxnumsteps = 1e8;
options.abstol = 1e-10;
options.reltol = 1e-10;
options.minstep = 0;
options.maxstep = inf;

% Load data
load EXPDATA
simTime = 0:1:(EXPDATA.time(end)+1.37*60*60);
hLoc = simTime == 3*60*60;

% Output filename
fileName = 'pVectValidate';

% Model name
modelName{1} = strcat(model, '_s_MRI');
modelName{2} = strcat(model, '_s_Serum1');
modelName{3} = strcat(model, '_s_Serum2');
modelName{4} = strcat(model, '_s_Serum3');

icOrig = SBinitialconditions(modelName{1});
resid = zeros([numel(pLoc) 9]);
passed = zeros([numel(pLoc) 9]);

% Simulate
for j = 1 : numel(pLoc)
    try
        % Simulate vector
        for i = 2 : 4
            simData{i} = feval(char(modelName{i}), simTime, icOrig, in.param(pLoc(j),:), options);
        end
        if in.scale(pLoc(j),2) == 0 % If there is no pre-calculated scaling for this vector, calculate one.
            in.scale(pLoc(j),2) = lscov([simData{2}.statevalues(EXPDATA.timeSerumLoc,2); simData{3}.statevalues(EXPDATA.timeSerumLoc,2); simData{4}.statevalues(EXPDATA.timeSerumLoc,2) ],...
                EXPDATA.scaleing.serum, EXPDATA.scaleing.serumSD);
        end
        % Serum 0.2 mmol/KGBW
        resid(j,1) = sum(((simData{2}.statevalues(EXPDATA.timeSerumLoc,2).*in.scale(pLoc(j),2) - EXPDATA.serum{1}.mean).^2) ./ EXPDATA.serum{1}.SDsq);
        if resid(j,1) < 16.919 % Chi2inv(0.95,9)
            passed(j,1) = 1;
        end

        % Serum 0.35 mmol/KGBW
        resid(j,2) = sum(((simData{3}.statevalues(EXPDATA.timeSerumLoc,2).*in.scale(pLoc(j),2) - EXPDATA.serum{2}.mean).^2) ./ EXPDATA.serum{2}.SDsq);
        if resid(j,2) < 16.919% Chi2inv(0.95,9)
            passed(j,2) = 1;
        end

        % Serum 0.5 mmol/KGBW
        resid(j,3) = sum(((simData{4}.statevalues(EXPDATA.timeSerumLoc,2).*in.scale(pLoc(j),2) - EXPDATA.serum{3}.mean).^2) ./ EXPDATA.serum{3}.SDsq);
        if resid(j,3) < 16.919 % Chi2inv(0.95,9)
            passed(j,3) = 1;
        end
        
        resid(j,4) = sum(resid(j,1:3));
        % Check all serum measurements
        if resid(j,4) < 40.113
            passed(j,4) = 1;
        end

        % Check the eliminations
        bile(1) = simData{2}.statevalues(hLoc,6);
        bile(2) = simData{3}.statevalues(hLoc,6);
        bile(3) = simData{4}.statevalues(hLoc,6);
        
        
        urine(1) = simData{2}.statevalues(hLoc,7);
        urine(2) = simData{3}.statevalues(hLoc,7);
        urine(3) = simData{4}.statevalues(hLoc,7);
        
        fractBile = (bile ./ (bile + urine))*100;
        
        % All elimations
        resid(j,5) = sum( ((fractBile - EXPDATA.fecesMean).^2) / (EXPDATA.fecesSD.^2));
        if resid(j,5) < 7.8147
            passed(j,5) = 1;
        end
        
        % All data
        resid(j,6) = resid(j,5) + resid(j,4);
        if resid(j,6) < 43.773
            passed(j,6) = 1;
        end
        
        % 0.2 mmol/KGBW, serum + elim
        resid(j,7) = resid(j,1) + ( ((fractBile(1) - EXPDATA.fecesMean(1)) .^2) / (EXPDATA.fecesSD(1).^2));
        if resid(j,7) < 18.307
            passed(j,7) = 1;
        end
        
        % 0.35 mmol/KGBW, serum + elim
        resid(j,8) = resid(j,2) + ( ((fractBile(2) - EXPDATA.fecesMean(2)) .^2) / (EXPDATA.fecesSD(2).^2));
        if resid(j,8) < 18.307
            passed(j,8) = 1;
        end
        
        % 0.5 mmol/KGBW, serum + elim
        resid(j,9) = resid(j,3) + ( ((fractBile(3) - EXPDATA.fecesMean(3)) .^2) / (EXPDATA.fecesSD(3).^2));
        if resid(j,9) < 18.307
            passed(j,9) = 1;
        end
        
    catch simFail
        disp('Simulation crashed, @ simulation for data:  ... ->' );
        disp(in.param(j,:));
        disp(simFail)
        return;
    end

end
save(fileName, 'resid', 'passed');
end
