# Supplementary material for: Physiologically Realistic and Validated Mathematical Liver Model Revels Hepatobiliary Transfer Rates for Gd-EOB-DTPA Using Human DCE-MRI Data
Source: PLoS One. 2014 Apr 18;9(4):e95700. doi: 10.1371/journal.pone.0095700 (PMC3991717; doi:10.1371/journal.pone.0095700)
Supplement: File S1 — Scripts and models. This file contains all relevant model definitions and scripts used in this work. (TGZ) [file pone.0095700.s001.tgz › Supplementary/M8/runPL.m]

% Script for running the PL-analysis
% Model: M8

paramV = [1.5257 3.2848e+03 4.6077e+03 9.9998e+05 9.3272e-01 2.0502e+00 5.3270e+03 1.8196e-03];

pNames{2} = 'Km1'; pNames{3} = 'Km2'; pNames{4} = 'Km3';
pNames{5} = 'Vmax1'; pNames{6} = 'Vmax2'; pNames{7} = 'Vmax3';
pNames{8} = 'kdiff'; pNames{1} = 'scaleDCE'; 

costFn = 'costFunctionPL';
load EXPDATA

modelName = 'M8_s_MRI';

optSet = [0.001 50 25 0];
maxIter = 1e4;
varStep = [0.01 0.05];
stepSize = [0.1 0];
secparam = [1];

lb = [1e-2 1e-6 1e-6 1e-6 1e-6 1e-6 1e-6 1e-4];
hb = [1e+2 1e+6 1e+6 1e+6 1e+6 1e+6 1e+6 1e+2];

output = raueParamEst(paramV, modelName, EXPDATA, costFn, hb, lb,...
    'secParam', secparam, 'pNames', pNames, 'optset', optSet,...
    'maxIter', maxIter);
