# Supplementary material for: Physiologically Realistic and Validated Mathematical Liver Model Revels Hepatobiliary Transfer Rates for Gd-EOB-DTPA Using Human DCE-MRI Data
Source: PLoS One. 2014 Apr 18;9(4):e95700. doi: 10.1371/journal.pone.0095700 (PMC3991717; doi:10.1371/journal.pone.0095700)
Supplement: File S1 — Scripts and models. This file contains all relevant model definitions and scripts used in this work. (TGZ) [file pone.0095700.s001.tgz › Supplementary/M8/raueParamEst.m]

function [output] = raueParamEst(paramV, modelName, expData, costScript, hb, lb, varargin)
% Estimates parameter uncertainty based on profil likelihood according 
% to Raue et al.
%
% [output] = raueParamEst(paramV, modelName, expData, costScript, hb, lb)
% [output] = raueParamEst(paramV, modelName, expData, costScript, hb, lb,'Property name','Property value',...)
%
%
% Include the following global parameters in your costFunction.
%
% - EXPDATA     The experimental data.
% - MODELNAME   Name of the MEX-compiled model.
% 
% Example (simulation call in the costFunction):
% simData = feval(char(MODELNAME),simulationTime,ICORIG,param,COSTOPTIONS)); 
%
% Optional
% - COSTOPTIONS Settings for model simulations.
% - ICORIG      The inital conditions.
%
% Input:
% #########################################################################
% paramV        Parameter vector to start from.
% modelName     Name of the MEX-compiled model.
% expData       Either the name a function that returns the expdata (can
%               include function handles) OR struct/array with experimental
%               data that cost function can work with.
% costScript    Name of the cost function, excluding '.m'. 
% hb            Upper bounds for the parameters.
% lb            Lower bounds for the parameters.
%
% Optional properties:
% varTemp       'on'  - Turn on adaptive iteration count per tempertuare
%                       level, which will drastically increase computational 
%                       time and possibly precision. The no of iterations 
%                       will start at nParam*/iterations per level/ and will
%                       stop increasing at nParam*10*/iterations per level/, 
%                       based on the distance to the cut-off.
%               'off' - Constant no of iterations (default).
% maxIter       The maximal amount of steps in each direction that the
%               alogroithm will check.
%               Default: [100]
% method        The method for chooseing step sizes.
%               'log' - An adaptive stepsize based on the distance to the
%                       cut-off limit, calculated in log space (default).
%               'lin' - Fixed linear step size, will be reduced at 90% of
%                       the cut-off limit (se 'stepSize').
% varStep       Used if method = 'log'
%               A 2 element vector where the first value is the the distance
%               left to the cut-off for when to terminate the adaptive
%               distance. The second value controlls the distance (the
%               lower the value is the shorter steps are taken).
%               Default: [0.01 0.01]
% stepSize      Used if method = 'lin'
%               A 2 element vector where the first value is the inital step
%               size and the second value is how much the step size should
%               be reduced once the cost is within 10% of the limit. The
%               values are fractions of 1.
%               Default: [0.01 0.9]
% plot          Settings for the plot function, this function will present
%               in real time the progress of the algorithm.
%               'log' - Use logarithmic x-axis (default).
%               'lin' - Use linear x-axis.
%               'off' - Do show any figures.
% optSet        Simulations settings
%               - Temperature start (multiplied with the inital cost).
%               - Max iterations per temperture level (multiplied with no 
%                 of param).
%               - Max iterations on the final temperature level (multiplied 
%                 with no of param).
%               - No of restart points.
%               Default: [0.1 50 100 0]
% overLim       'on'  - Continue the evalution past the cut-off.
%               'off' - Stop once the cut-off is reached (default).
%
% pNames        Cell array of strings with parameter names (otherwise theese
%               will be taken from the model). Applicable if the model is
%               not made in SystemsBiology ToolBox.
% iCorig        Vektor with inital conditions (otherwise theese will be taken
%               from the model). Applicable if the model is
%               not made in SystemsBiology ToolBox.
%
% Output:
% #########################################################################
% output{i}.    Where i corresponds to the location of the parameter in the
%               vector
% .pCI(:)       Parameter intervall
% .pVal(:)      Vector with the parameter steps.
% .cost(:)      Lowest cost function value for each step.
% .pVect(:,:)   The parameter that yields the lowest cost for each step.
% .step(:)      A vector with the step fractions.
% .pName        The parameter name.
% .pStartLoc    Location of the inital vector in the outputs.
% .passedLoc(:) Vector with the index of the parametervalue the pass the
%               test (only usefull if the algrotihm goes passed the
%               cut-off i.e. overLim = [1]).
%
% #########################################################################
%
%
% Last updated: 120318
% Auth.: Mikael Forsgren
% m.f.forsgren@gmail.com
% 
% Embedded optimization algorithm from
% SBtoolbox.org
% Main optimzation function auth: Henning Schmith
%
% To be implemeted:
% -Adaptive increases step size (if there is no significant change in cost
%  over a long period of iterations the step size should be increased).
% -Choose a subset of parameters to investigate
% -Est time remaining
% -Local optimization algorithm
% 
% 
% #########################################################################
%
% If you want to use your own optimization algorithm
%
% Include this in your costFunction:
% - CURPARAM    A vector in which the first value is the current value for
%               the parameter that is being steped. The second value is the
%               location in the parameter vector of that parameter.
% - PARAMSTR    A line of code which inserts the fixed parameter in to
%               parameter value given from the optimization algorithm so 
%               that the costFunction may work as intended. 
%
%               Example:
%               global CURPARAM PARAMSTR
%               >eval(PARAMSTR)
% Additional input
% optStr        A string for executing the optimization. 
%               !NOTE! It must return a costFunction value and parameter 
%               vector (without the fixed parameter value), named according
%               to:
%               X    - parameter vector
%               fval - costFunction evaluation
%               The script will have the startGuess namned to: 'pVectOpt'.
%               The fixed paramter exists in the global variable CURPARAM.
% extOtions     A variable namne that might be used for external optimization
%               options. Which will overwrite the options set in the
%               script. In the function call this new global variable is 
%               namned 'OPTIONS'. This script will alter the .tempstart,
%               .maxitertemp, .maxitertemp0, .lowbounds and .highbounds 
%               parts of this array.
% Example:
% optStr = ['[X,fval,dummy] = simannealingSBAOClusteringRaue(@myCostFunctionA,pVectOpt,OPTIONS);'];
%
% #########################################################################
% 
% If you use parameters that are not inluced in the SBmodel per se.
%
% Include this in your costFunciton:
% - SECPARAM    A vector with two values:
%               1) Boolean for flagging of secondary param.
%               2) No of the secondary parameter, so that multiple auxliary
%               paramters can be used.
%               3) The fixed value.
% - SECPARAMOPT Fill this varaible in the costfunction with the calculted
%               for the secondary param.
% 
% secParam      For usage if a parameter in the model is not calcultedusing
%               the ordinary approach, i.e. scaling calcaulted with lscov.
%               The scaling paramter is included in 'paramV' input.
%               secParam is defined as follows:
%               secParam.loc  - location in paramV where the paramter(s) is
%                   located.
%
%  You must included the optional input 'pNames'. With the name of the
%  secondary paramter(s). Also, the 'hb' and 'lb' must include boundaries
%  for the secondary parameter.

%%%%%%%%%%%%%%%%%%%%
%% GLOBALS etc... %%
%%%%%%%%%%%%%%%%%%%%
format short e
format compact
close all

global EXPDATA          % Experimental data
global MODELNAME        % Model name string (MEX-file)
global ICORIG           %#ok<NUSED> % x(t=0)
global COSTOPTIONS      %#ok<NUSED> % Numerical solver settings
global CURPARAM         % Vector for keeping track of the parameter that is currentely locked
global PTRYSTR          %#ok<NUSED> % Reconstruction of parameter vector in the optimization algorithm
global NPARAM           % No of parameters
global H                % Figure handele
global OPTSET
global OPTIONS
global PARAMSTR         %#ok<NUSED>
global I
global PLOPTIONS
global SECPARAM
global SECPARAMOPT

%%%%%%%%%%%%%%%
%%  SETTINGS %%
%%%%%%%%%%%%%%%
tStart = tic;

% Input handling, x(t=0)
if ischar(expData)
    dataStr = ['EXPDATA = ' expData ';'];
    eval(dataStr)
else
    EXPDATA = expData;
end

% Call the settings handler
NPARAM = length(paramV);                % No of parameters
MODELNAME = modelName;
pNames = optProp(varargin);

% Calculate start cost
if ~PLOPTIONS.useSecParam
    cststr = ['startCost = ' costScript '(paramV);'];
else
    SECPARAM(1) = 0;
    cststr = ['startCost = ' costScript '(paramV(PLOPTIONS.redParamLoc));'];
end
eval(cststr)

[paramV startCost] = preOptParam(paramV, startCost, costScript, lb, hb);
%%%%%%%%%%%%%%%%%%%%%%
%% THE OPTIMIZATION %%
%%%%%%%%%%%%%%%%%%%%%%

chiStep = chi2inv(0.95,1);
costStep = startCost + 0.90*chiStep;    % Limit for reducing the step size
costLim = startCost + chiStep;          % Set the cost limit
errorFlag = zeros([NPARAM, 2]);

for I = 1 : NPARAM                              % Run for each parameter
    curCost = startCost;                        % Initiate curent cost
    nCount = 1;                                 % Internal counter
    if (PLOPTIONS.useSecParam) && ~any(ismember(PLOPTIONS.secParam,I))
        CURPARAM(1) = find(PLOPTIONS.redParamLoc == I);     % Loc for the stepped parameter
    elseif (PLOPTIONS.useSecParam) && any(ismember(PLOPTIONS.secParam,I))
        CURPARAM(1) = 0;
    else
        CURPARAM(1) = I;
    end
    CURPARAM(2) = paramV(I);                    % Value of the stepped parameter
    constParam = paramV(I);                     % Remeber the inital value
    pStep = PLOPTIONS.stepSize(1);              % Step length in percent
    curRun = 1;                                 % Keeping track of process
    doSmaler = 1;                               % Swith for reduced step size
    pctStep = 1 - pStep;                        % Step
    x = []; y = [];                             % x,y vectors for the plot functionality
    storeLoc = 1;                               % location in the temporary data storage
    pctLeft = 1;                                % Step percent
    stepReset = 1;                              % Flag for step reset
    SECPARAM(1) = 0;
    
    % Empty data holders
    temp.pVal = []; temp.cost = []; temp.pVect = []; temp.step = [];
    
    % Set temperature and interations for the optimization.
    OPTIONS.tempstart = OPTSET(1)*startCost;        % InitialTemp
    OPTIONS.MaxRestartPoints = OPTSET(4);           % Number of parallel valleys which are searched throug
    resetIter;                                      % Set the inital itertemp and itertemp0
    
    tempLevels = tempCount;
    
    % Construct the parameter values vector for simannealingSBAOclustering costFunctin call.
    setPTRYSTR;
    
    % Parameter vector & bounderies
    %{
    pVectOpt = paramV;
    pVectOpt(PLOPTIONS.paramLoc(I)) = [];
    if PLOPTIONS.useSecParam
        pVectOpt(PLOPTIONS.secParam.loc) = [];
    end
    %}
    pVectOpt = paramV;
    OPTIONS.lowbounds = lb;
    OPTIONS.highbounds = hb;
    if ~PLOPTIONS.useSecParam
        OPTIONS.lowbounds(I) = [];
        OPTIONS.highbounds(I) = [];
         pVectOpt(I) = [];
    else
        OPTIONS.lowbounds([I PLOPTIONS.secParam]) = [];
        OPTIONS.highbounds([I PLOPTIONS.secParam]) = [];
        pVectOpt([I PLOPTIONS.secParam]) = [];
    end
    
    % Handle secondary paramters
    if (PLOPTIONS.useSecParam) && (ismember(I, PLOPTIONS.secParam))
        SECPARAM(1) = 1;
        SECPARAM(2) = find(PLOPTIONS.secParam == I);
    end
    
    %{
    % Parameter bounderies & check for violations
    OPTIONS.lowbounds = lb;
    OPTIONS.highbounds = hb;
    OPTIONS.lowbounds(I) = [];
    OPTIONS.highbounds(I) = [];
    if  any(pVectOpt < OPTIONS.lowbounds)
        error('Parameter low bounds is violated')
    elseif any(pVectOpt > OPTIONS.highbounds)
        error('Parameter high bounds is violated')
    end
    %}
    
    % Define the optimization call
    if ~PLOPTIONS.auxOpt
        PLOPTIONS.optStr = ['[X,fval,dummy] = simannealingSBAOClusteringRaue(@' costScript ',pVectOpt,OPTIONS);'];
    end
    
    % Seed output
    disp('****************************')
    disp(['Evaluating parameter: ' pNames{I}])
    disp(['No ' num2str(I) ' of ' num2str(NPARAM)])
    disp('****************************')
    disp('Iteration  Temp levels.   Iter. temp  Iter. temp0   Param. Value      p0 fVal     Current fVal    Limit fVal')
    
    while curRun < 3  % Run as long as the current cost is lower than the limit
        
        % Step the new parametervalue
        if PLOPTIONS.useLg10
            getLgStep(pctLeft, curRun, stepReset, lb, hb, doSmaler);
        else
            CURPARAM(2) = CURPARAM(2) - constParam*pStep;
        end
        if (PLOPTIONS.useSecParam) && (ismember(I, PLOPTIONS.secParam))
            SECPARAM(3) = CURPARAM(2);
        end
        
        % Check the new value for boundery violation, main optimization
        if ((CURPARAM(2) > lb(I)) && curRun == 1) || ((CURPARAM(2) < hb(I)) && curRun == 2)
            boundChk = 1;
            
            % Optimize
            eval(PLOPTIONS.optStr);
            
            % Find the lowest cost and set it as current
            [curCost, curLoc] = min(fval);
            
            % Output
            fprintf(' %3.0f           %2.0f           %4.0f         %4.0f       %12.6e %12.6g  %12.6g   %12.6g \n', storeLoc, tempLevels, OPTIONS.maxitertemp, OPTIONS.maxitertemp0, CURPARAM(2), startCost, curCost, costLim);
            
            % Reusing the latest results for startguess.
            pVectOpt = X(curLoc,:);  %#ok<NODEF>
            
            % Check if fVal is below the limit. If it is below the limit
            % store the data.
            if ((curCost <= costLim) &&  ~PLOPTIONS.overLim) || PLOPTIONS.overLim
                
                % Temporary data holder
                [temp storeLoc] = tempData(X, pctStep, storeLoc, temp, curCost, curLoc);
                
                % Calculate the distance to the limit.
                pctLeft = (costLim-curCost)/chiStep;
                
                % Set variable temperature.
                if PLOPTIONS.varTemp && (curCost <= costLim)
                    OPTIONS.maxitertemp = ceil((OPTSET(2)/pctLeft))*NPARAM;         % Max-iterations per temp
                    OPTIONS.maxitertemp0 = ceil((OPTSET(3)/pctLeft))*NPARAM;        % Max-iterations per temp0
                    
                    % Only allow for atmost 10x increase in iterations.
                    if OPTIONS.maxitertemp0 > OPTSET(3)*NPARAM*10
                        OPTIONS.maxitertemp = OPTSET(2)*NPARAM*10;         % Max-iterations per temp
                        OPTIONS.maxitertemp0 = OPTSET(3)*NPARAM*10;        % Max-iterations per temp0
                    end
                end
                
            end
            
            % Set the new step, linear steps
            pctStep = pctStep - pStep;
            
            if PLOPTIONS.plot ~= 0
                % Plotting in real time the cost function values
                x(end+1) = CURPARAM(2);         % Define x-vector
                y(end+1) = curCost;             % Define y-vector
                if nCount == 1                  % Seed the plot
                    initFigure(x,y,pNames,startCost,costLim,lb,hb,constParam)
                end
                refreshdata(H(1), 'caller')
                drawnow;
            end
            
        else
            boundChk = 0;
        end
        
        % Reduce the step size if there is only 5% left to the limit.
        if (curCost > costStep) && doSmaler && ~PLOPTIONS.useLg10
            disp(['Reached 90 % of the cut-off, reducing the step size with ' num2str(PLOPTIONS.stepSize(2)*100) ' %...'])
            pStep = pStep*(1-PLOPTIONS.stepSize(2));
            doSmaler = 0;
        elseif doSmaler && stepReset && (pctLeft < PLOPTIONS.varStep(1))
            disp(['Reached ' num2str((1-PLOPTIONS.varStep(1))*100) ' % of the cut-off, terminating adaptive step size...'])
            doSmaler = 0;
        elseif (curCost > costLim) &&  ~doSmaler && PLOPTIONS.overLim && stepReset
            disp('Passed the cut-off...')
            disp('Resetting step size...')
            switch curRun
                case 1
                    pStep = PLOPTIONS.stepSize(1);
                case 2
                    pStep = -PLOPTIONS.stepSize(1);
            end
            resetIter;
            stepReset = 0;
        end
        
        % Stop after a preset of iterations OR if the cost is above the limit OR if the new parameter value is out of bounds.
        if (nCount >= PLOPTIONS.maxIter) || ((curCost > costLim) &&  ~PLOPTIONS.overLim)  || ~boundChk
            
            % Flag for failure
            if (nCount >= PLOPTIONS.maxIter) && (curCost < costLim)
                errorFlag(I,curRun) = 1; % Failed to converge
            elseif ~boundChk
                errorFlag(I,curRun) = 2; % Reached parameter bounds
            end
            
            pStep = -PLOPTIONS.stepSize(1);                 % Switch direction of the step
            pctStep = 1 - pStep;                            % Ste the new step size
            curRun = curRun + 1;                            % Keep track of the direction of the algorithm (stops if curRun >= 3)
            CURPARAM(2) = constParam - constParam*pStep;    % Reset the fixed parameter
            nCount = 1;                                     % Reset the current counter
            resetIter;                                      % Reset the iterations
            pctLeft = 1;
            
            % Resort the vectors for the plot function (otherwise a line
            % will be draw form the leftmost edge to the center).
            [x, xI] = sort(x);
            y = y(xI);
            
            % Resetting start guess
            pVectOpt = paramV;
            if ~PLOPTIONS.useSecParam
                pVectOpt(I) = []; %#ok<*NASGU>
            else
                        pVectOpt([I PLOPTIONS.secParam]) = [];
            end
            
            % Reset step size flags
            doSmaler = 1;
            stepReset = 1;

            % Display the reason for swithcing direction or algorithm
            % termination.
            if (curCost > costLim) && (~PLOPTIONS.overLim)
                disp('Passed the cut-off...')
            elseif nCount >= PLOPTIONS.maxIter
                disp('Reached iteration limit...')
            elseif  ~boundChk
                disp('Parameter boundary violated...')
            end
            if curRun == 2
                disp('Switching direction...')
            end
            
        end
        
        % Internal counter
        nCount = nCount + 1;
    end
    
    try
    % Sorting out the data and aseembling output structure. Inserting
    % inital values in the set.
    disp('Sorting data...')
    output{I} = dataSort(storeLoc,constParam,startCost,paramV,pNames,temp,costLim,errorFlag(I,:));
    
    if PLOPTIONS.plot ~= 0
        % Update the figure
        updateFigure(output, costLim, pNames, errorFlag(I,:))
    end
    catch
    end
    
end
try
printResults(pNames, output, errorFlag)
catch 
end
toc(tStart)

function resetIter
global OPTIONS NPARAM OPTSET
OPTIONS.maxitertemp = OPTSET(2)*NPARAM;         % Max-iterations per temp
OPTIONS.maxitertemp0 = OPTSET(3)*NPARAM;        % Max-iterations per temp0
            
function pNames = optProp(optVar)
global OPTSET OPTIONS COSTOPTIONS PLOPTIONS MODELNAME ICORIG NPARAM
% Handles the optional settings

% Default settings
PLOPTIONS.stepSize = [0.01 0.9];
PLOPTIONS.maxIter = 100;
OPTSET = [0.1 50 100 0];
PLOPTIONS.useSecParam = 0;
PLOPTIONS.overLim = 0;
PLOPTIONS.varTemp = 0;
PLOPTIONS.useLg10 = 1;
PLOPTIONS.varStep = [0.01 0.01];
PLOPTIONS.optStr = '';
PLOPTIONS.auxOpt = 0;
PLOPTIONS.plot = 1;
PLOPTIONS.paramLoc = 1:1:NPARAM;
pNamesAux = 0;
iCorigAux = 0;
multiMod = 0;
pNames = [];

% SBPDsimulate options
OPTIONS.outputFunction ='';
OPTIONS.silent = 2;                     % Toggle "silent" run of the optimization
OPTIONS.tempend = 0.5;                  % Temperature limit for going into the final interations
OPTIONS.tempfactor = 0.1;               % Temperature step for each interation
OPTIONS.maxtime = 240;                  % Max run time
OPTIONS.tolx = 1e-10;                   % Tolerance X
OPTIONS.tolfun = 1e-10;                 % Tolerance fun

% Cost function settings
COSTOPTIONS.maxnumsteps = 1e8;          % Maximum No of steps
COSTOPTIONS.abstol = 1e-10;             % Absolute tolerance
COSTOPTIONS.reltol = 1e-10;             % Relative tolerance
COSTOPTIONS.minstep = 0;                % Smallest solver step
COSTOPTIONS.maxstep = inf;              % Largest solver step

% Check for correct number of inputs
nOpt = numel(optVar);
if mod(nOpt,2)
    error('Incorrect format for the optional setting(s). Check no of inputs.')
end
optLoc = 1:2:nOpt;

% Optional settings
for i = 1 : nOpt/2
    optIn = optVar{optLoc(i)};
    switch lower(optIn)
        case 'stepsize' % Numeric: 1) linear stepsize, 2) per cent to reduce step size @ 10% cost remaining
            if (~(length(optVar{optLoc(i)+1}) == 2)) || ~isnumeric(optVar{optLoc(i)+1})
                error('Incorrect setting for input: stepSize')
            else
                PLOPTIONS.stepSize = optVar{optLoc(i)+1};
            end
            
        case 'maxiter' % Numeric: Maximum no of iterations x number of paramters
            if (~(length(optVar{optLoc(i)+1}) == 1)) || ~isnumeric(optVar{optLoc(i)+1})
                error('Incorrect setting for input: maxIter')
            else
                PLOPTIONS.maxIter = optVar{optLoc(i)+1};
            end
            
        case 'optset' % Numeric: 1) tempstart, 2) maxitertemp, 3) maxitertemp0, 4) maxrestart
            if (~(length(optVar{optLoc(i)+1}) == 4)) || ~isnumeric(optVar{optLoc(i)+1})
                error('Incorrect setting for input: optSet')
            else
                OPTSET = optVar{optLoc(i)+1};
            end
            
        case 'overlim'% String, choose wheter to continue past the cut-off or not.
            switch lower(optVar{optLoc(i)+1})
                case 'on'
                    PLOPTIONS.overLim = 1;
                case 'off'
                    PLOPTIONS.overLim = 0;
                otherwise
                    error('Incorrect setting for input: overLim')
            end
            
        case 'vartemp' % String, choose wheter to use variable iterations
            switch lower(optVar{optLoc(i)+1})
                case 'on'
                    PLOPTIONS.varTemp = 1;
                case 'off'
                    PLOPTIONS.varTemo = 0;
                otherwise
                    error('Incorrect setting for input: varTemp')
            end
          
        case 'method' % Strings: 1) logarithmic based steps (adaptive), 2) linear based fixed step
            if ischar(optVar{optLoc(i)+1})
                switch lower(optVar{optLoc(i)+1})
                    case 'log'
                        PLOPTIONS.useLg10 = 1;
                    case 'lin'
                        PLOPTIONS.useLg10 = 0;
                    otherwise
                        error('Incorrect setting for input: method. Can''t recognize input')
                end
            else
                error('Incorrect setting for input: method')
            end
            
        case 'varstep' % Numeric: 1) Distance to terminate adaptive step 2) Base adaptive step size
            if (~(length(optVar{optLoc(i)+1}) == 2)) || ~isnumeric(optVar{optLoc(i)+1})
                error('Incorrect setting for input: VarStep')
            else
                PLOPTIONS.varStep = optVar{optLoc(i)+1};
            end
            
        case 'optstr' % String, external optimization string
            if ~ischar(optVar{optLoc(i)+1})
                error('Incorrect setting for input: optStr')
            else
                PLOPTIONS.optStr = optVar{optLoc(i)+1};
                PLOPTIONS.auxOpt = 1;
            end
            
        case 'extoptions' % String, external optimization algorithm options
            if ~isstruct(optVar{optLoc(i)+1})
                error('Incorrect setting for input: extOptions')
            else
                OPTIONS = optVar{optLoc(i)+1};
            end
            
        case 'plot' % String, choose type of plot to use or not sue plots at al
            switch lower(optVar{optLoc(i)+1})
                case 'log'
                    PLOPTIONS.plot = 1;
                case 'lin'
                    PLOPTIONS.plot = 2;
                case 'off'
                    PLOPTIONS.plot = 0;
                otherwise
                    error('Incorrect setting for input: plot')
            end
            
        case 'pnames' % Cell array of strings, external paramter names
            if ~iscell(optVar{optLoc(i)+1})
                error('Incorrect setting for input: extOptions')
            else
                pNames = optVar{optLoc(i)+1};
                pNamesAux = 1;
            end
            
        case 'icorig' % Numeric, external inital condiions, global
            if ~isnumeric(optVar{optLoc(i)+1})
                error('Incorrect setting for input: iCorig')
            else
                ICORIG = optVar{optLoc(i)+1};
                iCorigAux = 1;
            end
        case 'secparam' % Structure for optinal param
            if ~isnumeric(optVar{optLoc(i)+1})
                error('Incorrect setting for input; secParam')
            else
                PLOPTIONS.secParam = optVar{optLoc(i)+1};
                PLOPTIONS.useSecParam = 1;
                tmp = PLOPTIONS.paramLoc; tmp(PLOPTIONS.secParam) = 0;
                [~, PLOPTIONS.redParamLoc] = find(tmp);
                
            end
            
        otherwise
            error(['Invalid optional handle: ''' optVar{optLoc(i)} ''' '])
    end
end
% Define inital conditions and parameter names
if ~iscell(MODELNAME)
    if ~iCorigAux
        ICORIG = SBinitialconditions(MODELNAME);
    end
    if ~pNamesAux
        pNames = SBparameters(MODELNAME);    
    end
else
    if ~iCorigAux
        ICORIG = SBinitialconditions(MODELNAME{1});
    end
    if ~pNamesAux
        pNames = SBparameters(MODELNAME{1});
    end
end
    
function setPTRYSTR
% Merges the parametervector given by the optimization alogorithm with
% fixed value
global PTRYSTR NPARAM PARAMSTR I PLOPTIONS
if ((PLOPTIONS.useSecParam) && ~any(ismember(PLOPTIONS.secParam, I))) || ~PLOPTIONS.useSecParam
    switch PLOPTIONS.paramLoc(I)
        case PLOPTIONS.redParamLoc(1)
            PTRYSTR = 'pTry = [CURPARAM(2) ptry];';
            PARAMSTR = 'param = [CURPARAM(2) param];';
        case  PLOPTIONS.redParamLoc(end)
            PTRYSTR = 'pTry = [ptry CURPARAM(2)];';
            PARAMSTR = 'param = [param CURPARAM(2)];';
        otherwise
            PTRYSTR = 'pTry = [ptry(1:CURPARAM(1)-1) CURPARAM(2) ptry(CURPARAM(1):end)];';
            PARAMSTR = 'param = [param(1:CURPARAM(1)-1) CURPARAM(2) param(CURPARAM(1):end)];';
    end
else
    PTRYSTR = 'pTry = ptry;';
    PARAMSTR = 'param = param;';
end

function i = tempCount
global OPTIONS
% Calculates the temperature levels
i = 0;
tempstart = OPTIONS.tempstart;
while tempstart > OPTIONS.tempend
    tempstart = tempstart*OPTIONS.tempfactor;
    i = i + 1;
    if i >= 100
        error('Extremly long optimization! Change the temperature settings.') 
    end
end

function getLgStep(pctLeft, curRun, stepReset, lb, hb, doSmaler)  %#ok<INUSL>
% Calculates the new paramter value, logspace
global CURPARAM I PLOPTIONS%#ok<NUSED>

% stepRest = 1 if the cost limit is not passed.
% doSmaler = 1 if the percentage limit is not passed.
switch curRun
    case 1
        if doSmaler && stepReset 
            %lStep = 10.^(log10(lb(I)):pctLeft*PLOPTIONS.varStep(2):log10(CURPARAM(2)));
            CURPARAM(2) = 10^(log10(CURPARAM(2))-pctLeft*PLOPTIONS.varStep(2));
        elseif stepReset
            %lStep = 10.^(log10(lb(I)):PLOPTIONS.varStep(1)*PLOPTIONS.varStep(2):log10(CURPARAM(2)));
            CURPARAM(2) = 10^(log10(CURPARAM(2))-PLOPTIONS.varStep(1)*PLOPTIONS.varStep(2));
        else
            %lStep = 10.^(log10(lb(I)):0.05:log10(CURPARAM(2)));
            CURPARAM(2) = 10^(log10(CURPARAM(2))-PLOPTIONS.varStep(1));
        end
        %CURPARAM(2) = lStep(end-1);
        %%CURPARAM(2) = 10^(log10(CURPARAM(2)*0.99));
    case 2
        if doSmaler && stepReset 
            %lStep = 10.^(log10(CURPARAM(2)):pctLeft*PLOPTIONS.varStep(2):log10(hb(I)));
            CURPARAM(2) = 10^(log10(CURPARAM(2))+pctLeft*PLOPTIONS.varStep(2));
        elseif stepReset
            %lStep = 10.^(log10(CURPARAM(2)):PLOPTIONS.varStep(1)*PLOPTIONS.varStep(2):log10(hb(I)));
            CURPARAM(2) = 10^(log10(CURPARAM(2))+PLOPTIONS.varStep(1)*PLOPTIONS.varStep(2));
        else
            %lStep = 10.^(log10(CURPARAM(2)):0.05:log10(hb(I)));
            CURPARAM(2) = 10^(log10(CURPARAM(2))+PLOPTIONS.varStep(1));
        end
        %CURPARAM(2) = lStep(2);
        %%CURPARAM(2) = 10^(log10(CURPARAM(2)*1.01));
end
            
function output = dataSort(storeLoc,constParam,startCost,paramV,pNames,temp,costLim, errorFlag)
% Sort the output data.
global NPARAM I 

% Insert p0
temp.pVal(storeLoc) = constParam;
temp.cost(storeLoc) = startCost;
temp.pVect(storeLoc, 1:NPARAM) = paramV;
temp.step(storeLoc) = 1;

% Sort the output
[output.pVal, pLoc] = sort(temp.pVal);
[dummy, sI] = max(pLoc); %#ok<*ASGLU>

% Assemble the structure
output.pStartLoc = sI; %#ok<*AGROW>
output.cost = temp.cost(pLoc);
output.pVect(1:storeLoc,1:NPARAM) = temp.pVect(pLoc,:);
%output.pStep = temp.step(pLoc);
output.pName = pNames{I};
output.errorFlag = errorFlag;

% Find the valid solutions
vI = find(output.cost <= costLim);
output.passedLoc = vI;

for i = 1 : 2
    switch errorFlag(i)
        case 0
            switch i
                case 1
                    output.pCI(1) = min(output.pVal(output.passedLoc));
                case 2
                    output.pCI(2) = max(output.pVal(output.passedLoc));
            end
        otherwise
        switch i
            case 1
                output.pCI(i) = 0;
            case 2
                output.pCI(i) = inf;
        end
    end
end

function [temp storeLoc] = tempData(X, pctStep, storeLoc, temp, curCost, curLoc)
%Fixes the temproary storeing of data
global CURPARAM NPARAM I PLOPTIONS SECPARAMOPT

%Storeage
temp.pVal(storeLoc,1) = CURPARAM(2);
temp.cost(storeLoc,1) = curCost;
if ~PLOPTIONS.useSecParam
    switch I
        case 1
            temp.pVect(storeLoc,PLOPTIONS.paramLoc) = [CURPARAM(2) X(curLoc,1:end)];
        case NPARAM
            temp.pVect(storeLoc,PLOPTIONS.paramLoc) = [X(curLoc,1:1:end) CURPARAM(2)];
        otherwise
            temp.pVect(storeLoc,PLOPTIONS.paramLoc) = [X(curLoc,1:CURPARAM(1)-1) CURPARAM(2) X(curLoc,CURPARAM(1):end)];
    end
else
    if ~ismember(I, PLOPTIONS.secParam)
        switch I
            case 1
                temp.pVect(storeLoc,PLOPTIONS.redParamLoc) = [CURPARAM(2) X(curLoc,1:end)];
            case NPARAM
                temp.pVect(storeLoc,PLOPTIONS.redParamLoc) = [X(curLoc,1:1:end) CURPARAM(2)];
            otherwise
                temp.pVect(storeLoc,PLOPTIONS.redParamLoc) = [X(curLoc,1:CURPARAM(1)-1) CURPARAM(2) X(curLoc,CURPARAM(1):end)];
        end
        temp.pVect(PLOPTIONS.secParam) = SECPARAMOPT;
    else
        temp.pVect(storeLoc, PLOPTIONS.redParamLoc) = X(curLoc,1:end);
        if size(PLOPTIONS.secParam) > 2
            temp.pVect(storeLoc, PLOPTIONS.secParam(SECPARAM(2))) = CURPARAM(2);
            tLoc = PLOPTIONS.secParam; tLoc(SECPARAM(2)) = [];
            temp.pVect(storeLoc, PLOPTIONS.secParam(tLoc)) = SECPARAMOPT;
        else
            temp.pVect(storeLoc, PLOPTIONS.secParam) = CURPARAM(2);
        end
        
    end
end
temp.step(storeLoc,1) = pctStep;
storeLoc = storeLoc + 1;

function initFigure(x,y,pNames,startCost,costLim,lb,hb,constParam)
% Sets up the figure
global H CURPARAM I PLOPTIONS

figure(I)
hold on
if PLOPTIONS.plot == 1
    H(1) = semilogx(x,y,'YDataSource', 'y', 'XDataSource', 'x');
    xL = [lb(I) hb(I)];
    H(2) = semilogx(xL, [costLim costLim], 'XDataSource', 'xL', 'Color', 'r');
    plot(constParam, startCost, 'kx')
    H(3) = gca;
    set(H(3), 'Xscale', 'log')
else
    H(1) = plot(x,y,'YDataSource', 'y', 'XDataSource', 'x');
    xL = [CURPARAM(2)-CURPARAM(2)*PLOPTIONS.stepSize(1)*PLOPTIONS.maxIter, CURPARAM(2)+CURPARAM(2)*PLOPTIONS.stepSize(1)*PLOPTIONS.maxIter];
    H(2) = plot(xL, [costLim costLim], 'XDataSource', 'xL', 'Color', 'r');
    plot(constParam, startCost, 'kx')
end
hold off
xlim(xL)
ylim([startCost-10 startCost+10])
tStr = ['Uncertainty for parameter: ' pNames{I}];
title(tStr)
xlabel('Parameter value')
ylabel('T \chi ^2')

function updateFigure(output, costLim, pNames, errorFlag)
% Updates the figure
global H I PLOPTIONS

x = output{I}.pVal;
y = output{I}.cost;
xL = [10^(log10(min(x))-1) 10^(log10(max(x))+1)];
refreshdata(H(1), 'caller')
refreshdata(H(2), 'caller')
drawnow;
if PLOPTIONS.overLim
    if PLOPTIONS.plot == 1
        set(H(3), 'XLim', [10^(log10(min(x))-0.5) 10^(log10(max(x))+0.5)], 'YLim', [min(y)-2 max(y)]);
    else
        set(H(3), 'XLim', [min(x) max(x)], 'YLim', [min(y)-2 max(y)]);
    end
else
    if PLOPTIONS.plot == 1
        set(H(3), 'XLim', [10^(log10(min(x))-0.5) 10^(log10(max(x))+0.5)], 'YLim', [min(y)-2 costLim+5]);
    else
        set(H(3), 'XLim', [min(x)*0.95 max(x)*1.05], 'YLim', [min(y)-2 costLim+5]);
    end
end

tStr{1} = ['Uncertainty for parameter: ' pNames{I}];
tStr{2} = sprintf('%12.6e [%12.6e ; %12.6e]',output{I}.pVal(output{I}.pStartLoc), output{I}.pCI(1), output{I}.pCI(2));

eStr{1} = 'that the algorithm reached the maximum number of iterations.';
eStr{2} = 'that the paramter bounderies was violated.';

if errorFlag(1) ~= 0
    tStr{end+1} = ['Failed to identify lower limit due to ' eStr{errorFlag(1)}];
end
if errorFlag(2) ~= 0
    tStr{end+1} = ['Failed to identify upper limit due to ' eStr{errorFlag(2)}];
end

title(H(3), tStr)

function printResults(pNames, output, errorFlag)
% Display the results
global I NPARAM

disp(' ')
disp('Parameter   Value               CI')
disp('==============================================================')
for I = 1 : NPARAM
    fprintf('%s        %12.6e       [%12.6e  %12.6e]', pNames{I}, output{I}.pVal(output{I}.pStartLoc), output{I}.pCI(1), output{I}.pCI(2));
    if any(errorFlag(I,:) == 1) 
        fprintf(' *')
    end
    if any(errorFlag(I,:) == 2)
        fprintf(' **')
    end
    fprintf('\n')
end
fprintf('\n')
if any(any(errorFlag ~= 0))
    fprintf('Explanation to 0/inf values: \n')
end
if any(any(errorFlag == 1))
    fprintf('*  The alorithm failed to converge within the maximum allowed iterations. \n')
end
if any(any(errorFlag == 2))
    fprintf('** The parameter value violated the parameter bounderies. \n')
end
fprintf('\n')

function [param startCost] = preOptParam(param, startCost, costScript, lb, hb)

global SECPARAM MODELNAME PLOPTIONS PTRYSTR PARAMSTR SECPARAMOPT

options.outputFunction ='';
options.silent = 1;
options.tempend =       0.5;                     % EndTemp
options.tempfactor =    0.1;                     % tempfactor
options.maxtime =       240;                     % Max-time
options.tolx =          1e-10;                   % TolX
options.tolfun =        1e-10;                   % Tolfun
options.MaxRestartPoints = 0; 
options.tempstart = 1e2*startCost;           % InitialTemp
options.lowbounds = lb;
options.highbounds = hb;
if PLOPTIONS.useSecParam
    options.lowbounds(PLOPTIONS.secParam) = [];
    options.highbounds(PLOPTIONS.secParam) = [];
    param(PLOPTIONS.secParam) = [];
end
options.maxitertemp =   100*length(param);  % Max-iterations per temp
options.maxitertemp0 =  500*length(param);

PTRYSTR = 'pTry = ptry;';
PARAMSTR = 'param = param';
disp('Inital paramters')
disp(param)
disp('Inital cost')
disp(startCost)
optStr = ['[tmpP,startCost,dummy] = simannealingSBAOClusteringRaue(@' costScript ',param,options);'];
eval(optStr)
disp('Updated paramter')
disp(tmpP)
disp('Updated cost')
disp(startCost)
param(PLOPTIONS.redParamLoc) = tmpP;
if PLOPTIONS.useSecParam
    param(PLOPTIONS.secParam) = SECPARAMOPT;
end


function [X,FVAL,EXITFLAG] = simannealingSBAOClusteringRaue(FUN,X,varargin) %#ok<DEFNU>
% simannealingSBAO: Minimization by simulated annealing. Algorithm partly
% based on section 10.4 in "Numerical Recipes in C", ISBN 0-521-43108-5.
% The implementation of this simmulated annealing method uses a nonlinear
% simplex search as basis. The algorithm has been modified in order to be
% able to take into account simple box constraints on parameter values.
%
% OBS! This algorithm have been modified due to demands to find even suboptimal
%      function minima. Hence, the algorithm have been modified from a singlestart,
%      i.e. one simplex is initiated at each temperature level in the best
%      point found so far,
%      to a multistart algorithm, i.e. multiple simplex may be initiated at each temperature level.
%      Suitable restart points is found with single-linkage clustering using an euclidian threshold.
%      Best Regards
%      Tobias Pettersson
%
%
% USAGE:
% ======
% [X,FVAL,EXITFLAG] = simannealingSBAO(FUN,X,OPTIONS)
%
% FUN: Function to optimize
% X: Starting Guess
% OPTIONS: structure containing options for the algorithm:
%        OPTIONS.tempstart: Starting temperature (should be around the
%           order of magnitude (or higher) than the cost function at the
%           initial guess)
%        OPTIONS.tempend: Ending temperature (When performed all iterations
%           for this temperature, the temperature is set to 0 and the
%           simannealingSBAO function converges to a normal simplex search)
%        OPTIONS.tempfactor: Reduction factor for temperature after running
%           through all iterations for current temperature
%        OPTIONS.maxitertemp: Number of iterations to carry put for each
%           non-zero temperature
%        OPTIONS.maxitertemp0: Number of iterations to carry out for 0
%           temperature
%        OPTIONS.maxtime: Maximum time (in minutes) for optimization
%        OPTIONS.tolx: Tolerance for max difference between the coordinates
%           of the vertices.
%        OPTIONS.tolfun: Tolerance for difference between best and worst
%           function evaluation in simplex
%        OPTIONS.highbounds: vector containing upper bounds for parameters
%           Instead of a vector highbounds can also be a scalar > 1. In the
%           latter case the highbounds are determined by multiplying this
%           scalar to the initial parameter guess X. This latter case works
%           only for positive X(i) ... if negative present then the user
%           needs to specify a whole lowbounds vector.
%        OPTIONS.lowbounds: vector containing lower bounds for parameters.
%           Instead of a vector lowbounds can also be a scalar < 1. In the
%           latter case the lowbounds are determined by multiplying this
%           scalar to the initial parameter guess X. This latter case works
%           only for positive X(i) ... if negative present then the user
%           needs to specify a whole highbounds vector.
%        OPTIONS.outputFunction: string with output function name. If
%           not given or if empty then no output function will be used.
%           This output function can be used to display data, or to
%           save optimization information to a file. The function needs
%           to be in the MATLAB path. Its calling syntax is:
%                   'outputFunction'(bestparameters,bestfunctionvalue,currentsimplex)
%        OPTIONS.silent: =0: output of info, =1: no output
%        OPTIONS.MaxRestartPoints: constant which specify the maximum number of points
%           to restart the algorithm in at each temperature level.
%
%
% DEFAULT VALUES:
% ===============
% OPTIONS.tempstart = 10*magnitude of function value at initial guess
% OPTIONS.tempend = 0.1
% OPTIONS.tempfactor = chosen such that 10 reductions of temperature
% OPTIONS.maxitertemp = 50*numberVariables
% OPTIONS.maxitertemp0 = 200*numberVariables
% OPTIONS.maxtime = 120
% OPTIONS.tolx = 1e-10
% OPTIONS.tolfun = 1e-10
% OPTIONS.lowbounds:    0.1  => lowbounds = 0.1*X
% OPTIONS.highbounds:    10  => highbounds = 10*X
% OPTIONS.outputFunction: no output function ('')
% OPTIONS.silent:         0 (no output of info)
% OPTIONS.MaxRestartPoints = 10;
%
% Output Arguments:
% =================
% X: Found solution
% FVAL: Value of the function FUN at X
% EXITFLAG: 1=success, 0=not found

% Information:
% ============
% SBaddon for the Systems Biology Toolbox
% Copyright 2006 by Fraunhofer-Chalmers Research Centre, Gothenburg, Sweden
% All rights reserved.
%
% The main author of SBaddon is Henning Schmidt (henning@sbtoolbox.org).


% seed the random number generator
%rand('state',sum(100*clock));
%
% ALTERATIONS DONE BY THE ISB GROUP, LINK�PING UNIVERSITY, SWEDEN
%Modiefied by Linnea J�rvstr�t 2011, to resolve issue of steeping outside
%specified boundaries
%Modified by Rikard Johansson 2011, to allow for stricter silence options
% Modified by Mikael Forsgren 2012, reinserting a fixed parametervalue in
% theset for the cost function call. And some minor performace boosts.

%%%%%%%%%%%%%%%%%%%%%%%%%%%%%%%%%%%%%%%%%%%%
% GLOBAL VARIABLES
%%%%%%%%%%%%%%%%%%%%%%%%%%%%%%%%%%%%%%%%%%%%
global ndim nfunk Xguess lowbounds highbounds Temp ybest pbest tempstart tempfactor MaxRestartPoints
global CURPARAM PTRYSTR %#ok<NUSED>

%%%%%%%%%%%%%%%%%%%%%%%%%%%%%%%%%%%%%%%%%%%%
% Start
%%%%%%%%%%%%%%%%%%%%%%%%%%%%%%%%%%%%%%%%%%%%
if nargin == 2,
    OPTIONS = [];
elseif nargin == 3,
    OPTIONS = varargin{1};
else
    error('Incorrect number input of arguments.');
end

%%%%%%%%%%%%%%%%%%%%%%%%%%%%%%
% Set default values
%%%%%%%%%%%%%%%%%%%%%%%%%%%%%%
EXITFLAG = 1;
ndim = length(X);
tempstart = -1;     % default value calculation later
tempend = 0.1;
tempfactor = -1;    % default value calculation later
maxitertemp = 50*ndim;
maxitertemp0 = 200*ndim;
maxtime = 120;
tolx = 1e-10;
tolfun = 1e-10;
lowbounds = 0.1*X;
highbounds = 10*X;
outputFunction = '';
silent = 0;
sigma = 4;
MaxRestartPoints =10;
%%%%%%%%%%%%%%%%%%%%%%%%%%%%%%%%%%%%%%%%%%%%
% HANDLE OPTIONS
%%%%%%%%%%%%%%%%%%%%%%%%%%%%%%%%%%%%%%%%%%%%
% silent
if isfield(OPTIONS,'silent'),
    if ~isempty(OPTIONS.silent),
        silent = OPTIONS.silent;
    end
end
% tolfun
if isfield(OPTIONS,'tolfun'),
    if ~isempty(OPTIONS.tolfun),
        tolfun = OPTIONS.tolfun;
    end
end
% tolx
if isfield(OPTIONS,'tolx'),
    if ~isempty(OPTIONS.tolx),
        tolx = OPTIONS.tolx;
    end
end
% maxtime
if isfield(OPTIONS,'maxtime'),
    if ~isempty(OPTIONS.maxtime),
        maxtime = OPTIONS.maxtime;
    end
end
% maxitertemp0
if isfield(OPTIONS,'maxitertemp0'),
    if ~isempty(OPTIONS.maxitertemp0),
        maxitertemp0 = OPTIONS.maxitertemp0;
    end
end
% maxitertemp
if isfield(OPTIONS,'maxitertemp'),
    if ~isempty(OPTIONS.maxitertemp),
        maxitertemp = OPTIONS.maxitertemp;
    end
end
% tempfactor
if isfield(OPTIONS,'tempfactor'),
    if ~isempty(OPTIONS.tempfactor),
        tempfactor = OPTIONS.tempfactor;
    end
end
% tempend
if isfield(OPTIONS,'tempend'),
    if ~isempty(OPTIONS.tempend),
        tempend = OPTIONS.tempend;
    end
end
% tempstart
if isfield(OPTIONS,'tempstart'),
    if ~isempty(OPTIONS.tempstart),
        tempstart = OPTIONS.tempstart;
    end
end
% lowbounds
if isfield(OPTIONS,'lowbounds'),
    if ~isempty(OPTIONS.lowbounds),
        if length(OPTIONS.lowbounds) == ndim,
            lowbounds = OPTIONS.lowbounds;
        else
            if length(OPTIONS.lowbounds) == 1,
                if ~any(X<0)%isempty(find(X<0)),
                    error('Please specify a vector for the lower bounds using OPTIONS.lowbounds.');
                end
                lowbounds = X*OPTIONS.lowbounds;
            else
                error('The OPTIONS.lowbounds setting is not correct.');
            end
        end
    end
else
    if ~any(X<0)%isempty(find(X<0)),
        error('Please specify a vector for the lower bounds using OPTIONS.lowbounds.');
    end
end
% highbounds
if isfield(OPTIONS,'highbounds'),
    if ~isempty(OPTIONS.highbounds),
        if length(OPTIONS.highbounds) == ndim,
            highbounds = OPTIONS.highbounds;
        else
            if length(OPTIONS.highbounds) == 1,
                if ~any(X<0)%isempty(find(X<0)),
                    error('Please specify a vector for the higher bounds using OPTIONS.highbounds.');
                end
                highbounds = X*OPTIONS.highbounds;
            else
                error('The OPTIONS.highbounds setting is not correct.');
            end
        end
    end
else
    if ~any(X<0)%isempty(find(X<0)),
        error('Please specify a vector for the higher bounds using OPTIONS.highbounds.');
    end
end
lowbounds = lowbounds(:)';
highbounds = highbounds(:)';
% outputFunction
outputFunction = '';
if isfield(OPTIONS,'outputFunction'),
    if ~isempty(OPTIONS.outputFunction),
        outputFunction = OPTIONS.outputFunction;
    end
end

%%%%%%%%%%%%%%%%%%%%%%%%%%%%%%%%%%%%%%%%%%%%
% CHECK BOUND VIOLATION FOR INITIAL GUESS
%%%%%%%%%%%%%%%%%%%%%%%%%%%%%%%%%%%%%%%%%%%%
%indexXhi = find(X > highbounds);
if any(X > highbounds) %isempty(indexXhi),
    error('Initial guess does violate high parameter bounds.');
end
%indexXlo = find(X < lowbounds);
if any(X <lowbounds)%isempty(indexXlo),
    error('Initial guess does violate low parameter bounds.');
end

%%%%%%%%%%%%%%%%%%%%%%%%%%%%%%%%%%%%%%%%%%%%
% INITIALIZE EMPTY SIMPLEX DATA
%%%%%%%%%%%%%%%%%%%%%%%%%%%%%%%%%%%%%%%%%%%%
p = zeros(ndim+1,ndim);     % vertice vectors in rows
y = zeros(ndim+1,1);


%%%%%%%%%%%%%%%%%%%%%%%%%%%%%%%%%%%%%%%%%%%%
% CALCULATE THE CLUSTERING VARIABLES
%%%%%%%%%%%%%%%%%%%%%%%%%%%%%%%%%%%%%%%%%%%%
Lebesgue = prod(highbounds-lowbounds);
NumberOfTempSteps = 0;

if isfield(OPTIONS,'sigma'),
    if ~isempty(OPTIONS.sigma),
        sigma = OPTIONS.sigma;
    end
end

if isfield(OPTIONS,'MaxRestartPoints'),
    if ~isempty(OPTIONS.MaxRestartPoints),
        MaxRestartPoints = OPTIONS.MaxRestartPoints;
    end
end

%%%%%%%%%%%%%%%%%%%%%%%%%%%%%%%%%%%%%%%%%%%%
% EVALUATE FUNCTION IN INITIAL GUESS
%%%%%%%%%%%%%%%%%%%%%%%%%%%%%%%%%%%%%%%%%%%%
pbest = ones(MaxRestartPoints+1,length(X));
pbest(1,:) = X(:)';
ybest = inf*ones(MaxRestartPoints+1,1);
ytemp = costFunction(FUN,pbest(1,:), 1);
ybest=ytemp*ones(MaxRestartPoints+1,1);
restartpoints = X(:)';
fpoints  = [];

%%%%%%%%%%%%%%%%%%%%%%%%%%%%%%%%%%%%%%%%%%%%
% DETERMINE START TEMP AND TEMPFACTOR (if not given by the user)
%%%%%%%%%%%%%%%%%%%%%%%%%%%%%%%%%%%%%%%%%%%%
if tempstart < 0,
    % tempstart not given by the user => determine here a default value
    tempstart = 10*abs(ybest(1));
end
if tempfactor < 0,
    % tempfactor not given by the user => determine here a default value
    tempfactor = (tempstart/tempend)^(-1/9);
end

%%%%%%%%%%%%%%%%%%%%%%%%%%%%%%%%%%%%%%%%%%%%
% TEMPERATURE LOOP - STARTING FROM BEST POINT
%%%%%%%%%%%%%%%%%%%%%%%%%%%%%%%%%%%%%%%%%%%%
Temp = tempstart;
tic % start timer
nfunk = 1;
nriterations = 0;
while(1),
    K = size(restartpoints,1);
    NumberOfTempSteps = NumberOfTempSteps +1;
    
    
    if Temp < tempend,
        Temp = 0;
        
        MAXITERTEMP = floor(maxitertemp0/K); %Ska det väl vara? Inte maxitertemp0 direkt, då blir ju aldrig klar (kommentar Gunnar ;)
    else
        MAXITERTEMP = floor(maxitertemp/K);
    end
test= find(ybest(:)==min(ybest));
    if silent < 2
    %disp(sprintf(' Current best estimation: [%s]',sprintf('%g ', pbest(test(1),:))));
    fprintf(' Current best estimation: [%s] \n',sprintf('%g ', pbest(test(1),:)));
    end
    %%%%%%%%%%%%%%%%%%%%%%%%%%%%%%%%%%%%%%%%%%%%
    % FIRST POINT OF INITIAL SIMPLEX
    %%%%%%%%%%%%%%%%%%%%%%%%%%%%%%%%%%%%%%%%%%%%
    evaluatedpoints = zeros(MAXITERTEMP, ndim);
    evaluatedfuncvalues = zeros(MAXITERTEMP,1);
    allpoints = [];
    allfvalues = [];
    indexlist = zeros(K,1);
    
    for ii = 1:K,
        
        if silent < 2
        %disp(sprintf(' The algorithm restarts at: [%s]',sprintf('%g ', restartpoints(ii,:))));
        fprintf(' The algorithm restarts at: [%s] \n',sprintf('%g ', restartpoints(ii,:)));
        end
        
        Xguess = restartpoints(ii,:);
        p(1,:) = Xguess;
        y(1) = costFunction(FUN,Xguess, ii);
        if silent == 0,
            disp(' Nr Iter  Nr Fun Eval    Min function       Best function       Temp      Algorithm Step');
            if Temp == tempstart,
                %disp(sprintf(' %5.0f   %5.0f       %12.6g       %12.6g   %12.6g       %s', nriterations, nfunk, y(1), ybest(ii), Temp, 'initial guess'));
                fprintf(' %5.0f   %5.0f       %12.6g       %12.6g   %12.6g       %s', nriterations, nfunk, y(1), ybest(ii), Temp, 'initial guess');
            else
                %disp(sprintf(' %5.0f   %5.0f       %12.6g       %12.6g   %12.6g       %s', nriterations, nfunk, y(1), ybest(ii), Temp, 'best point'));
                fprintf(' %5.0f   %5.0f       %12.6g       %12.6g   %12.6g       %s', nriterations, nfunk, y(1), ybest(ii), Temp, 'best point');
            end
        end
        
        %%%%%%%%%%%%%%%%%%%%%%%%%%%%%%%%%%%%%%%%%%%%
        % REMAINING POINTS OF INITIAL SIMPLEX
        %%%%%%%%%%%%%%%%%%%%%%%%%%%%%%%%%%%%%%%%%%%%
        % construct vertices by modifying one element each
        % relative changes in case that elements are non-zero,
        % absolute changes in case that elements are zero
        relativeDelta = 0.25;
        absoluteDelta = 0.5;
        for k = 1:ndim
            Xmodify = Xguess;
            if Xmodify(k) == 0
                % absolute change
                if highbounds(k) > absoluteDelta,
                    Xmodify(k) = absoluteDelta;
                else
                    Xmodify(k) = -absoluteDelta;
                end
            else
                % relative change
                Xmodify(k) = (1 + relativeDelta)*Xmodify(k);
            end
            p(k+1,:) = Xmodify;
            y(k+1) = costFunction(FUN,Xmodify, ii);
        end
        algostep = 'initial simplex';
        nriterations = nriterations + 1;
        nfunk = nfunk + ndim + 1;
        
        % if output function given then run output function to plot
        % intermediate result
        if ~isempty(outputFunction),
            feval(outputFunction,p(1,:), y(1),p);
        end
        
        %%%%%%%%%%%%%%%%%%%%%%%%%%%%%%%%%%%%%%%%%%%%
        % MAIN ALGORITHM
        %%%%%%%%%%%%%%%%%%%%%%%%%%%%%%%%%%%%%%%%%%%%
        % reorder y and p so that the first row corresponds to the
        % lowest function value (after the temperature noise has been added, Gunnar's comment)
        for itertemp = 1:MAXITERTEMP,
            % add random thermal fluctuations
            yfluct = y + Temp*abs(log(rand(ndim+1,1)));
            % do sorting instead of determining the indices of the best, worst,
            % next worst
            help = sortrows([yfluct,y,p],1);
            yfluct = help(:,1);
            y = help(:,2);
            p = help(:,3:end);
            if silent ==0,
                fprintf(' %5.0f   %5.0f       %12.6g       %12.6g   %12.6g       %s', nriterations, nfunk, y(1), ybest(ii), Temp, algostep);
                %disp(sprintf(' %5.0f   %5.0f       %12.6g       %12.6g   %12.6g       %s', nriterations, nfunk, y(1), ybest(ii), Temp, algostep));
            end
            % if output function given then run output function to plot
            % intermediate result
            if ~isempty(outputFunction),
                feval(outputFunction,p(1,:), y(1),p);
            end
            % end the optimization if the difference between best and worst
            % function evaluation in simplex is smaller than tolfun and the
            % max difference between the coordinates of the verttices is less than
            % tolx
            if abs(max(y)-min(y)) < tolfun && max(max(abs(p(2:ndim+1)-p(1:ndim)))) < tolx,
                break;
            end
            % check number of iterations
            if toc/60 > maxtime,
                EXITFLAG = 0;
                disp('Exceeded maximum time.');
                break;
            end
            
            % Begin a new iteration. First extrapolate by a factor -1 through the face of the simplex
            % across from the high point, i.e., reflect the simplex from the high point.
            [yftry, ytry,ptry] = amotry(FUN, p, -1, ii);
            % check the result
            if yftry <= yfluct(1),
                % Gives a result better than the best point, so try an additional
                % extrapolation by a factor 2.
                [yftryexp, ytryexp,ptryexp] = amotry(FUN, p, -2, ii);
                if yftryexp < yftry,
                    p(end,:) = ptryexp;
                    y(end) = ytryexp;
                    algostep = 'extrapolation';
                else
                    p(end,:) = ptry;
                    y(end) = ytry;
                    algostep = 'reflection';
                end
            elseif yftry >= yfluct(ndim),
                % The reflected point is worse than the second-highest, so look
                % for an intermediate lower point, i.e., do a one-dimensional
                % contraction.
                [yftrycontr,ytrycontr,ptrycontr] = amotry(FUN, p, -0.5, ii);
                if yftrycontr < yfluct(end),
                    p(end,:) = ptrycontr;
                    y(end) = ytrycontr;
                    algostep = 'one dimensional contraction';
                else
                    % Can�t seem to get rid of that high point. Better contract
                    % around the lowest (best) point.
                    x = ones(ndim,ndim)*diag(p(1,:));
                    p(2:end,:) = 0.5*(p(2:end,:)+x);
                    for k=2:ndim,
                        y(k) = costFunction(FUN,p(k,:), ii);
                    end
                    algostep = 'contraction around best point';
                end
            else
                % if ytry better than second-highest point then use this point
                p(end,:) = ptry;
                y(end) = ytry;
                algostep = 'reflection';
            end
            nriterations = nriterations + 1;
            
            % Save the resulting value of the downhill simplex.
            evaluatedpoints(itertemp,:,ii) = p(end,:);
            evaluatedfuncvalues(itertemp,ii) = y(end);
            indexlist(ii) = indexlist(ii) +1;
        end
        
    end
    
    
    for jj = 1:K,
        allpoints = [allpoints; evaluatedpoints(:,:,jj)];
        allfvalues = [allfvalues; evaluatedfuncvalues(:,jj)];
    end
    
    % Break due to max number iterations, max time, minimum found
    % (tolerances)
    if itertemp < MAXITERTEMP,
        break;
    end
    Temp = Temp*tempfactor;
    % Break because 0 temperature has been run
    if Temp == 0,
        break;
    end
    
    % Calculate the euclidian distance used as critical distance for the clustering
    r = (pi)^(-0.5)*(gamma(1+0.5*ndim)*Lebesgue*(sigma*log(maxitertemp*NumberOfTempSteps))/...
        (NumberOfTempSteps*maxitertemp))^(1/ndim);
    
    % Find suitable restartpoints to use for next temperature level
    restartpoints = clusterpoints(allpoints, allfvalues, r);
    
end


% % Gather the best points from each existing simplex
% for kk = 1:K,
%     foundpoints(kk,:) = evaluatedpoints(indexlist(kk),:,kk);
%     foundfuncval(kk) = evaluatedfuncvalues(indexlist(kk),kk);
% end

% Sort the points with respect to quality
helpv = sortrows([ybest(:) pbest(:,:)],1);

X = helpv(:,2:end);
FVAL = helpv(:,1);

return

%%%%%%%%%%%%%%%%%%%%%%%%%%%%%%%%%%%%%%%%%%%%
% Use single-linkage clustering to find
% suitable restart points to use at next
% temperature level
%%%%%%%%%%%%%%%%%%%%%%%%%%%%%%%%%%%%%%%%%%%%
function [foundpoints] = clusterpoints(points, fvalues, r)

global MaxRestartPoints

% Initiations
foundpoints = [];

% Sort the points with respect to function value
help = sortrows([fvalues, points],1);

sfvalues = help(:,1);
spoints = help(:,2:end);

for ii = 1:size(spoints,1),
    % The best point is an obvious choice
    if ii == 1,
        foundpoints = [foundpoints; spoints(ii,:)];
        
        % include a point if there is not better point within the critical distance.
    elseif min(sqrt(sum((repmat(spoints(ii,:),ii-1,1)-spoints(1:ii-1,:)).^2,2))) > r,
        foundpoints = [foundpoints; spoints(ii,:)];
    end
    
    % Break if the number of restartpoints are greater than
    % the prescribed limit
    if size(foundpoints,1) > MaxRestartPoints,
        break;
    end
end
return


%%%%%%%%%%%%%%%%%%%%%%%%%%%%%%%%%%%%%%%%%%%%
% AMOTRY FUNCTION
%%%%%%%%%%%%%%%%%%%%%%%%%%%%%%%%%%%%%%%%%%%%
function [yftry,ytry,ptry] = amotry(FUN, p, fac,iter)
% Extrapolates by a factor fac through the face of the simplex across from
% the high point, tries it, and replaces the high point if the new point is
% better.
global ndim nfunk Temp lowbounds highbounds tempstart
psum = sum(p(1:ndim,:))/ndim;
ptry = psum*(1-fac) + p(end,:)*fac;

% Deal with low and high parameter bounds
indexXhi = find(ptry > highbounds);
indexXlo = find(ptry < lowbounds);
for k=1:length(indexXhi),
    ptry(indexXhi(k)) = highbounds(indexXhi(k))-rand(1)*(highbounds(indexXhi(k))-lowbounds(indexXhi(k)))*Temp/tempstart;
end
for k=1:length(indexXlo),
    ptry(indexXlo(k)) = lowbounds(indexXlo(k))+rand(1)*(highbounds(indexXlo(k))-lowbounds(indexXlo(k)))*Temp/tempstart;
end

% Evaluate the function at the trial point.
ytry = costFunction(FUN,ptry,iter);
yftry = ytry - Temp*abs(log(rand(1)));
nfunk = nfunk + 1;
return

%%%%%%%%%%%%%%%%%%%%%%%%%%%%%%%%%%%%%%%%%%%%
% COST FUNCTION EVALUATION
%%%%%%%%%%%%%%%%%%%%%%%%%%%%%%%%%%%%%%%%%%%%
function [ytry] = costFunction(FUN,ptry,iter)
global ybest pbest lowbounds highbounds
global PTRYSTR CURPARAM %#ok<NUSED>
eval(PTRYSTR)
ytry = feval(FUN,pTry);
% save the best point ever (only if it is feasible, that is it fits the
% high and low bounds)
%indexXhi = find(ptry > highbounds);
%indexXlo = find(ptry < lowbounds);
if ytry < ybest(iter) && ~any(ptry > highbounds) && ~any(ptry < lowbounds) %isempty(indexXhi) && isempty(indexXlo)
    ybest(iter) = ytry;
    pbest(iter,:) = ptry;
end
return
