# Supplementary material for: Physiologically Realistic and Validated Mathematical Liver Model Revels Hepatobiliary Transfer Rates for Gd-EOB-DTPA Using Human DCE-MRI Data
Source: PLoS One. 2014 Apr 18;9(4):e95700. doi: 10.1371/journal.pone.0095700 (PMC3991717; doi:10.1371/journal.pone.0095700)
Supplement: File S1 — Scripts and models. This file contains all relevant model definitions and scripts used in this work. (TGZ) [file pone.0095700.s001.tgz › Supplementary/M0/runPL.m]

% Script for running the PL-analysis
% Model: M0

paramV = [1.6244e+00 3.2317e-04 1.5717e-03 4.0245e-03 2.4969e-04];

pNames{2} = 'khb'; pNames{3} = 'kdiff'; pNames{4} = 'kph';
pNames{5} = 'khp'; pNames{1} = 'scaleDCE'; 

costFn = 'costFunctionPL';
load EXPDATA

modelName = 'M0_s_MRI';

optSet = [0.001 50 25 0];
maxIter = 1e4;
varStep = [0.01 0.05];
stepSize = [0.1 0];
secparam = [1];

lb = [1e-2 1e-6 1e-4 1e-6 1e-8];
hb = [1e+2 1e+6 1e+2 1e+2 1e+2];

output = raueParamEst(paramV, modelName, EXPDATA, costFn, hb, lb,...
    'secParam', secparam, 'pNames', pNames, 'optset', optSet,...
    'maxIter', maxIter);
