# Supplementary material for: Physiologically Realistic and Validated Mathematical Liver Model Revels Hepatobiliary Transfer Rates for Gd-EOB-DTPA Using Human DCE-MRI Data
Source: PLoS One. 2014 Apr 18;9(4):e95700. doi: 10.1371/journal.pone.0095700 (PMC3991717; doi:10.1371/journal.pone.0095700)
Supplement: File S1 — Scripts and models. This file contains all relevant model definitions and scripts used in this work. (TGZ) [file pone.0095700.s001.tgz › Supplementary/M0/aGV_DCE_FINAL04-Jun-2012.dat]

23.5874729056 1.5291881946 1.3921554163 0.0002641800 0.0013151000 0.0042622000 0.0001838800 
23.5874729056 1.5291881946 1.3921554163 0.0002641800 0.0013151000 0.0042622000 0.0001838800 
23.5874729056 1.5291881946 1.3921554163 0.0002641800 0.0013151000 0.0042622000 0.0001838800 
21.4509502752 1.5743254694 1.3950379846 0.0003302250 0.0013151000 0.0042622000 0.0001838800 
22.5572363479 1.5503992493 1.4215927906 0.0002641800 0.0016438750 0.0042622000 0.0001838800 
22.6502147224 1.5434819298 1.3778415005 0.0002641800 0.0013151000 0.0042622000 0.0002298500 
23.1776881834 1.6189425271 1.3534862874 0.0002872634 0.0013970279 0.0035773058 0.0001420482 
23.1776881834 1.6189425271 1.3534862874 0.0002872634 0.0013970279 0.0035773058 0.0001420482 
23.2147767086 1.6606274432 1.3556037275 0.0003590793 0.0013970279 0.0035773058 0.0001420482 
21.0191570664 1.6056959199 1.4056040081 0.0003231713 0.0015716563 0.0040244690 0.0001598042 
20.3692527780 1.5995477545 1.4295925779 0.0003411253 0.0016589706 0.0042480506 0.0001686822 
21.5143593784 1.5995354686 1.3660850348 0.0003422036 0.0012579987 0.0041599498 0.0002274774 
21.0191570664 1.6056959199 1.4056040081 0.0003231713 0.0015716563 0.0040244690 0.0001598042 
20.4124735573 1.6536195226 1.4084809878 0.0004039642 0.0015716563 0.0040244690 0.0001598042 
22.6375747142 1.6202240284 1.4223222221 0.0003231713 0.0019645704 0.0040244690 0.0001598042 
21.4601751217 1.6148007516 1.3932986941 0.0003231713 0.0015716563 0.0040244690 0.0001997553 
23.6313295257 1.7110779129 1.3825755882 0.0004847570 0.0014734278 0.0037729397 0.0001498164 
20.3572107477 1.6879630396 1.4246965701 0.0004847570 0.0016207706 0.0041502336 0.0001647981 
21.5223168469 1.7225320211 1.4339739870 0.0005655498 0.0016453277 0.0042131160 0.0001672950 
23.3308657522 1.5571228560 1.3957619678 0.0002423785 0.0015470992 0.0039615867 0.0001573073 
21.4601751258 1.6148007516 1.3932986941 0.0003231713 0.0015716563 0.0040244690 0.0001997553 
21.4601751258 1.6148007516 1.3932986941 0.0003231713 0.0015716563 0.0040244690 0.0001997553 
21.5461529242 1.6601511616 1.3967685821 0.0004039642 0.0015716563 0.0040244690 0.0001997553 
23.4262111401 1.6284964867 1.4097301464 0.0003231713 0.0019645704 0.0040244690 0.0001997553 
22.5945637394 1.6243952875 1.3787372165 0.0003231713 0.0015716563 0.0040244690 0.0002496941 
20.2232836017 1.5840773261 1.4684724195 0.0003635677 0.0017681134 0.0045275276 0.0001498164 
21.9732914851 1.5587934669 1.5159554335 0.0003837659 0.0018663419 0.0047790569 0.0000998776 
21.3098827026 1.6197433222 1.4384280467 0.0004879130 0.0012677619 0.0045825497 0.0001318697 
23.0679384620 1.5414815763 1.4259606998 0.0003255383 0.0013437355 0.0044430295 0.0001488411 
20.2232836017 1.5840773261 1.4684724195 0.0003635677 0.0017681134 0.0045275276 0.0001498164 
18.3739131433 1.6406383466 1.4717655261 0.0004544597 0.0017681134 0.0045275276 0.0001498164 
21.3243268349 1.5997625118 1.4788869857 0.0003635677 0.0022101417 0.0045275276 0.0001498164 
19.8748237178 1.5941826217 1.4554895797 0.0003635677 0.0017681134 0.0045275276 0.0001872706 
21.8423701357 1.5971214068 1.4983333456 0.0003806100 0.0024311559 0.0047397555 0.0001568391 
21.8996288323 1.6593406781 1.4246401297 0.0004544541 0.0017374226 0.0046313618 0.0003299158 
21.8996288323 1.6593406781 1.4246401297 0.0004544541 0.0017374226 0.0046313618 0.0003299158 
21.7426499068 1.5591286617 1.5212506924 0.0004544541 0.0017374226 0.0057892022 0.0003299158 
22.6481824308 1.6276258909 1.4713616864 0.0005396643 0.0015202447 0.0054997421 0.0003917750 
20.9054318795 1.6241793122 1.4356441096 0.0003745696 0.0019410268 0.0045409055 0.0002719228 
21.0023336306 1.5593316664 1.5140197408 0.0004284917 0.0018035939 0.0056150738 0.0003110680 
20.6278386675 1.6034570091 1.4734311871 0.0004290811 0.0020102204 0.0054554326 0.0004145946 
23.1964274228 1.5888663777 1.4663200388 0.0003605586 0.0026146969 0.0054002048 0.0004163993 
19.7461922092 1.6311593218 1.5264382021 0.0005363514 0.0020784198 0.0056614504 0.0003326656 
19.8852164298 1.6713034228 1.5335660630 0.0005677929 0.0026260635 0.0054345411 0.0002652796 
20.6278385999 1.6034570089 1.4734311871 0.0004290811 0.0020102204 0.0054554326 0.0004145946 
19.8852164299 1.6713034228 1.5335660630 0.0005677929 0.0026260635 0.0054345411 0.0002652796 
21.6273014236 1.7845821529 1.5406866162 0.0007701796 0.0027631724 0.0049852701 0.0001359523 
21.3363686652 1.6623153884 1.4854725972 0.0005205991 0.0022792908 0.0053221249 0.0003758503 
21.3363686652 1.6623153884 1.4854725972 0.0005205991 0.0022792908 0.0053221249 0.0003758503 
20.6278385406 1.6034570087 1.4734311871 0.0004290811 0.0020102204 0.0054554326 0.0004145946 
21.7844647765 1.7148879888 1.6189348431 0.0006977532 0.0035995565 0.0054160615 0.0000115134 
18.8900442199 1.7109328300 1.5421097732 0.0006183407 0.0026838044 0.0050097795 0.0001285906 
17.7942830550 1.6706011868 1.5569861650 0.0005757625 0.0023684709 0.0050607637 0.0001003940 
19.8025959838 1.7675382999 1.5624059517 0.0008083117 0.0020475995 0.0051748275 0.0001236148 
23.1117242515 1.7015798294 1.5572092636 0.0005940137 0.0035340254 0.0049236780 0.0000365927 
18.0537135366 1.7033183192 1.6140015526 0.0007059601 0.0025455472 0.0054974219 0.0000747656 
21.1345000627 1.7376878992 1.6282590485 0.0008525105 0.0019772879 0.0056932181 0.0000812172 
21.1345000627 1.7376878992 1.6282590485 0.0008525105 0.0019772879 0.0056932181 0.0000812172 
18.6944764083 1.7594724991 1.5558268653 0.0007513930 0.0023294660 0.0050713497 0.0001179180 
21.5013882172 1.6675577480 1.6230890865 0.0006363562 0.0032009928 0.0055803911 0.0000563325 
20.2084374305 1.6589094826 1.6274700249 0.0006363562 0.0028014504 0.0055803911 0.0000563325 
21.8938490889 1.7526510855 1.5084629632 0.0007795054 0.0014764994 0.0048179536 0.0000835807 
18.1821514476 1.7491267853 1.5367402087 0.0007319085 0.0018695341 0.0048397385 0.0000796340 
21.8938490901 1.7526510855 1.5084629632 0.0007795054 0.0014764994 0.0048179536 0.0000835807 
18.1821513852 1.7491267850 1.5367402087 0.0007319085 0.0018695341 0.0048397385 0.0000796340 
18.5089693393 1.6991428829 1.4945578621 0.0006219703 0.0015645964 0.0046739052 0.0001001489 
18.1249596328 1.6386199465 1.4914292038 0.0004668925 0.0018345280 0.0045647573 0.0001119825 
21.8219171624 1.6545403971 1.4124619954 0.0003730606 0.0017776568 0.0038316579 0.0001196467 
22.6453084822 1.5991597650 1.5846769553 0.0004898554 0.0027455038 0.0053030282 0.0000848749 
20.7407415631 1.5906283967 1.4670247158 0.0003541240 0.0018495895 0.0043374048 0.0001106764 
20.0301084286 1.6385657649 1.5878375948 0.0005548067 0.0026681770 0.0053074215 0.0000829421 
18.1821514126 1.7491267852 1.5367402087 0.0007319085 0.0018695341 0.0048397385 0.0000796340 
18.1821514473 1.7491267853 1.5367402087 0.0007319085 0.0018695341 0.0048397385 0.0000796340 
19.7760642291 1.7294526033 1.5597978687 0.0006567893 0.0030677302 0.0050030553 0.0000698352 
21.9738690431 1.7674226546 1.5833351427 0.0007517376 0.0036843313 0.0052222042 0.0000487615 
20.2102922699 1.6502720125 1.5949575567 0.0005785438 0.0028223273 0.0053622088 0.0000776736 
19.1639600704 1.6757854234 1.4354339589 0.0004687982 0.0016279630 0.0041193634 0.0001194996 
22.0372101154 1.7510371748 1.6065051423 0.0007507848 0.0037876138 0.0054449012 0.0000450030 
23.0569273821 1.5543097203 1.4227242447 0.0002958169 0.0014556905 0.0040697673 0.0000897238 
22.9263192039 1.7264104055 1.6831370606 0.0008184876 0.0036404903 0.0061678498 0.0000498976 
22.6243489881 1.6986458209 1.6567915239 0.0007350572 0.0035651042 0.0059848965 0.0000677193 
22.9263192039 1.7264104055 1.6831370606 0.0008184876 0.0036404903 0.0061678498 0.0000498976 
17.8166092735 1.7013807417 1.4922447947 0.0005490543 0.0020045789 0.0043808211 0.0000755296 
22.1193943301 1.6981846593 1.6502611319 0.0008087753 0.0019508706 0.0058600056 0.0000635961 
19.8686891367 1.6536818830 1.3996670375 0.0004154975 0.0013933900 0.0038521987 0.0000831654 
17.8166092735 1.7013807417 1.4922447947 0.0005490543 0.0020045789 0.0043808211 0.0000755296 
18.8770428449 1.7267333647 1.4908989413 0.0006651301 0.0015639397 0.0045754273 0.0000834519 
22.2493699611 1.8011662566 1.6174391468 0.0009621952 0.0021135237 0.0055305328 0.0000786002 
18.8441834337 1.6933272741 1.4388997364 0.0005251540 0.0015085880 0.0041516337 0.0000940032 
22.8414369918 1.6021406902 1.3325424828 0.0002900352 0.0011888569 0.0035517729 0.0001087238 
23.0792485963 1.5916052793 1.3428722045 0.0002900352 0.0011888569 0.0035517729 0.0000724167 
23.4568636389 1.8449411877 1.6084065599 0.0010373937 0.0021938882 0.0052931077 0.0000369727 
23.4568636389 1.8449411877 1.6084065599 0.0010373937 0.0021938882 0.0052931077 0.0000369727 
22.2597001537 1.6928698160 1.3471838749 0.0004448797 0.0012242944 0.0035258757 0.0000779520 
19.9171904307 1.6024325386 1.4601735479 0.0004025236 0.0015445732 0.0042979973 0.0000751322 
18.5203956422 1.7629688983 1.5558020564 0.0007850057 0.0018947083 0.0049503472 0.0000611225 
22.9652174288 1.8396844385 1.6004260190 0.0010099711 0.0022270250 0.0052544665 0.0000495762 
23.2606612360 1.5844458798 1.5850010769 0.0005532778 0.0016850187 0.0054299729 0.0000758826 
18.0846707332 1.6932158896 1.5532961545 0.0006661516 0.0017522891 0.0050374592 0.0000716937 
18.0846707332 1.6932158896 1.5532961545 0.0006661516 0.0017522891 0.0050374592 0.0000716937 
21.4797308123 1.7160468182 1.4044665881 0.0004979276 0.0015408268 0.0037214115 0.0000741153 
21.2423303219 1.6819344749 1.3925800410 0.0004210364 0.0015062970 0.0036412281 0.0000742094 
21.3874542440 1.7285700374 1.4228473744 0.0005290119 0.0016703674 0.0037946022 0.0000667834 
17.4619291975 1.7106010529 1.4941361638 0.0006038154 0.0017150520 0.0044725242 0.0000694617 
18.9530995523 1.7606922787 1.5922889101 0.0008281150 0.0019983948 0.0052675203 0.0000605548 
21.5832356768 1.7583082959 1.4311163945 0.0006517431 0.0014509032 0.0040278639 0.0000670317 
22.7801883188 1.7763989945 1.4432857341 0.0007286508 0.0014059414 0.0041810901 0.0000634899 
22.3139471548 1.8139551624 1.5156337835 0.0008466765 0.0018582591 0.0045510069 0.0000559640 
20.8469674979 1.7564800982 1.4628413496 0.0006219183 0.0019027709 0.0040807508 0.0000666632 
21.7241604744 1.7414054919 1.4612663759 0.0005685521 0.0021511857 0.0040305812 0.0000682498 
19.7931469490 1.6063290475 1.5033713167 0.0004171134 0.0019533728 0.0045138323 0.0000724782 
20.9083846055 1.5794877512 1.5102957258 0.0004192784 0.0017176085 0.0046722723 0.0000723453 
20.6390848270 1.6281222701 1.6292183260 0.0006192813 0.0022197382 0.0056273171 0.0000638670 
22.3139471548 1.8139551624 1.5156337835 0.0008466765 0.0018582591 0.0045510069 0.0000559640 
21.0976002842 1.6964373675 1.6824339786 0.0007949432 0.0025798599 0.0060763398 0.0000571476 
22.3139471548 1.8139551624 1.5156337835 0.0008466765 0.0018582591 0.0045510069 0.0000559640 
17.3003799596 1.7024266599 1.5932569151 0.0006857290 0.0022734953 0.0052712077 0.0000656760 
20.8463807048 1.6925607153 1.6772110881 0.0007805831 0.0025605096 0.0060291612 0.0000575362 
20.8463807048 1.6925607153 1.6772110881 0.0007805831 0.0025605096 0.0060291612 0.0000575362 
23.4797504919 1.5501075064 1.5539759047 0.0004357245 0.0017929298 0.0050558529 0.0000695771 
21.0982147711 1.5963767174 1.5636679090 0.0005254010 0.0017403236 0.0051719492 0.0000719959 
18.0823282197 1.6424359389 1.4861054115 0.0004760964 0.0016973938 0.0044268133 0.0000708819 
17.4619291975 1.7106010529 1.4941361638 0.0006038154 0.0017150520 0.0044725242 0.0000694617 
17.7868597660 1.7324820030 1.5817237916 0.0007509542 0.0020031536 0.0051914236 0.0000658467 
19.9012051816 1.7163897882 1.6612699548 0.0008115297 0.0023710989 0.0058566835 0.0000530663 
21.9222313156 1.5717011175 1.5623863616 0.0004478091 0.0020877568 0.0050912143 0.0000803061 
20.1403314219 1.6963579550 1.4005703581 0.0005227172 0.0012978513 0.0039566723 0.0000790087 
23.3644638517 1.7662703480 1.4542214041 0.0007584136 0.0013276176 0.0044176183 0.0000723842 
23.3571209109 1.7321640166 1.4655404249 0.0007344786 0.0012642913 0.0046311704 0.0000685992 
21.0525180522 1.5968968085 1.4212783979 0.0003937029 0.0013144352 0.0041746679 0.0000804704 
21.5771399985 1.6861715734 1.6409613697 0.0007729659 0.0019569892 0.0058327261 0.0000796770 
20.1919356880 1.6382281553 1.4131074885 0.0003779499 0.0015695717 0.0039342614 0.0001139244 
20.3329789604 1.7525407310 1.4713099282 0.0006334101 0.0018969360 0.0042350521 0.0000904316 
22.4094602730 1.7985047209 1.4959890513 0.0007611402 0.0020606181 0.0043854474 0.0000786852 
22.5824376839 1.7692520001 1.4662583000 0.0006691712 0.0019287758 0.0042455217 0.0001161131 
20.6576446520 1.7856480785 1.5379597325 0.0008130866 0.0019828279 0.0048958959 0.0001085323 
22.6318943162 1.7975358448 1.5969628701 0.0009389763 0.0020331779 0.0054396192 0.0001064952 
20.3159152823 1.6485337443 1.4582469355 0.0004099115 0.0020583117 0.0042041973 0.0001176640 
22.4044673059 1.5997923618 1.4953394721 0.0003743025 0.0024396286 0.0045769722 0.0001217444 
22.1359836329 1.7573619930 1.6721098707 0.0008846610 0.0033405453 0.0062337303 0.0001088004 
22.4044673059 1.5997923618 1.4953394721 0.0003743025 0.0024396286 0.0045769722 0.0001217444 
21.0845179689 1.6221774451 1.5012581108 0.0004145172 0.0024246960 0.0045797138 0.0001096872 
22.4044673059 1.5997923618 1.4953394721 0.0003743025 0.0024396286 0.0045769722 0.0001217444 
19.6981949566 1.7033881876 1.5495673951 0.0006057802 0.0029235044 0.0050455433 0.0001114806 
21.2429620923 1.8048218340 1.5801939887 0.0008568994 0.0029877642 0.0052671271 0.0001014597 
22.4044673058 1.5997923618 1.4953394721 0.0003743025 0.0024396286 0.0045769722 0.0001217444 
18.4422176298 1.7010953293 1.5129186248 0.0005638436 0.0023572627 0.0046450881 0.0001055595 
22.3991568163 1.6618364105 1.6828806920 0.0007411057 0.0026467521 0.0062674619 0.0001002675 
21.3949216068 1.6322425593 1.6093617822 0.0005766121 0.0029023025 0.0056675740 0.0001164530 
20.8166304418 1.5989722347 1.5962526124 0.0005363886 0.0021642273 0.0054959407 0.0001051014 
21.3949216068 1.6322425593 1.6093617822 0.0005766121 0.0029023025 0.0056675740 0.0001164530 
19.8668015911 1.7414056555 1.6385049888 0.0008411779 0.0023424020 0.0057989363 0.0000978934 
22.5913671918 1.7457280396 1.6865041387 0.0008937075 0.0031152940 0.0063791489 0.0001179792 
22.4087604543 1.6658607553 1.4998184672 0.0004767853 0.0028972864 0.0047137213 0.0001497563 
21.7729283588 1.6186622228 1.5131956160 0.0004255900 0.0026611063 0.0048338059 0.0001443344 
21.9650796789 1.6781215689 1.5457943497 0.0005600718 0.0032488496 0.0052066570 0.0001526456 
21.9650796789 1.6781215689 1.5457943497 0.0005600718 0.0032488496 0.0052066570 0.0001526456 
21.9650803521 1.6781215772 1.5457943497 0.0005600718 0.0032488496 0.0052066570 0.0001526456 
21.7626632597 1.6634400588 1.5524351142 0.0005455824 0.0031806112 0.0052650876 0.0001507398 
18.4093316723 1.6534748364 1.5565728246 0.0005494457 0.0024165906 0.0051543465 0.0001247707 
19.5048563479 1.7563778648 1.5040655818 0.0007229411 0.0017064849 0.0046259207 0.0000910430 
20.4303903607 1.7983494909 1.5705468000 0.0008539238 0.0024343634 0.0051484753 0.0001042215 
18.1521897509 1.7281565666 1.5417761736 0.0006585574 0.0024362995 0.0049581583 0.0001199469 
19.1959274310 1.7337477658 1.6137907891 0.0007636042 0.0028655993 0.0056826964 0.0001231929 
23.1607013330 1.6376235746 1.6156667767 0.0006855660 0.0017245346 0.0057396957 0.0000890014 
22.4361410117 1.8126194611 1.5338438897 0.0008509418 0.0021917632 0.0047837309 0.0000987848 
22.0353439371 1.6910262952 1.6779349491 0.0008041697 0.0023706803 0.0061955229 0.0000984247 
18.1521897508 1.7281565666 1.5417761736 0.0006585574 0.0024362995 0.0049581583 0.0001199469 
22.7725510002 1.7398815645 1.4748227285 0.0005857512 0.0024691092 0.0043394761 0.0001307080 
18.1521897508 1.7281565666 1.5417761736 0.0006585574 0.0024362995 0.0049581583 0.0001199469 
19.6471551241 1.7604848846 1.5518054948 0.0007957978 0.0018086716 0.0050280717 0.0000874368 
23.4268090571 1.7496771200 1.5275436376 0.0008193916 0.0014436943 0.0050133177 0.0000733662 
18.5833353686 1.6641670410 1.5583460339 0.0006253487 0.0017748281 0.0051783335 0.0000979305 
19.4319092565 1.6290841745 1.5955310685 0.0005771663 0.0022564102 0.0055105906 0.0001158494 
20.8394530468 1.7465225611 1.4942463383 0.0006292350 0.0023795846 0.0045023679 0.0001236490 
22.8919235779 1.5975436474 1.6324210057 0.0006037151 0.0020202483 0.0058658448 0.0001045039 
21.4540517386 1.6731496533 1.4902909152 0.0004784290 0.0026544454 0.0045729571 0.0001425897 
20.0148734731 1.7069728324 1.4315520401 0.0005862892 0.0013454187 0.0042402560 0.0000923060 
23.2577762394 1.6087319313 1.4990099507 0.0005499446 0.0013278537 0.0049736797 0.0000894535 
23.2577762559 1.6087319314 1.4990099507 0.0005499446 0.0013278537 0.0049736797 0.0000894535 
20.3510183965 1.6915408381 1.4338744681 0.0005835975 0.0012886426 0.0043394336 0.0000889514 
22.8544956838 1.7794139790 1.4899086665 0.0006997378 0.0023059143 0.0044195850 0.0001152439 
18.5967218923 1.6274845026 1.5126765307 0.0004623933 0.0020591869 0.0047571751 0.0001219566 
21.4540517386 1.6731496533 1.4902909152 0.0004784290 0.0026544454 0.0045729571 0.0001425897 
18.5967218923 1.6274845026 1.5126765307 0.0004623933 0.0020591869 0.0047571751 0.0001219566 
23.0432953458 1.6263758449 1.5066358251 0.0004248012 0.0028774416 0.0048113673 0.0001523649 
20.3510183965 1.6915408381 1.4338744681 0.0005835975 0.0012886426 0.0043394336 0.0000889514 
19.4985731412 1.6103090425 1.4488226122 0.0004062504 0.0015196776 0.0043240337 0.0001098946 
20.8196785331 1.6076085336 1.4192627973 0.0003344034 0.0016155895 0.0039992106 0.0001201152 
19.0794721790 1.6926837128 1.4580694534 0.0005034242 0.0018537867 0.0042223785 0.0001157676 
21.1004862916 1.6861295394 1.4530921760 0.0004633376 0.0021363588 0.0041638510 0.0001291758 
21.9647014413 1.6709241935 1.4561362002 0.0004335551 0.0023121343 0.0042108075 0.0001356758 
21.5508122577 1.5689998965 1.4423372944 0.0003564190 0.0014395354 0.0043502574 0.0001104256 
21.4240326357 1.6415864382 1.4939328106 0.0004337581 0.0025873944 0.0046229960 0.0001426834 
20.0068593230 1.7509734380 1.4782618580 0.0006913073 0.0015856830 0.0044499199 0.0000910663 
22.6699727577 1.7735960131 1.4824461328 0.0007852488 0.0014516311 0.0045636906 0.0000787157 
18.2982505459 1.7054134585 1.4886133957 0.0005594983 0.0020115942 0.0044721594 0.0001150542 
21.4240326357 1.6415864382 1.4939328106 0.0004337581 0.0025873944 0.0046229960 0.0001426834 
19.8128064098 1.6873811919 1.4327871188 0.0004723528 0.0016999385 0.0040331896 0.0001143037 
23.3638809334 1.6309932786 1.4024983969 0.0003159048 0.0018240922 0.0037679391 0.0001320977 
18.5742038908 1.7217191677 1.5089361873 0.0006059668 0.0022529900 0.0046503279 0.0001203921 
18.7961324264 1.6594579839 1.5499759238 0.0005453860 0.0025503826 0.0051204665 0.0001327894 
20.9086646893 1.5890117979 1.5168654516 0.0004019642 0.0022455529 0.0048509333 0.0001361978 
19.0399685803 1.6073660119 1.5100423620 0.0004478162 0.0018476669 0.0047657165 0.0001149183 
22.3221949879 1.7943248128 1.5265369622 0.0007727420 0.0026314103 0.0047760887 0.0001171100 
18.4814996006 1.7069034242 1.6160409204 0.0007334667 0.0023955185 0.0056366350 0.0001081392 
23.5216355994 1.7268098272 1.6211522367 0.0007507601 0.0039003342 0.0060208526 0.0001568762 
21.2856888885 1.7321795742 1.4522086670 0.0005615943 0.0019470314 0.0041105799 0.0001120068 
21.0656063135 1.8075233294 1.6114918249 0.0009236696 0.0027272918 0.0055422998 0.0001027164 
21.2856888885 1.7321795742 1.4522086670 0.0005615943 0.0019470314 0.0041105799 0.0001120068 
23.3011629777 1.7411392693 1.6858619782 0.0009239916 0.0022800960 0.0061847581 0.0000796283 
21.3161016204 1.7044048610 1.5108942712 0.0005583567 0.0028789353 0.0047621350 0.0001391559 
21.2856888886 1.7321795742 1.4522086670 0.0005615943 0.0019470314 0.0041105799 0.0001120068 
23.5174407252 1.6482137143 1.6113669777 0.0007081007 0.0016693168 0.0057087391 0.0000837279 
23.3011629777 1.7411392693 1.6858619782 0.0009239916 0.0022800960 0.0061847581 0.0000796283 
18.7405401060 1.6566477424 1.5785002197 0.0005827707 0.0025393051 0.0053709784 0.0001260391 
18.4401063455 1.6880154692 1.5654376865 0.0006735712 0.0018000201 0.0051949028 0.0000889328 
20.5163298369 1.7596574312 1.5755413283 0.0007519059 0.0031512325 0.0053496419 0.0001275714 
22.7551260842 1.7381461047 1.6959640640 0.0009031384 0.0027904977 0.0063800420 0.0001031940 
20.6164582384 1.7996731202 1.5584552572 0.0008457540 0.0023095651 0.0050213208 0.0001000834 
21.6331170893 1.7668633078 1.6105071546 0.0008942502 0.0019362437 0.0055375166 0.0000851013 
17.8179885702 1.7364264646 1.5308613661 0.0006849268 0.0020115688 0.0048285209 0.0001035875 
19.1397630400 1.7591823465 1.5294424327 0.0007122434 0.0022840985 0.0048143497 0.0001162243 
19.1397630402 1.7591823465 1.5294424327 0.0007122434 0.0022840985 0.0048143497 0.0001162243 
20.6535267865 1.7343364001 1.5136486984 0.0006248730 0.0026895661 0.0047631278 0.0001410451 
22.7538867046 1.8163652748 1.5419970643 0.0008842738 0.0020846918 0.0048699257 0.0000979481 
17.1656267960 1.6873107697 1.5247487186 0.0005852532 0.0019750073 0.0048078184 0.0001064072 
21.3148296572 1.5673516178 1.5112009455 0.0003859062 0.0019018842 0.0047664136 0.0001120466 
20.6139528878 1.7101223291 1.5549610151 0.0006465763 0.0030164075 0.0054438098 0.0002079008 
17.1656267960 1.6873107697 1.5247487186 0.0005852532 0.0019750073 0.0048078184 0.0001064072 
18.8766449715 1.7580079236 1.5279644047 0.0007315666 0.0019750073 0.0048078184 0.0001064072 
18.2723685847 1.7016969438 1.5296049911 0.0005852532 0.0024687591 0.0048078184 0.0001064072 
17.5022688134 1.6918665000 1.5155853981 0.0005852532 0.0019750073 0.0048078184 0.0001330090 
23.3818967598 1.7648848572 1.4658757796 0.0006401207 0.0021601642 0.0042068411 0.0001163829 
18.7925390024 1.6444818351 1.5852902107 0.0006035424 0.0020367262 0.0054087957 0.0001097324 
23.3818967598 1.7648848572 1.4658757796 0.0006401207 0.0021601642 0.0042068411 0.0001163829 
18.7925390024 1.6444818351 1.5852902107 0.0006035424 0.0020367262 0.0054087957 0.0001097324 
17.5147663719 1.7157422892 1.5558389368 0.0006675545 0.0022527427 0.0051083071 0.0001213707 
17.9722607287 1.7288795047 1.5699390212 0.0007087051 0.0023916103 0.0052585514 0.0001288525 
23.5869965946 1.7758129270 1.4806309092 0.0006812714 0.0022990319 0.0043570855 0.0001238647 
19.5739711717 1.7495497060 1.5071422447 0.0006618391 0.0022334555 0.0046200130 0.0001203316 
17.3673784017 1.6831297226 1.5595541461 0.0006229746 0.0021023026 0.0051458682 0.0001132655 
18.7925390024 1.6444818351 1.5852902107 0.0006035424 0.0020367262 0.0054087957 0.0001097324 
19.3788733570 1.6273155616 1.5500819672 0.0004989513 0.0024243986 0.0051270876 0.0001306190 
18.8391445724 1.6869410417 1.5166439837 0.0005455315 0.0024581511 0.0047796476 0.0001324375 
21.0297495867 1.6863588311 1.4937588461 0.0005068099 0.0026360754 0.0045965374 0.0001420235 
17.3673784017 1.6831297226 1.5595541461 0.0006229746 0.0021023026 0.0051458682 0.0001132655 
18.3546059795 1.6780713855 1.5780453656 0.0006616962 0.0019243784 0.0053289785 0.0001036795 
18.8766449716 1.7580079236 1.5279644047 0.0007315666 0.0019750073 0.0048078184 0.0001064072 
19.3788733570 1.6273155616 1.5500819672 0.0004989513 0.0024243986 0.0051270876 0.0001306190 
18.8766449716 1.7580079236 1.5279644047 0.0007315666 0.0019750073 0.0048078184 0.0001064072 
23.4188592440 1.8056622586 1.5096324803 0.0008478742 0.0017503116 0.0046481838 0.0000943013 
19.7436254457 1.7168243261 1.5393361950 0.0007184212 0.0016837708 0.0051270876 0.0001306190 
18.2723685847 1.7016969438 1.5296049911 0.0005852532 0.0024687591 0.0048078184 0.0001064072 
21.2525226664 1.6839317324 1.5142467894 0.0005186693 0.0028612532 0.0046481838 0.0000943013 
19.7436254457 1.7168243261 1.5393361950 0.0007184212 0.0016837708 0.0051270876 0.0001306190 
18.2723685847 1.7016969438 1.5296049911 0.0005852532 0.0024687591 0.0048078184 0.0001064072 
21.2525226664 1.6839317324 1.5142467894 0.0005186693 0.0028612532 0.0046481838 0.0000943013 
17.5999841496 1.7397267101 1.5703775914 0.0007184212 0.0024243986 0.0051270876 0.0000907163 
18.0886500952 1.7619672635 1.5949132035 0.0007850052 0.0026490942 0.0052867222 0.0000695700 
19.4021349123 1.7419510065 1.5740420126 0.0007850052 0.0019084665 0.0052867222 0.0001094727 
18.2434185113 1.6806736988 1.6020566736 0.0006654112 0.0023689479 0.0055261741 0.0001110054 
20.8859354446 1.6357914091 1.6363105449 0.0006323336 0.0025659182 0.0058853520 0.0001133045 
19.2481270708 1.6565730785 1.5634094649 0.0005521756 0.0026657294 0.0051669963 0.0001087063 
18.5399405974 1.6648435645 1.5934978360 0.0006119369 0.0025279466 0.0053747560 0.0000904760 
20.4821082489 1.6352651613 1.6122708499 0.0005841280 0.0026655486 0.0055079805 0.0000750286 
18.5277748699 1.7218742849 1.5960163456 0.0007571964 0.0020460685 0.0054199467 0.0000940253 
22.7328134830 1.7413052009 1.6012859454 0.0008597068 0.0017362380 0.0055464219 0.0000866848 
19.7867589974 1.6329042512 1.6048043780 0.0006103383 0.0020982343 0.0056062849 0.0001136698 
17.5999841496 1.7397267101 1.5703776205 0.0007184212 0.0024243986 0.0051270876 0.0000907163 
19.5796937918 1.7843181486 1.5503011202 0.0007724627 0.0025874807 0.0048874890 0.0000792396 
19.7867589974 1.6329042512 1.6048043780 0.0006103383 0.0020982343 0.0056062849 0.0001136698 
20.1168702764 1.6894675460 1.5800378666 0.0007160234 0.0017798300 0.0054743809 0.0001255070 
18.5974764175 1.7499073764 1.5669347920 0.0007704645 0.0020503403 0.0051769001 0.0001082318 
21.2953851365 1.7968649403 1.5473027073 0.0008505276 0.0020263933 0.0049622077 0.0001055128 
17.5213945006 1.7258131976 1.5742709032 0.0006919999 0.0025039996 0.0051600636 0.0000877570 
18.7587160036 1.7376313015 1.5625423409 0.0006799882 0.0028660844 0.0050029050 0.0000688820 
19.0139945106 1.6489642926 1.5991159283 0.0005983266 0.0024603190 0.0054491262 0.0000947948 
23.4528378657 1.5846512792 1.6130785407 0.0005122576 0.0026653084 0.0055852393 0.0000880763 
19.8838545807 1.6397654493 1.5679631212 0.0005321598 0.0026717161 0.0052206694 0.0001093860 
18.5277748699 1.7218742849 1.5960163456 0.0007571964 0.0020460685 0.0054199467 0.0000940253 
22.8443724810 1.7476388009 1.5987159561 0.0008697147 0.0017332446 0.0055195854 0.0000863449 
18.5974764181 1.7499073764 1.5669347920 0.0007704645 0.0020503403 0.0051769001 0.0001082318 
20.1168702764 1.6894675460 1.5800378666 0.0007160234 0.0017798300 0.0054743809 0.0001255070 
20.8160507570 1.7368551632 1.5386907720 0.0007679183 0.0016203228 0.0050823738 0.0001095094 
18.2434185113 1.6806736988 1.6020566736 0.0006654112 0.0023689479 0.0055261741 0.0001110054 
20.5760889162 1.6424176532 1.6217517193 0.0006141577 0.0027432605 0.0057480743 0.0001117534 
17.6335359676 1.6825585945 1.5614218580 0.0006302405 0.0021046420 0.0052417150 0.0001349795 
17.7782223774 1.6611614704 1.5437033609 0.0005667626 0.0021339287 0.0051525991 0.0001554566 
18.8997311441 1.7106323088 1.5904571676 0.0007363562 0.0020642208 0.0055191589 0.0001368349 
20.3866997192 1.7221768256 1.6058819612 0.0007930470 0.0020451799 0.0057058043 0.0001486196 
18.0047514603 1.7092413574 1.5633481414 0.0006534738 0.0025288888 0.0052130352 0.0001302574 
19.7484802313 1.7122154396 1.5463337749 0.0006221990 0.0029034182 0.0050823623 0.0001326326 
19.8003890713 1.6236981143 1.5799483888 0.0005405374 0.0024976529 0.0055285836 0.0001585453 
18.5974764176 1.7499073764 1.5669347920 0.0007704645 0.0020503403 0.0051769001 0.0001082318 
22.0471166789 1.7985971552 1.5526254446 0.0008854281 0.0018266840 0.0050010583 0.0000830750 
20.1168702762 1.6894675460 1.5800378666 0.0007160234 0.0017798300 0.0054743809 0.0001255070 
18.0047514603 1.7092413574 1.5633481414 0.0006534738 0.0025288888 0.0052130352 0.0001302574 
19.7484802313 1.7122154396 1.5463337749 0.0006221990 0.0029034182 0.0050823623 0.0001326326 
19.8003890713 1.6236981143 1.5799483888 0.0005405374 0.0024976529 0.0055285836 0.0001585453 
18.5974764176 1.7499073764 1.5669347920 0.0007704645 0.0020503403 0.0051769001 0.0001082318 
22.0471166788 1.7985971552 1.5526254446 0.0008854281 0.0018266840 0.0050010583 0.0000830750 
17.9791814012 1.6894443731 1.5472775842 0.0005916998 0.0024768320 0.0050151953 0.0001156407 
19.9139921459 1.6733149425 1.5232886082 0.0005193716 0.0026831377 0.0047632135 0.0001050436 
17.9491246950 1.7538146052 1.5950835047 0.0007737621 0.0025785758 0.0053130533 0.0000771110 
18.8819066472 1.7956321599 1.6174134499 0.0008772619 0.0028008993 0.0053932804 0.0000379382 
17.5875521453 1.7304716089 1.5931186924 0.0007471950 0.0022084592 0.0053026262 0.0000757371 
18.3143940876 1.7389593698 1.6057013832 0.0007940556 0.0020482444 0.0053474217 0.0000484769 
18.8216887404 1.7791209062 1.5498810847 0.0007761495 0.0022881557 0.0048777133 0.0000773549 
22.5114519660 1.8189926915 1.5220101730 0.0008315187 0.0022477597 0.0045534829 0.0000605296 
21.1716059465 1.8060653611 1.6033114588 0.0009420857 0.0020859335 0.0053199511 0.0000535767 
17.9791814012 1.6894443731 1.5472775842 0.0005916998 0.0024768320 0.0050151953 0.0001156407 
22.1149848110 1.6109115392 1.5147493055 0.0004165069 0.0026722813 0.0048628174 0.0001466727 
21.1716059465 1.8060653611 1.6033114588 0.0009420857 0.0020859335 0.0053199511 0.0000535767 
17.9791814012 1.6894443731 1.5472775842 0.0005916998 0.0024768320 0.0050151953 0.0001156407 
22.1149848110 1.6109115392 1.5147493055 0.0004165069 0.0026722813 0.0048628174 0.0001466727 
18.2434185118 1.6806736988 1.6020566736 0.0006654112 0.0023689479 0.0055261741 0.0001110054 
20.8049953395 1.6245558447 1.6262295450 0.0006100421 0.0024093440 0.0058504045 0.0001278306 
18.5581274048 1.6434364433 1.5686950648 0.0005859386 0.0019939119 0.0053595098 0.0001366091 
21.3970339716 1.5779392536 1.5446349113 0.0004920268 0.0017015800 0.0053827381 0.0001663581 
19.9470267960 1.7750214722 1.5093615175 0.0007376069 0.0019554277 0.0045767112 0.0000902787 
18.0761781844 1.7053625146 1.5070343647 0.0005956599 0.0020297968 0.0047615320 0.0001496431 
19.6110404821 1.6916155851 1.4646901884 0.0005198924 0.0019404656 0.0044909849 0.0001865961 
18.5103186389 1.6557438695 1.5017619816 0.0004849881 0.0021776440 0.0046795740 0.0001378540 
22.1891997294 1.5973242306 1.4680711929 0.0003422499 0.0022412958 0.0044309110 0.0001526651 
23.0993273814 1.5498884549 1.5460427664 0.0003915363 0.0023836647 0.0053311944 0.0001795947 
21.4522358443 1.6582694872 1.4817265340 0.0004460035 0.0025400568 0.0045342381 0.0001547572 
18.5581274048 1.6434364433 1.5686950649 0.0005859386 0.0019939119 0.0053595098 0.0001366091 
22.9347140273 1.6268024067 1.6032059074 0.0006559061 0.0017208395 0.0057721457 0.0001275351 
19.9470267960 1.7750214722 1.5093615175 0.0007376069 0.0019554277 0.0045767112 0.0000902787 
18.5974764176 1.7499073764 1.5669347920 0.0007704645 0.0020503403 0.0051769001 0.0001082318 
21.7782990754 1.7860361482 1.5982033069 0.0009132027 0.0019866884 0.0054255631 0.0000934207 
19.9343944354 1.6111835575 1.5818498674 0.0005342745 0.0023200128 0.0055798574 0.0001647836 
19.9470267960 1.7750214722 1.5093615175 0.0007376069 0.0019554277 0.0045767112 0.0000902787 
18.5581273818 1.6434364432 1.5686950649 0.0005859386 0.0019939119 0.0053595098 0.0001366091 
19.9343944353 1.6111835575 1.5818498674 0.0005342745 0.0023200128 0.0055798574 0.0001647836 
19.9470267960 1.7750214722 1.5093615175 0.0007376069 0.0019554277 0.0045767112 0.0000902787 
18.5103186389 1.6557438695 1.5017619816 0.0004849881 0.0021776440 0.0046795740 0.0001378540 
22.1891997294 1.5973242306 1.4680711929 0.0003422499 0.0022412958 0.0044309110 0.0001526651 
18.5581273818 1.6434364432 1.5686950648 0.0005859386 0.0019939119 0.0053595098 0.0001366091 
23.0993273815 1.5498884549 1.5460427664 0.0003915363 0.0023836647 0.0053311944 0.0001795947 
19.9470267960 1.7750214722 1.5093615175 0.0007376069 0.0019554277 0.0045767112 0.0000902787 
23.0993273815 1.5498884549 1.5460427664 0.0003915363 0.0023836647 0.0053311944 0.0001795947 
19.9470267960 1.7750214722 1.5093615175 0.0007376069 0.0019554277 0.0045767112 0.0000902787 
18.5974764176 1.7499073764 1.5669347920 0.0007704645 0.0020503403 0.0051769001 0.0001082318 
21.7782990754 1.7860361482 1.5982033071 0.0009132027 0.0019866884 0.0054255631 0.0000934207 
19.9343944353 1.6111835575 1.5818498674 0.0005342745 0.0023200128 0.0055798574 0.0001647836 
19.9470267960 1.7750214722 1.5093615175 0.0007376069 0.0019554277 0.0045767112 0.0000902787 
17.5875521453 1.7304716089 1.5931186924 0.0007471950 0.0022084592 0.0053026262 0.0000757371 
18.5710073956 1.7416132653 1.6367775955 0.0008229626 0.0022977904 0.0055731733 0.0000387840 
22.0017630735 1.7520885343 1.5574459648 0.0008289027 0.0016272375 0.0051926783 0.0000897876 
21.8522733029 1.6619362419 1.6378866507 0.0007286435 0.0019845467 0.0059391460 0.0001149041 
22.0137041215 1.6757037540 1.5673211494 0.0007097796 0.0016195590 0.0055314909 0.0001490292 
20.8619616673 1.6053055795 1.6045139154 0.0005685104 0.0021969415 0.0058108451 0.0001645995 
17.7721621123 1.6810606053 1.5229464926 0.0005887031 0.0019458296 0.0050002269 0.0001643307 
19.3546386538 1.6877444821 1.4672507652 0.0005187329 0.0019264711 0.0045307674 0.0001890440 
21.2529854527 1.7616094202 1.5009954334 0.0007589325 0.0016078790 0.0047232188 0.0001145009 
20.8619616673 1.6053055795 1.6045139154 0.0005685104 0.0021969415 0.0058108451 0.0001645995 
18.5455835384 1.6575950890 1.5504239245 0.0005470287 0.0024739526 0.0051422500 0.0001378563 
22.0685747836 1.6346383779 1.5284724229 0.0004656532 0.0029011494 0.0049476296 0.0001322698 
20.3387470935 1.5886264252 1.5586056598 0.0004735856 0.0022038182 0.0054038619 0.0001721575 
18.2124723064 1.6822413603 1.4976395861 0.0005291175 0.0021118147 0.0046420792 0.0001408773 
22.4238687426 1.7159715183 1.4430148611 0.0005094211 0.0020692514 0.0040576963 0.0001290162 
18.9464538510 1.6374737727 1.5126715537 0.0005416437 0.0016537347 0.0050605889 0.0001691310 
18.5455835384 1.6575950890 1.5504239245 0.0005470287 0.0024739526 0.0051422500 0.0001378563 
20.1776901902 1.6614243417 1.5582032144 0.0005497212 0.0028840616 0.0051830806 0.0001222190 
18.4648379108 1.7365287265 1.5103841867 0.0006518084 0.0020589362 0.0046681711 0.0001176792 
23.1946768891 1.7942660827 1.4820256897 0.0007409198 0.0019864952 0.0043003257 0.0000904401 
20.3387470935 1.5886264252 1.5586056598 0.0004735856 0.0022038182 0.0054038619 0.0001721575 
18.4648379108 1.7365287265 1.5103841867 0.0006518084 0.0020589362 0.0046681711 0.0001176792 
23.1946768891 1.7942660827 1.4820256897 0.0007409198 0.0019864952 0.0043003257 0.0000904401 
19.2340521285 1.7088096664 1.4847415061 0.0006307551 0.0015812937 0.0046927435 0.0001418919 
17.4192148910 1.7092664530 1.5121364187 0.0006101067 0.0019271486 0.0046810249 0.0001041980 
17.4316759920 1.7234163554 1.5060208924 0.0006208086 0.0019178081 0.0045214239 0.0000741317 
18.0932064099 1.6785045174 1.5436467425 0.0005630814 0.0024599419 0.0049028485 0.0000927568 
20.8911376272 1.6524034388 1.5606532135 0.0005292446 0.0028992660 0.0050079010 0.0000681893 
18.5450887811 1.6495568859 1.5503773596 0.0005441644 0.0023944942 0.0052648805 0.0001698295 
20.6279131456 1.6110313510 1.5654349857 0.0005058424 0.0026328373 0.0056366088 0.0002176784 
21.4757049492 1.7065035803 1.4897609620 0.0005389863 0.0026378531 0.0045653440 0.0001478868 
20.4143747666 1.7450868146 1.4785416340 0.0006032014 0.0021592861 0.0042236117 0.0000783608 
21.3467929633 1.6657075942 1.4932041583 0.0004653849 0.0026255117 0.0044987706 0.0001122616 
17.2563576253 1.6790969307 1.5160282557 0.0005414064 0.0020404241 0.0045683110 0.0000642415 
17.5898269178 1.6582114978 1.5212938695 0.0005426164 0.0017417096 0.0045697945 0.0000224188 
17.9563168324 1.7107254131 1.5130179892 0.0006536235 0.0016108644 0.0046703964 0.0000549453 
19.6678650754 1.7179096613 1.4345007725 0.0006011980 0.0013518955 0.0041500924 0.0000555443 
18.9645960688 1.6613162633 1.4954052917 0.0005708576 0.0014764636 0.0046503301 0.0000634892 
18.4091743822 1.6366264189 1.5655671960 0.0005469095 0.0021185306 0.0051162077 0.0000853210 
22.4717608031 1.5875838185 1.6100356750 0.0005197652 0.0025018481 0.0055992654 0.0001002093 
19.7712329612 1.6038364115 1.5269217088 0.0004411270 0.0021133948 0.0048188094 0.0001011079 
22.5096909658 1.5915598286 1.5571441606 0.0005216377 0.0016132345 0.0049354917 0.0000059860 
19.7183611880 1.6167538298 1.5477842941 0.0005235077 0.0017378796 0.0048621386 0.0000316877 
19.4037276170 1.6061755719 1.5524474400 0.0004985845 0.0019814247 0.0051539484 0.0001183841 
20.7072229065 1.5809228233 1.5636318112 0.0004765685 0.0021012823 0.0054460253 0.0001663667 
18.6514948488 1.6252031427 1.5337375441 0.0004942236 0.0021669561 0.0051535477 0.0001764547 
19.4738750595 1.6258389091 1.5220593003 0.0004795816 0.0023814943 0.0052992523 0.0002488382 
17.0538390277 1.6869916487 1.5016308627 0.0005499904 0.0018363902 0.0044234222 0.0000468197 
18.6717382286 1.7403927884 1.4577548395 0.0005867013 0.0017039442 0.0039121206 0.0000000231 
17.9286269271 1.6957056849 1.5260402229 0.0006398635 0.0016857754 0.0048529444 0.0000849344 
20.9688686713 1.7291608063 1.5145511908 0.0007392317 0.0014719657 0.0048700119 0.0000768477 
18.4263517518 1.6557503152 1.5501257006 0.0005446359 0.0024273626 0.0051227309 0.0001332757 
20.6847138263 1.6457838216 1.5573177801 0.0005315251 0.0029028121 0.0053589314 0.0001681689 
17.8132788066 1.6944600067 1.4989098668 0.0005674472 0.0019397115 0.0046601149 0.0001354213 
19.8455822923 1.7180630848 1.4664936381 0.0005777161 0.0018503020 0.0044320685 0.0001604714 
17.3038277348 1.7414538879 1.5028888211 0.0006567449 0.0017776638 0.0043760585 0.0000237708 
22.1792872929 1.7981044404 1.4557765079 0.0007380055 0.0015830177 0.0039873139 0.0000079337 
17.7096886102 1.7086284553 1.5436709127 0.0006543554 0.0020788665 0.0050825022 0.0001418814 
18.8606125985 1.7175472277 1.5628597901 0.0007065379 0.0022001046 0.0054120422 0.0001894122 
22.3010079235 1.7538000724 1.4678962798 0.0007406608 0.0013742651 0.0045278491 0.0000834937 
18.4263517518 1.6557503152 1.5501257008 0.0005446359 0.0024273626 0.0051227309 0.0001332757 
18.8394600621 1.7062368454 1.5251482185 0.0005978194 0.0024866459 0.0049325289 0.0001560056 
21.3822866269 1.7056406805 1.5142243653 0.0005767974 0.0028870811 0.0049723211 0.0001915412 
19.1451484899 1.6787317248 1.4816954946 0.0004767858 0.0021155873 0.0041336744 0.0000348245 
20.5619080975 1.7530311631 1.4480580015 0.0006047628 0.0017324417 0.0039284574 0.0000417354 
20.8604000112 1.6740814305 1.4726295986 0.0004666628 0.0023595294 0.0044513293 0.0001602225 
20.3582163470 1.6977213722 1.4137470343 0.0004600099 0.0015869891 0.0036542591 0.0000300962 
21.1528403721 1.6100403836 1.4834027009 0.0003806901 0.0022684670 0.0045212315 0.0001385468 
20.5619080975 1.7530311631 1.4480580015 0.0006047628 0.0017324417 0.0039284574 0.0000417354 
18.8394600621 1.7062368454 1.5251482185 0.0005978194 0.0024866459 0.0049325289 0.0001560056 
20.3012892446 1.7103287839 1.5648533167 0.0006667242 0.0029364743 0.0055716637 0.0002189603 
20.3582163470 1.6977213722 1.4137470343 0.0004600099 0.0015869891 0.0036542591 0.0000300962 
21.0097056604 1.7257745349 1.4421762227 0.0005726555 0.0016937485 0.0042134060 0.0001489132 
23.1835555406 1.7481693149 1.3673827787 0.0006357749 0.0011169160 0.0037767894 0.0000178605 
20.8604000111 1.6740814305 1.4726295986 0.0004666628 0.0023595294 0.0044513293 0.0001602225 
23.1835555451 1.7481693148 1.3673827787 0.0006357749 0.0011169160 0.0037767894 0.0000178605 
20.8604000110 1.6740814305 1.4726295986 0.0004666628 0.0023595294 0.0044513293 0.0001602225 
23.1835555364 1.7481693150 1.3673827787 0.0006357749 0.0011169160 0.0037767894 0.0000178605 
20.2635296467 1.7363501961 1.4237155162 0.0005934969 0.0014275694 0.0039454244 0.0000534510 
18.8242328197 1.6731681634 1.4447621602 0.0004920419 0.0015915676 0.0043081448 0.0001422055 
19.2413673292 1.6295513297 1.4394595184 0.0004356815 0.0015211305 0.0044979885 0.0001924405 
18.5334511685 1.6465253972 1.4540229352 0.0004556623 0.0015439517 0.0041654875 0.0000567913 
21.4021155974 1.5921844625 1.4602911569 0.0003971657 0.0014690533 0.0041415283 0.0000107303 
18.9418324134 1.6607450842 1.4980074656 0.0005661341 0.0016291925 0.0049802485 0.0001889558 
21.6222818698 1.6431632524 1.5358880835 0.0006191962 0.0016502942 0.0056432432 0.0002683857 
20.3582163470 1.6977213722 1.4137470343 0.0004600099 0.0015869891 0.0036542591 0.0000300962 
21.0097056604 1.7257745349 1.4421762227 0.0005726555 0.0016937485 0.0042134060 0.0001489132 
20.0908302835 1.6977515169 1.4927162580 0.0006246307 0.0017040909 0.0050042078 0.0002350168 
23.3391468077 1.6950193583 1.5289085279 0.0007069411 0.0017626418 0.0056791821 0.0003374771 
18.6177052177 1.6517128938 1.4918228352 0.0005379727 0.0016025026 0.0048404618 0.0001592516 
20.4443169584 1.6091645599 1.5152080911 0.0005206313 0.0015568797 0.0051539897 0.0001644208 
18.7832670340 1.6546188722 1.4408255935 0.0004426685 0.0015413661 0.0039677871 0.0000352654 
21.7107041827 1.6431532406 1.3907412289 0.0003516874 0.0014600038 0.0034495767 0.0000014787 
21.8583692660 1.6323035560 1.3638028755 0.0004374625 0.0011065728 0.0039657160 0.0000847830 
17.8132788372 1.6944600063 1.4989098668 0.0005674472 0.0019397115 0.0046601149 0.0001354213 
18.4392440610 1.7149579556 1.5318640847 0.0006324396 0.0023562809 0.0050073144 0.0001607404 
20.0689287028 1.7091923911 1.5145098673 0.0006571268 0.0019123756 0.0051778075 0.0002476764 
18.7832670340 1.6546188722 1.4408255935 0.0004426685 0.0015413661 0.0039677871 0.0000352654 
22.2542174012 1.6388176190 1.3691380676 0.0003354393 0.0013558614 0.0033627768 0.0000058780 
20.0689291591 1.7091923834 1.5145098673 0.0006571268 0.0019123756 0.0051778075 0.0002476764 
21.1713736943 1.7398656672 1.4738365034 0.0006213997 0.0020061755 0.0044738056 0.0001679026 
22.4679520330 1.8030797193 1.5289696068 0.0008165500 0.0023300702 0.0048041874 0.0001224446 
20.5255717221 1.7664694668 1.5120291726 0.0007213329 0.0021278353 0.0047276377 0.0001399436 
22.0232780240 1.7287363384 1.5570535555 0.0007226526 0.0027737643 0.0057478582 0.0003046804 
20.2635296206 1.7363501963 1.4237155162 0.0005934969 0.0014275694 0.0039454244 0.0000534510 
18.6409663357 1.6808203677 1.4687136066 0.0005308986 0.0017233654 0.0045745382 0.0001749416 
19.2413673292 1.6295513297 1.4394595184 0.0004356815 0.0015211305 0.0044979885 0.0001924405 
22.4679520330 1.8030797193 1.5289696068 0.0008165500 0.0023300702 0.0048041874 0.0001224446 
22.6914177356 1.7893106754 1.4719227899 0.0006748162 0.0021476724 0.0039375584 0.0000045929 
18.5718484509 1.7872053755 1.5194431939 0.0007372516 0.0021246209 0.0043734367 0.0000027119 
20.8886022562 1.8153595249 1.5152980942 0.0007951775 0.0021838436 0.0043232523 0.0000009899 
19.0866458920 1.7323344332 1.5399396179 0.0007150528 0.0019715983 0.0051276231 0.0001650810 
21.5229745607 1.6998201342 1.5678754310 0.0007351711 0.0018835612 0.0057226554 0.0002453251 
22.6914177356 1.7893106754 1.4719227899 0.0006748162 0.0021476724 0.0039375584 0.0000045929 
19.0866458920 1.7323344332 1.5399396179 0.0007150528 0.0019715983 0.0051276231 0.0001650810 
21.5229745607 1.6998201342 1.5678754310 0.0007351711 0.0018835612 0.0057226554 0.0002453251 
17.7526627774 1.6658112264 1.4817715277 0.0005225704 0.0016099645 0.0044227119 0.0000685476 
19.2984429907 1.6337813233 1.4702080699 0.0004945282 0.0015580856 0.0048781001 0.0002211981 
23.4267603065 1.5420320639 1.4204982626 0.0003731665 0.0012748180 0.0051304318 0.0003304412 
20.8957736110 1.7375762457 1.5131944326 0.0006951883 0.0020468026 0.0050565191 0.0002316877 
19.4802941006 1.6824370110 1.4450280893 0.0004927737 0.0017227710 0.0043160560 0.0001684576 
21.6132175074 1.6547856996 1.3957784317 0.0003816341 0.0015983573 0.0039102724 0.0001701458 
23.2064677508 1.7891567451 1.4846946041 0.0007124210 0.0022186263 0.0042845568 0.0000859703 
19.2984429907 1.6337813233 1.4702080699 0.0004945282 0.0015580856 0.0048781001 0.0002211981 
20.1539967643 1.6551947174 1.5316017826 0.0005639680 0.0024144007 0.0056835704 0.0003375908 
19.6151359069 1.5936804456 1.4880767346 0.0003966664 0.0019789665 0.0048860013 0.0002123057 
20.8957736110 1.7375762457 1.5131944326 0.0006951883 0.0020468026 0.0050565191 0.0002316877 
20.2635296206 1.7363501963 1.4237155162 0.0005934969 0.0014275694 0.0039454244 0.0000534510 
23.2064677508 1.7891567451 1.4846946041 0.0007124210 0.0022186263 0.0042845568 0.0000859703 
21.5983967115 1.7275773263 1.5328937832 0.0006729144 0.0027446710 0.0053867987 0.0002699769 
20.2635296206 1.7363501963 1.4237155162 0.0005934969 0.0014275694 0.0039454244 0.0000534510 
21.2581220503 1.8028018871 1.5394265196 0.0008239992 0.0023018686 0.0048308514 0.0000974671 
18.9068164320 1.7040459466 1.5282187751 0.0006601410 0.0018476344 0.0051354979 0.0001857029 
21.1533700371 1.6529904227 1.5408688780 0.0006340009 0.0016621385 0.0055609684 0.0002355692 
23.6342427237 1.7707978801 1.4614149571 0.0007539731 0.0014556566 0.0044768320 0.0001234140 
21.1368846688 1.7601055161 1.4883994280 0.0007235897 0.0016808126 0.0046094526 0.0001327456 
22.2366486493 1.6465830957 1.4033140252 0.0005122087 0.0011995409 0.0045425956 0.0002043265 
19.0027116631 1.6524425734 1.4642387026 0.0005069277 0.0015799610 0.0047305659 0.0002048385 
19.9532476622 1.5896777659 1.4490396804 0.0003985967 0.0015295352 0.0047911225 0.0002408849 
18.5907412645 1.7305592491 1.5267761898 0.0006615027 0.0022262298 0.0049216864 0.0001515368 
19.6042066188 1.7606554182 1.5561321082 0.0007361497 0.0027395743 0.0051112318 0.0001251419 
22.2366486493 1.6465830957 1.4033140252 0.0005122087 0.0011995409 0.0045425956 0.0002043265 
20.8825708366 1.6190535492 1.5205528070 0.0005395705 0.0018841872 0.0058174431 0.0003778499 
20.2629260938 1.6738288420 1.5595076107 0.0006345395 0.0024545387 0.0058576957 0.0003137362 
23.2497207621 1.6778848402 1.5988829216 0.0006957049 0.0030820376 0.0065152458 0.0003684411 
18.6196790584 1.7416094531 1.5069422975 0.0006546622 0.0020550683 0.0046029745 0.0001081559 
23.1722422067 1.8010417872 1.4766607320 0.0007122081 0.0021405088 0.0039957401 0.0000095324 
19.5145187715 1.6734522757 1.4944599539 0.0005313524 0.0021953379 0.0050186581 0.0002615295 
21.1022383467 1.6553940181 1.4746553747 0.0004669582 0.0023691897 0.0049602382 0.0002994428 
20.2823761802 1.7156660795 1.5397470609 0.0007245352 0.0016737827 0.0051939177 0.0001477895 
21.5322162742 1.7246069809 1.3936250469 0.0006019517 0.0011980556 0.0039645712 0.0000505228 
21.6593560298 1.6341363954 1.4162949181 0.0004946847 0.0011814183 0.0042197738 0.0000419889 
20.8957736110 1.7375762457 1.5131944326 0.0006951883 0.0020468026 0.0050565191 0.0002316877 
21.7588149229 1.6866696956 1.4161250923 0.0004506643 0.0017409481 0.0040136759 0.0001678361 
20.8265252193 1.6538578956 1.4957341631 0.0004976040 0.0024881214 0.0052675748 0.0003237595 
20.1283060398 1.6842663761 1.5702434890 0.0006723614 0.0023188156 0.0058454196 0.0002844079 
20.9013806090 1.6019251775 1.5080004803 0.0004772130 0.0021365691 0.0058773435 0.0004322141 
23.4182156437 1.5349752323 1.4954535263 0.0003884883 0.0021773196 0.0065145281 0.0005942432 
18.6196790584 1.7416094531 1.5069422976 0.0006546622 0.0020550683 0.0046029745 0.0001081559 
23.6583270979 1.8119972908 1.4740021190 0.0007433869 0.0020143178 0.0039657899 0.0000011022 
19.9532476621 1.5896777659 1.4490396804 0.0003985967 0.0015295352 0.0047911225 0.0002408849 
20.7704755156 1.7212686510 1.5067583487 0.0007128003 0.0014869894 0.0048804430 0.0001088087 
23.4903037331 1.8250825668 1.5916329357 0.0009689094 0.0024243027 0.0054015556 0.0001256452 
19.9532476621 1.5896777659 1.4490396804 0.0003985967 0.0015295352 0.0047911225 0.0002408849 
19.0699050805 1.6260430445 1.5166039660 0.0005240220 0.0016484017 0.0050034607 0.0001394410 
20.2383352617 1.5953283903 1.5021889463 0.0004120209 0.0022889210 0.0052410456 0.0002776362 
20.7704755156 1.7212686510 1.5067583487 0.0007128003 0.0014869894 0.0048804430 0.0001088087 
20.2383352617 1.5953283903 1.5021889463 0.0004120209 0.0022889210 0.0052410456 0.0002776362 
20.7704755156 1.7212686510 1.5067583487 0.0007128003 0.0014869894 0.0048804430 0.0001088087 
20.8957736110 1.7375762457 1.5131944326 0.0006951883 0.0020468026 0.0050565191 0.0002316877 
23.4903037331 1.8250825668 1.5916329357 0.0009689094 0.0024243027 0.0054015556 0.0001256452 
19.9532476621 1.5896777659 1.4490396804 0.0003985967 0.0015295352 0.0047911225 0.0002408849 
23.4903037331 1.8250825668 1.5916329357 0.0009689094 0.0024243027 0.0054015556 0.0001256452 
20.1283060398 1.6842663761 1.5702434890 0.0006723614 0.0023188156 0.0058454196 0.0002844079 
23.2211449129 1.6076221351 1.5892654200 0.0005868327 0.0026343405 0.0067054661 0.0004252414 
23.3521498402 1.7652564034 1.5550889468 0.0007827604 0.0029355052 0.0055727913 0.0002661397 
20.7704755156 1.7212686510 1.5067583487 0.0007128003 0.0014869894 0.0048804430 0.0001088087 
19.9532476621 1.5896777659 1.4490396804 0.0003985967 0.0015295352 0.0047911225 0.0002408849 
20.8265252193 1.6538578956 1.4957341631 0.0004976040 0.0024881214 0.0052675748 0.0003237595 
21.2702012262 1.7511880081 1.5488708704 0.0007456326 0.0025760354 0.0053941217 0.0002350617 
18.6180736969 1.6526989051 1.4921792401 0.0005142754 0.0018783686 0.0049921223 0.0002389438 
19.9532476621 1.5896777659 1.4490396804 0.0003985967 0.0015295352 0.0047911225 0.0002408849 
20.4635367185 1.7484443653 1.5321711298 0.0007706396 0.0016614061 0.0049809429 0.0001078382 
17.8424860115 1.6728878737 1.5466249429 0.0006107810 0.0019100267 0.0051542105 0.0001379852 
19.1208300968 1.6307782387 1.5650636593 0.0005685773 0.0018416388 0.0052030561 0.0000911339 
20.3019870005 1.5968251774 1.5213897442 0.0004342986 0.0023855396 0.0053408433 0.0002534826 
18.2220574802 1.6800229902 1.5924624686 0.0006506744 0.0024221625 0.0055040245 0.0001296464 
19.3218877933 1.6913184219 1.6405783479 0.0007188739 0.0026940595 0.0057599756 0.0000749976 
21.6029121236 1.7106616398 1.5276330021 0.0006374210 0.0027491542 0.0054435748 0.0002967125 
21.7354237081 1.7937340031 1.5751619134 0.0008732609 0.0023870608 0.0053571533 0.0001559787 
18.8535801466 1.7378024819 1.5871317043 0.0007880585 0.0018423994 0.0052112111 0.0000423820 
19.5144615109 1.6059383891 1.5552857260 0.0005096174 0.0019321621 0.0052246615 0.0001263174 
16.6001515402 1.7217513105 1.5146027800 0.0006291449 0.0018070806 0.0044260162 0.0000083004 
21.1070406827 1.7612086183 1.4262155791 0.0006075367 0.0015512130 0.0037163146 0.0000030182 
19.6881399150 1.6303612137 1.4975320161 0.0004339909 0.0022658374 0.0046676272 0.0001438280 
22.7339511466 1.5625701947 1.5790589598 0.0004570515 0.0021585530 0.0053081902 0.0000958901 
18.6196790584 1.7416094531 1.5069422976 0.0006546622 0.0020550683 0.0046029745 0.0001081559 
18.8535801466 1.7378024819 1.5871317042 0.0007880585 0.0018423994 0.0052112111 0.0000423820 
19.4528868825 1.6705492442 1.6017157068 0.0006723614 0.0023188156 0.0058454196 0.0001949504 
22.6736502724 1.6473996815 1.6342831843 0.0006939696 0.0025746831 0.0065551212 0.0002882755 
20.4421341123 1.6061600126 1.5319436098 0.0004555992 0.0025217049 0.0053773289 0.0002371531 
21.5820362007 1.5894374362 1.5997355244 0.0005307635 0.0024205328 0.0059303007 0.0002039473 
21.5616061205 1.5567056405 1.5512404653 0.0004334963 0.0021744452 0.0056848308 0.0002515377 
21.8705728141 1.6064559610 1.5794184219 0.0005364928 0.0027855871 0.0061942785 0.0003174769 
23.0628939162 1.6068213551 1.6362542194 0.0006309578 0.0023279855 0.0064500859 0.0002468031 
22.6468889198 1.6739524487 1.6559365122 0.0007517914 0.0027520153 0.0065252115 0.0002300511 
23.0628939162 1.6068213551 1.6362542194 0.0006309578 0.0023279855 0.0064500859 0.0002468031 
21.8705728141 1.6064559610 1.5794184219 0.0005364928 0.0027855871 0.0061942785 0.0003174769 
23.5461898049 1.7413501372 1.6373498005 0.0008512448 0.0031526468 0.0064361101 0.0002617254 
21.8705728141 1.6064559610 1.5794184219 0.0005364928 0.0027855871 0.0061942785 0.0003174769 
19.9376178732 1.6416808460 1.5392531292 0.0005414165 0.0024957551 0.0056861484 0.0003104295 
21.4939415168 1.5938345714 1.4561856265 0.0003566552 0.0022232325 0.0050565216 0.0003559903 
20.4550661220 1.6192702871 1.5173367008 0.0004561457 0.0025603409 0.0052936861 0.0002569693 
22.1681297052 1.5720483027 1.5527532458 0.0004672767 0.0025491599 0.0062509969 0.0003911518 
23.4720841097 1.6932288661 1.6045410910 0.0007474206 0.0027980060 0.0065211877 0.0003722379 
21.8705728141 1.6064559610 1.5794184219 0.0005364928 0.0027855871 0.0061942785 0.0003174769 
23.4720841097 1.6932288661 1.6045410910 0.0007474206 0.0027980060 0.0065211877 0.0003722379 
21.8705728141 1.6064559610 1.5794184219 0.0005364928 0.0027855871 0.0061942785 0.0003174769 
23.4720841097 1.6932288661 1.6045410910 0.0007474206 0.0027980060 0.0065211877 0.0003722379 
23.2120083913 1.5831603726 1.4896144553 0.0003907057 0.0027585039 0.0057951218 0.0004478509 
23.5430050138 1.6507003887 1.5101147082 0.0005108151 0.0031094786 0.0056919824 0.0003836222 
22.0662758634 1.6777304188 1.5074631505 0.0005618880 0.0026836104 0.0055002053 0.0003629491 
20.5321969638 1.5791112711 1.4825036659 0.0003861490 0.0021180061 0.0054105277 0.0003677317 
21.6184937120 1.5310382481 1.4515663079 0.0003238159 0.0016222698 0.0052698004 0.0003597864 
18.8349054326 1.6304029930 1.4885742080 0.0004728135 0.0019008638 0.0050447276 0.0002594707 
19.2245454870 1.6483725736 1.4623622985 0.0005138674 0.0014720437 0.0046695305 0.0001652806 
22.0662758634 1.6777304188 1.5074631505 0.0005618880 0.0026836104 0.0055002053 0.0003629491 
22.0999345548 1.7207482749 1.5248493681 0.0006347290 0.0029619848 0.0052699140 0.0002502823 
22.2653228157 1.6724091948 1.4558659496 0.0004637847 0.0023216143 0.0046454489 0.0002695657 
19.8203957477 1.6283290384 1.4570957624 0.0003942615 0.0019527609 0.0044040137 0.0001703544 
21.9121008151 1.5936015002 1.4182352726 0.0003104483 0.0015873362 0.0038559178 0.0000740571 
19.0445466419 1.6123686443 1.5164651421 0.0004576033 0.0021303304 0.0051380525 0.0002141321 
20.5603862593 1.5759990073 1.5477450400 0.0004545125 0.0020346884 0.0053843544 0.0001864154 
17.4012015849 1.7483700652 1.5178340754 0.0007003126 0.0017414600 0.0045172106 0.0000185464 
18.9684718036 1.7385080208 1.5749518995 0.0007589945 0.0022001486 0.0053933401 0.0001537663 
22.7485544166 1.7804529810 1.6328532611 0.0009413610 0.0023238424 0.0058880034 0.0001454722 
20.3434933962 1.7551243556 1.5821108373 0.0007619523 0.0030449182 0.0054897282 0.0001530830 
19.4459565012 1.6983238950 1.5578381683 0.0007047024 0.0015964438 0.0049992518 0.0000194816 
20.9822460772 1.6597556607 1.4890015631 0.0006021286 0.0013531844 0.0047730816 0.0000756809 
18.0980672586 1.7317609960 1.5697622720 0.0007086777 0.0024810069 0.0052508460 0.0001272823 
20.3434933962 1.7551243556 1.5821108373 0.0007619523 0.0030449182 0.0054897282 0.0001530830 
20.9822460772 1.6597556607 1.4890015631 0.0006021286 0.0013531844 0.0047730816 0.0000756809 
23.3148760019 1.6013129601 1.4414213526 0.0004733789 0.0012105608 0.0043204581 0.0000101542 
18.9684718036 1.7385080208 1.5749518995 0.0007589945 0.0022001486 0.0053933401 0.0001537663 
20.1329859703 1.5915366164 1.5465957140 0.0004576033 0.0021303304 0.0051380525 0.0001334666 
17.5085049641 1.7259987344 1.5842110497 0.0007086777 0.0024810069 0.0052508460 0.0000869495 
19.2436929450 1.7476687470 1.6036055085 0.0007619523 0.0030449182 0.0054897282 0.0000925839 
22.6327431509 1.8348931246 1.5735385297 0.0009787404 0.0018791993 0.0049422717 0.0000059053 
19.1705403465 1.7864571081 1.5699622938 0.0008484561 0.0019419820 0.0049912169 0.0000377956 
19.7081018332 1.7325159544 1.6260517733 0.0008101028 0.0023683306 0.0058001168 0.0001304501 
22.9886948523 1.7242095320 1.6699165788 0.0008649979 0.0026817659 0.0064415698 0.0001864020 
17.4012015849 1.7483700652 1.5178340754 0.0007003126 0.0017414600 0.0045172106 0.0000185464 
20.5379387300 1.7615168864 1.4297982822 0.0006454175 0.0014280247 0.0038757576 0.0000087741 
20.7955103038 1.7882124555 1.5539022004 0.0008035181 0.0025858550 0.0050770551 0.0001290473 
22.2452635218 1.7992404686 1.5223368797 0.0008469629 0.0017537159 0.0047385654 0.0000826283 
17.5085049641 1.7259987344 1.5842110497 0.0007086777 0.0024810069 0.0052508460 0.0000869495 
19.3785236159 1.6764395079 1.6062567475 0.0006395351 0.0028446525 0.0055069863 0.0000891102 
19.4459565005 1.6983238950 1.5578381683 0.0007047024 0.0015964438 0.0049992518 0.0000194816 
17.4860711730 1.6653539792 1.5566963195 0.0005878875 0.0020675476 0.0050891073 0.0001015763 
20.1329859703 1.5915366164 1.5465957140 0.0004576033 0.0021303304 0.0051380525 0.0001334666 
19.3466550704 1.7326381740 1.5443028885 0.0006732338 0.0026486378 0.0051260003 0.0001609377 
19.4459565012 1.6983238950 1.5578381683 0.0007047024 0.0015964438 0.0049992518 0.0000194816 
19.3466550703 1.7326381740 1.5443028885 0.0006732338 0.0026486378 0.0051260003 0.0001609377 
23.4980769132 1.7381451344 1.5222851843 0.0006574995 0.0031747348 0.0051893745 0.0002316657 
20.5219147434 1.6855421795 1.5913796118 0.0006640842 0.0029572104 0.0059124362 0.0002330685 
20.0811760609 1.6594775787 1.5638958658 0.0005579471 0.0028770528 0.0052958548 0.0001374997 
22.0799863485 1.7312114786 1.5778413786 0.0007140839 0.0034144064 0.0057034613 0.0002076514 
20.3145005662 1.7173916455 1.5751415859 0.0006825348 0.0030776917 0.0055498728 0.0001811326 
21.0084789686 1.6600176578 1.6138155173 0.0006333881 0.0030478431 0.0058785046 0.0001583875 
20.6631079684 1.7303986088 1.6202873176 0.0007863953 0.0029048233 0.0059999750 0.0001922694 
23.3515074488 1.7571355797 1.6489001884 0.0009006195 0.0029187085 0.0063520352 0.0002196543 
20.0811760609 1.6594775787 1.5638958658 0.0005579471 0.0028770528 0.0052958548 0.0001374997 
19.6308415249 1.6456325180 1.6031235925 0.0005995138 0.0026038650 0.0056189480 0.0001268200 
21.4363487300 1.6025997974 1.6166018205 0.0005580033 0.0023669516 0.0056534856 0.0000996637 
18.9963041551 1.6578131310 1.5930297667 0.0005856791 0.0025476735 0.0051096404 0.0000217599 
16.9304859073 1.6880146904 1.5522686275 0.0005925208 0.0022069560 0.0047591400 0.0000281270 
17.0634211706 1.7113333769 1.4895292571 0.0005720871 0.0017865124 0.0041994577 0.0000084171 
17.4159299399 1.7235118833 1.5418074730 0.0006228986 0.0024524797 0.0045887926 0.0000103481 
21.2750496546 1.7675785112 1.4864784434 0.0006345910 0.0023767870 0.0040737149 0.0000093573 
18.4953748493 1.7350821802 1.5330924718 0.0006553429 0.0024610742 0.0048376762 0.0001097023 
19.7593286637 1.7321996684 1.5580989476 0.0006799124 0.0029288508 0.0052274448 0.0001441228 
18.8928949812 1.7908543082 1.5397442424 0.0007754687 0.0022846530 0.0046565250 0.0000380616 
23.6030366438 1.8419777459 1.5133610892 0.0008842296 0.0019884531 0.0043368602 0.0000016569 
20.0811760609 1.6594775787 1.5638958658 0.0005579471 0.0028770528 0.0052958548 0.0001374997 
16.9304859073 1.6880146904 1.5522686275 0.0005925208 0.0022069560 0.0047591400 0.0000281270 
17.2117069927 1.6674070372 1.5271888638 0.0005488249 0.0018460086 0.0045249876 0.0000065639 
19.3364623017 1.6677231743 1.5050200983 0.0004838291 0.0023373007 0.0043728096 0.0000451074 
19.2871931940 1.7485465963 1.4506548625 0.0005975006 0.0016713787 0.0038662782 0.0000013580 
17.5539753011 1.7653227556 1.5256931978 0.0007284545 0.0018781699 0.0045360577 0.0000188787 
20.7484599450 1.8004754566 1.5272090302 0.0008507672 0.0016486045 0.0046176818 0.0000057643 
19.3364623017 1.6677231743 1.5050200983 0.0004838291 0.0023373007 0.0043728096 0.0000451074 
18.7690772060 1.6854719540 1.4470909923 0.0004711836 0.0016925096 0.0038387578 0.0000066951 
21.7672092907 1.6668764677 1.3604644215 0.0003791040 0.0013082274 0.0033392986 0.0000065368 
17.9538314088 1.7376304771 1.6149652222 0.0007474226 0.0028453565 0.0053371354 0.0000251519 
23.3461032420 1.7664507818 1.7085856114 0.0009315819 0.0036139210 0.0063360539 0.0000344595 
22.1574892817 1.6442804434 1.6265983341 0.0006039869 0.0030691940 0.0055455844 0.0000422276 
19.2871931940 1.7485465963 1.4506548625 0.0005975006 0.0016713787 0.0038662782 0.0000013580 
21.7672090792 1.6668764724 1.3604644215 0.0003791040 0.0013082274 0.0033392986 0.0000065368 
21.7699219109 1.6443575064 1.3384879975 0.0003817307 0.0011289780 0.0034628944 0.0000194350 
16.5838910216 1.7056352410 1.5532573259 0.0006268387 0.0021836056 0.0047741863 0.0000296954 
17.9460417446 1.7233007842 1.6267511887 0.0007507060 0.0026212948 0.0054916302 0.0000412747 
18.0265349362 1.7403398731 1.6124703182 0.0007467659 0.0028901688 0.0053062365 0.0000219274 
23.1725817340 1.7755326677 1.6991775836 0.0009292835 0.0037707642 0.0062279075 0.0000231736 
17.1559735315 1.7622609049 1.5671902547 0.0007761360 0.0019582802 0.0048630347 0.0000068595 
21.3287543151 1.7965936838 1.5865190178 0.0009222895 0.0017687699 0.0051081473 0.0000041706 
18.2032297435 1.7087293798 1.4543390832 0.0005826046 0.0014271430 0.0041075643 0.0000057151 
20.5372695979 1.7407203951 1.4119762323 0.0006256944 0.0012677996 0.0039067461 0.0000070833 
18.1955187489 1.7336346043 1.4633107728 0.0006259805 0.0014967511 0.0041236062 0.0000055029 
16.3200920662 1.7130938265 1.5349951979 0.0006265526 0.0019546541 0.0045573263 0.0000047454 
16.5498410470 1.7004504319 1.5627910337 0.0006268387 0.0021836056 0.0047741863 0.0000043666 
18.4480226798 1.6728167144 1.6108972436 0.0006697015 0.0020361400 0.0052686082 0.0000103946 
23.6375467938 1.6327143721 1.6869470484 0.0007058019 0.0022185206 0.0059697732 0.0000149128 
19.2871931940 1.7485465963 1.4506548625 0.0005975006 0.0016713787 0.0038662782 0.0000013580 
18.4480226826 1.6728167144 1.6108972436 0.0006697015 0.0020361400 0.0052686082 0.0000103946 
23.6375467832 1.6327143720 1.6869470484 0.0007058019 0.0022185206 0.0059697732 0.0000149128 
19.2871931942 1.7485465963 1.4506548625 0.0005975006 0.0016713787 0.0038662782 0.0000013580 
19.8646112511 1.6448802919 1.4363797075 0.0004017484 0.0016057878 0.0037734735 0.0000021423 
20.4143167211 1.6031975253 1.5481391887 0.0004825077 0.0018598938 0.0047238276 0.0000080359 
17.9656011016 1.6988512383 1.6139439884 0.0007186395 0.0020525377 0.0052918094 0.0000101985 
22.2927111573 1.7204267114 1.6971453630 0.0008770851 0.0022759127 0.0060509774 0.0000142266 
17.3551603163 1.7698313798 1.5403420103 0.0007559462 0.0018947537 0.0046254462 0.0000053861 
21.4458965604 1.8292344175 1.5362129559 0.0008926655 0.0019121837 0.0045762554 0.0000040612 
17.4799971512 1.7681002872 1.5678767386 0.0007931896 0.0019330115 0.0048745155 0.0000062693 
19.8868760724 1.8078966756 1.5879907958 0.0009153719 0.0019765129 0.0050492795 0.0000061220 
20.4262674599 1.7746517719 1.4540869459 0.0006606500 0.0016667192 0.0038990468 0.0000006701 
18.6253087394 1.7115660670 1.4454126767 0.0005198302 0.0016530993 0.0038286063 0.0000017997 
17.3870218182 1.6654426658 1.5550266378 0.0005819598 0.0019125816 0.0047688548 0.0000079637 
21.6232169368 1.5996563375 1.6031333695 0.0005426147 0.0020355129 0.0052037588 0.0000116105 
16.7032021183 1.7142271017 1.5768894948 0.0006596828 0.0023948771 0.0048909824 0.0000040429 
18.4285401732 1.7120342884 1.6172994135 0.0006982219 0.0028787442 0.0052826915 0.0000032068 
17.0210926016 1.7331722225 1.4975383815 0.0006318708 0.0017440502 0.0042827585 0.0000052296 
18.6827563005 1.7468435375 1.4567867249 0.0006343869 0.0015242725 0.0040370446 0.0000056611 
19.4868468250 1.6299982363 1.5032371423 0.0004407256 0.0019575505 0.0042601548 0.0000041318 
19.8798963254 1.7311586962 1.4598006779 0.0005440949 0.0019622069 0.0038623962 0.0000067194 
20.1999765068 1.7954902667 1.4928171456 0.0007370137 0.0019195663 0.0041722169 0.0000047640 
16.7270602469 1.7487306111 1.5523358472 0.0007301039 0.0018935896 0.0047248858 0.0000011987 
18.6993619423 1.7542927334 1.5959712288 0.0008231084 0.0018592809 0.0051561306 0.0000037675 
18.3910815067 1.6481421739 1.5715800111 0.0005802323 0.0019060874 0.0049070220 0.0000026559 
21.9507845093 1.6367036110 1.4545967543 0.0003726997 0.0019897762 0.0037985540 0.0000030965 
18.6993619423 1.7542927334 1.5959712288 0.0008231084 0.0018592809 0.0051561306 0.0000037675 
21.2582992961 1.7001012868 1.4269101936 0.0006178381 0.0011863818 0.0041962762 0.0000026834 
21.9009782363 1.7109765002 1.6162785271 0.0008066946 0.0016948009 0.0054424874 0.0000053685 
18.6253087394 1.7115660670 1.4454126767 0.0005198302 0.0016530993 0.0038286063 0.0000017997 
16.7032021183 1.7142271017 1.5768894948 0.0006596828 0.0023948771 0.0048909824 0.0000040429 
18.9898029643 1.7088309144 1.6105783233 0.0006806051 0.0029991248 0.0052383355 0.0000047227 
21.9507845093 1.6367036110 1.4545967543 0.0003726997 0.0019897762 0.0037985540 0.0000030965 
18.1979199664 1.6717604763 1.4904520444 0.0004853018 0.0019571523 0.0041379481 0.0000032643 
18.2221811937 1.6756088082 1.6181564913 0.0006587137 0.0023479843 0.0052807493 0.0000057967 
22.6205844243 1.6575028314 1.6951931063 0.0007281555 0.0026954267 0.0060068208 0.0000077951 
18.6253087394 1.7115660670 1.4454126767 0.0005198302 0.0016530993 0.0038286063 0.0000017997 
16.6702354419 1.7310415716 1.5612045737 0.0007105062 0.0018919047 0.0048167365 0.0000035998 
18.6993619423 1.7542927334 1.5959712288 0.0008231084 0.0018592809 0.0051561306 0.0000037675 
19.0005118469 1.7057978990 1.6545763356 0.0007713159 0.0023153604 0.0056201434 0.0000059644 
21.1698710102 1.6675802528 1.6794641134 0.0007289978 0.0025100646 0.0058346837 0.0000029019 
22.8657003646 1.6328575010 1.6755832323 0.0006596082 0.0026712901 0.0058096793 0.0000041828 
20.0476579713 1.6597336016 1.6494528744 0.0006723327 0.0024764438 0.0055614436 0.0000040370 
16.4463234945 1.6991595523 1.5471880899 0.0006127841 0.0020363198 0.0046551121 0.0000054482 
17.6194831878 1.7144761105 1.4763577631 0.0005546772 0.0017994473 0.0040653263 0.0000067214 
21.1698710100 1.6675802528 1.6794641134 0.0007289978 0.0025100646 0.0058346837 0.0000029019 
16.8594745354 1.7090635404 1.5929047845 0.0006977817 0.0020867511 0.0050649722 0.0000037455 
16.6702348017 1.7310415737 1.5612045607 0.0007105062 0.0018919047 0.0048167365 0.0000035998 
16.5485042440 1.7223927388 1.5150012299 0.0006255086 0.0018414734 0.0044068764 0.0000053025 
20.5837492337 1.7462583288 1.4191034483 0.0005737639 0.0015071778 0.0036929727 0.0000065027 
19.6233280966 1.6743446495 1.5806852479 0.0006777365 0.0016799591 0.0051085245 0.0000047912 
16.7032021183 1.7142271017 1.5768894948 0.0006596828 0.0023948771 0.0048909824 0.0000040429 
18.0238587413 1.7271218931 1.5639039999 0.0006506559 0.0027523361 0.0047822114 0.0000036688 
18.7853851589 1.7015737966 1.4723723253 0.0005057734 0.0019779636 0.0039603975 0.0000017219 
20.2116055791 1.7708810700 1.5018253997 0.0006596274 0.0024231747 0.0042002067 0.0000045635 
18.3910759120 1.6481420560 1.5715800437 0.0005802323 0.0019060874 0.0049070220 0.0000026559 
19.8427544224 1.6929382806 1.4751621724 0.0004833034 0.0021521792 0.0039632815 0.0000029290 
20.9742335154 1.7376614845 1.4761616944 0.0005593493 0.0023184384 0.0039637765 0.0000037804 
16.8586300638 1.7518645919 1.5442383580 0.0006873402 0.0022929266 0.0045933494 0.0000043078 
17.0464438534 1.7777392281 1.5784710811 0.0007893586 0.0023633002 0.0049083834 0.0000049972 
16.6433726911 1.7266767308 1.5938776710 0.0007262989 0.0021490983 0.0050651578 0.0000040648 
19.9042704898 1.7156770975 1.6512011145 0.0008097737 0.0020644282 0.0056158485 0.0000042070 
18.7326503122 1.6534594451 1.4982850439 0.0004647598 0.0019971355 0.0041989381 0.0000023818 
17.0464438534 1.7777392281 1.5784710811 0.0007893586 0.0023633002 0.0049083834 0.0000049972 
19.5579977847 1.8259717642 1.6165303712 0.0009516580 0.0025463826 0.0052631061 0.0000063049 
18.7326503122 1.6534594451 1.4982850439 0.0004647598 0.0019971355 0.0041989381 0.0000023818 
20.1984172854 1.6604733965 1.4192516859 0.0005105144 0.0012304992 0.0040334735 0.0000030667 
23.1962726296 1.6488804740 1.3591992608 0.0003269791 0.0013744376 0.0032346849 0.0000021716 
16.6433726911 1.7266767308 1.5938776710 0.0007262989 0.0021490983 0.0050651578 0.0000040648 
20.9777968308 1.7585797924 1.6944382395 0.0009259588 0.0025364286 0.0059803943 0.0000050114 
18.6833773001 1.6826234430 1.5543087565 0.0006577675 0.0016311396 0.0048918254 0.0000056860 
17.2619009802 1.7240797447 1.6147462506 0.0007266530 0.0025789242 0.0052479253 0.0000056508 
20.3769930772 1.7451201642 1.6733290166 0.0008347223 0.0032531366 0.0058551512 0.0000069429 
21.1424493461 1.7755680827 1.6855415567 0.0009573888 0.0024402885 0.0059105673 0.0000086162 
20.2900985988 1.7092916227 1.5085339623 0.0006952503 0.0013966816 0.0046753345 0.0000054046 
22.6798405702 1.6230421624 1.3436407323 0.0003950238 0.0010689080 0.0036090297 0.0000016127 
21.1424493457 1.7755680827 1.6855415567 0.0009573888 0.0024402885 0.0059105673 0.0000086162 
22.6798407125 1.6230421626 1.3436407323 0.0003950238 0.0010689080 0.0036090297 0.0000016127 
21.1424493457 1.7755680827 1.6855415567 0.0009573888 0.0024402885 0.0059105673 0.0000086162 
17.5351217429 1.7825538566 1.6024656694 0.0008444558 0.0022826312 0.0051371426 0.0000060081 
19.2709324447 1.8224567202 1.6159691597 0.0009378000 0.0026083771 0.0052598011 0.0000061692 
19.0829490144 1.6921808401 1.4131298149 0.0004883680 0.0013946538 0.0037316883 0.0000017737 
21.1424493457 1.7755680827 1.6855415567 0.0009573888 0.0024402885 0.0059105673 0.0000086162 
19.0829490144 1.6921808401 1.4131298149 0.0004883680 0.0013946538 0.0037316883 0.0000017737 
17.6067306756 1.7426697942 1.5343058285 0.0006470654 0.0024372468 0.0044950981 0.0000031699 
21.1210944617 1.7461493998 1.5216397754 0.0006229729 0.0029575294 0.0044049799 0.0000020526 
19.8868327338 1.7886535446 1.6732167879 0.0009332964 0.0029605710 0.0058204491 0.0000074989 
20.6460995437 1.7636574808 1.6630736262 0.0009177145 0.0021796402 0.0057197148 0.0000082672 
17.6067306755 1.7426697942 1.5343058285 0.0006470654 0.0024372468 0.0044950981 0.0000031699 
17.9928506759 1.7916658103 1.5727247161 0.0007988641 0.0026118630 0.0048646252 0.0000069249 
20.3982061355 1.8184914499 1.5597461689 0.0008351467 0.0028432453 0.0047643589 0.0000083549 
20.6094615701 1.7309967035 1.4223915030 0.0005246506 0.0016260362 0.0036314220 0.0000032038 
19.8868327338 1.7886535446 1.6732167879 0.0009332964 0.0029605710 0.0058204491 0.0000074989 
17.8610572511 1.7397494773 1.5503443453 0.0006579114 0.0026429459 0.0046563818 0.0000054400 
20.4849460041 1.7120625881 1.5229568211 0.0005646392 0.0028231032 0.0044160014 0.0000051560 
17.5351217429 1.7825538566 1.6024656694 0.0008444558 0.0022826312 0.0051371426 0.0000060081 
20.6094615701 1.7309967035 1.4223915030 0.0005246506 0.0016260362 0.0036314220 0.0000032038 
18.0018328924 1.7694175467 1.5225111125 0.0007496742 0.0017437551 0.0045249350 0.0000075497 
21.8711276886 1.7727351505 1.4937411589 0.0008009786 0.0013970093 0.0045398535 0.0000097395 
19.5767827349 1.7226551735 1.5318060435 0.0005957609 0.0027839926 0.0044801796 0.0000009801 
19.8962341433 1.7817470709 1.6707017738 0.0009076442 0.0031339440 0.0058129899 0.0000064040 
20.6094615701 1.7309967035 1.4223915030 0.0005246506 0.0016260362 0.0036314220 0.0000032038 
17.9585133807 1.6848479388 1.4601276725 0.0004963238 0.0016552037 0.0039631851 0.0000008223 
22.3734517786 1.6142546345 1.3559835958 0.0003450537 0.0011768741 0.0035124650 0.0000084002 
18.8813771216 1.7264969992 1.4575988523 0.0006362216 0.0013850079 0.0041868949 0.0000052612 
18.4764206672 1.7912543472 1.5496418145 0.0008190944 0.0019123706 0.0047179829 0.0000090655 
20.8645742113 1.7791529031 1.6473674700 0.0009379896 0.0020847054 0.0055930263 0.0000096148 
22.1852716893 1.8116059356 1.6257126455 0.0009933722 0.0019908842 0.0054106470 0.0000096723 
19.4832450427 1.7797959960 1.4794536140 0.0007085824 0.0017007416 0.0041333073 0.0000053887 
19.9708209698 1.7206947172 1.4286610372 0.0005108049 0.0016494915 0.0036770169 0.0000031894 
16.4802507664 1.7335228307 1.5513092741 0.0006967060 0.0019140091 0.0047262113 0.0000063734 
16.8768871300 1.7072945308 1.5857480870 0.0006907678 0.0020206428 0.0050226632 0.0000068657 
22.3237373718 1.7907916994 1.6596546106 0.0009874340 0.0020975180 0.0057070990 0.0000101647 
22.0357967294 1.8151977324 1.6892131371 0.0010376236 0.0027182566 0.0059573229 0.0000105446 
18.8813771215 1.7264969992 1.4575988523 0.0006362216 0.0013850079 0.0041868949 0.0000052612 
19.9708209698 1.7206947172 1.4286610372 0.0005108049 0.0016494915 0.0036770169 0.0000031894 
17.3682801796 1.7834011668 1.5814841583 0.0007993090 0.0024942433 0.0049422818 0.0000070570 
19.0563686860 1.8051548720 1.6178614803 0.0008808528 0.0030488610 0.0053199753 0.0000079548 
18.8813771215 1.7264969992 1.4575988523 0.0006362216 0.0013850079 0.0041868949 0.0000052612 
19.4832450185 1.7797959963 1.4794536140 0.0007085824 0.0017007416 0.0041333073 0.0000053887 
23.2365577340 1.7988312178 1.4416153669 0.0007145205 0.0015941078 0.0038368554 0.0000048964 
22.1852716894 1.8116059356 1.6257126455 0.0009933722 0.0019908842 0.0054106470 0.0000096723 
19.2086636528 1.7934498641 1.5773778784 0.0008727303 0.0019055360 0.0049772395 0.0000080516 
17.3554300979 1.7527148807 1.5201431738 0.0007119006 0.0017245877 0.0044993093 0.0000032893 
17.2222290828 1.7312610108 1.5037206007 0.0006583037 0.0016306963 0.0043899725 0.0000004013 
18.6798656059 1.8117695103 1.6029020255 0.0009058145 0.0023747946 0.0051319360 0.0000046637 
21.3863798791 1.8456842010 1.6520878049 0.0010406110 0.0028696880 0.0056044565 0.0000043649 
18.8813771219 1.7264969992 1.4575988523 0.0006362216 0.0013850079 0.0041868949 0.0000052612 
17.9559569860 1.7148112797 1.4544072502 0.0005510514 0.0015940025 0.0039464192 0.0000004780 
21.2525283059 1.6691555599 1.3859996342 0.0003902119 0.0014382357 0.0034310091 0.0000037410 
19.2086636603 1.7934498643 1.5773778784 0.0008727303 0.0019055360 0.0049772395 0.0000080516 
23.0965584349 1.8235532958 1.6355844542 0.0010335698 0.0020613028 0.0054926496 0.0000118384 
18.6798656057 1.8117695103 1.6029020255 0.0009058145 0.0023747946 0.0051319360 0.0000046637 
21.3863798790 1.8456842010 1.6520878049 0.0010406110 0.0028696880 0.0056044565 0.0000043649 
18.8813771217 1.7264969992 1.4575988523 0.0006362216 0.0013850079 0.0041868949 0.0000052612 
18.3771450809 1.7390832777 1.6033038784 0.0007972734 0.0019011942 0.0052123174 0.0000044724 
21.5174261083 1.7159359169 1.6640311281 0.0008416188 0.0020014205 0.0057518224 0.0000040142 
19.7922457594 1.7926438073 1.6615118843 0.0009501600 0.0024750210 0.0056714410 0.0000042055 
18.8813771217 1.7264969992 1.4575988523 0.0006362216 0.0013850079 0.0041868949 0.0000052612 
16.9625933031 1.6907197404 1.5180713885 0.0005953969 0.0016942288 0.0044859242 0.0000000199 
19.2091421936 1.6269787596 1.4832609522 0.0004567301 0.0015885752 0.0042402666 0.0000049526 
17.8423031594 1.6800989343 1.5598315915 0.0006388363 0.0017395179 0.0048574181 0.0000001493 
19.1625966754 1.6553614889 1.6027638828 0.0006401437 0.0019167729 0.0051926796 0.0000016578 
21.4056016174 1.7457059317 1.3972524428 0.0006349142 0.0012077529 0.0038516334 0.0000026794 
17.7304541640 1.7920471113 1.5844793753 0.0008438021 0.0021940038 0.0049695118 0.0000034657 
20.8149497108 1.8439108858 1.6376508039 0.0010161322 0.0027795395 0.0054540617 0.0000013499 
18.8514580406 1.7278968711 1.6631002844 0.0008124738 0.0025023086 0.0056772295 0.0000015002 
19.9971559571 1.7977475946 1.6576589795 0.0009605296 0.0024198726 0.0056385914 0.0000048999 
19.2306720493 1.7053320685 1.6377499694 0.0007704881 0.0020330321 0.0054895436 0.0000021712 
22.6905253472 1.6553346493 1.6631128134 0.0007338311 0.0019525462 0.0057495595 0.0000015240 
17.4747697749 1.7453796344 1.6320207151 0.0008036243 0.0023917606 0.0053853511 0.0000000139 
17.7836981176 1.7471224452 1.6406506353 0.0008067998 0.0026370438 0.0054718680 0.0000009638 
18.4181814643 1.6437704660 1.5599572995 0.0005619153 0.0018590261 0.0048324570 0.0000075692 
16.3077756925 1.7221444046 1.5501003121 0.0006476704 0.0021588637 0.0046529615 0.0000025711 
18.0100720169 1.7276035846 1.5053702001 0.0005862616 0.0022217796 0.0042346704 0.0000027710 
17.5502565019 1.6714961140 1.4848949189 0.0005058529 0.0017151447 0.0041818136 0.0000061069 
21.2143089840 1.6283824102 1.3929915421 0.0003569672 0.0013768367 0.0035800448 0.0000091534 
23.3574563159 1.6627747648 1.3255780354 0.0003436929 0.0012110148 0.0031422272 0.0000069240 
18.8514580406 1.7278968711 1.6631002844 0.0008124738 0.0025023086 0.0056772295 0.0000015002 
21.9718329199 1.6537339220 1.5974531401 0.0006830113 0.0016318083 0.0053060659 0.0000050178 
22.2552709744 1.6168771012 1.6506329239 0.0006233230 0.0022234476 0.0056088105 0.0000096957 
17.2222290828 1.7312610108 1.5037206007 0.0006583037 0.0016306963 0.0043899725 0.0000004013 
22.7595849276 1.7779352948 1.4084667627 0.0006757940 0.0013343206 0.0037805534 0.0000097476 
18.0100720169 1.7276035846 1.5053702001 0.0005862616 0.0022217796 0.0042346704 0.0000027710 
17.9973470750 1.7780200454 1.5242877389 0.0007195307 0.0021759384 0.0044093860 0.0000017292 
18.3723330335 1.7264758855 1.5868365909 0.0007618190 0.0017902644 0.0050945304 0.0000020978 
17.2018758157 1.7247484156 1.6198524813 0.0007415345 0.0024611318 0.0052915073 0.0000053158 
19.4710970733 1.7187366330 1.6653003554 0.0007831499 0.0028763495 0.0057422747 0.0000077730 
17.2222290828 1.7312610108 1.5037206007 0.0006583037 0.0016306963 0.0043899725 0.0000004013 
20.7797525601 1.7298478895 1.4054924067 0.0006166883 0.0012154785 0.0039392051 0.0000094563 
22.6866171851 1.7280444944 1.3379132412 0.0005102793 0.0011537133 0.0033606217 0.0000036674 
18.5028061525 1.7295540563 1.4443813452 0.0005858279 0.0014908621 0.0039397736 0.0000031256 
19.0137518309 1.6755367964 1.4810324897 0.0005821610 0.0013971436 0.0043975908 0.0000035347 
18.7730949868 1.6755793849 1.5854697544 0.0006682403 0.0017757624 0.0050921800 0.0000029448 
22.4558154262 1.6479884339 1.6526982527 0.0007094465 0.0019182125 0.0056683831 0.0000028543 
16.5742943857 1.7246743472 1.5839912388 0.0007149470 0.0020587903 0.0049816574 0.0000022406 
17.0587377906 1.7441061105 1.6193192085 0.0007813400 0.0023896136 0.0052736907 0.0000015936 
17.4316552346 1.6732158595 1.4947270215 0.0005118530 0.0017999324 0.0042282813 0.0000037490 
18.3723330341 1.7264758855 1.5868365909 0.0007618190 0.0017902644 0.0050945304 0.0000020978 
22.2253654558 1.7460173342 1.6323663905 0.0008868020 0.0017854304 0.0055276549 0.0000012722 
17.4354917832 1.7501493683 1.4965291082 0.0006522209 0.0018216855 0.0042318070 0.0000024786 
22.0903117369 1.7789541980 1.4513508145 0.0006442112 0.0018446470 0.0038016205 0.0000022454 
18.7730949868 1.6755793849 1.5854697544 0.0006682403 0.0017757624 0.0050921800 0.0000029448 
23.0772288007 1.6341264926 1.6290780114 0.0006762500 0.0017528008 0.0055223665 0.0000031779 
19.0137518312 1.6755367964 1.4810324898 0.0005821610 0.0013971436 0.0043975908 0.0000035347 
23.6690390124 1.6381340900 1.3895273188 0.0005157680 0.0010663203 0.0041055575 0.0000041818 
18.5028061538 1.7295540563 1.4443813447 0.0005858279 0.0014908621 0.0039397736 0.0000031256 
21.5244533911 1.6801512623 1.3656670840 0.0004042538 0.0013266590 0.0033600448 0.0000044865 
21.7137028166 1.7255640180 1.4157438031 0.0004949582 0.0016845374 0.0035382115 0.0000035254 
16.5851771834 1.7497778258 1.5469159241 0.0007182176 0.0019339613 0.0046648407 0.0000020931 
18.1602321168 1.7796994900 1.6233662988 0.0008751995 0.0022376125 0.0053172387 0.0000008964 
19.7970747311 1.7311176372 1.6196464851 0.0008176338 0.0018526204 0.0053761877 0.0000017397 
19.6765891277 1.7316545763 1.6634202254 0.0008426670 0.0022271748 0.0056928326 0.0000014466 
16.6274282408 1.7272219473 1.5226751143 0.0006233777 0.0020526937 0.0044147410 0.0000026859 
19.9840794836 1.7195905369 1.4719460290 0.0005262497 0.0021527304 0.0039340176 0.0000031590 
22.2303041439 1.7264725166 1.4016887711 0.0004886999 0.0015908988 0.0034590503 0.0000035987 
19.6765891277 1.7316545763 1.6634202254 0.0008426670 0.0022271748 0.0056928326 0.0000014466 
22.2303041439 1.7264725166 1.4016887711 0.0004886999 0.0015908988 0.0034590503 0.0000035987 
17.8828375919 1.7284442312 1.4703105700 0.0005771917 0.0017499678 0.0040174958 0.0000030607 
18.5298808769 1.8033016993 1.5733033369 0.0008611834 0.0021203405 0.0048879104 0.0000075624 
22.2943935150 1.8522645501 1.6145069376 0.0010388486 0.0023229384 0.0052409588 0.0000048515 
19.4314233382 1.7919890902 1.6413643481 0.0009318404 0.0022707037 0.0054874354 0.0000027123 
16.6597577945 1.7103371290 1.5752386204 0.0006831773 0.0019755126 0.0049167834 0.0000016217 
18.1644165572 1.6548250364 1.5730997028 0.0005941743 0.0019030987 0.0049312198 0.0000050914 
18.7646954901 1.7519060141 1.6622427163 0.0008539923 0.0026013580 0.0056853450 0.0000052917 
22.9585393352 1.7586828460 1.7269537002 0.0009518366 0.0030866889 0.0063330312 0.0000077370 
21.5235917355 1.8482901381 1.6459019498 0.0010480307 0.0026780853 0.0055211602 0.0000007018 
16.8823033750 1.7657681379 1.5875052488 0.0007684596 0.0025141711 0.0049818070 0.0000020756 
17.5144422689 1.7481065507 1.5596390763 0.0006867692 0.0026359048 0.0047289928 0.0000017573 
19.6466775928 1.6229821412 1.5371957708 0.0004716387 0.0020856993 0.0045519985 0.0000046138 
21.4245370462 1.6334397240 1.5196975072 0.0004426895 0.0024502154 0.0043732999 0.0000062779 
18.1602321168 1.7796994900 1.6233662988 0.0008751995 0.0022376125 0.0053172387 0.0000008964 
19.6714350442 1.6956767164 1.4540212806 0.0004745003 0.0019045971 0.0038211405 0.0000059419 
16.8640817952 1.7062836054 1.5664813098 0.0006306761 0.0023792131 0.0047949443 0.0000039188 
17.5758311669 1.6949886930 1.5867419477 0.0006343253 0.0025424728 0.0049850459 0.0000045353 
19.3640180686 1.8208186047 1.5657303004 0.0008619339 0.0024929645 0.0047791596 0.0000016434 
18.1602321168 1.7796994900 1.6233662988 0.0008751995 0.0022376125 0.0053172387 0.0000008964 
19.6466775928 1.6229821412 1.5371957708 0.0004716387 0.0020856993 0.0045519985 0.0000046138 
19.3640180686 1.8208186047 1.5657303004 0.0008619339 0.0024929645 0.0047791596 0.0000016434 
22.2111416794 1.8264701845 1.6909251694 0.0010527891 0.0029682503 0.0059890272 0.0000090649 
18.5036789303 1.7985780750 1.6379055937 0.0009082169 0.0027023370 0.0054470555 0.0000001100 
18.2564062449 1.6882431788 1.6292027838 0.0006884970 0.0024845692 0.0053649560 0.0000016979 
19.3640180686 1.8208186047 1.5657303004 0.0008619339 0.0024929645 0.0047791596 0.0000016434 
19.5398195592 1.7566829493 1.5388710624 0.0006685986 0.0028675972 0.0045578374 0.0000028183 
18.1602321168 1.7796994900 1.6233662988 0.0008751995 0.0022376125 0.0053172387 0.0000008964 
23.5129758864 1.7790210453 1.6545600802 0.0009784999 0.0019226202 0.0056969394 0.0000069901 
18.2564062449 1.6882431788 1.6292027838 0.0006884970 0.0024845692 0.0053649560 0.0000016979 
18.0981446693 1.6544285634 1.5498775042 0.0005323540 0.0021663128 0.0046560104 0.0000040252 
19.7100519714 1.6504357380 1.5529201251 0.0005142614 0.0025059437 0.0046707194 0.0000038265 
17.6650446694 1.7409531251 1.6011186793 0.0007277478 0.0028365026 0.0051237959 0.0000015750 
18.8214596387 1.7782979908 1.6231937930 0.0008254447 0.0031715975 0.0053576886 0.0000003500 
18.0981446695 1.6544285634 1.5498775042 0.0005323540 0.0021663128 0.0046560104 0.0000040252 
20.4640563241 1.6024548161 1.5160039881 0.0004346571 0.0018312179 0.0044221176 0.0000052503 
17.6650446694 1.7409531251 1.6011186793 0.0007277478 0.0028365026 0.0051237959 0.0000015750 
18.8214596387 1.7782979908 1.6231937930 0.0008254447 0.0031715975 0.0053576886 0.0000003500 
17.7142089544 1.7811746750 1.6258554248 0.0008525837 0.0026621512 0.0053356250 0.0000006480 
21.0125276289 1.8308560804 1.6580968205 0.0010217448 0.0027402549 0.0056680778 0.0000098668 
19.4792425173 1.7936776862 1.5474356909 0.0007603914 0.0027723166 0.0046267229 0.0000022517 
17.3154249440 1.7665693006 1.6115267705 0.0007989303 0.0026891869 0.0052115513 0.0000024396 
17.9744452068 1.7746983742 1.6374178018 0.0008550108 0.0027158280 0.0054528306 0.0000027807 
17.5144422689 1.7481065507 1.5596390763 0.0006867692 0.0026359048 0.0047289928 0.0000017573 
18.4206236734 1.7379327780 1.5336474319 0.0006306887 0.0026092637 0.0044877135 0.0000014161 
18.0856773211 1.6829407700 1.6162035185 0.0006604567 0.0024712487 0.0052443164 0.0000015273 
22.3025218000 1.6152541092 1.6493054258 0.0006104894 0.0023207147 0.0055531131 0.0000011651 
20.7044713313 1.6409395903 1.5333867149 0.0004722010 0.0024859629 0.0044897600 0.0000035706 
18.3489815678 1.6812601736 1.5566034243 0.0005672967 0.0025300100 0.0047012263 0.0000028400 
18.1987088332 1.7191586626 1.5826123902 0.0006624189 0.0028442994 0.0049835817 0.0000097576 
19.0673976835 1.7227609960 1.5931988231 0.0006782902 0.0030768425 0.0050779005 0.0000024045 
20.2711717212 1.6757892332 1.6506504001 0.0006862070 0.0028480382 0.0055859060 0.0000027573 
18.5039014931 1.6652263965 1.6158678223 0.0006425639 0.0022660572 0.0052497218 0.0000019453 
21.3171391240 1.6278828988 1.6156569968 0.0006247007 0.0018606645 0.0053356325 0.0000017157 
16.6155817267 1.7112669904 1.5425217297 0.0006128255 0.0022038710 0.0045736242 0.0000011865 
17.7575000826 1.7273189750 1.4817441825 0.0005761348 0.0018817874 0.0040674832 0.0000004011 
18.7557395275 1.7395428578 1.5417777716 0.0006415995 0.0027547590 0.0045717595 0.0000016191 
23.3538572787 1.7678998527 1.5027377360 0.0006411173 0.0029991099 0.0042327784 0.0000014560 
18.5039014931 1.6652263965 1.6158678223 0.0006425639 0.0022660572 0.0052497218 0.0000019453 
22.5217575203 1.6206771304 1.6479597939 0.0006430461 0.0020217063 0.0055887029 0.0000021084 
20.2711717213 1.6757892332 1.6506504001 0.0006862070 0.0028480382 0.0055859060 0.0000027573 
18.2547398675 1.7005982763 1.5969917041 0.0006514510 0.0027690553 0.0050860086 0.0000030315 
18.7597940991 1.7084747360 1.5867158232 0.0006469481 0.0029179586 0.0050068547 0.0000037836 
21.3130432102 1.6132795433 1.6089388498 0.0005460115 0.0023700777 0.0051876354 0.0000037120 
18.0432058073 1.6567001545 1.5356500864 0.0005174545 0.0021195619 0.0045263900 0.0000030071 
19.0670330737 1.6465977119 1.4682152891 0.0004330782 0.0017553237 0.0039966320 0.0000031320 
17.3029749687 1.7330235574 1.5455547358 0.0006433716 0.0024722645 0.0045940379 0.0000016999 
20.1119200448 1.7805013039 1.5135259916 0.0006920516 0.0025233578 0.0042972391 0.0000006939 
18.0703703857 1.7319756498 1.6183927568 0.0007348871 0.0028991316 0.0052891072 0.0000017513 
19.6931907752 1.7648290118 1.6552114819 0.0008436034 0.0032889164 0.0056704658 0.0000011234 
17.6915485685 1.7341262004 1.6333683549 0.0007688401 0.0026732443 0.0054082115 0.0000013740 
19.1548364017 1.7565785806 1.6715330146 0.0008696118 0.0027448614 0.0057617041 0.0000006410 
19.3091745942 1.7762401886 1.5775485054 0.0007567110 0.0031407906 0.0049389608 0.0000019830 
23.6011120653 1.8187825817 1.5549279089 0.0008137845 0.0035781574 0.0047835803 0.0000020019 
17.5021987589 1.7424482100 1.5589891225 0.0006752997 0.0026285458 0.0047245022 0.0000022930 
18.1574543177 1.7472053607 1.5287085080 0.0006455060 0.0024932529 0.0044421996 0.0000025638 
17.1724868530 1.6737285448 1.5672882023 0.0005978734 0.0020631178 0.0048262680 0.0000023516 
21.9205694676 1.6015755461 1.5335536399 0.0005184546 0.0015242814 0.0047699216 0.0000025359 
19.4417315008 1.6949576601 1.4868186707 0.0005002609 0.0022256009 0.0040660455 0.0000034494 
17.7365891633 1.6761756473 1.5467588637 0.0005541741 0.0023032490 0.0046162230 0.0000039982 
18.7827560730 1.6446306629 1.5468656393 0.0005095753 0.0022187412 0.0046273155 0.0000051474 
21.3810518208 1.7307163956 1.5083879373 0.0005778226 0.0028324612 0.0042789704 0.0000041699 
17.1724868530 1.6737285448 1.5672882023 0.0005978734 0.0020631178 0.0048262680 0.0000023516 
20.8985441276 1.6324283416 1.5809163922 0.0006078987 0.0016784461 0.0050999168 0.0000014424 
21.3768296896 1.5972078963 1.5829797442 0.0005113863 0.0019949228 0.0049918973 0.0000033969 
20.4447796551 1.6344199650 1.6294498269 0.0006217108 0.0021668270 0.0053897444 0.0000027262 
23.6724722246 1.6104779817 1.6561001635 0.0006420494 0.0020013766 0.0056675606 0.0000013003 
17.7365891633 1.6761756473 1.5467588637 0.0005541741 0.0023032490 0.0046162230 0.0000039982 
20.6388689341 1.7033986945 1.4894873949 0.0005102364 0.0024541852 0.0040905542 0.0000053472 
22.2183252880 1.5964310477 1.5686273932 0.0005349632 0.0016692642 0.0049936638 0.0000028207 
17.9755892544 1.6739253881 1.5881669006 0.0006479871 0.0019139703 0.0050578766 0.0000020968 
17.7471704065 1.7070804458 1.5904351508 0.0007162875 0.0018734941 0.0050908663 0.0000014468 
18.4310688683 1.6568430361 1.5806402004 0.0005715189 0.0023482091 0.0049288370 0.0000043785 
19.6337343015 1.6627449663 1.5700661419 0.0005533290 0.0026830906 0.0048432972 0.0000058466 
17.6497735801 1.7132614173 1.5882027511 0.0006627322 0.0026968635 0.0050026767 0.0000037792 
19.4189869241 1.7573785173 1.5831927378 0.0007266167 0.0032106632 0.0050071832 0.0000042585 
19.5955167485 1.7450095074 1.5239457609 0.0006284376 0.0027212188 0.0044153156 0.0000046398 
18.6165446011 1.7687186600 1.5466716033 0.0007070888 0.0027263415 0.0046194621 0.0000031182 
22.3437242673 1.8121045634 1.5284741357 0.0007748738 0.0029154078 0.0044647747 0.0000024880 
22.3428280128 1.5885681905 1.5953616527 0.0005037339 0.0021591429 0.0050835245 0.0000050087 
22.3437242672 1.8121045634 1.5284741357 0.0007748738 0.0029154078 0.0044647747 0.0000024880 
22.3428280128 1.5885681905 1.5953616527 0.0005037339 0.0021591429 0.0050835245 0.0000050087 
23.2782858409 1.7075825309 1.5266989699 0.0005584940 0.0032831666 0.0045032465 0.0000068558 
23.4393827102 1.7746683263 1.5181751203 0.0006735289 0.0032397902 0.0044114758 0.0000049028 
17.1484473543 1.7676044945 1.5593683394 0.0007328846 0.0024542940 0.0047218523 0.0000020439 
17.7614828963 1.7872475366 1.5667726147 0.0008200799 0.0020398576 0.0048311552 0.0000043041 
17.3595588066 1.7015170145 1.5833421872 0.0006911252 0.0018977042 0.0050234626 0.0000036976 
18.2503705080 1.7184582611 1.6188106842 0.0007675604 0.0020045181 0.0053236964 0.0000034894 
21.4647097132 1.6274144709 1.6048628835 0.0005496583 0.0026682096 0.0051541274 0.0000034177 
20.1117109820 1.6356113736 1.5768044444 0.0005976359 0.0017222987 0.0050404744 0.0000033468 
18.6495972473 1.7048694903 1.5590082109 0.0007041067 0.0016388089 0.0049243825 0.0000037407 
16.5846647841 1.7597917137 1.5771242759 0.0007608473 0.0021998414 0.0049034078 0.0000041161 
18.4695897915 1.8081627943 1.5708443444 0.0008424530 0.0024386127 0.0048348745 0.0000045007 
20.0335607670 1.7377071683 1.6012840159 0.0008192778 0.0017512027 0.0052574945 0.0000036423 
17.2933330600 1.7370032291 1.5450805938 0.0007201181 0.0017392605 0.0047306773 0.0000041089 
17.7976631426 1.7456653466 1.5053049066 0.0006963970 0.0016066316 0.0044341677 0.0000044187 
16.9157253430 1.7621896173 1.5905878709 0.0007915775 0.0021551954 0.0050331387 0.0000040418 
17.3949674482 1.7861178841 1.5982867738 0.0008353130 0.0024133887 0.0050875167 0.0000041923 
16.6204489021 1.7384840644 1.5432949942 0.0006625563 0.0022447980 0.0045878487 0.0000043399 
19.3658037743 1.7308317555 1.5073710578 0.0005841955 0.0024915956 0.0042530257 0.0000046887 
16.8321777316 1.7105896296 1.5546580248 0.0006718413 0.0018186376 0.0047841558 0.0000039780 
17.9954360495 1.6819491346 1.5372951191 0.0006273383 0.0016280358 0.0047245298 0.0000039090 
22.8819112658 1.6939442286 1.5674663103 0.0007525233 0.0014652999 0.0051680555 0.0000035387 
19.0276145933 1.7101240387 1.5708390574 0.0007300315 0.0016601744 0.0050230038 0.0000037390 
16.2340543987 1.7315489899 1.5563808059 0.0006850480 0.0020499235 0.0047329004 0.0000041396 
16.6204489018 1.7384840644 1.5432949942 0.0006625563 0.0022447980 0.0045878487 0.0000043399 
16.5804433257 1.7069017084 1.5828095474 0.0006661805 0.0022236062 0.0049538126 0.0000038852 
17.5966293355 1.6880090305 1.5958969100 0.0006392117 0.0024657791 0.0050653803 0.0000037733 
18.0211222942 1.6467368779 1.5372422044 0.0005320226 0.0018418766 0.0046116882 0.0000038740 
16.9763684934 1.7126253979 1.5739802087 0.0006486041 0.0024759567 0.0048638762 0.0000039894 
18.4656463780 1.7217006339 1.5788657142 0.0006592369 0.0028999172 0.0049335495 0.0000040296 
17.9954360495 1.6819491346 1.5372951191 0.0006273383 0.0016280358 0.0047245298 0.0000039090 
16.9763684934 1.7126253979 1.5739802087 0.0006486041 0.0024759567 0.0048638762 0.0000039894 
18.4656463780 1.7217006339 1.5788657142 0.0006592369 0.0028999172 0.0049335495 0.0000040296 
19.2176461910 1.6433226358 1.5981610030 0.0006064099 0.0019747739 0.0051385712 0.0000033832 
16.6204489018 1.7384840644 1.5432949942 0.0006625563 0.0022447980 0.0045878487 0.0000043399 
19.2951208064 1.7765726770 1.5139208061 0.0006906295 0.0023798100 0.0043124874 0.0000048183 
19.2176461910 1.6433226358 1.5981610030 0.0006064099 0.0019747739 0.0051385712 0.0000033832 
16.6204489018 1.7384840644 1.5432949942 0.0006625563 0.0022447980 0.0045878487 0.0000043399 
19.2951208064 1.7765726770 1.5139208061 0.0006906295 0.0023798100 0.0043124874 0.0000048183 
17.8583424714 1.7927379002 1.5843738393 0.0008162470 0.0026466619 0.0049651313 0.0000043212 
21.3092125423 1.8480872314 1.5998739010 0.0009583593 0.0030490546 0.0051418528 0.0000045447 
18.1602186300 1.7865065093 1.5483765534 0.0007571224 0.0024764602 0.0046286662 0.0000045280 
16.6433268359 1.6962153243 1.5239132208 0.0005774935 0.0019683036 0.0044491150 0.0000041955 
18.8153869085 1.6355385721 1.4813227124 0.0004581168 0.0016291245 0.0041911068 0.0000041326 
23.5552155889 1.7757087614 1.4897808458 0.0006457995 0.0027525611 0.0041036098 0.0000050680 
19.4296056347 1.7623627337 1.5160454417 0.0006571309 0.0025388469 0.0043335730 0.0000047254 
16.8489104970 1.7020214708 1.5696748076 0.0006295459 0.0023499737 0.0048251278 0.0000039009 
18.4930046282 1.6579747878 1.5974935656 0.0005990042 0.0023350555 0.0050814480 0.0000034422 
17.2990102741 1.6834342506 1.5914844835 0.0006492520 0.0020965002 0.0050498196 0.0000035815 
21.3691526517 1.6342198302 1.6233908947 0.0006453126 0.0018753269 0.0054079429 0.0000030095 
17.3665216490 1.7488609236 1.6131932693 0.0007647687 0.0027311418 0.0052346299 0.0000038044 
19.1010759878 1.7722097449 1.6519445095 0.0008584063 0.0031125609 0.0056273874 0.0000036089 
19.3946193938 1.7852960967 1.5560903348 0.0007507685 0.0029202660 0.0047263305 0.0000045299 
19.5902752425 1.8098827879 1.5748352086 0.0008310858 0.0029519386 0.0049016236 0.0000045250 
23.1176124165 1.8529741083 1.5753393006 0.0009318558 0.0032529211 0.0049398715 0.0000048370 
18.8491568664 1.6339715300 1.5622274529 0.0005287760 0.0020489912 0.0047868799 0.0000035888 
17.8739027367 1.7206797651 1.5084501399 0.0005778668 0.0022296953 0.0042682464 0.0000045136 
20.3847513896 1.7062363186 1.4523916393 0.0004844158 0.0019789720 0.0037850547 0.0000048682 
17.3665216490 1.7488609236 1.6131932693 0.0007647687 0.0027311418 0.0052346299 0.0000038044 
19.1359360009 1.7615718768 1.6633800803 0.0008582196 0.0029818651 0.0057178217 0.0000034498 
19.8772142976 1.6498732432 1.6077031772 0.0005893363 0.0026117176 0.0051771921 0.0000034282 
19.8910292010 1.8027443239 1.6041985313 0.0008479627 0.0033205498 0.0052141345 0.0000042871 
18.8491568664 1.6339715300 1.5622274529 0.0005287760 0.0020489912 0.0047868799 0.0000035888 
19.3946193938 1.7852960967 1.5560903348 0.0007507685 0.0029202660 0.0047263305 0.0000045299 
19.2658802263 1.6452649577 1.5387029040 0.0004939737 0.0022973240 0.0045425094 0.0000039637 
23.4895968210 1.5830178408 1.4988818263 0.0003585763 0.0020804150 0.0041964491 0.0000040434 
18.0581494440 1.7431962308 1.5102258838 0.0006217249 0.0022595513 0.0042826059 0.0000046077 
22.9394773997 1.7789514432 1.4597951704 0.0006379192 0.0020834681 0.0038353128 0.0000051974 
17.8476778244 1.7876529066 1.5654586931 0.0007809630 0.0025550586 0.0047873368 0.0000043941 
20.8174641566 1.8412976335 1.5781280191 0.0009244576 0.0026839260 0.0049097506 0.0000046093 
18.2764830226 1.6445729901 1.5354076953 0.0005392655 0.0017495129 0.0046340190 0.0000037601 
19.3946193938 1.7852960967 1.5560903348 0.0007507685 0.0029202660 0.0047263305 0.0000045299 
18.2764830226 1.6445729901 1.5354076953 0.0005392655 0.0017495129 0.0046340190 0.0000037601 
19.3946193938 1.7852960967 1.5560903348 0.0007507685 0.0029202660 0.0047263305 0.0000045299 
18.2764830226 1.6445729901 1.5354076953 0.0005392655 0.0017495129 0.0046340190 0.0000037601 
19.0658601969 1.6516458289 1.6144291750 0.0006270794 0.0021552084 0.0052534501 0.0000032586 
18.0581494440 1.7431962308 1.5102258838 0.0006217249 0.0022595513 0.0042826059 0.0000046077 
19.1432876042 1.6247906238 1.5355441888 0.0004864074 0.0019227252 0.0045690994 0.0000037827 
20.7276405453 1.6048063505 1.5748208612 0.0005152824 0.0019441691 0.0049289000 0.0000033666 
16.8155462728 1.7024585987 1.5326696885 0.0005862441 0.0021544239 0.0044980373 0.0000041940 
18.0581494440 1.7431962308 1.5102258838 0.0006217249 0.0022595513 0.0042826059 0.0000046077 
18.0599042848 1.6909179839 1.5586625723 0.0005857503 0.0025515356 0.0047249274 0.0000040173 
17.4343976341 1.7390033931 1.5734877751 0.0006882798 0.0026927285 0.0048677610 0.0000041120 
18.9616128322 1.7853133102 1.5859713995 0.0007892160 0.0030777301 0.0050170917 0.0000042767 
16.4059187372 1.7054721126 1.5633202399 0.0006402017 0.0021345146 0.0047833497 0.0000039248 
16.5431112004 1.7100922585 1.5617753957 0.0006674273 0.0019260040 0.0048125609 0.0000038786 
18.0599042848 1.6909179839 1.5586625723 0.0005857503 0.0025515356 0.0047249274 0.0000040173 
19.5976317149 1.6815411572 1.5542229828 0.0005585246 0.0027600461 0.0046957163 0.0000040635 
16.5431112016 1.7100922586 1.5617753957 0.0006674273 0.0019260040 0.0048125609 0.0000038786 
19.8896595862 1.7112733839 1.5420685237 0.0007218787 0.0015089830 0.0048709832 0.0000037861 
17.2771932293 1.7007334643 1.6070431502 0.0006802995 0.0024174163 0.0051675017 0.0000035905 
18.4712412812 1.6997892750 1.6433135221 0.0007273273 0.0025489125 0.0055022339 0.0000032887 
16.8155462728 1.7024585987 1.5326696885 0.0005862441 0.0021544239 0.0044980373 0.0000041940 
17.7072291858 1.7033652320 1.4942843504 0.0005392163 0.0020229277 0.0041633051 0.0000044957 
19.5976317149 1.6815411572 1.5542229828 0.0005585246 0.0027600461 0.0046957163 0.0000040635 
19.1171151158 1.6847313002 1.5986422753 0.0006258482 0.0028344373 0.0051090794 0.0000036829 
16.8155462728 1.7024585987 1.5326696885 0.0005862441 0.0021544239 0.0044980373 0.0000041940 
17.0466901389 1.7091770811 1.4913163277 0.0005664420 0.0018144172 0.0041925162 0.0000044495 
16.8157894825 1.7119230435 1.5384818990 0.0006575263 0.0017560007 0.0046598003 0.0000040063 
22.7815506821 1.7065082557 1.4832341247 0.0007070272 0.0012539780 0.0046418424 0.0000039778 
18.4949935932 1.6947920934 1.6312573060 0.0006951511 0.0026724213 0.0053966425 0.0000033988 
22.2491783715 1.6863945969 1.6925085300 0.0007595056 0.0031014234 0.0059987057 0.0000028735 
17.7218131033 1.7844890283 1.5991367713 0.0008160046 0.0027495624 0.0051071602 0.0000041645 
20.8011746025 1.8420561720 1.6128798075 0.0009596189 0.0030998480 0.0052673003 0.0000044523 
16.8506832764 1.7562220339 1.6053474407 0.0007798769 0.0024593997 0.0051518057 0.0000038514 
17.5191524946 1.7754527419 1.6210018013 0.0008455133 0.0024511212 0.0052957705 0.0000037825 
20.4736498531 1.7802479140 1.6511023880 0.0008649481 0.0035269160 0.0056738667 0.0000037226 
20.5242225516 1.8339913059 1.5928136890 0.0009122218 0.0030377427 0.0050756367 0.0000044920 
18.0904227008 1.7854878485 1.5285283958 0.0007660617 0.0019386614 0.0044992974 0.0000045529 
16.8105779817 1.6963205669 1.5597928624 0.0006457079 0.0018782940 0.0048093579 0.0000038140 
16.8723172153 1.7132948104 1.5338926726 0.0006567767 0.0017308402 0.0046289332 0.0000039662 
21.7331959128 1.6586985206 1.4524038811 0.0005771627 0.0012214790 0.0043898197 0.0000038671 
17.7218131033 1.7844890283 1.5991367713 0.0008160046 0.0027495624 0.0051071602 0.0000041645 
19.2159456861 1.7091957682 1.6445122229 0.0007316911 0.0029471917 0.0055407273 0.0000033836 
18.0904227008 1.7854878485 1.5285283958 0.0007660617 0.0019386614 0.0044992974 0.0000045529 
19.2159456861 1.7091957682 1.6445122229 0.0007316911 0.0029471917 0.0055407273 0.0000033836 
18.2146269131 1.7463389290 1.6436899799 0.0008311786 0.0023203562 0.0055087469 0.0000034602 
21.5133479001 1.7444098766 1.6759195668 0.0009026281 0.0021341700 0.0058292399 0.0000031343 
17.4343976341 1.7390033931 1.5734877751 0.0006882798 0.0026927285 0.0048677610 0.0000041120 
19.7275912483 1.7308008274 1.5369937226 0.0006168304 0.0028789146 0.0045472680 0.0000044379 
18.0904227008 1.7854878485 1.5285283958 0.0007660617 0.0019386614 0.0044992974 0.0000045529 
16.8723172153 1.7132948104 1.5338926726 0.0006567767 0.0017308402 0.0046289332 0.0000039662 
21.7331959128 1.6586985206 1.4524038811 0.0005771627 0.0012214790 0.0043898197 0.0000038671 
23.0683114019 1.7311365839 1.5030490676 0.0007687500 0.0013067299 0.0047489185 0.0000039458 
18.2523978694 1.7422857395 1.5448219030 0.0007486324 0.0016532296 0.0047786291 0.0000039873 
18.8884992409 1.6741725300 1.6090407052 0.0006822534 0.0019180811 0.0052570479 0.0000032221 
18.0904227008 1.7854878485 1.5285283958 0.0007660617 0.0019386614 0.0044992974 0.0000045529 
23.6416364327 1.8260186999 1.4879847365 0.0008079658 0.0019489515 0.0041204222 0.0000052183 
17.6169271560 1.7871931890 1.5946705646 0.0008461809 0.0022298129 0.0050625942 0.0000041021 
19.1953837347 1.8184919113 1.6191600585 0.0009408831 0.0024792993 0.0052794248 0.0000041701 
18.4458288096 1.7161985098 1.6383625280 0.0007769556 0.0021675675 0.0054738784 0.0000032900 
22.1423805488 1.6772932800 1.6922658900 0.0007824025 0.0022820205 0.0059611690 0.0000026586 
18.0904227008 1.7854878485 1.5285283958 0.0007660617 0.0019386614 0.0044992974 0.0000045529 
22.9893742710 1.8119344194 1.4723650842 0.0007606147 0.0018242083 0.0040120069 0.0000051844 
18.9435822948 1.7292863598 1.4689889873 0.0006577782 0.0013988777 0.0042791688 0.0000044457 
18.9287608118 1.6894246097 1.5635101484 0.0006830880 0.0016414457 0.0049655776 0.0000036217 
18.0904227008 1.7854878485 1.5285283958 0.0007660617 0.0019386614 0.0044992974 0.0000045529 
18.9287608118 1.6894246097 1.5635101484 0.0006830880 0.0016414457 0.0049655776 0.0000036217 
18.3166852329 1.7303217450 1.6457749189 0.0008040264 0.0023025134 0.0055289106 0.0000033169 
21.8610610937 1.7266920061 1.7130252279 0.0008771506 0.0027543312 0.0061537815 0.0000027524 
17.7755920407 1.7108921060 1.6326605880 0.0007408692 0.0023728035 0.0054045910 0.0000034400 
19.9236638009 1.6903071880 1.6657428434 0.0007369877 0.0027325904 0.0057175720 0.0000031663 
18.2523989165 1.7422857020 1.5448219030 0.0007486324 0.0016532296 0.0047786291 0.0000039873 
22.0316608904 1.7498002744 1.4727305387 0.0007525140 0.0012934426 0.0044656482 0.0000042610 
21.9801700768 1.6264884191 1.5530370806 0.0005945465 0.0015079284 0.0049786433 0.0000032678 
17.6169271563 1.7871931890 1.5946705646 0.0008461809 0.0022298129 0.0050625942 0.0000041021 
20.7309425046 1.8449781864 1.5998351307 0.0009719982 0.0025907552 0.0051045697 0.0000045193 
21.9801702086 1.6264884216 1.5530370806 0.0005945465 0.0015079284 0.0049786433 0.0000032678 
18.3166852329 1.7303217450 1.6457749189 0.0008040264 0.0023025134 0.0055289106 0.0000033169 
21.8302260747 1.7612959287 1.7136024699 0.0009400592 0.0029348024 0.0061747692 0.0000029610 
17.6169271563 1.7871931890 1.5946705646 0.0008461809 0.0022298129 0.0050625942 0.0000041021 
20.7309425046 1.8449781864 1.5998351307 0.0009719982 0.0025907552 0.0051045697 0.0000045193 
17.7755920407 1.7108921060 1.6326605880 0.0007408692 0.0023728035 0.0054045910 0.0000034400 
19.9236638009 1.6903071880 1.6657428434 0.0007369877 0.0027325904 0.0057175720 0.0000031663 
18.2523989165 1.7422857020 1.5448219030 0.0007486324 0.0016532296 0.0047786291 0.0000039873 
22.0316608904 1.7498002744 1.4727305387 0.0007525140 0.0012934426 0.0044656482 0.0000042610 
17.7755920407 1.7108921060 1.6326605880 0.0007408692 0.0023728035 0.0054045910 0.0000034400 
19.9236638009 1.6903071880 1.6657428434 0.0007369877 0.0027325904 0.0057175720 0.0000031663 
19.2306362495 1.7636251142 1.6616344618 0.0008913744 0.0023949938 0.0056714789 0.0000034263 
22.4357501468 1.7912070733 1.7080043532 0.0010142077 0.0026533436 0.0061025394 0.0000032325 
19.2826224310 1.7739702039 1.6037131086 0.0008714657 0.0019115794 0.0052096896 0.0000037935 
19.0793555897 1.7789542497 1.5681884816 0.0008420281 0.0017864025 0.0049257596 0.0000041550 
21.9624949984 1.7978698890 1.5185047749 0.0008610289 0.0015283471 0.0046241841 0.0000045740 
21.6601043391 1.7139768824 1.6004165806 0.0007977972 0.0016373978 0.0053236586 0.0000033961 
20.7812689196 1.6928677841 1.6547601880 0.0007798346 0.0020063058 0.0056594428 0.0000029638 
17.7552536737 1.7460558488 1.6352262306 0.0008150842 0.0023397646 0.0054294358 0.0000035066 
17.8802333375 1.7566303193 1.6404594884 0.0008237276 0.0026909480 0.0054823244 0.0000035618 
17.8650925931 1.7979570013 1.5890477450 0.0008549933 0.0023131776 0.0050050925 0.0000042378 
21.2514484456 1.8379785426 1.5537323301 0.0008925727 0.0024666135 0.0046779174 0.0000048748 
21.3867703305 1.8407001740 1.6630698791 0.0010376925 0.0030139037 0.0057187151 0.0000038881 
19.2821537064 1.8092085313 1.6457907359 0.0009490414 0.0026707892 0.0055304307 0.0000038215 
17.5147688284 1.7353931014 1.6000872695 0.0007717392 0.0019845602 0.0051538620 0.0000036883 
18.9287608118 1.6894246097 1.5635101484 0.0006830880 0.0016414457 0.0049655776 0.0000036217 
21.3867703305 1.8407001740 1.6630698791 0.0010376925 0.0030139037 0.0057187151 0.0000038881 
20.1939191712 1.8029733731 1.6604927656 0.0009324283 0.0032949321 0.0057291158 0.0000037635 
19.2826224142 1.7739702037 1.6037131086 0.0008714657 0.0019115794 0.0052096896 0.0000037935 
20.1939204001 1.8029733738 1.6604927656 0.0009324283 0.0032949321 0.0057291158 0.0000037635 
22.9925157028 1.8110980450 1.6779438570 0.0009629096 0.0039866084 0.0059888289 0.0000037485 
19.2826223946 1.7739702035 1.6037131086 0.0008714657 0.0019115794 0.0052096896 0.0000037935 
18.9287608051 1.6894246097 1.5635101484 0.0006830880 0.0016414457 0.0049655776 0.0000036217 
20.7812686244 1.6928677043 1.6547601880 0.0007798346 0.0020063058 0.0056594428 0.0000029638 
17.8650925934 1.7979570013 1.5890477450 0.0008549933 0.0023131776 0.0050050925 0.0000042378 
21.2514484457 1.8379785426 1.5537323298 0.0008925727 0.0024666135 0.0046779174 0.0000048748 
21.3867703305 1.8407001740 1.6630698791 0.0010376925 0.0030139037 0.0057187151 0.0000038881 
18.9287608051 1.6894246097 1.5635101484 0.0006830880 0.0016414457 0.0049655776 0.0000036217 
17.4747141435 1.7304514035 1.6267757593 0.0007551260 0.0026087031 0.0053525471 0.0000036303 
19.2828946533 1.7001927685 1.6316539688 0.0006969562 0.0029572649 0.0054239758 0.0000035487 
18.1002264323 1.7374008174 1.5777172975 0.0007685633 0.0017882121 0.0050150236 0.0000038963 
22.2890831080 1.7168978849 1.5110322687 0.0007409811 0.0013368442 0.0047813732 0.0000040635 
19.5400653197 1.8150837386 1.6465463943 0.0009519405 0.0029110976 0.0055564934 0.0000039737 
23.3870711882 1.8631123940 1.6700329193 0.0010863667 0.0035459235 0.0058519513 0.0000041497 
20.1951587442 1.7577351070 1.6888805594 0.0008957219 0.0028557386 0.0059404079 0.0000033135 
19.6773987451 1.6737562783 1.6123383733 0.0006983613 0.0018449061 0.0053163209 0.0000032750 
22.1966658280 1.7338157912 1.6436893462 0.0008718844 0.0018332222 0.0056190686 0.0000033253 
17.4747141435 1.7304514035 1.6267757593 0.0007551260 0.0026087031 0.0053525471 0.0000036303 
18.6781173449 1.7194857073 1.6089371821 0.0006967469 0.0029964436 0.0052192863 0.0000037828 
17.4222386447 1.6872568094 1.6021782073 0.0006675118 0.0021537862 0.0051406709 0.0000036312 
18.5461704266 1.6414095340 1.5713332690 0.0005555805 0.0020331825 0.0048752669 0.0000037337 
18.0799894240 1.7774122571 1.6309050921 0.0008451003 0.0028583139 0.0054080038 0.0000039606 
20.2983584051 1.8181968013 1.6295344747 0.0009184698 0.0033650178 0.0054538453 0.0000043034 
21.4405802900 1.7327515575 1.6773884352 0.0008131667 0.0034500588 0.0059057913 0.0000033715 
18.1002263902 1.7374008171 1.5777172975 0.0007685633 0.0017882121 0.0050150236 0.0000038963 
16.4288103003 1.7104628845 1.5274579636 0.0006224288 0.0018487691 0.0045177148 0.0000042457 
19.0696037991 1.6803646909 1.4137529207 0.0004857822 0.0013452843 0.0038063682 0.0000047118 
21.5746059858 1.6352562199 1.4941399722 0.0005617147 0.0013414213 0.0046049743 0.0000037412 
17.7010393601 1.6816421633 1.5519561920 0.0006325611 0.0017206445 0.0048057317 0.0000037960 
18.3626517629 1.6603411371 1.5771370453 0.0005702506 0.0023777393 0.0048933086 0.0000037554 
23.1199877594 1.6074190722 1.5697537287 0.0004710942 0.0026725029 0.0048324511 0.0000036849 
16.4009107711 1.7084313240 1.5480779638 0.0006226714 0.0021241418 0.0046439802 0.0000040825 
16.8433101253 1.7184249560 1.5209730307 0.0006002512 0.0021093195 0.0043956349 0.0000043081 
17.4225265713 1.7481390438 1.5506872761 0.0007461431 0.0017733899 0.0047666783 0.0000041219 
17.8356252827 1.7282126386 1.5872485557 0.0007554581 0.0018516115 0.0050773557 0.0000038145 
20.6651001795 1.7334866485 1.6028810531 0.0008218514 0.0017153464 0.0052940435 0.0000036805 
17.5740490693 1.6947060595 1.5259768969 0.0005562781 0.0022604069 0.0044272924 0.0000042165 
23.2432428911 1.6613997390 1.4790492866 0.0004234915 0.0025329371 0.0039939169 0.0000044845 
19.1164822514 1.6520208411 1.5654106385 0.0005370539 0.0024458719 0.0047849647 0.0000038224 
17.4225265713 1.7481390438 1.5506872761 0.0007461431 0.0017733899 0.0047666783 0.0000041219 
22.6621495940 1.7771245656 1.5224347762 0.0008506877 0.0014371489 0.0047575350 0.0000042717 
17.2120068717 1.7567487109 1.5589062783 0.0007074269 0.0025249900 0.0047263846 0.0000043112 
19.6853496106 1.6882667263 1.5588518654 0.0005744868 0.0028480446 0.0047452912 0.0000040799 
17.2165395453 1.7506353650 1.6146432854 0.0007734562 0.0026548465 0.0052436764 0.0000039171 
18.8093052925 1.7751422320 1.6574908695 0.0008820452 0.0028520663 0.0056518683 0.0000037674 
18.3800488272 1.7264952907 1.5084945874 0.0005837733 0.0023296220 0.0042639864 0.0000046467 
22.7738237833 1.7232841688 1.4484029375 0.0004980970 0.0021900815 0.0037197060 0.0000051548 
17.7171722667 1.7728020963 1.5388083680 0.0007690558 0.0018310692 0.0046305899 0.0000044804 
18.2510598708 1.7664007173 1.6179222619 0.0008524105 0.0021002154 0.0052951964 0.0000038305 
17.7963956022 1.7166829413 1.6160300797 0.0007088054 0.0027333413 0.0052608962 0.0000036719 
18.2855340665 1.7160849834 1.6334379802 0.0007711235 0.0021435961 0.0054323573 0.0000035214 
17.2120068717 1.7567487109 1.5589062783 0.0007074269 0.0025249900 0.0047263846 0.0000043112 
20.3270826704 1.7712727312 1.5194590450 0.0006755786 0.0027156869 0.0043733982 0.0000047061 
21.2603337367 1.6982755546 1.5212649553 0.0005377240 0.0028761065 0.0044026464 0.0000044398 
18.2510598708 1.7664007173 1.6179222619 0.0008524105 0.0021002154 0.0052951964 0.0000038305 
22.3142809062 1.6902539927 1.6662840784 0.0008029718 0.0019528992 0.0057853436 0.0000031265 
18.2855340665 1.7160849834 1.6334379802 0.0007711235 0.0021435961 0.0054323573 0.0000035214 
17.2120068717 1.7567487109 1.5589062783 0.0007074269 0.0025249900 0.0047263846 0.0000043112 
20.3270826704 1.7712727312 1.5194590449 0.0006755786 0.0027156869 0.0043733982 0.0000047061 
17.7171722667 1.7728020963 1.5388083680 0.0007690558 0.0018310692 0.0046305899 0.0000044804 
18.7543943485 1.7510932021 1.4862778754 0.0007022048 0.0014976753 0.0043412665 0.0000045168 
17.2165395453 1.7506353650 1.6146432854 0.0007734562 0.0026548465 0.0052436764 0.0000039171 
19.7856500321 1.7442956765 1.6576079795 0.0008090819 0.0032334321 0.0056948813 0.0000036172 
17.7963956022 1.7166829413 1.6160300797 0.0007088054 0.0027333413 0.0052608962 0.0000036719 
21.3637761158 1.6797063002 1.6454511498 0.0006786803 0.0031844774 0.0055760494 0.0000032676 
19.6691632856 1.7830618187 1.6641533086 0.0008986207 0.0031579275 0.0057453620 0.0000036196 
20.7115981511 1.7266615233 1.6003134981 0.0006917441 0.0034353373 0.0051929632 0.0000039294 
18.8586940827 1.6885292871 1.5305914203 0.0005420956 0.0025163300 0.0044665981 0.0000042951 
23.3918113420 1.6332328778 1.4601306054 0.0003638330 0.0021955313 0.0038272162 0.0000046329 
16.7328625662 1.7222561356 1.5391901466 0.0006741479 0.0017794166 0.0046558145 0.0000041683 
17.4988607605 1.6941930128 1.5119850760 0.0005427818 0.0021221925 0.0043111703 0.0000043061 
17.2165395453 1.7506353650 1.6146432854 0.0007734562 0.0026548465 0.0052436764 0.0000039171 
19.1151096163 1.7754367557 1.6631071880 0.0008887934 0.0029211735 0.0057099294 0.0000037226 
17.4988607605 1.6941930128 1.5119850760 0.0005427818 0.0021221925 0.0043111703 0.0000043061 
19.7822346569 1.6634480217 1.4554978477 0.0004274445 0.0018558655 0.0038449173 0.0000045007 
17.2165395453 1.7506353650 1.6146432854 0.0007734562 0.0026548465 0.0052436764 0.0000039171 
19.1151096163 1.7754367557 1.6631071880 0.0008887934 0.0029211735 0.0057099294 0.0000037226 
17.2912852951 1.7455763535 1.5070723146 0.0006397579 0.0020044503 0.0042853406 0.0000046740 
20.3256640559 1.7569933443 1.4403286945 0.0006052341 0.0016400048 0.0037975628 0.0000051750 
17.7963956022 1.7166829413 1.6160300797 0.0007088054 0.0027333413 0.0052608962 0.0000036719 
20.6422678169 1.7001958987 1.6653543770 0.0007433292 0.0030977868 0.0057486740 0.0000031708 
20.3256640345 1.7569933442 1.4403286945 0.0006052341 0.0016400048 0.0037975628 0.0000051750 
16.6822803083 1.7049902660 1.5067431657 0.0005900400 0.0017703090 0.0043554413 0.0000044666 
18.6407023007 1.6703801154 1.4569973813 0.0005313465 0.0013929685 0.0041699696 0.0000045443 
19.9070377318 1.6738947463 1.6490391293 0.0006846357 0.0027204463 0.0055632024 0.0000032485 
19.6386401930 1.7143760403 1.6505865696 0.0007471277 0.0030652108 0.0056092044 0.0000033479 
21.4003430140 1.7390534552 1.7046630458 0.0008975882 0.0025936301 0.0060693507 0.0000030458 
18.8586940827 1.6885292871 1.5305914203 0.0005420956 0.0025163300 0.0044665981 0.0000042951 
16.6822803083 1.7049902660 1.5067431657 0.0005900400 0.0017703090 0.0043554413 0.0000044666 
20.9699833422 1.6874215981 1.3671181544 0.0005114961 0.0011228581 0.0037285597 0.0000050259 
19.6386401930 1.7143760403 1.6505865696 0.0007471277 0.0030652108 0.0056092044 0.0000033479 
17.7740727872 1.7632937126 1.5258087582 0.0006837780 0.0022874557 0.0044244443 0.0000046157 
19.9017561886 1.7477048789 1.4331005602 0.0005896111 0.0015538136 0.0037860622 0.0000051502 
19.6386401930 1.7143760403 1.6505865696 0.0007471277 0.0030652108 0.0056092044 0.0000033479 
18.6506728418 1.7799106784 1.6429737788 0.0008971593 0.0023771347 0.0054999716 0.0000037294 
20.5912442049 1.7826373757 1.4809197221 0.0007671430 0.0014842160 0.0043027490 0.0000048673 
19.6386401930 1.7143760403 1.6505865696 0.0007471277 0.0030652108 0.0056092044 0.0000033479 
20.5912442049 1.7826373757 1.4809197221 0.0007671430 0.0014842160 0.0043027490 0.0000048673 
19.6386401930 1.7143760403 1.6505865696 0.0007471277 0.0030652108 0.0056092044 0.0000033479 
16.3774425734 1.7446173113 1.5700954546 0.0007276503 0.0020997624 0.0048510410 0.0000040136 
16.7585009292 1.7398782082 1.5410867634 0.0007047474 0.0018222203 0.0046547234 0.0000040618 
19.6386401930 1.7143760403 1.6505865696 0.0007471277 0.0030652108 0.0056092044 0.0000033479 
18.2530246953 1.6863669014 1.4965920974 0.0005077412 0.0021000169 0.0041721217 0.0000043675 
18.8515846858 1.7334581750 1.4381776236 0.0005903416 0.0014633107 0.0039105617 0.0000047810 
20.2342567419 1.7810913963 1.5255057972 0.0008187662 0.0015761847 0.0046506503 0.0000044459 
18.2530246953 1.6863669014 1.4965920974 0.0005077412 0.0021000169 0.0041721217 0.0000043675 
20.2342567408 1.7810913963 1.5255057972 0.0008187662 0.0015761847 0.0046506503 0.0000044459 
18.2530246953 1.6863669014 1.4965920974 0.0005077412 0.0021000169 0.0041721217 0.0000043675 
19.9471670692 1.6654428469 1.4536541264 0.0005547110 0.0012950266 0.0042721663 0.0000040736 
18.4093089405 1.6979786382 1.4403779793 0.0005046227 0.0015608707 0.0038489721 0.0000044736 
21.0926503998 1.6859466463 1.3885839307 0.0004198600 0.0014515977 0.0034455509 0.0000046263 
16.7328629546 1.7222561277 1.5391901466 0.0006741479 0.0017794166 0.0046558145 0.0000041683 
17.5656654049 1.7333895441 1.5867430751 0.0007589106 0.0018886896 0.0050592357 0.0000040156 
17.6545208294 1.6850357443 1.6041481766 0.0006727135 0.0020896661 0.0051685618 0.0000034782 
21.3344906319 1.6585872021 1.6753596940 0.0007138995 0.0024028437 0.0057975618 0.0000028268 
17.2377060069 1.7465583759 1.6158911526 0.0007673453 0.0026552698 0.0052551549 0.0000038880 
20.0391986991 1.7749639275 1.6617550911 0.0008736624 0.0033353914 0.0057466492 0.0000037952 
18.0257723654 1.6854171425 1.6073832330 0.0006486079 0.0025446009 0.0051728136 0.0000038129 
17.2399425850 1.7418741798 1.5517477517 0.0006685889 0.0025046226 0.0046611012 0.0000045637 
19.8774817975 1.7645455699 1.5230236378 0.0006665267 0.0027121008 0.0044073708 0.0000051065 
17.4847766634 1.7673264108 1.5201373494 0.0007026851 0.0020296986 0.0044009931 0.0000046045 
21.6121683708 1.7986688565 1.4705839102 0.0007297237 0.0017722474 0.0040150828 0.0000050004 
19.2863343073 1.7997317729 1.6447347267 0.0009410237 0.0024391234 0.0055161208 0.0000041685 
18.2530246953 1.6863669014 1.4965920974 0.0005077412 0.0021000169 0.0041721217 0.0000043675 
18.4039896470 1.7214568335 1.4480803415 0.0005516176 0.0016062440 0.0038915709 0.0000048877 
23.1473532333 1.7043056421 1.3071640222 0.0004437538 0.0010817311 0.0032097788 0.0000053876 
18.3509206369 1.7880136108 1.5635894888 0.0008331599 0.0019146105 0.0048343287 0.0000046683 
23.1705018910 1.8226773189 1.5950698122 0.0009958693 0.0018219072 0.0051654323 0.0000048187 
18.2530246953 1.6863669014 1.4965920974 0.0005077412 0.0021000169 0.0041721217 0.0000043675 
18.3509206369 1.7880136108 1.5635894888 0.0008331599 0.0019146105 0.0048343287 0.0000046683 
23.1705018910 1.8226773189 1.5950698122 0.0009958693 0.0018219072 0.0051654323 0.0000048187 
16.5482995529 1.7285242719 1.5626579575 0.0007034534 0.0019273847 0.0048221251 0.0000044631 
17.4520873775 1.7067063664 1.5832610931 0.0007038376 0.0018762278 0.0050326911 0.0000043925 
17.4847766634 1.7673264108 1.5201373494 0.0007026851 0.0020296986 0.0044009931 0.0000046045 
19.5291539637 1.7836905845 1.4983516043 0.0007023009 0.0020808555 0.0041904271 0.0000046752 
19.9974842202 1.7714972977 1.4845351483 0.0006539200 0.0020955299 0.0040619176 0.0000050403 
16.5716876139 1.7484569712 1.5534458397 0.0007239137 0.0019576364 0.0047267963 0.0000043572 
17.5656654049 1.7333895441 1.5867430751 0.0007589106 0.0018886896 0.0050592357 0.0000040156 
16.6896309744 1.7147119137 1.5667800003 0.0006863392 0.0019107012 0.0048664715 0.0000045632 
19.1163321739 1.6729445388 1.5991747009 0.0006783583 0.0018256241 0.0052044937 0.0000045072 
23.6818486258 1.7262950325 1.4564647487 0.0007289262 0.0011899734 0.0044984825 0.0000046745 
18.6297195744 1.7399289315 1.5086756129 0.0007138419 0.0015186357 0.0045391372 0.0000046468 
20.8885849069 1.7720746495 1.6482482979 0.0009270097 0.0020445479 0.0055917960 0.0000042301 
18.4058264981 1.7616090937 1.5997246799 0.0008331617 0.0019349719 0.0051667397 0.0000043945 
17.3054992455 1.7653008153 1.6164308873 0.0008244453 0.0023403242 0.0052580309 0.0000043448 
18.6075349115 1.7741528205 1.6544696373 0.0008797470 0.0027511685 0.0056174778 0.0000041938 
19.2897658996 1.8113227495 1.6007414897 0.0009210012 0.0021630703 0.0051264764 0.0000043191 
22.2660578218 1.8499663824 1.6161855256 0.0010383322 0.0022892548 0.0052564788 0.0000041971 
16.6896309744 1.7147119137 1.5667800003 0.0006863392 0.0019107012 0.0048664715 0.0000045632 
17.9901256861 1.6542145200 1.5476694009 0.0005690082 0.0017845167 0.0047364690 0.0000046853 
16.2751893748 1.7203048003 1.5433354261 0.0006421018 0.0020635720 0.0046110728 0.0000046333 
17.4259315817 1.6945475572 1.5142866351 0.0005465719 0.0021278720 0.0043332393 0.0000047527 
18.4058264981 1.7616090937 1.5997246799 0.0008331617 0.0019349719 0.0051667397 0.0000043945 
21.5801916882 1.7767572452 1.6267927340 0.0009286916 0.0018706719 0.0054445732 0.0000042750 
17.4259315814 1.6945475572 1.5142866351 0.0005465719 0.0021278720 0.0043332393 0.0000047527 
19.4585601827 1.6293208870 1.5539541308 0.0004988096 0.0021905642 0.0046929391 0.0000044017 
17.0751627519 1.6768211380 1.5569334716 0.0005823972 0.0021215758 0.0047282865 0.0000044683 
16.7482962138 1.7557473211 1.5618130062 0.0007495723 0.0019835989 0.0047989813 0.0000046017 
18.3509207471 1.7880136107 1.5635894888 0.0008331599 0.0019146105 0.0048343287 0.0000046683 
18.7622042700 1.8129750799 1.5695118888 0.0008532435 0.0024201991 0.0048220549 0.0000043429 
17.0198232739 1.7706700181 1.5755106013 0.0007630028 0.0024783607 0.0048793569 0.0000046639 
17.7642829379 1.7801231946 1.5825190982 0.0007825474 0.0027387229 0.0049556372 0.0000048172 
17.6573302505 1.7691075439 1.5711521728 0.0007440594 0.0026997791 0.0048473597 0.0000044505 
20.5662201937 1.7593689190 1.4997099727 0.0006289935 0.0025227812 0.0041829745 0.0000047602 
20.2289289740 1.6712572198 1.5121908636 0.0004880703 0.0024941975 0.0042994103 0.0000049708 
18.7622042700 1.8129750799 1.5695118888 0.0008532435 0.0024201991 0.0048220549 0.0000043429 
22.8485722959 1.8625419568 1.5979877132 0.0010358300 0.0023831999 0.0050833772 0.0000040290 
17.3054992453 1.7653008153 1.6164308873 0.0008244453 0.0023403242 0.0052580309 0.0000043448 
20.7984893322 1.7614963014 1.6736837568 0.0009221712 0.0022490957 0.0057955591 0.0000041371 
20.5662201937 1.7593689190 1.4997099727 0.0006289935 0.0025227812 0.0041829745 0.0000047602 
17.8180151651 1.7553466677 1.5058263513 0.0006518464 0.0020748274 0.0042614531 0.0000048094 
18.7574958278 1.7475469200 1.4650635934 0.0006057399 0.0017623515 0.0039684998 0.0000049888 
16.9816860855 1.7570702637 1.5807374195 0.0007783388 0.0020278484 0.0049650776 0.0000045242 
20.7077656494 1.7462978496 1.6130023140 0.0008530115 0.0017803819 0.0053561292 0.0000044062 
17.1985365941 1.7677018317 1.6145710122 0.0008187321 0.0024523127 0.0052384113 0.0000043325 
19.1929952087 1.7723277467 1.6670708050 0.0009021749 0.0026410554 0.0057268904 0.0000040941 
18.3035158718 1.7673403478 1.5519292564 0.0007124363 0.0027115239 0.0046714536 0.0000045218 
21.0584765802 1.7674922533 1.5327468287 0.0006794851 0.0030533616 0.0045246416 0.0000045206 
18.1563845586 1.6763803482 1.5600807413 0.0005671281 0.0024648356 0.0047391757 0.0000047926 
16.9522974775 1.6862783394 1.5765678023 0.0006352811 0.0020501666 0.0049236380 0.0000047491 
20.2012807799 1.6342897392 1.5770054210 0.0005967035 0.0017194880 0.0050497302 0.0000048627 
19.9031453931 1.6395548001 1.4992778165 0.0004372599 0.0021083048 0.0041992937 0.0000051466 
17.1441711984 1.6988162593 1.5924310981 0.0006547641 0.0024229619 0.0050374928 0.0000049233 
18.0684942309 1.7008992384 1.6303411460 0.0007088601 0.0025705068 0.0053896195 0.0000050086 
17.4259315814 1.6945475572 1.5142866351 0.0005465719 0.0021278720 0.0043332393 0.0000047527 
18.7899651698 1.6926356041 1.4736318709 0.0004924758 0.0019803271 0.0039811126 0.0000046675 
17.1985365943 1.7677018317 1.6145710122 0.0008187321 0.0024523127 0.0052384113 0.0000043325 
20.8792548486 1.8153872857 1.6706598653 0.0010094682 0.0026243167 0.0057579701 0.0000039255 
17.3679041121 1.7774883801 1.5802619169 0.0008146659 0.0020895204 0.0049481471 0.0000044565 
20.8599145132 1.8133479425 1.5865779782 0.0009384348 0.0019018629 0.0050526328 0.0000042885 
16.6598549023 1.7250421053 1.5091470420 0.0006229132 0.0018268184 0.0043560223 0.0000048946 
18.1720941498 1.7008462432 1.4432006679 0.0005250038 0.0015140713 0.0039148277 0.0000051756 
20.8599145132 1.8133479425 1.5865779782 0.0009384348 0.0019018629 0.0050526328 0.0000042885 
20.2152488417 1.7988566861 1.6130122649 0.0009332441 0.0020007323 0.0052725857 0.0000045453 
18.1388585211 1.6613933710 1.5512214177 0.0005387859 0.0022761762 0.0046631686 0.0000051379 
18.5526013945 1.6652688853 1.5350054272 0.0006021093 0.0015985860 0.0047283503 0.0000049995 
20.1577599773 1.6110658743 1.5126607592 0.0004330366 0.0019065391 0.0043653993 0.0000051452 
17.0416954730 1.7486796492 1.5796764409 0.0007665082 0.0019693346 0.0049701902 0.0000047453 
20.2152488417 1.7988566861 1.6130122649 0.0009332441 0.0020007323 0.0052725857 0.0000045453 
21.0916208723 1.7376149374 1.5303109671 0.0007746201 0.0014462766 0.0048259318 0.0000045563 
18.1388585211 1.6613933710 1.5512214177 0.0005387859 0.0022761762 0.0046631686 0.0000051379 
21.0916208723 1.7376149374 1.5303109671 0.0007746201 0.0014462766 0.0048259318 0.0000045563 
18.1388585211 1.6613933710 1.5512214177 0.0005387859 0.0022761762 0.0046631686 0.0000051379 
16.9052461806 1.7410926209 1.5590222831 0.0006796349 0.0024626619 0.0047281592 0.0000047639 
18.9361236464 1.7693527912 1.5564635155 0.0007183977 0.0028946998 0.0047280636 0.0000046461 
18.0562224602 1.7786698797 1.5614672355 0.0008133829 0.0018783145 0.0048258362 0.0000044385 
19.0537424980 1.8034065464 1.5323839533 0.0008059385 0.0020183981 0.0045164660 0.0000046721 
18.7137760597 1.8099075112 1.6063491766 0.0009098190 0.0023375361 0.0051643036 0.0000044153 
17.3187438761 1.7357650256 1.6236499455 0.0007787340 0.0023055255 0.0053277786 0.0000045094 
19.6863662988 1.6962063725 1.6679182342 0.0007651318 0.0024490892 0.0057334350 0.0000044281 
16.8037038465 1.6841222802 1.5572474498 0.0006093110 0.0019703821 0.0047616786 0.0000048132 
20.4657797875 1.6012958379 1.5288901278 0.0004590570 0.0017868051 0.0045603661 0.0000050122 
16.4723678217 1.7241942798 1.5723000018 0.0006740232 0.0023391074 0.0048515361 0.0000045173 
17.3251924927 1.7086358757 1.5659375082 0.0006277807 0.0025239939 0.0047922091 0.0000044032 
17.9488446424 1.8002394075 1.6000958697 0.0008635765 0.0025224225 0.0051049765 0.0000043013 
20.7748447745 1.8464483898 1.6172910011 0.0009907092 0.0027984427 0.0052766255 0.0000040453 
16.8037038467 1.6841222802 1.5572474498 0.0006093110 0.0019703821 0.0047616786 0.0000048132 
20.1003082518 1.6092121486 1.5270958192 0.0004821783 0.0016943619 0.0045900296 0.0000050692 
17.2572583792 1.7331023269 1.5041639545 0.0006094420 0.0020197075 0.0042558264 0.0000047570 
20.8424533744 1.7306913503 1.4427137704 0.0005247959 0.0018767985 0.0037198503 0.0000048809 
20.7782650300 1.6442635384 1.5309114189 0.0004728226 0.0025176149 0.0044727639 0.0000049872 
17.7915277068 1.6855141785 1.5406651047 0.0005579627 0.0023577898 0.0045610320 0.0000048500 
16.5112052340 1.7525667616 1.5565188721 0.0007282428 0.0020381396 0.0047375682 0.0000045757 
18.0562224784 1.7786698801 1.5614672355 0.0008133829 0.0018783145 0.0048258362 0.0000044385 
20.7782650300 1.6442635384 1.5309114189 0.0004728226 0.0025176149 0.0044727639 0.0000049872 
18.0562224784 1.7786698801 1.5614672355 0.0008133829 0.0018783145 0.0048258362 0.0000044385 
16.9233573671 1.7480731759 1.5175253225 0.0006818622 0.0018264256 0.0044342141 0.0000048691 
18.4737092326 1.7570864303 1.4804957522 0.0006857817 0.0015700846 0.0042255531 0.0000050450 
17.2229103395 1.7467071533 1.5976492907 0.0007826535 0.0020491845 0.0051191176 0.0000046853 
19.7579779365 1.7506668922 1.6441466369 0.0008692593 0.0020639231 0.0055507633 0.0000046495 
17.6041844768 1.6734132630 1.5547763815 0.0005633479 0.0022760125 0.0046957485 0.0000051272 
22.7530294061 1.6023505296 1.5478728249 0.0004383304 0.0024748615 0.0046307047 0.0000054716 
18.5648370575 1.6736577738 1.6118358630 0.0006356115 0.0025526949 0.0052181379 0.0000048258 
23.1634388975 1.6288188140 1.6516255450 0.0006124861 0.0029158296 0.0056100997 0.0000048041 
16.9233573671 1.7480731759 1.5175253225 0.0006818622 0.0018264256 0.0044342141 0.0000048691 
20.5474898895 1.7757305922 1.4518641145 0.0007049875 0.0014632909 0.0040422522 0.0000048908 
19.6164143838 1.7912318729 1.5319906448 0.0008249456 0.0016967472 0.0046298553 0.0000044494 
19.9590855102 1.7514842789 1.5083056226 0.0007558942 0.0014610209 0.0045932593 0.0000046826 
16.9621164737 1.6847315742 1.5356715040 0.0006014776 0.0017751920 0.0046282986 0.0000050866 
19.5754212550 1.6162250524 1.5371326775 0.0004897436 0.0018144144 0.0046275202 0.0000054052 
19.6164143838 1.7912318729 1.5319906448 0.0008249456 0.0016967472 0.0046298553 0.0000044494 
18.8380591273 1.7136770618 1.6410468431 0.0007814146 0.0021253765 0.0055097032 0.0000044245 
17.7660101806 1.7140844013 1.6337258982 0.0007432682 0.0024598243 0.0054169180 0.0000045036 
21.0542789038 1.6860777049 1.6751318207 0.0007369552 0.0029592260 0.0058287474 0.0000044142 
20.5024066150 1.7925364323 1.6495039677 0.0009568299 0.0021951841 0.0055761185 0.0000042181 
16.8037038467 1.6841222802 1.5572474498 0.0006093110 0.0019703821 0.0047616786 0.0000048132 
19.9922231596 1.6121173522 1.5098705240 0.0004355515 0.0018579811 0.0043544586 0.0000051108 
17.0548392186 1.7314018986 1.5006391643 0.0006117948 0.0019064921 0.0042504716 0.0000049501 
21.8160737658 1.7377910854 1.4292178826 0.0005269849 0.0017970499 0.0036208559 0.0000052129 
23.6324376847 1.5833490149 1.5816064184 0.0004616885 0.0024399938 0.0049406277 0.0000051756 
19.6164143792 1.7912318729 1.5319906448 0.0008249456 0.0016967472 0.0046298553 0.0000044494 
17.3839598907 1.6876694596 1.4960510371 0.0005251265 0.0019113378 0.0042067342 0.0000048216 
20.7603353241 1.6535670832 1.4447466644 0.0003963630 0.0018424145 0.0037505424 0.0000048898 
22.3409996691 1.7096192723 1.3450341200 0.0004554410 0.0012264548 0.0033038418 0.0000051623 
17.7660101809 1.7140844013 1.6337258982 0.0007432682 0.0024598243 0.0054169180 0.0000045036 
20.3816474492 1.6195237625 1.5351813893 0.0004559301 0.0022024896 0.0045207908 0.0000050451 
20.5401270214 1.7019833685 1.3869408587 0.0004657730 0.0013750789 0.0035096962 0.0000051262 
16.6165461042 1.7477700318 1.5753598096 0.0007481896 0.0020461189 0.0049113708 0.0000045442 
21.1569626434 1.7969065838 1.6687655055 0.0009868178 0.0023295154 0.0057424014 0.0000040862 
18.0252616932 1.6937294114 1.6265970090 0.0006945583 0.0024858861 0.0053518214 0.0000045871 
17.8524685637 1.7977284342 1.5891008757 0.0008542831 0.0023169364 0.0050057403 0.0000043407 
22.5972389204 1.8619701498 1.6248240609 0.0010636488 0.0025464140 0.0053313812 0.0000039556 
19.9922231596 1.6121173522 1.5098705240 0.0004355515 0.0018579811 0.0043544586 0.0000051108 
20.5401270214 1.7019833685 1.3869408587 0.0004657730 0.0013750789 0.0035096962 0.0000051262 
16.9151496098 1.7145245944 1.4966189001 0.0006055280 0.0016814977 0.0043062645 0.0000050440 
17.5362854954 1.7255470923 1.4937319427 0.0006457287 0.0015665776 0.0043560296 0.0000051552 
18.3861776225 1.6720553223 1.4935340796 0.0004849258 0.0020262579 0.0041569690 0.0000047104 
21.7923140892 1.6367826475 1.4856254756 0.0004045243 0.0022560980 0.0040574387 0.0000044880 
20.7695561596 1.7930974585 1.4774276085 0.0007197901 0.0018189928 0.0040597952 0.0000045546 
19.9922231596 1.6121173522 1.5098705240 0.0004355515 0.0018579811 0.0043544586 0.0000051108 
18.2993284861 1.6860613655 1.6238023017 0.0006744579 0.0025433461 0.0053269388 0.0000045315 
17.3746118135 1.7211135633 1.6150381813 0.0007500711 0.0021507112 0.0052646509 0.0000048579 
20.8023113616 1.7397688227 1.6753413868 0.0008826438 0.0022129379 0.0058184919 0.0000049316 
20.6537744597 1.6576180242 1.6617026504 0.0006923403 0.0023925866 0.0056782379 0.0000045721 
17.7620716542 1.6861409047 1.5460629272 0.0006386184 0.0016803528 0.0047774203 0.0000050110 
21.7082597615 1.6743511611 1.4682163644 0.0006206986 0.0012488561 0.0045026611 0.0000052507 
18.6763398910 1.6324129766 1.5350515790 0.0005072788 0.0018378085 0.0045960929 0.0000047612 
19.7215882384 1.6890300344 1.3932004035 0.0004724789 0.0013185441 0.0036414334 0.0000051414 
17.4998260962 1.7351331381 1.4858735879 0.0006401404 0.0016136900 0.0042462486 0.0000051425 
20.2469452136 1.7758978435 1.4584813785 0.0007065713 0.0015016307 0.0040713265 0.0000053332 
18.6763398910 1.6324129766 1.5350515790 0.0005072788 0.0018378085 0.0045960929 0.0000047612 
22.9836975295 1.5705294126 1.5575605000 0.0004408479 0.0019498677 0.0047710150 0.0000045705 
20.6537744597 1.6576180242 1.6617026504 0.0006923403 0.0023925866 0.0056782379 0.0000045721 
19.8058517606 1.7408658313 1.6535986304 0.0008576620 0.0021204523 0.0056271023 0.0000043334 
19.9922231596 1.6121173522 1.5098705240 0.0004355515 0.0018579811 0.0043544586 0.0000051108 
19.7215882463 1.6890300344 1.3932004035 0.0004724789 0.0013185441 0.0036414334 0.0000051414 
17.4998261551 1.7351331363 1.4858735879 0.0006401404 0.0016136900 0.0042462486 0.0000051425 
20.2469452136 1.7758978435 1.4584813785 0.0007065713 0.0015016307 0.0040713265 0.0000053332 
23.6469781417 1.8075275592 1.4778520499 0.0008473775 0.0014153422 0.0043463169 0.0000049041 
17.3374039302 1.6942226949 1.5481040219 0.0006467609 0.0017285482 0.0047669441 0.0000044671 
19.4020654292 1.6462590970 1.5905790826 0.0006168558 0.0018420070 0.0051147530 0.0000040341 
23.6469781426 1.8075275592 1.4778520499 0.0008473775 0.0014153422 0.0043463169 0.0000049041 
23.6469781426 1.8075275592 1.4778520499 0.0008473775 0.0014153422 0.0043463169 0.0000049041 
22.0281440111 1.6643920732 1.6898132487 0.0007471288 0.0023946858 0.0059375679 0.0000042086 
22.3680735943 1.7995274293 1.6352030634 0.0009847025 0.0019534130 0.0054943841 0.0000044377 
19.0019747183 1.6329293093 1.5719671982 0.0005504104 0.0019669331 0.0049002966 0.0000046177 
19.7136829231 1.7185400677 1.4030259640 0.0005448609 0.0013162907 0.0037404480 0.0000051114 
22.0281440111 1.6643920732 1.6898132487 0.0007471288 0.0023946858 0.0059375679 0.0000042086 
19.7136829147 1.7185400676 1.4030259640 0.0005448609 0.0013162907 0.0037404480 0.0000051114 
16.5527112088 1.7145640186 1.5129420468 0.0006064925 0.0018485927 0.0043821094 0.0000043593 
17.3190089810 1.7266906352 1.4946161943 0.0005904296 0.0019327127 0.0041844540 0.0000040334 
17.0783046680 1.7165816205 1.4937414133 0.0005782158 0.0018604195 0.0042001683 0.0000048492 
19.0671502209 1.7254292349 1.4652905541 0.0005439432 0.0019263552 0.0039167803 0.0000050402 
16.7235652491 1.6985495337 1.5199907446 0.0006043458 0.0017462884 0.0044940324 0.0000052020 
17.0465008677 1.6900046065 1.5228833581 0.0006032725 0.0016951363 0.0045499938 0.0000056234 
20.3618016731 1.6296082731 1.4149251362 0.0003907268 0.0013988470 0.0037561018 0.0000053460 
16.6165461042 1.7477700318 1.5753598096 0.0007481896 0.0020461189 0.0049113708 0.0000045442 
19.1056479872 1.7935182189 1.6416328445 0.0009269210 0.0023697549 0.0054890052 0.0000041433 
16.5527112088 1.7145640186 1.5129420468 0.0006064925 0.0018485927 0.0043821094 0.0000043593 
16.6960936184 1.7220532272 1.5088795261 0.0006075659 0.0018997449 0.0043261480 0.0000039379 
17.0465008678 1.6900046065 1.5228833581 0.0006032725 0.0016951363 0.0045499938 0.0000056234 
18.1949197249 1.6717791201 1.5271272463 0.0006011257 0.0015928320 0.0046619167 0.0000064661 
17.4232841178 1.7360298596 1.4998760587 0.0006097126 0.0020020491 0.0042142251 0.0000030951 
20.5729827731 1.7600635002 1.4792086504 0.0006140060 0.0022066577 0.0039903793 0.0000014096 
22.7143047949 1.6302498467 1.5274266551 0.0005968323 0.0013882235 0.0048857625 0.0000081516 
20.5729827731 1.7600635002 1.4792086504 0.0006140060 0.0022066577 0.0039903793 0.0000014096 
16.3169309263 1.7226988283 1.5357045275 0.0006505177 0.0019075807 0.0045710791 0.0000029923 
16.3938523542 1.7255070556 1.5566337425 0.0006866686 0.0019311613 0.0047565345 0.0000020639 
23.6698543543 1.6333265826 1.5495381488 0.0006329833 0.0014118041 0.0050712179 0.0000072232 
20.5729827731 1.7600635002 1.4792086504 0.0006140060 0.0022066577 0.0039903793 0.0000014096 
18.2542511261 1.7153605413 1.6368379833 0.0007367010 0.0027473545 0.0054461149 0.0000016705 
18.5287780130 1.6679289284 1.5402281715 0.0005276279 0.0023681441 0.0045425641 0.0000008009 
22.9021005040 1.6197413977 1.5173268619 0.0004173471 0.0025291567 0.0043581608 0.0000076297 
20.5729827731 1.7600635002 1.4792086504 0.0006140060 0.0022066577 0.0039903793 0.0000014096 
16.6165461042 1.7477700318 1.5753598096 0.0007481896 0.0020461189 0.0049113708 0.0000045442 
19.0015237144 1.7768781134 1.5897284043 0.0008584705 0.0018851063 0.0050957741 0.0000064158 
20.2336066097 1.8192207198 1.5421352680 0.0008242967 0.0024869228 0.0045591754 0.0000006906 
19.5619182475 1.7441840603 1.6703757676 0.0008658465 0.0023873308 0.0057534908 0.0000035392 
23.4430855902 1.6240702929 1.6678887951 0.0006763306 0.0020572697 0.0057818524 0.0000056825 
19.0221200301 1.6813115098 1.6380476161 0.0007133222 0.0021646830 0.0054761831 0.0000044345 
17.0994688790 1.7802270028 1.5748877868 0.0007873052 0.0023795095 0.0048648446 0.0000019386 
20.2336066098 1.8192207198 1.5421352680 0.0008242967 0.0024869228 0.0045591754 0.0000006906 
20.5729827731 1.7600635002 1.4792086504 0.0006140060 0.0022066577 0.0039903793 0.0000014096 
19.0019747181 1.6329293093 1.5719671988 0.0005504104 0.0019669331 0.0049002966 0.0000046177 
17.2456516305 1.7121057651 1.5945825902 0.0006741358 0.0025759514 0.0050530017 0.0000031287 
18.7793047348 1.7046479416 1.6181983074 0.0006859449 0.0029101368 0.0052939630 0.0000031969 
19.7276832727 1.8158035026 1.5664036001 0.0008361058 0.0028211081 0.0048001367 0.0000007588 
19.0019747181 1.6329293093 1.5719671988 0.0005504104 0.0019669331 0.0049002966 0.0000046177 
19.7479646279 1.6733120147 1.6556318109 0.0007090358 0.0023978054 0.0056213544 0.0000045306 
16.7976820058 1.7346396094 1.5383178326 0.0006456826 0.0022703736 0.0045340376 0.0000024500 
20.5729827731 1.7600635002 1.4792086504 0.0006140060 0.0022066577 0.0039903793 0.0000014096 
16.5982098629 1.7070841821 1.5655702542 0.0006663560 0.0019394387 0.0048429082 0.0000035125 
17.9238692107 1.6998950727 1.5382713169 0.0006624661 0.0016211823 0.0047378615 0.0000037043 
20.3472383884 1.6658497007 1.6303851196 0.0007032009 0.0019204209 0.0054637843 0.0000048184 
18.1258249520 1.6848530427 1.6087073201 0.0006888213 0.0020079090 0.0052313476 0.0000042263 
19.2169150745 1.6894573442 1.6423688013 0.0006995951 0.0027629755 0.0055067034 0.0000038250 
17.9238692107 1.6998950727 1.5382713169 0.0006624661 0.0016211823 0.0047378615 0.0000037043 
20.9975864564 1.6148929032 1.6134520994 0.0005710098 0.0021255706 0.0052464395 0.0000025653 
18.3796674263 1.6517283651 1.5813230685 0.0005714723 0.0022226112 0.0049340087 0.0000020526 
19.7810763627 1.6319280183 1.5663918807 0.0005127977 0.0023299623 0.0047853392 0.0000009658 
16.2322778284 1.7345440261 1.5615740762 0.0006895151 0.0021534700 0.0047627013 0.0000034573 
17.7996538872 1.7830015364 1.5355295931 0.0007487677 0.0021674197 0.0045208322 0.0000039034 
20.7663586429 1.6603796717 1.6173079369 0.0006115833 0.0029240021 0.0052836992 0.0000021948 
17.9238692107 1.6998950727 1.5382713169 0.0006624661 0.0016211823 0.0047378615 0.0000037043 
20.9975864564 1.6148929032 1.6134520994 0.0005710098 0.0021255706 0.0052464395 0.0000025653 
16.2322778284 1.7345440261 1.5615740762 0.0006895151 0.0021534700 0.0047627013 0.0000034573 
17.7996538872 1.7830015364 1.5355295931 0.0007487677 0.0021674197 0.0045208322 0.0000039034 
20.9975864564 1.6148929032 1.6134520994 0.0005710098 0.0021255706 0.0052464395 0.0000025653 
18.1258249520 1.6848530427 1.6087073201 0.0006888213 0.0020079090 0.0052313476 0.0000042263 
19.3232113449 1.6979479880 1.6206429482 0.0007474959 0.0019005579 0.0053800171 0.0000053131 
16.6165461042 1.7477700318 1.5753598096 0.0007481896 0.0020461189 0.0049113708 0.0000045442 
18.5488629540 1.7997366284 1.5562496418 0.0008367795 0.0020063931 0.0047438364 0.0000055336 
19.2169150745 1.6894573442 1.6423688013 0.0006995951 0.0027629755 0.0055067034 0.0000038250 
22.9908526792 1.6771927032 1.6772143350 0.0007181596 0.0033338721 0.0058911244 0.0000038853 
17.9287295370 1.7100041822 1.6041461624 0.0006786267 0.0027537820 0.0051508952 0.0000031024 
19.4000248716 1.7181021302 1.5960836805 0.0006735294 0.0031267185 0.0051106691 0.0000025405 
18.1258249520 1.6848530427 1.6087073201 0.0006888213 0.0020079090 0.0052313476 0.0000042263 
21.4460025110 1.6638031686 1.5942522018 0.0006939186 0.0016349726 0.0052715738 0.0000047883 
17.9238692107 1.6998950727 1.5382713169 0.0006624661 0.0016211823 0.0047378615 0.0000037043 
17.9624158719 1.7811646582 1.6170208503 0.0008676786 0.0022443492 0.0052630508 0.0000024549 
21.3065986915 1.8362518862 1.6379121108 0.0010263127 0.0023830573 0.0054444278 0.0000013736 
18.9021921892 1.7618907350 1.6613077131 0.0008582292 0.0029016836 0.0056880805 0.0000027436 
17.9238692107 1.6998950727 1.5382713169 0.0006624661 0.0016211823 0.0047378615 0.0000037043 
18.8652751758 1.7322568086 1.5456520946 0.0007443329 0.0015961576 0.0048308040 0.0000047634 
17.0200701067 1.7245665619 1.6152541094 0.0007392449 0.0023636222 0.0052410113 0.0000027015 
18.2542511261 1.7153605413 1.6368379833 0.0007367010 0.0027473545 0.0054461149 0.0000016705 
18.2542511261 1.7153605413 1.6368379833 0.0007367010 0.0027473545 0.0054461149 0.0000016705 
19.0019747181 1.6329293093 1.5719671979 0.0005504104 0.0019669331 0.0049002966 0.0000046177 
17.9624158719 1.7811646582 1.6170209119 0.0008676786 0.0022443492 0.0052630508 0.0000024549 
21.3065986914 1.8362518862 1.6379121108 0.0010263127 0.0023830573 0.0054444278 0.0000013736 
17.2838364106 1.7864644932 1.5836815056 0.0008186963 0.0023215934 0.0049478514 0.0000019607 
19.6934044167 1.8272442076 1.5689585763 0.0008836338 0.0024784356 0.0048061032 0.0000008279 
18.1258249520 1.6848530427 1.6087073201 0.0006888213 0.0020079090 0.0052313476 0.0000042263 
18.9021921892 1.7618907350 1.6613077131 0.0008582292 0.0029016836 0.0056880805 0.0000027436 
17.9238692103 1.6998950727 1.5382713169 0.0006624661 0.0016211823 0.0047378615 0.0000037043 
18.8652751760 1.7322568086 1.5456520946 0.0007443329 0.0015961576 0.0048308040 0.0000047634 
17.9802902899 1.7721613206 1.6296094733 0.0008620451 0.0023260851 0.0053804251 0.0000042901 
19.8141075264 1.8019039127 1.6640062093 0.0009618347 0.0026785365 0.0057017069 0.0000045829 
19.8681048047 1.8212215699 1.5821631588 0.0009223018 0.0020984464 0.0049614777 0.0000038000 
18.1258249374 1.6848530427 1.6087073201 0.0006888213 0.0020079090 0.0052313476 0.0000042263 
22.7969360166 1.5961173619 1.6215221458 0.0005720811 0.0019626404 0.0053662825 0.0000044395 
18.2021335554 1.7580491178 1.6491867049 0.0008390345 0.0027160736 0.0055622931 0.0000029943 
20.6032714826 1.7648601121 1.6828960266 0.0008863853 0.0032760316 0.0059280376 0.0000021098 
17.5304478024 1.6988923635 1.6179489358 0.0007013667 0.0023037441 0.0052796675 0.0000055725 
19.2870985302 1.6499727373 1.6182445259 0.0006182108 0.0023334415 0.0052879759 0.0000071313 
17.9624158719 1.7811646582 1.6170209771 0.0008676786 0.0022443492 0.0052630508 0.0000024549 
19.7197728940 1.8152965675 1.6163979219 0.0009508345 0.0022146518 0.0052547424 0.0000008962 
18.8652751728 1.7322568086 1.5456520946 0.0007443329 0.0015961576 0.0048308040 0.0000047634 
18.2021335554 1.7580491178 1.6491867049 0.0008390345 0.0027160736 0.0055622931 0.0000029943 
20.6032713646 1.7648601124 1.6828960266 0.0008863853 0.0032760316 0.0059280376 0.0000021098 
18.8652751728 1.7322568086 1.5456520946 0.0007443329 0.0015961576 0.0048308040 0.0000047634 
17.9238692107 1.6998950727 1.5382713169 0.0006624661 0.0016211823 0.0047378615 0.0000037043 
21.2272136243 1.6511809793 1.4638223359 0.0005626765 0.0012687309 0.0044165797 0.0000034115 
19.2428217002 1.7915080459 1.5361785231 0.0008225122 0.0017459950 0.0046401959 0.0000035071 
20.3909749789 1.6982057091 1.4498844401 0.0006210718 0.0012603776 0.0042970654 0.0000058046 
20.8230123071 1.7215056122 1.4772809844 0.0006947988 0.0013108327 0.0044840372 0.0000043952 
17.1211252285 1.7415671891 1.5521162526 0.0007303927 0.0018010235 0.0047689262 0.0000044945 
16.6165461042 1.7477700318 1.5753598096 0.0007481896 0.0020461189 0.0049113708 0.0000045442 
17.9624158718 1.7811646582 1.6170209946 0.0008676786 0.0022443492 0.0052630508 0.0000024549 
20.3424897603 1.8120443654 1.6698619533 0.0009909820 0.0027363350 0.0057460435 0.0000007801 
18.1258249374 1.6848530427 1.6087073201 0.0006888213 0.0020079090 0.0052313476 0.0000042263 
21.8815108550 1.6196253258 1.6428862090 0.0006219759 0.0021388661 0.0055269234 0.0000045859 
20.7673688260 1.6368153078 1.4990847844 0.0005542263 0.0013913347 0.0045926412 0.0000061642 
18.1727495438 1.6515985497 1.5717245514 0.0005825188 0.0019371149 0.0049058065 0.0000045561 
21.1535256282 1.6006955785 1.5797406500 0.0005016118 0.0021075936 0.0049433077 0.0000044524 
16.6165461042 1.7477700318 1.5753598096 0.0007481896 0.0020461189 0.0049113708 0.0000045442 
18.4896725168 1.8107113457 1.5838473050 0.0008743711 0.0023528526 0.0049558273 0.0000044256 
17.1434485606 1.7454313057 1.6219889947 0.0007867716 0.0024148279 0.0053005520 0.0000023513 
19.0309810573 1.7861896504 1.6583191427 0.0009030442 0.0029265745 0.0056545074 0.0000004448 
16.5952690030 1.7630452261 1.5750451476 0.0007592880 0.0022575863 0.0048734255 0.0000023984 
18.0331907850 1.7959124320 1.5565698598 0.0007945213 0.0023824249 0.0046944644 0.0000014845 
18.3658373891 1.6745197508 1.4966284285 0.0005806513 0.0014849636 0.0044584204 0.0000054787 
23.6405738968 1.6057194343 1.4872204785 0.0005276249 0.0012871036 0.0046333041 0.0000067432 
19.2377273501 1.6548677009 1.5251225997 0.0005855407 0.0015297243 0.0046933345 0.0000056570 
17.2704178428 1.7053028534 1.6036224246 0.0007087062 0.0020821066 0.0051657662 0.0000037521 
18.2114952556 1.7175904028 1.6453248743 0.0007727337 0.0023806780 0.0055194391 0.0000028888 
21.1134846104 1.6525713702 1.4168543970 0.0005166239 0.0011863922 0.0041047475 0.0000063420 
18.2114952554 1.7175904028 1.6453248743 0.0007727337 0.0023806780 0.0055194391 0.0000028888 
22.2497188925 1.7386439145 1.7194847009 0.0009007886 0.0029778209 0.0062267849 0.0000011622 
21.1134846808 1.6525713704 1.4168543970 0.0005166239 0.0011863922 0.0041047475 0.0000063420 
18.2114952554 1.7175904028 1.6453248743 0.0007727337 0.0023806780 0.0055194391 0.0000028888 
22.2497188925 1.7386439145 1.7194847019 0.0009007886 0.0029778209 0.0062267849 0.0000011622 
21.1134846891 1.6525713704 1.4168543970 0.0005166239 0.0011863922 0.0041047475 0.0000063420 
18.2114952556 1.7175904028 1.6453248743 0.0007727337 0.0023806780 0.0055194391 0.0000028888 
22.2497188926 1.7386439145 1.7194847024 0.0009007886 0.0029778209 0.0062267849 0.0000011622 
17.7824495890 1.6887418525 1.6179627714 0.0006820254 0.0023256358 0.0052771139 0.0000051187 
19.4934304497 1.6792869127 1.6464496139 0.0006918050 0.0026778625 0.0055467401 0.0000058259 
21.9107860422 1.6024450136 1.6151276672 0.0005632197 0.0020404575 0.0052864762 0.0000045661 
21.1984509458 1.6713670302 1.6742400705 0.0007147081 0.0028122188 0.0058010834 0.0000029078 
19.2377273501 1.6548677009 1.5251225997 0.0005855407 0.0015297243 0.0046933345 0.0000056570 
16.6165461042 1.7477700318 1.5753598096 0.0007481896 0.0020461189 0.0049113708 0.0000045442 
18.6764588883 1.8040910823 1.5553834538 0.0008406746 0.0020489496 0.0047238180 0.0000045332 
18.3088799437 1.6545383201 1.4924588825 0.0005264035 0.0015386189 0.0043743737 0.0000070492 
22.6877410239 1.6103645127 1.3717385673 0.0004032385 0.0011175894 0.0038018410 0.0000091294 
16.8780222431 1.7241695637 1.5455330652 0.0006885608 0.0017829340 0.0047222899 0.0000066285 
17.7814581543 1.7552087992 1.5314657013 0.0007415818 0.0017058436 0.0046305316 0.0000076647 
16.6819546236 1.7638285407 1.5769398583 0.0007635595 0.0022783843 0.0049033605 0.0000065313 
18.4011771537 1.8058931999 1.5881288628 0.0008525688 0.0026527144 0.0050083736 0.0000069685 
18.1266514748 1.6697169261 1.5997656719 0.0006185072 0.0023885354 0.0051025778 0.0000039571 
22.8789668940 1.6140761130 1.6250356713 0.0005569699 0.0027298813 0.0053386009 0.0000021032 
19.1960358738 1.7715159140 1.6641185922 0.0008797373 0.0029807183 0.0057228378 0.0000030264 
18.3088799437 1.6545383201 1.4924588825 0.0005264035 0.0015386189 0.0043743737 0.0000070492 
17.7814581543 1.7552087992 1.5314657013 0.0007415818 0.0017058436 0.0046305316 0.0000076647 
22.5688953360 1.7837241219 1.4748574726 0.0008031191 0.0013644977 0.0043945085 0.0000095185 
19.1245839182 1.8083979819 1.6408502920 0.0009412746 0.0026393724 0.0054868147 0.0000048802 
21.3969813216 1.8335453866 1.5501446841 0.0009152773 0.0020092238 0.0046889249 0.0000066915 
17.7824495890 1.6887418525 1.6179627714 0.0006820254 0.0023256358 0.0052771139 0.0000051187 
18.8613491783 1.7491961715 1.6576709519 0.0008259427 0.0029389121 0.0056587983 0.0000028726 
22.8275599677 1.7406479191 1.7058624899 0.0008681232 0.0035554464 0.0061729317 0.0000004765 
18.1264346070 1.6530745780 1.5745735093 0.0005685840 0.0021551532 0.0048885070 0.0000046532 
19.5747340995 1.6794193382 1.6356259297 0.0006718662 0.0028029238 0.0054525192 0.0000050437 
16.6165461042 1.7477700318 1.5753598096 0.0007481896 0.0020461189 0.0049113708 0.0000045442 
18.7824551547 1.7725218462 1.5313223160 0.0007863513 0.0016677165 0.0046407966 0.0000042944 
16.8430994017 1.7700533202 1.5783140483 0.0007711125 0.0023836485 0.0049039044 0.0000041819 
18.5037492603 1.8042408914 1.5583369244 0.0008156561 0.0024126549 0.0047172997 0.0000037135 
17.9008285398 1.7181637955 1.4645894358 0.0005997801 0.0014927404 0.0041447731 0.0000070827 
16.5955138348 1.7102264314 1.5323180692 0.0006033284 0.0021088443 0.0045089018 0.0000066804 
17.7346713797 1.6887948565 1.5105718055 0.0005308979 0.0021402069 0.0043076673 0.0000077485 
17.6007361484 1.6610003810 1.5037311982 0.0005078431 0.0017918088 0.0043196826 0.0000047678 
21.2646601089 1.5966903777 1.4582074731 0.0003799849 0.0015485211 0.0040278437 0.0000038860 
19.0070047169 1.6766082381 1.6059380096 0.0006256540 0.0027269870 0.0051657249 0.0000030589 
19.7760196962 1.6201243088 1.5455756283 0.0004789723 0.0021017232 0.0046291039 0.0000050941 
17.6623202527 1.6838968495 1.5247698906 0.0005393149 0.0022095285 0.0044231996 0.0000051474 
18.6099901080 1.6981953207 1.4997187186 0.0005246803 0.0022367162 0.0041905458 0.0000053945 
21.3629762817 1.6066758427 1.5629343619 0.0004725637 0.0023061795 0.0047599537 0.0000023537 
17.4176542113 1.6939317147 1.5572919799 0.0005937155 0.0024155287 0.0047051765 0.0000025698 
17.3035049269 1.7265210684 1.5616452805 0.0006510871 0.0025724315 0.0047432128 0.0000013076 
17.1719696395 1.7564051996 1.5413225104 0.0006893859 0.0023441984 0.0045659562 0.0000047871 
20.1772741442 1.8118167061 1.5305685742 0.0007977969 0.0023632078 0.0044689575 0.0000060038 
21.3629762815 1.6066758427 1.5629343619 0.0004725637 0.0023061795 0.0047599537 0.0000023537 
18.8126335922 1.6492069413 1.5575155947 0.0005267692 0.0023156842 0.0047114543 0.0000029621 
19.7484330907 1.7037653060 1.6064982515 0.0006635695 0.0031205068 0.0052021131 0.0000014702 
18.3801976652 1.7423184065 1.5916667138 0.0007130435 0.0029990426 0.0050556708 0.0000025300 
19.5978377467 1.7822207789 1.6060939063 0.0008061806 0.0033407218 0.0052277791 0.0000023140 
18.8126335923 1.6492069413 1.5575155936 0.0005267692 0.0023156842 0.0047114543 0.0000029621 
21.3383483297 1.5931300660 1.5340031915 0.0004336321 0.0019740050 0.0045393461 0.0000031781 
17.6007361484 1.6610003810 1.5037311982 0.0005078431 0.0017918088 0.0043196826 0.0000047678 
22.3656260468 1.6187432288 1.3821915075 0.0004299799 0.0011274599 0.0038784674 0.0000064165 
16.8088009063 1.7239995220 1.5467108989 0.0006351803 0.0023346937 0.0046144556 0.0000041788 
17.1719696394 1.7564051996 1.5413225104 0.0006893859 0.0023441984 0.0045659562 0.0000047871 
18.5746220267 1.7208399788 1.4545100255 0.0005410587 0.0017272442 0.0038845504 0.0000046419 
19.0070047169 1.6766082381 1.6059380096 0.0006256540 0.0027269870 0.0051657249 0.0000030589 
18.5746220266 1.7208399788 1.4545100255 0.0005410587 0.0017272442 0.0038845504 0.0000046419 
19.0070047169 1.6766082381 1.6059380096 0.0006256540 0.0027269870 0.0051657249 0.0000030589 
17.0021997410 1.7128907029 1.5894984570 0.0006705674 0.0025034320 0.0049983384 0.0000015091 
17.4240182343 1.7283898444 1.6171932612 0.0007361936 0.0026503837 0.0052859078 0.0000090373 
19.7520928914 1.7596242965 1.6439300389 0.0008162144 0.0033504391 0.0055849679 0.0000040235 
17.9100690962 1.7857210292 1.5813474866 0.0007936838 0.0027269869 0.0049485471 0.0000062147 
20.3205994719 1.8286591976 1.5691498163 0.0008776987 0.0027269869 0.0048399582 0.0000077926 
17.0378122111 1.7207525753 1.4917320896 0.0005918580 0.0017918088 0.0042110937 0.0000063457 
22.4043264126 1.6827621908 1.3191238130 0.0004796798 0.0010124936 0.0035241567 0.0000075067 
19.8568119265 1.7520901981 1.4742694291 0.0005997110 0.0020625767 0.0039727468 0.0000052265 
18.4305011829 1.7694828247 1.5143215175 0.0006829896 0.0022422083 0.0043233446 0.0000053685 
20.3727985228 1.7890528787 1.4980218775 0.0007068943 0.0021959656 0.0041777892 0.0000059633 
16.9982500679 1.7513114746 1.6035157179 0.0007600983 0.0026041410 0.0051403523 0.0000043917 
19.0319649986 1.7494395124 1.6649806161 0.0008402919 0.0028749232 0.0057241551 0.0000039742 
17.2544246762 1.7227274631 1.6099886899 0.0007153739 0.0026054758 0.0051982583 0.0000037613 
19.4912097882 1.6963048260 1.6565376638 0.0007315661 0.0027871096 0.0056357152 0.0000029578 
17.2039237282 1.7291778145 1.5239967608 0.0006159031 0.0022442105 0.0044102037 0.0000044230 
18.5878381141 1.7176802353 1.4823213184 0.0005438056 0.0020642452 0.0040451293 0.0000044386 
16.2322778284 1.7345440261 1.5615740762 0.0006895151 0.0021534700 0.0047627013 0.0000034573 
18.9914292942 1.8130806111 1.5616927445 0.0008618938 0.0021534700 0.0047627013 0.0000034573 
17.6706922379 1.7482028696 1.5623350342 0.0006895151 0.0026918375 0.0047627013 0.0000034573 
16.2413198424 1.7346890991 1.5612572070 0.0006895151 0.0021534700 0.0047627013 0.0000043217 
22.7057236072 1.8115720556 1.4985120432 0.0007541571 0.0023553578 0.0041673636 0.0000037815 
18.0365842488 1.6934720670 1.6264684785 0.0007110624 0.0022207660 0.0053580390 0.0000035654 
21.1817103329 1.6171858943 1.5951794621 0.0005279100 0.0024563017 0.0050603701 0.0000039435 
17.7081050471 1.6766717641 1.5871814282 0.0006114059 0.0023805938 0.0049859529 0.0000038220 
19.2170386087 1.7512487541 1.5105212422 0.0006289132 0.0024689197 0.0042789894 0.0000039638 
17.2479561126 1.7389145295 1.5398731412 0.0006494505 0.0024068813 0.0045487518 0.0000038642 
18.9802752273 1.7923418896 1.5271913358 0.0007475919 0.0023222356 0.0044324749 0.0000037283 
17.3554929306 1.7673866833 1.5422125520 0.0007135454 0.0023368252 0.0045708444 0.0000037517 
16.6058099159 1.7371258240 1.5313882569 0.0006814980 0.0018334857 0.0045597981 0.0000042401 
16.4837521654 1.7026030069 1.5548850126 0.0006414439 0.0019368284 0.0047461318 0.0000041899 
18.4140753547 1.7088597982 1.5523302694 0.0007015355 0.0016317458 0.0048669145 0.0000042404 
16.8074010030 1.7195364296 1.5552541396 0.0006885143 0.0018255296 0.0047873738 0.0000041463 
16.4387575765 1.7340345277 1.5475345294 0.0006624717 0.0022130974 0.0046282925 0.0000039582 
16.6993939986 1.7144063343 1.5769187234 0.0006599749 0.0023949472 0.0048901153 0.0000037235 
16.3602600317 1.7208849809 1.5673005706 0.0006653557 0.0022545818 0.0048075360 0.0000038526 
16.9471599499 1.7565334284 1.5601681421 0.0007119849 0.0024504813 0.0047344837 0.0000036050 
16.5136320525 1.7441777840 1.5601812761 0.0006943497 0.0023220680 0.0047373957 0.0000037512 
16.2367775334 1.7346166297 1.5614156056 0.0006895151 0.0021534700 0.0047627013 0.0000038895 
16.2623431711 1.7278230005 1.5645074186 0.0006774354 0.0022040259 0.0047851187 0.0000036550 
16.2945484022 1.7343485471 1.5545874427 0.0006759934 0.0021832837 0.0046954969 0.0000037078 
16.4704507419 1.7459164075 1.5613811848 0.0007007500 0.0023019756 0.0047485925 0.0000035312 
16.3311688306 1.7394796844 1.5610663042 0.0006919324 0.0022377690 0.0047500485 0.0000036043 
16.2131482332 1.7260400919 1.5597557254 0.0006742971 0.0021093558 0.0047529606 0.0000037505 
16.2443422292 1.7190082858 1.5586916152 0.0006654795 0.0020451492 0.0047544166 0.0000038236 
16.2490246105 1.7271020969 1.5690393402 0.0006893879 0.0021268772 0.0048362440 0.0000036684 
16.2434335147 1.7331988037 1.5611088356 0.0006939222 0.0020675606 0.0047721849 0.0000037279 
16.2607757883 1.7370878569 1.5529714730 0.0006842368 0.0021150510 0.0046890300 0.0000037442 
16.2311380389 1.7346243465 1.5569899236 0.0006855246 0.0021180076 0.0047258335 0.0000037253 
16.2790127987 1.7315610409 1.5584890575 0.0006755037 0.0021995911 0.0047299134 0.0000036834 
16.2416075776 1.7320421811 1.5592519773 0.0006801083 0.0021665835 0.0047404813 0.0000036945 
16.2230133010 1.7328627206 1.5605672187 0.0006893176 0.0021005682 0.0047616170 0.0000037168 
16.2092288771 1.7294270516 1.5579837931 0.0006798121 0.0020872308 0.0047388549 0.0000034355 
16.2103618940 1.7267772677 1.5561560679 0.0006749606 0.0020541112 0.0047269317 0.0000032084 
16.2156592215 1.7268917315 1.5559189262 0.0006749606 0.0020541112 0.0047269317 0.0000038567 
16.2304253831 1.7228969618 1.5600824761 0.0006736691 0.0020576254 0.0047643486 0.0000036544 
16.2159692496 1.7258731220 1.5593362130 0.0006766330 0.0020727210 0.0047547198 0.0000036721 
16.2185601998 1.7211746458 1.5559332502 0.0006635338 0.0020611411 0.0047251165 0.0000036406 
16.2119872533 1.7241321243 1.5571013592 0.0006699798 0.0020709979 0.0047342416 0.0000036597 
16.2086616508 1.7273833024 1.5560669984 0.0006728918 0.0020881269 0.0047217746 0.0000036790 
16.2130824076 1.7281270330 1.5544240326 0.0006710212 0.0020958298 0.0047053019 0.0000036824 
16.2131504047 1.7265805666 1.5594641929 0.0006735298 0.0021237445 0.0047469841 0.0000034056 
16.2094182057 1.7266707319 1.5586087529 0.0006738875 0.0021063362 0.0047419710 0.0000035184 
16.2076145814 1.7277705292 1.5551057609 0.0006739885 0.0020669901 0.0047154605 0.0000033957 
16.2125838967 1.7286212341 1.5527344407 0.0006738342 0.0020458072 0.0046967105 0.0000032183 
16.2132819688 1.7314617516 1.5567743766 0.0006803102 0.0021033441 0.0047247889 0.0000033546 
16.2089572063 1.7296439007 1.5568637770 0.0006777276 0.0020952575 0.0047271521 0.0000034309 
16.2147018827 1.7304277459 1.5543767445 0.0006783225 0.0020624665 0.0047096500 0.0000034521 
16.2101587277 1.7294946310 1.5554468777 0.0006772137 0.0020734339 0.0047177303 0.0000034687 
16.2075465308 1.7275785357 1.5555905223 0.0006734401 0.0020775585 0.0047186175 0.0000035374 
16.2074825128 1.7287100583 1.5559917049 0.0006758580 0.0020811238 0.0047213063 0.0000034133 
16.2079253524 1.7286000355 1.5565481802 0.0006769003 0.0020771104 0.0047271577 0.0000034156 
16.2104070770 1.7291004770 1.5547414368 0.0006761555 0.0020647283 0.0047125552 0.0000034239 
16.2086479192 1.7286336479 1.5552767037 0.0006756011 0.0020702120 0.0047165954 0.0000034322 
16.2067481925 1.7276958182 1.5563412163 0.0006744924 0.0020811794 0.0047246756 0.0000034488 
16.2066054318 1.7272248245 1.5568704214 0.0006739380 0.0020866631 0.0047287157 0.0000034571 
16.2069111698 1.7270411927 1.5552346956 0.0006717120 0.0020790573 0.0047148923 0.0000034862 
16.2080317071 1.7275031063 1.5567245478 0.0006734856 0.0020952113 0.0047263054 0.0000035512 
16.2072337115 1.7275718417 1.5563249534 0.0006736113 0.0020881560 0.0047235942 0.0000035123 
16.2063415361 1.7276961476 1.5566186551 0.0006741195 0.0020899416 0.0047256367 0.0000033971 
16.2061706372 1.7277538476 1.5571288829 0.0006744592 0.0020961332 0.0047291464 0.0000033269 
16.2076124885 1.7260810171 1.5567872563 0.0006710023 0.0020938810 0.0047268680 0.0000034779 
16.2068384600 1.7267398416 1.5565894655 0.0006722162 0.0020906917 0.0047254776 0.0000034618 
16.2057385799 1.7268084941 1.5565891201 0.0006725514 0.0020881167 0.0047255218 0.0000033536 
16.2051892544 1.7264261278 1.5567212435 0.0006720214 0.0020880971 0.0047264856 0.0000032742 
16.2064883031 1.7270310514 1.5584133254 0.0006746054 0.0021017352 0.0047400203 0.0000032739 
16.2051424552 1.7274787491 1.5579794886 0.0006752958 0.0020956226 0.0047367064 0.0000032043 
16.2046517410 1.7278476158 1.5586743678 0.0006768356 0.0020980881 0.0047423208 0.0000030755 
16.2048008251 1.7273042184 1.5585945577 0.0006750228 0.0021053636 0.0047402708 0.0000030182 
16.2036686863 1.7276359484 1.5571470398 0.0006745642 0.0020921057 0.0047290915 0.0000030736 
16.2027849428 1.7279377781 1.5565115551 0.0006745436 0.0020872910 0.0047236270 0.0000029735 
16.2021926036 1.7270047339 1.5581255347 0.0006747525 0.0020932867 0.0047372058 0.0000028438 
16.2008691722 1.7266289561 1.5586236995 0.0006748991 0.0020918634 0.0047412355 0.0000026022 
16.2013158213 1.7284326461 1.5594802582 0.0006786291 0.0021032060 0.0047472415 0.0000025604 
16.2005743002 1.7281170735 1.5580450146 0.0006774309 0.0020848606 0.0047369416 0.0000025876 
16.2006136152 1.7285177288 1.5577585265 0.0006786349 0.0020746090 0.0047352770 0.0000023723 
16.1972981087 1.7277120980 1.5576562748 0.0006759157 0.0020855224 0.0047322020 0.0000022863 
16.1940345169 1.7276434766 1.5571430807 0.0006754558 0.0020792396 0.0047271426 0.0000018918 
16.1969329080 1.7274740179 1.5601404057 0.0006786639 0.0020922938 0.0047526536 0.0000018476 
16.1960804104 1.7264936821 1.5574791849 0.0006745957 0.0020709227 0.0047317451 0.0000019041 
16.1935354853 1.7282326201 1.5577760815 0.0006781740 0.0020717949 0.0047330059 0.0000015133 
16.1922759179 1.7290278058 1.5573405817 0.0006798115 0.0020617607 0.0047288912 0.0000009689 
16.1881196766 1.7272039189 1.5580100120 0.0006768326 0.0020672478 0.0047332746 0.0000007186 
16.1852388757 1.7267827732 1.5579009808 0.0006765334 0.0020584414 0.0047314411 0.0000000100 
16.1898455294 1.7274974596 1.5547530231 0.0006745343 0.0020428884 0.0047069564 0.0000005398 
16.1859459087 1.7290197792 1.5560155354 0.0006785718 0.0020502424 0.0047154705 0.0000000100 
16.1985261621 1.7287030325 1.5553968362 0.0006792697 0.0020274269 0.0047142370 0.0000000100 
16.1905047231 1.7283634403 1.5560252215 0.0006783162 0.0020403801 0.0047174634 0.0000000100 
16.1893868104 1.7269237379 1.5547424609 0.0006741663 0.0020342155 0.0047067745 0.0000000100 
16.1846732986 1.7267473435 1.5556831616 0.0006735867 0.0020525138 0.0047128579 0.0000002749 
16.1838934225 1.7259327777 1.5555077220 0.0006712219 0.0020585807 0.0047105551 0.0000004074 
16.1835571541 1.7268959913 1.5572130255 0.0006757125 0.0020578516 0.0047251642 0.0000000100 
16.1837408092 1.7266407576 1.5583405181 0.0006763016 0.0020653331 0.0047342681 0.0000000100 
16.1818928267 1.7273873659 1.5585422436 0.0006768534 0.0020783426 0.0047345409 0.0000002087 
16.1836664994 1.7276056013 1.5603903666 0.0006781970 0.0021004061 0.0047484241 0.0000003080 
16.1866671158 1.7244622893 1.5585591337 0.0006715889 0.0020763658 0.0047353802 0.0000003080 
16.1840308066 1.7256091482 1.5579278269 0.0006733346 0.0020698349 0.0047304027 0.0000002335 
16.1824028285 1.7261279242 1.5566942340 0.0006720278 0.0020738634 0.0047188904 0.0000004198 
16.1818801144 1.7275631460 1.5560561986 0.0006745732 0.0020644842 0.0047141725 0.0000002894 
16.1827947512 1.7285359965 1.5551197802 0.0006751926 0.0020618089 0.0047060575 0.0000003173 
16.1809100385 1.7280539799 1.5587433908 0.0006783615 0.0020786902 0.0047358289 0.0000000566 
16.1823014381 1.7291322679 1.5603036573 0.0006819313 0.0020887450 0.0047484658 0.0000000100 
16.1820639711 1.7276637734 1.5577875949 0.0006751956 0.0020898386 0.0047265522 0.0000004772 
16.1814355780 1.7292018796 1.5588747665 0.0006804641 0.0020818144 0.0047366569 0.0000000961 
16.1853498629 1.7284599105 1.5582485726 0.0006799306 0.0020618271 0.0047340474 0.0000000100 
16.1821529585 1.7282439061 1.5581818559 0.0006787468 0.0020688300 0.0047321736 0.0000000100 
16.1810674411 1.7286283908 1.5588090021 0.0006794128 0.0020802523 0.0047362429 0.0000000764 
16.1810417474 1.7278088040 1.5574011062 0.0006764674 0.0020715872 0.0047250007 0.0000001730 
16.1813679745 1.7277208164 1.5586428241 0.0006776075 0.0020785164 0.0047351849 0.0000001326 
16.1824718031 1.7282541459 1.5585069769 0.0006791461 0.0020702586 0.0047349382 0.0000000100 
16.1813870723 1.7281488824 1.5584641388 0.0006785542 0.0020737601 0.0047340013 0.0000000310 
16.1808527933 1.7279569125 1.5583335126 0.0006773704 0.0020807630 0.0047321274 0.0000001883 
16.1809439738 1.7278600252 1.5582667247 0.0006767785 0.0020842644 0.0047311905 0.0000002669 
16.1805519357 1.7285032464 1.5580017940 0.0006781986 0.0020771300 0.0047294151 0.0000001145 
16.1804255018 1.7288938301 1.5576813403 0.0006784941 0.0020764367 0.0047265302 0.0000001054 
16.1805450508 1.7277284371 1.5572705048 0.0006759339 0.0020734863 0.0047235007 0.0000001852 
16.1802506842 1.7285077232 1.5586113803 0.0006786126 0.0020831009 0.0047339929 0.0000000947 
16.1802022685 1.7288561603 1.5592129263 0.0006796852 0.0020888577 0.0047384890 0.0000000556 
16.1802367975 1.7286640774 1.5575081200 0.0006773803 0.0020810817 0.0047244948 0.0000002107 
16.1798029285 1.7291144683 1.5575054148 0.0006783764 0.0020791682 0.0047243799 0.0000000902 
16.1798327417 1.7296919258 1.5570911893 0.0006788794 0.0020783708 0.0047205061 0.0000000412 
16.1803474121 1.7300322703 1.5586802128 0.0006810341 0.0020892859 0.0047334462 0.0000000457 
16.1799677072 1.7294390827 1.5587686746 0.0006797439 0.0020927600 0.0047338747 0.0000000957 
16.1799695636 1.7280025125 1.5578182061 0.0006765588 0.0020816479 0.0047271730 0.0000001804 
16.1796337945 1.7290446548 1.5591415556 0.0006798019 0.0020901353 0.0047374635 0.0000000100 
16.1805363053 1.7292522664 1.5599196405 0.0006810126 0.0020946621 0.0047439479 0.0000000100 
16.1794960757 1.7289452469 1.5574056072 0.0006775553 0.0020829980 0.0047229566 0.0000001325 
16.1797705334 1.7289896354 1.5565010449 0.0006764903 0.0020800681 0.0047151904 0.0000001710 
16.1800943341 1.7302708756 1.5585830789 0.0006811799 0.0020908828 0.0047321644 0.0000000100 
16.1796182168 1.7297016345 1.5583995443 0.0006800246 0.0020885741 0.0047309165 0.0000000330 
16.1793883154 1.7289633639 1.5574546590 0.0006781352 0.0020776778 0.0047239835 0.0000000371 
16.1796983538 1.7287243375 1.5567908085 0.0006773308 0.0020701367 0.0047190379 0.0000000100 
16.1791776639 1.7292130521 1.5586949071 0.0006793821 0.0020905243 0.0047332802 0.0000000161 
16.1794874913 1.7292670359 1.5592753302 0.0006798849 0.0020962024 0.0047377304 0.0000000100 
16.1796333814 1.7293673120 1.5568358572 0.0006777467 0.0020797518 0.0047181049 0.0000000994 
16.1793808434 1.7292867560 1.5574129780 0.0006782605 0.0020823477 0.0047229446 0.0000000770 
16.1791784792 1.7285018767 1.5570842760 0.0006766419 0.0020781998 0.0047206659 0.0000000985 
16.1791372294 1.7290426820 1.5579090531 0.0006786545 0.0020813768 0.0047274805 0.0000000100 
16.1796115368 1.7291019546 1.5581382283 0.0006792041 0.0020805662 0.0047297425 0.0000000100 
16.1790657039 1.7290586209 1.5580950027 0.0006783343 0.0020885465 0.0047282021 0.0000000637 
16.1792725911 1.7291052317 1.5584123062 0.0006784339 0.0020939809 0.0047303113 0.0000000769 
16.1789340614 1.7286215089 1.5584800858 0.0006782459 0.0020869761 0.0047318698 0.0000000171 
16.1792857654 1.7282923497 1.5590046663 0.0006782386 0.0020892902 0.0047363324 0.0000000100 
16.1799109581 1.7294749397 1.5594814560 0.0006806665 0.0020955121 0.0047397504 0.0000000100 
16.1793086049 1.7292282304 1.5588919922 0.0006796604 0.0020911840 0.0047349793 0.0000000100 
16.1789532888 1.7288401591 1.5582875043 0.0006782901 0.0020877613 0.0047300359 0.0000000404 
16.1789722121 1.7288322480 1.5581948573 0.0006784502 0.0020841764 0.0047296752 0.0000000135 
16.1790260811 1.7289174130 1.5585874759 0.0006788140 0.0020887502 0.0047325750 0.0000000166 
16.1793074188 1.7290479079 1.5589826526 0.0006794562 0.0020912441 0.0047358101 0.0000000100 
16.1790610412 1.7289243834 1.5586874045 0.0006789531 0.0020890800 0.0047334245 0.0000000100 
16.1788824895 1.7286813049 1.5580875276 0.0006779469 0.0020847520 0.0047286534 0.0000000338 
16.1788517395 1.7285596568 1.5577871453 0.0006774439 0.0020825879 0.0047262679 0.0000000457 
16.1788600154 1.7285092750 1.5577867970 0.0006774010 0.0020820007 0.0047263494 0.0000000418 
16.1788272925 1.7284329867 1.5579763405 0.0006772402 0.0020854865 0.0047275863 0.0000000589 
16.1788417137 1.7282330810 1.5578670075 0.0006766353 0.0020861416 0.0047265419 0.0000000816 
16.1788376472 1.7282212284 1.5577269082 0.0006768754 0.0020807643 0.0047260007 0.0000000414 
16.1788959058 1.7282399555 1.5571577247 0.0006762344 0.0020784436 0.0047212324 0.0000000768 
16.1788392860 1.7283354273 1.5574885014 0.0006767373 0.0020805767 0.0047238917 0.0000000619 
16.1787950734 1.7282654265 1.5577030196 0.0006767474 0.0020827071 0.0047255240 0.0000000622 
16.1787884041 1.7281434121 1.5576611141 0.0006764205 0.0020830603 0.0047251112 0.0000000724 
16.1788032615 1.7280067642 1.5576396723 0.0006761929 0.0020823560 0.0047250272 0.0000000716 
16.1788263891 1.7280667372 1.5580132177 0.0006766272 0.0020852568 0.0047279710 0.0000000603 
16.1788883092 1.7281034486 1.5579175296 0.0006763650 0.0020873155 0.0047268471 0.0000000902 
16.1788267112 1.7281330280 1.5578701909 0.0006764926 0.0020856777 0.0047266355 0.0000000780 
16.1788455757 1.7277417008 1.5576157708 0.0006756264 0.0020826889 0.0047247861 0.0000000822 
16.1788145499 1.7279146439 1.5577059732 0.0006760298 0.0020833883 0.0047254862 0.0000000764 
16.1788118352 1.7279326614 1.5576394309 0.0006761426 0.0020813530 0.0047251623 0.0000000623 
16.1788295866 1.7279319532 1.5573093463 0.0006757657 0.0020798220 0.0047224224 0.0000000811 
16.1788067403 1.7279656828 1.5574854711 0.0006759811 0.0020811807 0.0047238096 0.0000000759 
16.1788119204 1.7281095599 1.5575068174 0.0006763387 0.0020805867 0.0047240689 0.0000000647 
16.1788012867 1.7280608622 1.5575566010 0.0006762615 0.0020812871 0.0047244232 0.0000000676 
16.1788009884 1.7281556703 1.5575320093 0.0006762853 0.0020825890 0.0047240233 0.0000000814 
16.1787955849 1.7282176386 1.5577091199 0.0006765990 0.0020834655 0.0047254829 0.0000000706 
16.1787967269 1.7282819957 1.5575898406 0.0006765903 0.0020828450 0.0047244932 0.0000000745 
16.1788164974 1.7283383958 1.5576890770 0.0006766861 0.0020846928 0.0047251321 0.0000000819 
16.1788010806 1.7282690535 1.5576560395 0.0006765800 0.0020838414 0.0047249549 0.0000000783 
16.1787934642 1.7281302867 1.5575898871 0.0006763676 0.0020821385 0.0047246005 0.0000000712 
16.1787875120 1.7282310040 1.5577429833 0.0006767034 0.0020831656 0.0047258206 0.0000000629 
16.1787895408 1.7282686622 1.5578484630 0.0006769124 0.0020834539 0.0047267192 0.0000000537 
16.1787963847 1.7280791539 1.5577617286 0.0006764550 0.0020830700 0.0047260144 0.0000000641 
16.1787913979 1.7281298756 1.5577187568 0.0006764888 0.0020830137 0.0047256341 0.0000000667 
16.1787861739 1.7280996419 1.5576472335 0.0006763912 0.0020822235 0.0047251003 0.0000000660 
16.1787876530 1.7280406199 1.5576161511 0.0006762872 0.0020816026 0.0047249089 0.0000000636 
16.1787852067 1.7281716832 1.5577950603 0.0006766343 0.0020835931 0.0047262326 0.0000000628 
16.1787879537 1.7281923725 1.5578976352 0.0006767676 0.0020843203 0.0047270487 0.0000000586 
16.1787795751 1.7281930020 1.5577044918 0.0006765859 0.0020830075 0.0047254983 0.0000000654 
16.1787747880 1.7282245612 1.5576973593 0.0006766344 0.0020830044 0.0047254304 0.0000000647 
16.1787797147 1.7282200343 1.5577802557 0.0006767611 0.0020829330 0.0047261807 0.0000000558 
16.1787734675 1.7281269589 1.5577170191 0.0006765071 0.0020827114 0.0047256514 0.0000000617 
16.1787690236 1.7280749248 1.5577040316 0.0006764090 0.0020824843 0.0047255668 0.0000000611 
16.1787697745 1.7282459544 1.5578410552 0.0006768283 0.0020837839 0.0047266050 0.0000000562 
16.1787602461 1.7282110607 1.5577162484 0.0006766821 0.0020825097 0.0047256588 0.0000000561 
16.1787525896 1.7282307371 1.5576767760 0.0006767060 0.0020819681 0.0047253718 0.0000000527 
16.1787482886 1.7281680729 1.5576794208 0.0006765277 0.0020826873 0.0047253063 0.0000000616 
16.1787349516 1.7281420883 1.5576290021 0.0006764109 0.0020825644 0.0047248691 0.0000000645 
16.1787346533 1.7281223018 1.5577281322 0.0006765426 0.0020823959 0.0047257760 0.0000000525 
16.1787198461 1.7280711566 1.5577435085 0.0006764967 0.0020820917 0.0047259488 0.0000000465 
16.1787292131 1.7280134570 1.5575353178 0.0006761830 0.0020807704 0.0047242733 0.0000000561 
16.1786958892 1.7281538078 1.5575882093 0.0006764893 0.0020812130 0.0047246647 0.0000000488 
16.1786676454 1.7281932292 1.5575302795 0.0006765295 0.0020805773 0.0047242137 0.0000000427 
16.1786714949 1.7279792132 1.5575423118 0.0006761041 0.0020810339 0.0047242806 0.0000000522 
16.1786723645 1.7279863947 1.5575468444 0.0006762458 0.0020796722 0.0047244891 0.0000000343 
16.1786263687 1.7281015691 1.5576460904 0.0006765050 0.0020809172 0.0047251928 0.0000000316 
16.1785790540 1.7281456153 1.5577014906 0.0006766661 0.0020809905 0.0047256525 0.0000000194 
16.1785832093 1.7280810691 1.5574170834 0.0006762760 0.0020790453 0.0047233692 0.0000000278 
16.1785789145 1.7282131548 1.5575488425 0.0006765421 0.0020811513 0.0047242689 0.0000000367 
16.1785516856 1.7283264660 1.5575498891 0.0006766903 0.0020818908 0.0047241588 0.0000000380 
16.1785386970 1.7283938817 1.5575569917 0.0006769768 0.0020802181 0.0047244165 0.0000000117 
16.1786788226 1.7286042647 1.5575575645 0.0006774132 0.0020798102 0.0047244844 0.0000000100 
16.1784725690 1.7282810951 1.5575807994 0.0006767751 0.0020804950 0.0047245848 0.0000000100 
16.1785119223 1.7283279029 1.5576000642 0.0006768979 0.0020804539 0.0047247704 0.0000000100 
16.1785060852 1.7284923589 1.5577776764 0.0006772781 0.0020827520 0.0047260372 0.0000000118 
16.1784882548 1.7286011815 1.5575309793 0.0006771941 0.0020816874 0.0047239461 0.0000000163 
16.1786493010 1.7285618311 1.5576650473 0.0006774218 0.0020806854 0.0047253335 0.0000000100 
16.1785573947 1.7285017859 1.5576388045 0.0006772389 0.0020809868 0.0047250398 0.0000000100 
16.1784694988 1.7284411767 1.5575560315 0.0006769846 0.0020810912 0.0047242654 0.0000000132 
16.1784837630 1.7283867489 1.5576792418 0.0006770266 0.0020816235 0.0047253110 0.0000000109 
16.1785042113 1.7283374936 1.5575686649 0.0006768760 0.0020803566 0.0047245007 0.0000000109 
16.1785540919 1.7284214923 1.5576228873 0.0006770984 0.0020805902 0.0047249591 0.0000000100 
16.1785112737 1.7283914573 1.5576098555 0.0006770070 0.0020807409 0.0047248123 0.0000000100 
16.1784509138 1.7283318083 1.5575827039 0.0006768241 0.0020810422 0.0047245186 0.0000000125 
16.1784231682 1.7283019762 1.5575691129 0.0006767327 0.0020811929 0.0047243718 0.0000000137 
16.1784210214 1.7283680037 1.5576236801 0.0006768835 0.0020818448 0.0047247659 0.0000000130 
16.1783875332 1.7283832355 1.5576511052 0.0006768873 0.0020825889 0.0047248985 0.0000000141 
16.1783886483 1.7283170141 1.5574992973 0.0006766632 0.0020810605 0.0047237493 0.0000000146 
16.1783737912 1.7284405751 1.5575569734 0.0006768588 0.0020824717 0.0047240577 0.0000000178 
16.1783505466 1.7285202428 1.5575448909 0.0006769007 0.0020834601 0.0047237942 0.0000000217 
16.1783085045 1.7283200484 1.5575761899 0.0006766073 0.0020830600 0.0047241414 0.0000000189 
16.1782561198 1.7282594030 1.5575860436 0.0006764187 0.0020840444 0.0047240794 0.0000000217 
16.1782809275 1.7284379435 1.5575713445 0.0006767023 0.0020843840 0.0047238889 0.0000000223 
16.1782946059 1.7284832612 1.5576768827 0.0006767912 0.0020861781 0.0047245812 0.0000000253 
16.1782605948 1.7284670726 1.5575382183 0.0006765192 0.0020864444 0.0047232733 0.0000000314 
16.1782314975 1.7283034912 1.5576412859 0.0006763150 0.0020870654 0.0047241172 0.0000000287 
16.1782549409 1.7281948737 1.5576889539 0.0006760222 0.0020888680 0.0047242788 0.0000000322 
16.1782003005 1.7282507353 1.5574917169 0.0006761863 0.0020847909 0.0047230982 0.0000000268 
16.1781666725 1.7281344148 1.5573990908 0.0006758839 0.0020840973 0.0047223568 0.0000000275 
16.1781928153 1.7281441932 1.5575106412 0.0006758661 0.0020864417 0.0047230245 0.0000000323 
16.1781851765 1.7279535577 1.5575305154 0.0006757227 0.0020843800 0.0047235156 0.0000000237 
16.1781792393 1.7280083098 1.5574548818 0.0006754752 0.0020869479 0.0047224276 0.0000000344 
16.1781412839 1.7278166492 1.5573064281 0.0006751590 0.0020838681 0.0047215450 0.0000000302 
16.1781548181 1.7275729668 1.5571388084 0.0006745809 0.0020822695 0.0047202590 0.0000000310 
16.1781415795 1.7278122471 1.5573343921 0.0006752543 0.0020832049 0.0047218981 0.0000000256 
16.1781230671 1.7279323334 1.5572169981 0.0006751634 0.0020846791 0.0047205981 0.0000000352 
16.1781292819 1.7279216839 1.5570598711 0.0006748837 0.0020848287 0.0047191394 0.0000000409 
16.1781630515 1.7278393503 1.5571728929 0.0006752551 0.0020809769 0.0047207713 0.0000000248 
16.1781412325 1.7275657184 1.5571163961 0.0006745319 0.0020822671 0.0047200495 0.0000000304 
16.1781734513 1.7277239589 1.5573137297 0.0006747992 0.0020860328 0.0047212740 0.0000000359 
16.1781399297 1.7277528930 1.5572786901 0.0006749132 0.0020847688 0.0047211484 0.0000000331 
16.1781438096 1.7277215552 1.5571249271 0.0006746295 0.0020845867 0.0047197725 0.0000000389 
16.1781318982 1.7277442505 1.5571772907 0.0006747857 0.0020842412 0.0047203039 0.0000000356 
16.1781260660 1.7276809799 1.5570882898 0.0006745381 0.0020841100 0.0047195049 0.0000000369 
16.1781701653 1.7279893227 1.5572639477 0.0006751683 0.0020866324 0.0047207281 0.0000000399 
16.1781410785 1.7278835013 1.5572272057 0.0006750092 0.0020855411 0.0047205584 0.0000000376 
16.1781265547 1.7276716992 1.5571534333 0.0006746910 0.0020833585 0.0047202192 0.0000000328 
16.1781113721 1.7277617700 1.5570393393 0.0006746760 0.0020834256 0.0047191647 0.0000000371 
16.1781069574 1.7277662031 1.5569195904 0.0006745573 0.0020827541 0.0047181728 0.0000000391 
16.1780998684 1.7277813907 1.5570118826 0.0006746893 0.0020832096 0.0047189436 0.0000000364 
16.1780898183 1.7277999549 1.5569291197 0.0006746411 0.0020826938 0.0047182635 0.0000000368 
16.1781109671 1.7279180172 1.5569236048 0.0006747590 0.0020837600 0.0047180505 0.0000000412 
16.1781108473 1.7280271962 1.5569063835 0.0006750222 0.0020828335 0.0047180376 0.0000000392 
16.1781121346 1.7278233632 1.5566220620 0.0006743264 0.0020813416 0.0047156641 0.0000000430 
16.1781015475 1.7278506149 1.5567709512 0.0006745357 0.0020821760 0.0047168976 0.0000000411 
16.1780973390 1.7278039567 1.5568391596 0.0006746192 0.0020814686 0.0047176353 0.0000000369 
16.1781117886 1.7275830429 1.5568229744 0.0006741544 0.0020817127 0.0047174470 0.0000000377 
16.1781002387 1.7276941320 1.5568439086 0.0006743714 0.0020819929 0.0047175946 0.0000000381 
16.1780863678 1.7278081317 1.5567719137 0.0006745263 0.0020814116 0.0047170227 0.0000000374 
16.1780832268 1.7278290825 1.5566980806 0.0006745108 0.0020807403 0.0047164476 0.0000000365 
16.1780884047 1.7277129402 1.5568841997 0.0006745355 0.0020812719 0.0047180729 0.0000000331 
16.1780821853 1.7278788124 1.5568314396 0.0006747819 0.0020810944 0.0047176150 0.0000000336 
16.1780891050 1.7279710968 1.5568252730 0.0006749872 0.0020806451 0.0047176252 0.0000000314 
16.1780647555 1.7278064601 1.5568322474 0.0006746155 0.0020814316 0.0047175643 0.0000000331 
16.1780484748 1.7278077119 1.5568287912 0.0006746136 0.0020814131 0.0047175288 0.0000000312 
16.1780760530 1.7278142784 1.5566922879 0.0006745799 0.0020795661 0.0047165687 0.0000000304 
16.1780721300 1.7279519703 1.5566409965 0.0006747076 0.0020801351 0.0047160072 0.0000000327 
16.1780525378 1.7278973130 1.5567985878 0.0006748307 0.0020803640 0.0047174122 0.0000000274 
16.1780377518 1.7278568389 1.5566490046 0.0006745839 0.0020796447 0.0047161434 0.0000000272 
16.1780218909 1.7278458430 1.5565576610 0.0006744849 0.0020789199 0.0047154076 0.0000000241 
16.1780158691 1.7279371434 1.5567208621 0.0006747385 0.0020808500 0.0047166092 0.0000000273 
16.1779941304 1.7279985473 1.5567352123 0.0006748179 0.0020814919 0.0047166295 0.0000000258 
16.1779808056 1.7278227566 1.5568190737 0.0006746660 0.0020809594 0.0047174819 0.0000000215 
16.1779476910 1.7277581278 1.5569080932 0.0006746452 0.0020813715 0.0047182193 0.0000000159 
16.1779443967 1.7278078189 1.5567162147 0.0006744501 0.0020812342 0.0047164804 0.0000000211 
16.1779046781 1.7277630357 1.5566749954 0.0006742598 0.0020816694 0.0047160145 0.0000000179 
16.1778680376 1.7278751197 1.5566091193 0.0006744903 0.0020803132 0.0047156066 0.0000000106 
16.1778686605 1.7279105198 1.5564957666 0.0006744286 0.0020797633 0.0047146455 0.0000000100 
16.1778599073 1.7278515008 1.5569059895 0.0006746217 0.0020835031 0.0047178273 0.0000000111 
16.1778871309 1.7278551299 1.5570777479 0.0006746900 0.0020857947 0.0047190371 0.0000000100 
16.1778695416 1.7276267005 1.5568111214 0.0006741906 0.0020819367 0.0047172044 0.0000000100 
16.1778314443 1.7278002594 1.5565922004 0.0006741360 0.0020823397 0.0047151071 0.0000000100 
16.1778539111 1.7278217827 1.5564330764 0.0006738813 0.0020828238 0.0047135510 0.0000000100 
16.1778428666 1.7278150545 1.5567817198 0.0006744595 0.0020823770 0.0047168582 0.0000000100 
16.1778533846 1.7280441812 1.5566335714 0.0006746631 0.0020823298 0.0047154952 0.0000000109 
16.1778595567 1.7278802699 1.5568471120 0.0006744498 0.0020849616 0.0047170373 0.0000000103 
16.1778383859 1.7279185169 1.5565211737 0.0006742325 0.0020825009 0.0047144216 0.0000000100 
16.1778628646 1.7279086372 1.5564165821 0.0006742957 0.0020798121 0.0047139038 0.0000000101 
16.1778415526 1.7279015948 1.5565243937 0.0006743342 0.0020810995 0.0047146871 0.0000000102 
16.1778383675 1.7276735925 1.5565759575 0.0006739180 0.0020818287 0.0047150418 0.0000000100 
16.1778526373 1.7278319532 1.5563251046 0.0006738509 0.0020815074 0.0047127706 0.0000000101 
16.1778381361 1.7278277328 1.5564392374 0.0006740030 0.0020817248 0.0047137925 0.0000000101 
16.1778501056 1.7277084237 1.5565397276 0.0006738105 0.0020830976 0.0047144944 0.0000000100 
16.1778380928 1.7277567385 1.5565359614 0.0006739414 0.0020825981 0.0047145425 0.0000000100 
16.1778458111 1.7276105921 1.5565504534 0.0006737667 0.0020817447 0.0047148204 0.0000000100 
16.1778375506 1.7276875979 1.5565432116 0.0006738832 0.0020819338 0.0047147207 0.0000000100 
16.1778407960 1.7278625537 1.5564793960 0.0006740638 0.0020824694 0.0047140396 0.0000000100 
16.1778360309 1.7278153241 1.5565035398 0.0006740273 0.0020823093 0.0047142902 0.0000000100 
16.1778404752 1.7277022268 1.5566480923 0.0006739909 0.0020828656 0.0047155377 0.0000000100 
16.1778360573 1.7277336063 1.5565959163 0.0006739939 0.0020825804 0.0047151014 0.0000000100 
16.1778324698 1.7277616575 1.5565814688 0.0006740788 0.0020819835 0.0047150671 0.0000000100 
16.1778328185 1.7278678083 1.5565933451 0.0006742349 0.0020826726 0.0047150622 0.0000000100 
16.1778338005 1.7278889040 1.5565393609 0.0006742445 0.0020820721 0.0047146619 0.0000000100 
16.1778318496 1.7278439933 1.5566496521 0.0006743197 0.0020822247 0.0047156590 0.0000000100 
16.1778350199 1.7277479501 1.5566689475 0.0006741401 0.0020825381 0.0047157858 0.0000000100 
16.1778321437 1.7277831926 1.5566365706 0.0006741662 0.0020824216 0.0047155048 0.0000000100 
16.1778366446 1.7277267275 1.5566365884 0.0006741155 0.0020818121 0.0047156068 0.0000000100 
16.1778331520 1.7277620050 1.5566257829 0.0006741453 0.0020820272 0.0047154707 0.0000000100 
16.1778309626 1.7278221279 1.5566209265 0.0006742278 0.0020822822 0.0047153830 0.0000000100 
16.1778316010 1.7277917262 1.5566143855 0.0006741511 0.0020823807 0.0047153060 0.0000000100 
16.1778317396 1.7277809593 1.5565868358 0.0006741074 0.0020821616 0.0047150871 0.0000000100 
16.1778325799 1.7277634969 1.5566143972 0.0006741257 0.0020820759 0.0047153569 0.0000000100 
16.1778317187 1.7277811334 1.5566089927 0.0006741406 0.0020821835 0.0047152889 0.0000000100 
16.1778311764 1.7278166662 1.5566314119 0.0006742204 0.0020824314 0.0047154554 0.0000000100 
16.1778312032 1.7278342554 1.5566202514 0.0006742270 0.0020825335 0.0047153369 0.0000000100 
16.1778309609 1.7278449271 1.5566181176 0.0006742545 0.0020824128 0.0047153352 0.0000000100 
16.1778313488 1.7278715245 1.5566199836 0.0006743062 0.0020824288 0.0047153498 0.0000000100 
16.1778314368 1.7278587267 1.5566532610 0.0006743289 0.0020824903 0.0047156482 0.0000000100 
16.1778310864 1.7278441109 1.5566379959 0.0006742807 0.0020824526 0.0047155129 0.0000000100 
16.1778311914 1.7278296601 1.5566337585 0.0006742647 0.0020822560 0.0047155064 0.0000000100 
16.1778310198 1.7278308093 1.5566304360 0.0006742553 0.0020823254 0.0047154640 0.0000000100 
16.1778310677 1.7278543205 1.5566223262 0.0006742887 0.0020823050 0.0047153922 0.0000000100 
16.1778308636 1.7278319818 1.5566079064 0.0006742325 0.0020822101 0.0047152743 0.0000000100 
16.1778309168 1.7278259169 1.5565928602 0.0006742084 0.0020820888 0.0047151551 0.0000000100 
16.1778310579 1.7278106014 1.5566163675 0.0006741963 0.0020823101 0.0047153361 0.0000000100 
16.1778309325 1.7278215317 1.5566178571 0.0006742194 0.0020823089 0.0047153501 0.0000000100 
16.1778308604 1.7278294752 1.5566019681 0.0006742119 0.0020822816 0.0047152074 0.0000000100 
16.1778309761 1.7278288080 1.5565877342 0.0006741901 0.0020822597 0.0047150790 0.0000000100 
16.1778309259 1.7278418300 1.5566019985 0.0006742313 0.0020823244 0.0047152005 0.0000000100 
16.1778308954 1.7278174818 1.5565967465 0.0006741930 0.0020821497 0.0047151809 0.0000000100 
16.1778309496 1.7278388527 1.5565864527 0.0006742149 0.0020821740 0.0047150814 0.0000000100 
16.1778308687 1.7278345226 1.5565943039 0.0006742161 0.0020822077 0.0047151486 0.0000000100 
16.1778309666 1.7278149002 1.5565984632 0.0006741954 0.0020821001 0.0047152051 0.0000000100 
16.1778308772 1.7278216329 1.5565993474 0.0006742044 0.0020821562 0.0047152040 0.0000000100 
16.1778308768 1.7278413241 1.5566050163 0.0006742394 0.0020822781 0.0047152362 0.0000000100 
16.1778309495 1.7278470185 1.5566052496 0.0006742455 0.0020823325 0.0047152293 0.0000000100 
16.1778308797 1.7278406723 1.5566037742 0.0006742352 0.0020822884 0.0047152230 0.0000000100 
16.1778308386 1.7278307286 1.5566049373 0.0006742222 0.0020822458 0.0047152408 0.0000000100 
16.1778308542 1.7278319989 1.5565981361 0.0006742140 0.0020822447 0.0047151780 0.0000000100 
16.1778308552 1.7278353997 1.5566034922 0.0006742256 0.0020822798 0.0047152218 0.0000000100 
16.1778308814 1.7278382470 1.5566036089 0.0006742287 0.0020823071 0.0047152183 0.0000000100 
16.1778308596 1.7278350738 1.5566028712 0.0006742235 0.0020822850 0.0047152152 0.0000000100 
16.1778308536 1.7278371252 1.5566027503 0.0006742308 0.0020822461 0.0047152205 0.0000000100 
16.1778308414 1.7278325524 1.5566017867 0.0006742227 0.0020822232 0.0047152154 0.0000000100 
16.1778308436 1.7278308028 1.5566003129 0.0006742192 0.0020822000 0.0047152056 0.0000000100 
16.1778308589 1.7278336056 1.5566067575 0.0006742335 0.0020822129 0.0047152632 0.0000000100 
16.1778308459 1.7278332039 1.5566046022 0.0006742286 0.0020822208 0.0047152419 0.0000000100 
16.1778308497 1.7278265185 1.5566030692 0.0006742156 0.0020821989 0.0047152314 0.0000000100 
16.1778308422 1.7278291702 1.5566029895 0.0006742194 0.0020822107 0.0047152287 0.0000000100 
16.1778308402 1.7278284231 1.5566004111 0.0006742131 0.0020822190 0.0047152034 0.0000000100 
16.1778308395 1.7278296343 1.5566047494 0.0006742195 0.0020822493 0.0047152385 0.0000000100 
16.1778308422 1.7278314989 1.5566029527 0.0006742194 0.0020822580 0.0047152204 0.0000000100 
16.1778308392 1.7278309168 1.5566029619 0.0006742194 0.0020822462 0.0047152225 0.0000000100 
16.1778308449 1.7278272989 1.5566047432 0.0006742144 0.0020822570 0.0047152372 0.0000000100 
16.1778308404 1.7278286123 1.5566040041 0.0006742165 0.0020822485 0.0047152317 0.0000000100 
16.1778308387 1.7278312390 1.5566025258 0.0006742206 0.0020822316 0.0047152209 0.0000000100 
16.1778308423 1.7278328363 1.5566071762 0.0006742277 0.0020822674 0.0047152580 0.0000000100 
16.1778308396 1.7278317330 1.5566054849 0.0006742241 0.0020822553 0.0047152443 0.0000000100 
16.1778308385 1.7278295264 1.5566021024 0.0006742168 0.0020822311 0.0047152170 0.0000000100 
16.1778308402 1.7278284231 1.5566004111 0.0006742131 0.0020822190 0.0047152034 0.0000000100 
16.1778308395 1.7278315710 1.5566015143 0.0006742200 0.0020822281 0.0047152121 0.0000000100 
16.1778308385 1.7278310869 1.5566023231 0.0006742199 0.0020822334 0.0047152187 0.0000000100 
16.1778308388 1.7278303737 1.5566029824 0.0006742203 0.0020822248 0.0047152262 0.0000000100 
16.1778308383 1.7278305094 1.5566029773 0.0006742201 0.0020822302 0.0047152253 0.0000000100 
16.1778308382 1.7278296866 1.5566036442 0.0006742188 0.0020822386 0.0047152301 0.0000000100 
16.1778308390 1.7278289103 1.5566042034 0.0006742179 0.0020822421 0.0047152347 0.0000000100 
16.1778308395 1.7278296761 1.5566005861 0.0006742156 0.0020822208 0.0047152047 0.0000000100 
16.1778308385 1.7278299392 1.5566016739 0.0006742173 0.0020822271 0.0047152137 0.0000000100 
16.1778308381 1.7278304654 1.5566038495 0.0006742205 0.0020822396 0.0047152318 0.0000000100 
16.1778308386 1.7278307286 1.5566049373 0.0006742222 0.0020822458 0.0047152408 0.0000000100 
16.1778308383 1.7278313478 1.5566042947 0.0006742229 0.0020822397 0.0047152359 0.0000000100 
16.1778308389 1.7278299177 1.5566050597 0.0006742213 0.0020822407 0.0047152428 0.0000000100 
16.1778308383 1.7278302100 1.5566043756 0.0006742210 0.0020822388 0.0047152368 0.0000000100 
16.1778308386 1.7278290879 1.5566031286 0.0006742173 0.0020822339 0.0047152261 0.0000000100 
16.1778308382 1.7278296529 1.5566034201 0.0006742187 0.0020822353 0.0047152285 0.0000000100 
16.1778308382 1.7278299471 1.5566025700 0.0006742181 0.0020822330 0.0047152210 0.0000000100 
16.1778308387 1.7278293666 1.5566037646 0.0006742180 0.0020822431 0.0047152304 0.0000000100 
16.1778308383 1.7278296523 1.5566035678 0.0006742185 0.0020822399 0.0047152291 0.0000000100 
16.1778308381 1.7278300760 1.5566037469 0.0006742197 0.0020822391 0.0047152309 0.0000000100 
16.1778308381 1.7278302063 1.5566032098 0.0006742193 0.0020822363 0.0047152264 0.0000000100 
16.1778308381 1.7278300592 1.5566036348 0.0006742196 0.0020822374 0.0047152302 0.0000000100 
16.1778308382 1.7278299160 1.5566038071 0.0006742193 0.0020822413 0.0047152311 0.0000000100 
16.1778308381 1.7278300589 1.5566037087 0.0006742195 0.0020822397 0.0047152305 0.0000000100 
16.1778308380 1.7278303446 1.5566035118 0.0006742201 0.0020822365 0.0047152292 0.0000000100 
16.1778308381 1.7278304874 1.5566034134 0.0006742203 0.0020822349 0.0047152285 0.0000000100 
16.1778308380 1.7278304870 1.5566035242 0.0006742202 0.0020822383 0.0047152290 0.0000000100 
16.1778308380 1.7278307009 1.5566034688 0.0006742205 0.0020822387 0.0047152284 0.0000000100 
16.1778308380 1.7278301984 1.5566031191 0.0006742192 0.0020822357 0.0047152257 0.0000000100 
16.1778308380 1.7278300649 1.5566027539 0.0006742186 0.0020822338 0.0047152226 0.0000000100 
16.1778308381 1.7278306491 1.5566029079 0.0006742199 0.0020822345 0.0047152239 0.0000000100 
16.1778308380 1.7278305058 1.5566031176 0.0006742198 0.0020822356 0.0047152257 0.0000000100 
16.1778308380 1.7278306686 1.5566033989 0.0006742205 0.0020822370 0.0047152281 0.0000000100 
16.1778308380 1.7278308997 1.5566034935 0.0006742210 0.0020822373 0.0047152289 0.0000000100 
16.1778308381 1.7278306923 1.5566030404 0.0006742199 0.0020822370 0.0047152247 0.0000000100 
16.1778308380 1.7278306054 1.5566031583 0.0006742200 0.0020822369 0.0047152258 0.0000000100 
16.1778308380 1.7278305808 1.5566034549 0.0006742202 0.0020822385 0.0047152283 0.0000000100 
16.1778308379 1.7278306183 1.5566036236 0.0006742204 0.0020822399 0.0047152297 0.0000000100 
16.1778308379 1.7278303445 1.5566031811 0.0006742196 0.0020822360 0.0047152262 0.0000000100 
16.1778308379 1.7278301662 1.5566030373 0.0006742191 0.0020822347 0.0047152251 0.0000000100 
16.1778308379 1.7278302204 1.5566034312 0.0006742197 0.0020822367 0.0047152284 0.0000000100 
16.1778308379 1.7278300279 1.5566035676 0.0006742195 0.0020822367 0.0047152297 0.0000000100 
16.1778308379 1.7278306383 1.5566036264 0.0006742206 0.0020822385 0.0047152299 0.0000000100 
16.1778308379 1.7278308583 1.5566038800 0.0006742213 0.0020822398 0.0047152320 0.0000000100 
16.1778308379 1.7278301531 1.5566034602 0.0006742195 0.0020822379 0.0047152285 0.0000000100 
16.1778308378 1.7278298953 1.5566034909 0.0006742190 0.0020822384 0.0047152287 0.0000000100 
16.1778308379 1.7278298418 1.5566031693 0.0006742188 0.0020822343 0.0047152264 0.0000000100 
16.1778308378 1.7278301317 1.5566038216 0.0006742199 0.0020822393 0.0047152316 0.0000000100 
16.1778308379 1.7278301144 1.5566042138 0.0006742203 0.0020822415 0.0047152349 0.0000000100 
16.1778308377 1.7278300332 1.5566036229 0.0006742195 0.0020822385 0.0047152299 0.0000000100 
16.1778308377 1.7278299395 1.5566037188 0.0006742194 0.0020822393 0.0047152306 0.0000000100 
16.1778308380 1.7278292659 1.5566034739 0.0006742179 0.0020822372 0.0047152287 0.0000000100 
16.1778308378 1.7278296090 1.5566035120 0.0006742186 0.0020822375 0.0047152290 0.0000000100 
16.1778308378 1.7278299459 1.5566041024 0.0006742196 0.0020822430 0.0047152336 0.0000000100 
16.1778308377 1.7278299178 1.5566040865 0.0006742197 0.0020822411 0.0047152337 0.0000000100 
16.1778308378 1.7278303585 1.5566043526 0.0006742207 0.0020822438 0.0047152358 0.0000000100 
16.1778308377 1.7278299492 1.5566042761 0.0006742199 0.0020822443 0.0047152353 0.0000000100 
16.1778308376 1.7278301366 1.5566041308 0.0006742202 0.0020822413 0.0047152341 0.0000000100 
16.1778308375 1.7278302319 1.5566041450 0.0006742205 0.0020822405 0.0047152344 0.0000000100 
16.1778308376 1.7278296607 1.5566035554 0.0006742190 0.0020822388 0.0047152313 0.0000000100 
16.1778308374 1.7278299729 1.5566038881 0.0006742196 0.0020822404 0.0047152320 0.0000000100 
16.1778308372 1.7278300004 1.5566037889 0.0006742195 0.0020822400 0.0047152312 0.0000000100 
16.1778308374 1.7278299671 1.5566034062 0.0006742193 0.0020822350 0.0047152285 0.0000000100 
16.1778308371 1.7278299905 1.5566038397 0.0006742198 0.0020822378 0.0047152320 0.0000000100 
16.1778308369 1.7278300160 1.5566039002 0.0006742200 0.0020822371 0.0047152327 0.0000000100 
16.1778308370 1.7278304470 1.5566038434 0.0006742207 0.0020822375 0.0047152321 0.0000000100 
16.1778308368 1.7278299833 1.5566033243 0.0006742193 0.0020822343 0.0047152278 0.0000000100 
16.1778308366 1.7278298591 1.5566029139 0.0006742187 0.0020822312 0.0047152245 0.0000000100 
16.1778308363 1.7278301941 1.5566038170 0.0006742201 0.0020822379 0.0047152318 0.0000000100 
16.1778308358 1.7278303076 1.5566040223 0.0006742205 0.0020822394 0.0047152334 0.0000000100 
16.1778308360 1.7278303144 1.5566035510 0.0006742204 0.0020822325 0.0047152302 0.0000000100 
16.1778308356 1.7278298015 1.5566031287 0.0006742191 0.0020822326 0.0047152283 0.0000000100 
16.1778308349 1.7278294788 1.5566031039 0.0006742184 0.0020822302 0.0047152265 0.0000000100 
16.1778308348 1.7278299640 1.5566028954 0.0006742190 0.0020822295 0.0047152246 0.0000000100 
16.1778308339 1.7278299380 1.5566023930 0.0006742185 0.0020822258 0.0047152206 0.0000000100 
16.1778308336 1.7278301604 1.5566036211 0.0006742202 0.0020822327 0.0047152308 0.0000000100 
16.1778308322 1.7278303110 1.5566039747 0.0006742210 0.0020822335 0.0047152340 0.0000000100 
16.1778308322 1.7278297034 1.5566031960 0.0006742188 0.0020822319 0.0047152270 0.0000000100 
16.1778308312 1.7278294080 1.5566023114 0.0006742178 0.0020822213 0.0047152206 0.0000000100 
16.1778308320 1.7278289582 1.5566014559 0.0006742164 0.0020822123 0.0047152142 0.0000000100 
16.1778308306 1.7278302014 1.5566028337 0.0006742197 0.0020822261 0.0047152246 0.0000000100 
16.1778308308 1.7278305627 1.5566026985 0.0006742203 0.0020822240 0.0047152237 0.0000000100 
16.1778308309 1.7278298739 1.5566037324 0.0006742201 0.0020822306 0.0047152325 0.0000000100 
16.1778308312 1.7278301938 1.5566032463 0.0006742205 0.0020822239 0.0047152288 0.0000000100 
16.1778308314 1.7278295276 1.5566021033 0.0006742180 0.0020822174 0.0047152193 0.0000000100 
16.1778308310 1.7278297234 1.5566025712 0.0006742188 0.0020822215 0.0047152230 0.0000000100 
16.1778308310 1.7278305883 1.5566038966 0.0006742217 0.0020822297 0.0047152339 0.0000000100 
16.1778308306 1.7278299997 1.5566032868 0.0006742196 0.0020822301 0.0047152282 0.0000000100 
16.1778308305 1.7278299026 1.5566033070 0.0006742192 0.0020822332 0.0047152278 0.0000000100 
16.1778308307 1.7278305596 1.5566043298 0.0006742216 0.0020822383 0.0047152365 0.0000000100 
16.1778308306 1.7278296805 1.5566032211 0.0006742185 0.0020822344 0.0047152268 0.0000000100 
16.1778308304 1.7278302981 1.5566030810 0.0006742194 0.0020822353 0.0047152254 0.0000000100 
16.1778308307 1.7278305103 1.5566027390 0.0006742190 0.0020822377 0.0047152218 0.0000000100 
16.1778308308 1.7278294817 1.5566018915 0.0006742168 0.0020822262 0.0047152159 0.0000000100 
16.1778308305 1.7278297512 1.5566025011 0.0006742180 0.0020822292 0.0047152210 0.0000000100 
16.1778308310 1.7278296148 1.5566032214 0.0006742179 0.0020822400 0.0047152259 0.0000000100 
16.1778308306 1.7278297614 1.5566031245 0.0006742183 0.0020822365 0.0047152256 0.0000000100 
16.1778308304 1.7278301004 1.5566031940 0.0006742193 0.0020822343 0.0047152266 0.0000000100 
16.1778308304 1.7278300247 1.5566027910 0.0006742187 0.0020822323 0.0047152232 0.0000000100 
16.1778308304 1.7278299893 1.5566031510 0.0006742190 0.0020822349 0.0047152261 0.0000000100 
16.1778308306 1.7278299565 1.5566031512 0.0006742187 0.0020822377 0.0047152256 0.0000000100 
16.1778308305 1.7278300298 1.5566031027 0.0006742189 0.0020822359 0.0047152255 0.0000000100 
16.1778308304 1.7278301764 1.5566030058 0.0006742193 0.0020822325 0.0047152252 0.0000000100 
16.1778308304 1.7278302498 1.5566029573 0.0006742195 0.0020822307 0.0047152250 0.0000000100 
16.1778308304 1.7278303105 1.5566028849 0.0006742194 0.0020822323 0.0047152241 0.0000000100 
16.1778308304 1.7278304711 1.5566027518 0.0006742196 0.0020822310 0.0047152231 0.0000000100 
16.1778308304 1.7278304181 1.5566032918 0.0006742200 0.0020822349 0.0047152274 0.0000000100 
16.1778308304 1.7278305012 1.5566029377 0.0006742197 0.0020822332 0.0047152244 0.0000000100 
16.1778308304 1.7278304050 1.5566029466 0.0006742198 0.0020822311 0.0047152251 0.0000000100 
16.1778308304 1.7278302785 1.5566026119 0.0006742191 0.0020822296 0.0047152220 0.0000000100 
16.1778308304 1.7278303134 1.5566027819 0.0006742194 0.0020822310 0.0047152233 0.0000000100 
16.1778308304 1.7278302458 1.5566028260 0.0006742191 0.0020822334 0.0047152233 0.0000000100 
16.1778308304 1.7278302856 1.5566028643 0.0006742193 0.0020822328 0.0047152238 0.0000000100 
16.1778308304 1.7278303652 1.5566029408 0.0006742196 0.0020822317 0.0047152247 0.0000000100 
16.1778308304 1.7278305687 1.5566027668 0.0006742198 0.0020822316 0.0047152231 0.0000000100 
16.1778308304 1.7278304706 1.5566028266 0.0006742196 0.0020822318 0.0047152236 0.0000000100 
16.1778308304 1.7278303119 1.5566028334 0.0006742194 0.0020822316 0.0047152237 0.0000000100 
16.1778308304 1.7278304058 1.5566029113 0.0006742196 0.0020822328 0.0047152242 0.0000000100 
16.1778308304 1.7278303378 1.5566029128 0.0006742195 0.0020822320 0.0047152244 0.0000000100 
16.1778308304 1.7278304396 1.5566028258 0.0006742196 0.0020822320 0.0047152236 0.0000000100 
16.1778308304 1.7278303906 1.5566028066 0.0006742195 0.0020822321 0.0047152238 0.0000000100 
16.1778308304 1.7278304104 1.5566029490 0.0006742196 0.0020822329 0.0047152246 0.0000000100 
16.1778308304 1.7278304597 1.5566030068 0.0006742197 0.0020822336 0.0047152250 0.0000000100 
16.1778308304 1.7278303417 1.5566029732 0.0006742195 0.0020822329 0.0047152248 0.0000000100 
16.1778308304 1.7278302944 1.5566029487 0.0006742195 0.0020822323 0.0047152247 0.0000000100 
16.1778308304 1.7278303348 1.5566028744 0.0006742195 0.0020822318 0.0047152241 0.0000000100 
16.1778308304 1.7278303366 1.5566028991 0.0006742195 0.0020822321 0.0047152242 0.0000000100 
16.1778308304 1.7278303400 1.5566029485 0.0006742195 0.0020822326 0.0047152246 0.0000000100 
16.1778308304 1.7278303391 1.5566029362 0.0006742195 0.0020822325 0.0047152245 0.0000000100 
16.1778308304 1.7278304046 1.5566028927 0.0006742196 0.0020822326 0.0047152241 0.0000000100 
16.1778308304 1.7278303770 1.5566029067 0.0006742195 0.0020822325 0.0047152242 0.0000000100 
16.1778308304 1.7278303219 1.5566029347 0.0006742195 0.0020822324 0.0047152245 0.0000000100 
16.1778308304 1.7278303357 1.5566029277 0.0006742195 0.0020822324 0.0047152245 0.0000000100 
16.1778308304 1.7278303748 1.5566029426 0.0006742196 0.0020822327 0.0047152245 0.0000000100 
16.1778308304 1.7278303741 1.5566029309 0.0006742196 0.0020822325 0.0047152245 0.0000000100 
16.1778308304 1.7278303605 1.5566029169 0.0006742195 0.0020822326 0.0047152243 0.0000000100 
