# Supplementary material for: Physiologically Realistic and Validated Mathematical Liver Model Revels Hepatobiliary Transfer Rates for Gd-EOB-DTPA Using Human DCE-MRI Data
Source: PLoS One. 2014 Apr 18;9(4):e95700. doi: 10.1371/journal.pone.0095700 (PMC3991717; doi:10.1371/journal.pone.0095700)
Supplement: File S1 — Scripts and models. This file contains all relevant model definitions and scripts used in this work. (TGZ) [file pone.0095700.s001.tgz › Supplementary/M0/M0.txt]

********** MODEL NAME 
M0

********** MODEL NOTES
Model implemented for SBtoolbox v2.1 with the SBPD extension package
www.sbtoolbox2.org

********** MODEL STATES 
d/dt(Ch)     = v3-v2+(-v1)/(Vl*Fh)  
d/dt(Cp)     = ((-v3+v2)*Vl*Fh-v4+(v6-v5)*Vees+v8)/(Vb*(1-Hct)) 
d/dt(Ce)     = v5-v6 
d/dt(Ceob)   = 0

d/dt(Ndose)  = v8
d/dt(Nbile)  = v1
d/dt(Nurine) = v4

Cp(0)	  = 0
Ch(0)	  = 0 
Ce(0)	  = 0 
Ceob(0)   = 0.25
Ndose(0)  = 0
Nbile(0)  = 0
Nurine(0) = 0

********** MODEL PARAMETERS 
khb = 2.6e-04                   % Hep -> Bile 
kdiff = 1.3e-3                  % EES/blood plasma diffusion
kph = 4.3e-3                    % Plasma -> Hepatocyte
khp = 1.8e-4                    % Hepatocyte -> Plasma

********** MODEL VARIABLES   
Fb  = 0.12                      % Fraction of blood in liver volume
Flees = 0.20                    % EES fraction in liver volume.
Fh  = 1-(Fb+Flees)              % Fraction of heaptocyte in liver volume 
Fs  = 0.35                      % Fraction of spleen volume with blood 
Fsees = 0.2                     % EES fraction in spleen volume 
Alb = 0.9                       % Fraction of Cp not bound to albumin 
Vl  = 1.43                      % Liver volume 
Vb  = 4.51                      % Blood volume 
Vees = 14.77                    % Extracellular total water volume 
Hct = 0.41                      % Hematocrit (amount of red bloodcells in plasma) 
Rw = 4.7e3                      % Relaxivity, water
Rbl = 7.3e3                     % Relaxivity, blood
Rbi = 5.4e3                     % Relaxivity, bile
Rl = 10.7e3                     % Relaxivity, liver
Rpl = 6.9e3                     % Relaxivity, plasma
Bw = 70                         % Body weigth
Ksyr = 1e-3                     % Injectionrate     
CLr = 0.001845                  % Renal clearence

********** MODEL REACTIONS 
v1 = khb*Ch*Vl*Fh                                              	% Hep -> Bile ducts  
v2 = khp*Ch                                                 	% Hep -> Plasma 
v3 = kph*Cp*Alb                                              	% Plasma -> Hep 
v4 = CLr*Cp*Alb                                             	% Plasma -> Urinar bladder 
v5 = kdiff*Cp*Alb                                               % Plasma -> EES 
v6 = kdiff*Ce                                               	% EES -> Plasma 
v8 = Ceob*Ksyr                                                  % Input function

Cl = Ch*Fh*Rl+Cp*Fb*(1-Hct)*Rbl+Ce*Flees*Rpl                    % Estimated delta R in the liver. 
Cs = Cp*Fs*(1-Hct)*Rbl+Ce*Fsees*Rpl                             % Estimated delta R in the spleen. 
Cb = Cp*(1-Hct)*Rbl                                             % Estimated delta R in the blood vessels.

********** MODEL FUNCTIONS 

********** MODEL EVENTS 
Syringe_done = ge(Ndose, 1.75e-3),Ceob,0                         % Stops the injection

********** MODEL MATLAB FUNCTIONS 
