# Supplementary material for: Physiologically Realistic and Validated Mathematical Liver Model Revels Hepatobiliary Transfer Rates for Gd-EOB-DTPA Using Human DCE-MRI Data
Source: PLoS One. 2014 Apr 18;9(4):e95700. doi: 10.1371/journal.pone.0095700 (PMC3991717; doi:10.1371/journal.pone.0095700)
Supplement: File S1 — Scripts and models. This file contains all relevant model definitions and scripts used in this work. (TGZ) [file pone.0095700.s001.tgz › Supplementary/M1/aGV_DCE_FINAL31-May-2012.dat]

21.9248982853 1.7176167447 1.5546917242 70321.3506852131 42.5348129941 0.0034044158 0.0018450000 0.0049515796 0.0000565694 
20.0295132591 1.7863738469 1.5415021288 77417.8438538815 56.4304259815 0.0027428534 0.0018450000 0.0047165784 0.0000486126 
19.5487721694 1.7732601266 1.5486201999 77450.0229039550 61.2514918255 0.0017737442 0.0018450000 0.0048961726 0.0000517053 
23.6363047944 1.8606192267 1.6247299800 36708.3173137057 36.8295317698 0.0033958257 0.0018450000 0.0055383346 0.0000439313 
22.3918336251 1.8266973120 1.6768347826 27710.2834080381 27.9199337873 0.0030954827 0.0018450000 0.0059823986 0.0000410093 
22.8994558282 1.8326129523 1.5769964269 53758.8444609633 48.3901189597 0.0028596904 0.0018450000 0.0051849521 0.0000929864 
22.7215565683 1.6086909907 1.3256731183 89607.7807546169 28.9445616341 0.0010908799 0.0018450000 0.0035780812 0.0000748665 
20.0295132591 1.7863738469 1.5415021288 77417.8438538815 56.4304259815 0.0027428534 0.0018450000 0.0047165784 0.0000486126 
18.9771797829 1.7127964395 1.5399998849 96772.3048173519 56.4304259815 0.0027428534 0.0018450000 0.0047165784 0.0000486126 
20.2116144582 1.6916616114 1.6656318639 77417.8438538815 56.4304259815 0.0027428534 0.0018450000 0.0058957231 0.0000486126 
20.4904085949 1.7873021819 1.5374575451 77417.8438538815 56.4304259815 0.0027428534 0.0018450000 0.0047165784 0.0000607657 
18.6108755275 1.7563158739 1.5930533798 85159.6282392697 62.0734685797 0.0030171387 0.0018450000 0.0051882363 0.0000364594 
19.1037263407 1.7379153995 1.6211291505 89030.5204319638 64.8949898787 0.0031542814 0.0018450000 0.0054240652 0.0000243063 
19.3132037855 1.7371596979 1.6201096024 89804.6988705025 65.4592941386 0.0031817099 0.0018450000 0.0054712310 0.0000388901 
21.5182644435 1.7081964239 1.6589855177 95998.1263788131 69.9737282171 0.0034011382 0.0018450000 0.0058485573 0.0000340288 
22.7666774476 1.8399737925 1.6687144717 70140.5665316166 70.8766150328 0.0034450238 0.0018450000 0.0059240225 0.0000330566 
21.7986738538 1.8322918126 1.6087221170 70326.3693568660 64.8047011972 0.0031498928 0.0018450000 0.0054165187 0.0000608629 
20.3575522657 1.6938303506 1.6286257468 98382.5959695127 64.9401342195 0.0031564757 0.0018450000 0.0054278385 0.0000060280 
22.8994558282 1.8326129523 1.5769964269 53758.8444609633 48.3901189597 0.0028596904 0.0018450000 0.0051849521 0.0000929864 
18.9731425638 1.7565011715 1.5737845403 67198.5555762041 48.3901189597 0.0028596904 0.0018450000 0.0051849521 0.0000929864 
23.5662948413 1.7407786164 1.7102026515 53758.8444609633 48.3901189597 0.0028596904 0.0018450000 0.0064811902 0.0000929864 
23.6363047944 1.8606192267 1.6247299800 36708.3173137057 36.8295317698 0.0033958257 0.0018450000 0.0055383346 0.0000439313 
20.1500057649 1.7748002777 1.6230459398 45885.3966421322 36.8295317698 0.0033958257 0.0018450000 0.0055383346 0.0000439313 
18.8252795402 1.6595171248 1.5511982255 68438.1386603834 35.7437221646 0.0025309019 0.0018450000 0.0049224853 0.0000763448 
20.6864036293 1.6058774001 1.5551786703 71548.9631449463 37.3684368084 0.0016872679 0.0018450000 0.0051462347 0.0000798150 
20.1806084620 1.6388192237 1.5763439233 72171.1280418589 37.6933797372 0.0026996287 0.0018450000 0.0051909845 0.0000805091 
21.7486100981 1.5954015510 1.6112470264 77148.4472171595 40.2929231673 0.0023621751 0.0018450000 0.0055489835 0.0000860614 
18.8379947263 1.7267818944 1.5920888946 91895.9410754365 61.7605484674 0.0030333345 0.0018450000 0.0051765794 0.0000340689 
18.8404156947 1.6763105644 1.6157223923 96073.0293061381 64.5678461250 0.0020222230 0.0018450000 0.0054118785 0.0000356175 
16.7690900248 1.7137730942 1.5748688922 108570.8772923975 72.9672807166 0.0020060452 0.0018450000 0.0049864578 0.0000246411 
19.9170627761 1.6991378640 1.4921845466 108816.5890928245 54.7018792371 0.0024119566 0.0018450000 0.0042792554 0.0000550864 
22.6321689414 1.7872102355 1.4521359883 103406.9689849594 72.1430581243 0.0015962512 0.0018450000 0.0040665200 0.0000523479 
20.3687032071 1.7462875230 1.5813251329 50934.1163674076 35.4057124026 0.0033287541 0.0018450000 0.0052194547 0.0000657425 
18.2322115988 1.7545864457 1.6106711600 71077.5017455989 53.6239602036 0.0029084590 0.0018450000 0.0053525226 0.0000396005 
19.0790594730 1.7647951800 1.6359588649 77953.1657968212 62.5969008286 0.0031196477 0.0018450000 0.0055703644 0.0000285682 
18.8404156947 1.6763105644 1.6157223923 96073.0293061381 64.5678461250 0.0020222230 0.0018450000 0.0054118785 0.0000356175 
22.3974104264 1.5913114888 1.6144822449 120091.2866326727 64.5678461250 0.0020222230 0.0018450000 0.0054118785 0.0000356175 
19.4669222085 1.7626127196 1.6170517660 96073.0293061381 80.7098076563 0.0020222230 0.0018450000 0.0054118785 0.0000356175 
18.0481090331 1.6943893872 1.6203593347 96073.0293061381 64.5678461250 0.0025277787 0.0018450000 0.0054118785 0.0000356175 
18.7111977885 1.6783123016 1.6122200627 96073.0293061381 64.5678461250 0.0020222230 0.0018450000 0.0054118785 0.0000445219 
23.3452841601 1.6291301880 1.6799947050 105680.3322367520 71.0246307375 0.0022244453 0.0018450000 0.0059530663 0.0000267131 
21.6888283619 1.7969665834 1.6318646277 98225.0651625956 92.2287114050 0.0020675208 0.0018450000 0.0055331045 0.0000346202 
22.9029819387 1.5835984883 1.5820541775 129273.9375507425 67.9967644666 0.0017088187 0.0018450000 0.0053524555 0.0000672004 
19.0790594730 1.7647951800 1.6359588649 77953.1657968212 62.5969008286 0.0031196477 0.0018450000 0.0055703644 0.0000285682 
21.0356074607 1.6745355149 1.6348888692 97441.4572460265 62.5969008286 0.0031196477 0.0018450000 0.0055703644 0.0000285682 
22.2721192202 1.8523314243 1.6370869786 77953.1657968212 78.2461260358 0.0031196477 0.0018450000 0.0055703644 0.0000285682 
22.1459161125 1.7787200436 1.6248077355 77953.1657968212 62.5969008286 0.0038995596 0.0018450000 0.0055703644 0.0000285682 
19.1352147131 1.7658465050 1.6332291149 77953.1657968212 62.5969008286 0.0031196477 0.0018450000 0.0055703644 0.0000357102 
22.2444094623 1.7257646237 1.6897472311 85748.4823765033 68.8565909115 0.0034316125 0.0018450000 0.0061274008 0.0000314250 
18.5683248570 1.7826721460 1.6086090599 74055.5075069802 59.4670557872 0.0029636653 0.0018450000 0.0052918462 0.0000271398 
20.2300531156 1.8137654432 1.5526739152 66260.1909272980 53.2073657043 0.0026517005 0.0018450000 0.0047348097 0.0000242830 
19.1037263407 1.7379153995 1.6211291505 89030.5204319638 64.8949898787 0.0031542814 0.0018450000 0.0054240652 0.0000243063 
22.3695265455 1.6498423148 1.6202677331 111288.1505399547 64.8949898787 0.0031542814 0.0018450000 0.0054240652 0.0000243063 
20.4592535307 1.8254422048 1.6220488065 89030.5204319638 81.1187373484 0.0031542814 0.0018450000 0.0054240652 0.0000243063 
22.7409121861 1.7505584951 1.6098934223 89030.5204319638 64.8949898787 0.0039428517 0.0018450000 0.0054240652 0.0000243063 
19.1142001240 1.7390118023 1.6187607769 89030.5204319638 64.8949898787 0.0031542814 0.0018450000 0.0054240652 0.0000303829 
22.6079256994 1.6973567703 1.6735496358 97933.5724751601 71.3844888666 0.0034697095 0.0018450000 0.0059664717 0.0000267369 
19.1037263406 1.7379153995 1.6211291505 89030.5204319638 64.8949898787 0.0031542814 0.0018450000 0.0054240652 0.0000243063 
18.3990068554 1.7567010382 1.5944914150 84578.9944103656 61.6502403848 0.0029965673 0.0018450000 0.0051528620 0.0000230910 
19.1142001240 1.7390118023 1.6187607769 89030.5204319638 64.8949898787 0.0031542814 0.0018450000 0.0054240652 0.0000303829 
21.4070518606 1.8458089565 1.6204123384 99156.1937122883 95.1711470501 0.0030853998 0.0018450000 0.0053846618 0.0000199461 
20.1806084620 1.6388192237 1.5763439233 72171.1280418589 37.6933797372 0.0026996287 0.0018450000 0.0051909845 0.0000805091 
17.9741593246 1.7163077820 1.5788959825 72171.1280418589 47.1167246715 0.0026996287 0.0018450000 0.0051909845 0.0000805091 
23.4575432950 1.6512514085 1.5692583342 72171.1280418589 37.6933797372 0.0033745358 0.0018450000 0.0051909845 0.0000805091 
19.8707508102 1.6440494625 1.5683670814 72171.1280418589 37.6933797372 0.0026996287 0.0018450000 0.0051909845 0.0001006363 
22.6321689414 1.7872102355 1.4521359883 103406.9689849594 72.1430581243 0.0015962512 0.0018450000 0.0040665200 0.0000523479 
18.7484275125 1.7237919294 1.4507608137 129258.7112311993 72.1430581243 0.0015962512 0.0018450000 0.0040665200 0.0000523479 
19.8602634680 1.7030157927 1.5550056603 103406.9689849594 72.1430581243 0.0015962512 0.0018450000 0.0050831500 0.0000523479 
23.3023671160 1.7876948908 1.4484493287 103406.9689849594 72.1430581243 0.0015962512 0.0018450000 0.0040665200 0.0000654348 
19.7717770271 1.7805185832 1.5168597283 95134.4114661627 66.3716134744 0.0023464892 0.0018450000 0.0044731720 0.0000481600 
18.7866653904 1.7330416160 1.6015781793 78589.2964285691 54.8287241745 0.0030488397 0.0018450000 0.0052864760 0.0000397844 
22.6321689417 1.7872102355 1.4521359883 103406.9689849594 72.1430581243 0.0015962512 0.0018450000 0.0040665200 0.0000523479 
20.8489690041 1.7532007000 1.4672206860 96788.9229699220 67.5259024044 0.0013983160 0.0018450000 0.0043918416 0.0000489976 
22.2463283463 1.6892979091 1.5421628803 119282.0068635304 83.2184604076 0.0014275593 0.0018450000 0.0050652573 0.0000340010 
18.4485977145 1.6389826574 1.4961848484 130091.9232244925 64.0671910546 0.0015936359 0.0018450000 0.0045745422 0.0000666146 
22.7666774476 1.8399737925 1.6687144717 70140.5665316166 70.8766150328 0.0034450238 0.0018450000 0.0059240225 0.0000330566 
21.0987591123 1.7464512620 1.6673521372 87675.7081645208 70.8766150328 0.0034450238 0.0018450000 0.0059240225 0.0000330566 
22.9383299506 1.8405552282 1.6657408862 70140.5665316166 70.8766150328 0.0034450238 0.0018450000 0.0059240225 0.0000413207 
22.8685059464 1.7893871440 1.5875939007 69961.0066812957 54.3651987947 0.0038694508 0.0018450000 0.0052572146 0.0000409055 
21.5262141836 1.6813726927 1.6742468897 68795.6632527127 49.2684330571 0.0030067066 0.0018450000 0.0060094801 0.0000501939 
19.0993701262 1.6237908064 1.5503258857 124171.5877066877 59.8549548174 0.0021714641 0.0018450000 0.0048830968 0.0000628596 
22.9956240385 1.5607626628 1.5420898773 124171.5877066877 47.8839638540 0.0021714641 0.0018450000 0.0048830968 0.0000785745 
19.0993701262 1.6237908064 1.5503258857 124171.5877066878 59.8549548174 0.0021714641 0.0018450000 0.0048830968 0.0000628596 
18.8767418363 1.7062628689 1.6403048948 53021.4935279166 38.3726891509 0.0026555357 0.0018450000 0.0057067000 0.0000634544 
20.8566582163 1.6025209156 1.5964166864 58424.9578364941 31.0878077669 0.0020307038 0.0018450000 0.0053755076 0.0000699211 
18.8767418363 1.7062628689 1.6403048948 53021.4935279166 38.3726891509 0.0026555357 0.0018450000 0.0057067000 0.0000634544 
21.3876674704 1.6647638021 1.5431371429 67791.0871675943 34.5089390353 0.0029965878 0.0018450000 0.0048759455 0.0000756230 
21.3216073961 1.6820623596 1.5883307261 50843.3153756957 30.3678663510 0.0032962466 0.0018450000 0.0053635400 0.0000831853 
23.1624802575 1.8340269685 1.6159492508 33895.5435837971 31.7482239124 0.0034460760 0.0018450000 0.0056073373 0.0000869664 
18.4485977145 1.6389826574 1.4961848484 130091.9232244925 64.0671910546 0.0015936359 0.0018450000 0.0045745422 0.0000666146 
21.5792006345 1.5720674068 1.4945363797 162614.9040306156 64.0671910546 0.0015936359 0.0018450000 0.0045745422 0.0000666146 
17.9885814710 1.7101012731 1.4980104530 130091.9232244925 80.0839888182 0.0015936359 0.0018450000 0.0045745422 0.0000666146 
17.6590494301 1.6568064957 1.5142409363 130091.9232244925 64.0671910546 0.0019920448 0.0018450000 0.0045745422 0.0000666146 
18.2930503107 1.6431108160 1.4903819064 130091.9232244925 64.0671910546 0.0015936359 0.0018450000 0.0045745422 0.0000832683 
18.7043914352 1.7321498887 1.5533901846 97568.9424183693 70.4739101600 0.0017529994 0.0018450000 0.0050319964 0.0000732761 
17.9885814736 1.7101012741 1.4980104556 130091.9232244925 80.0839888182 0.0015936359 0.0018450000 0.0045745422 0.0000666146 
21.1257300304 1.6665258137 1.5106907246 147784.4247830234 91.2573069381 0.0013934752 0.0018450000 0.0048782918 0.0000582478 
20.0680247391 1.7601556664 1.4966227049 113814.8217906440 71.4702831153 0.0023100580 0.0018450000 0.0042950926 0.0000503308 
22.0058308065 1.6559299587 1.5337897059 132215.0234115163 63.1015703510 0.0028859598 0.0018450000 0.0046109922 0.0000296387 
20.1201291788 1.7780827966 1.4809231636 116989.6097182134 77.1095080242 0.0019521400 0.0018450000 0.0040822248 0.0000144669 
20.4218121997 1.5736107620 1.4433165523 164577.5077341788 59.0073385678 0.0015150245 0.0018450000 0.0047655399 0.0002428332 
18.8767418363 1.7062628689 1.6403048948 53021.4935279166 38.3726891509 0.0026555357 0.0018450000 0.0057067000 0.0000634544 
21.9731273639 1.6193539495 1.6379794006 66276.8669098957 38.3726891509 0.0026555357 0.0018450000 0.0057067000 0.0000634544 
20.1625050714 1.7936030178 1.6427857368 53021.4935279166 47.9658614387 0.0026555357 0.0018450000 0.0057067000 0.0000634544 
20.4254104197 1.7219367594 1.6333018866 53021.4935279166 38.3726891509 0.0033194196 0.0018450000 0.0057067000 0.0000634544 
18.7979278473 1.7092829824 1.6340400226 53021.4935279166 38.3726891509 0.0026555357 0.0018450000 0.0057067000 0.0000793180 
20.4254104197 1.7219367594 1.6333018866 53021.4935279166 38.3726891509 0.0033194196 0.0018450000 0.0057067000 0.0000634544 
23.2590883505 1.7545323900 1.5954615964 50370.4188515207 36.4540546934 0.0039833036 0.0018450000 0.0054213650 0.0000602817 
17.4419757917 1.7024386562 1.5686577779 82929.3418040547 51.0562762582 0.0025088509 0.0018450000 0.0050140794 0.0000595054 
19.0993701262 1.6237908064 1.5503258857 124171.5877066878 59.8549548174 0.0021714641 0.0018450000 0.0048830968 0.0000628596 
16.8230237218 1.6977945051 1.5522014494 124171.5877066878 74.8186935218 0.0021714641 0.0018450000 0.0048830968 0.0000628596 
20.8323242096 1.6380925508 1.5507999394 124171.5877066878 59.8549548174 0.0027143302 0.0018450000 0.0048830968 0.0000628596 
18.7951580386 1.6281722848 1.5441662249 124171.5877066878 59.8549548174 0.0021714641 0.0018450000 0.0048830968 0.0000785745 
23.6540003902 1.5739122439 1.6091355328 136588.7464773566 65.8404502992 0.0023886105 0.0018450000 0.0053714065 0.0000471447 
19.5400911781 1.7058998373 1.5970275683 90665.1264799152 58.6434905319 0.0030925123 0.0018450000 0.0053233569 0.0000588114 
23.4124086237 1.5925520947 1.5944978457 113768.9887749723 54.2084777998 0.0026878904 0.0018450000 0.0052260074 0.0000439916 
22.6556193922 1.6381466876 1.5499022079 108567.6893091145 51.3852392910 0.0029461035 0.0018450000 0.0047870756 0.0000345577 
23.6540003902 1.5739122439 1.6091355328 136588.7464773566 65.8404502992 0.0023886105 0.0018450000 0.0053714065 0.0000471447 
21.2260671445 1.5992745153 1.5834575386 158771.1562543599 76.9755787896 0.0022876878 0.0018450000 0.0051069536 0.0000414944 
19.6199622393 1.7923309694 1.6068310927 123815.2031208350 104.6441159943 0.0027761681 0.0018450000 0.0054391803 0.0000816509 
19.9089555507 1.7738998684 1.5200856568 185681.1639898170 134.6006128141 0.0020698344 0.0018450000 0.0047079962 0.0001067638 
19.1037263406 1.7379153995 1.6211291505 89030.5204319638 64.8949898787 0.0031542814 0.0018450000 0.0054240652 0.0000243063 
22.3695265453 1.6498423148 1.6202677331 111288.1505399547 64.8949898787 0.0031542814 0.0018450000 0.0054240652 0.0000243063 
20.4592535304 1.8254422048 1.6220488065 89030.5204319638 81.1187373484 0.0031542814 0.0018450000 0.0054240652 0.0000243063 
22.7409121861 1.7505584951 1.6098934223 89030.5204319638 64.8949898787 0.0039428517 0.0018450000 0.0054240652 0.0000243063 
19.1142001240 1.7390118023 1.6187607769 89030.5204319638 64.8949898787 0.0031542814 0.0018450000 0.0054240652 0.0000303829 
21.7284198996 1.6675601590 1.6830471706 97933.5724751601 71.3844888666 0.0023657110 0.0018450000 0.0059664717 0.0000267369 
22.7409121861 1.7505584951 1.6098934223 89030.5204319638 64.8949898787 0.0039428517 0.0018450000 0.0054240652 0.0000243063 
22.4247399043 1.8046037541 1.5091671728 103275.4037010779 75.2781882593 0.0025549679 0.0018450000 0.0043392522 0.0000281953 
23.2779187061 1.6455383877 1.6240233774 108099.5188894632 73.9102641719 0.0017046221 0.0018450000 0.0055990933 0.0000282056 
21.1014871333 1.6602580404 1.5040786671 133413.5653393950 59.8815497595 0.0025444878 0.0018450000 0.0043222006 0.0000325036 
19.5597159701 1.7981807960 1.6402160315 64920.9184746069 57.0808404523 0.0030806302 0.0018450000 0.0055951507 0.0000267450 
19.7717770271 1.7805185832 1.5168597283 95134.4114661627 66.3716134744 0.0023464892 0.0018450000 0.0044731720 0.0000481600 
18.1293796961 1.7111410862 1.5154443169 118918.0143327033 66.3716134744 0.0023464892 0.0018450000 0.0044731720 0.0000481600 
23.0961105872 1.7904463407 1.5140894890 95134.4114661627 66.3716134744 0.0029331115 0.0018450000 0.0044731720 0.0000481600 
18.6754646630 1.6893286269 1.6342982715 95134.4114661627 66.3716134744 0.0023464892 0.0018450000 0.0055914650 0.0000481600 
20.2797347716 1.7813543254 1.5129692376 95134.4114661627 66.3716134744 0.0023464892 0.0018450000 0.0044731720 0.0000602000 
20.2300531156 1.8137654432 1.5526739152 66260.1909272980 53.2073657043 0.0026517005 0.0018450000 0.0047348097 0.0000242830 
17.9167414236 1.7379623598 1.5518769853 82825.2386591226 53.2073657043 0.0026517005 0.0018450000 0.0047348097 0.0000242830 
20.0593674468 1.7223772908 1.6792981870 66260.1909272980 53.2073657043 0.0026517005 0.0018450000 0.0059185122 0.0000242830 
20.4811378532 1.8140796955 1.5506678315 66260.1909272980 53.2073657043 0.0026517005 0.0018450000 0.0047348097 0.0000303537 
20.7187536366 1.6086893405 1.5650997166 80466.3758621107 37.7985125964 0.0022921300 0.0018450000 0.0048863236 0.0000294892 
20.4246522846 1.6578823667 1.5605425875 77951.0625131444 40.2108523541 0.0027397653 0.0018450000 0.0047494911 0.0000031810 
21.5262141836 1.6813726927 1.6742468897 68795.6632527127 49.2684330571 0.0030067066 0.0018450000 0.0060094801 0.0000501939 
20.7745501325 1.7748591594 1.6762993668 68795.6632527127 61.5855413214 0.0030067066 0.0018450000 0.0060094801 0.0000501939 
21.2805687958 1.6842802625 1.6689556904 68795.6632527127 49.2684330571 0.0030067066 0.0018450000 0.0060094801 0.0000627424 
23.6546335731 1.7866350896 1.5393950636 79802.9693731467 57.1513823462 0.0034877796 0.0018450000 0.0048075841 0.0000582249 
20.7977912495 1.6086181756 1.5968283809 86426.9020210771 44.6512004677 0.0023629231 0.0018450000 0.0053145727 0.0000630578 
23.1789959746 1.6525382464 1.6974372888 76259.0568918380 54.3936238344 0.0026884813 0.0018450000 0.0062104239 0.0000517940 
21.6888283619 1.7969665834 1.6318646277 98225.0651625956 92.2287114050 0.0020675208 0.0018450000 0.0055331045 0.0000346202 
19.0372758887 1.7102417819 1.6305117347 122781.3314532445 92.2287114050 0.0020675208 0.0018450000 0.0055331045 0.0000346202 
20.2598309861 1.8157505862 1.6354499540 98225.0651625956 92.2287114050 0.0025844010 0.0018450000 0.0055331045 0.0000346202 
21.8430825692 1.7976968870 1.6288636914 98225.0651625956 92.2287114050 0.0020675208 0.0018450000 0.0055331045 0.0000432753 
23.2319883062 1.7598512732 1.6966082434 108047.5716788551 101.4515825455 0.0022742729 0.0018450000 0.0060864150 0.0000259652 
21.9699625781 1.7934945674 1.6355062166 99600.2160748720 93.5199133647 0.0020964661 0.0018450000 0.0056105680 0.0000491607 
22.9260238649 1.8160587998 1.5877522286 92920.9116438156 87.2483609891 0.0019558747 0.0018450000 0.0052343169 0.0000650860 
22.5800861647 1.6138113840 1.6522976516 102877.0042486962 63.3943270713 0.0021654386 0.0018450000 0.0057951524 0.0000491884 
22.2463283463 1.6892979091 1.5421628803 119282.0068635304 83.2184604076 0.0014275593 0.0018450000 0.0050652573 0.0000340010 
23.6508072767 1.6064355133 1.5411310338 149102.5085794130 83.2184604076 0.0014275593 0.0018450000 0.0050652573 0.0000340010 
18.0912185126 1.7120142287 1.5717980922 119282.0068635304 83.2184604076 0.0017844492 0.0018450000 0.0050652573 0.0000340010 
22.1777993871 1.6909805477 1.5393514148 119282.0068635304 83.2184604076 0.0014275593 0.0018450000 0.0050652573 0.0000425012 
17.4836548210 1.6752666855 1.5418454711 139373.2955459906 74.9221790779 0.0022292127 0.0018450000 0.0046419801 0.0000226729 
22.6321689417 1.7872102355 1.4521359883 103406.9689849594 72.1430581243 0.0015962512 0.0018450000 0.0040665200 0.0000523479 
18.7484272660 1.7237919291 1.4507608137 129258.7112311993 72.1430581243 0.0015962512 0.0018450000 0.0040665200 0.0000523479 
19.8602634678 1.7030157927 1.5550056603 103406.9689849594 72.1430581243 0.0015962512 0.0018450000 0.0050831500 0.0000523479 
23.3023671137 1.7876948908 1.4484493287 103406.9689849594 72.1430581243 0.0015962512 0.0018450000 0.0040665200 0.0000654348 
17.9168355621 1.6450148944 1.4987448292 113747.6658834554 54.1072935933 0.0017558763 0.0018450000 0.0044731720 0.0000575827 
19.5015416492 1.6368719633 1.4204628140 126570.1300375903 51.9430018495 0.0013951235 0.0018450000 0.0040014557 0.0000640738 
19.9103882138 1.6144790774 1.4997616744 96731.0150672904 46.4024149856 0.0015155447 0.0018450000 0.0046807272 0.0000672900 
22.5514969371 1.6950629396 1.4132579357 100435.4663242076 42.2700606162 0.0018032275 0.0018450000 0.0036624055 0.0000696888 
19.5015416492 1.6368719633 1.4204628088 126570.1300375903 51.9430018495 0.0013951235 0.0018450000 0.0040014557 0.0000640738 
20.6681758400 1.7727157800 1.4643425956 174279.0371363962 112.4280464010 0.0017920642 0.0018450000 0.0040272544 0.0000320798 
19.3871479680 1.7818290249 1.4893405537 211200.8225424906 147.5070392935 0.0017864825 0.0018450000 0.0042096788 0.0000132753 
23.5143066675 1.6727413979 1.6644440056 121697.7674859684 92.9222410662 0.0019178864 0.0018450000 0.0059476597 0.0000463950 
19.8037486340 1.6671173956 1.6496435574 186513.2275809903 125.8178945987 0.0024223004 0.0018450000 0.0056698299 0.0000309650 
17.4419757917 1.7024386562 1.5686577779 82929.3418040547 51.0562762582 0.0025088509 0.0018450000 0.0050140794 0.0000595054 
20.1914572576 1.6262434069 1.5668302447 103661.6772550684 51.0562762582 0.0025088509 0.0018450000 0.0050140794 0.0000595054 
18.3652524313 1.7803231483 1.5706445199 82929.3418040547 63.8203453228 0.0025088509 0.0018450000 0.0050140794 0.0000595054 
20.1401132829 1.7151944058 1.5636115755 82929.3418040547 51.0562762582 0.0031360636 0.0018450000 0.0050140794 0.0000595054 
17.5236876521 1.7052398957 1.5631072243 82929.3418040547 51.0562762582 0.0025088509 0.0018450000 0.0050140794 0.0000743817 
20.7808605850 1.6331120744 1.6093388897 91222.2759844602 56.1619038840 0.0018816382 0.0018450000 0.0055154873 0.0000654559 
17.9885814736 1.7101012741 1.4980104556 130091.9232244925 80.0839888182 0.0015936359 0.0018450000 0.0045745422 0.0000666146 
18.4485977085 1.6389826575 1.4961848485 162614.9040306156 80.0839888182 0.0015936359 0.0018450000 0.0045745422 0.0000666146 
21.4012968806 1.7816625741 1.4999830124 130091.9232244925 100.1049860228 0.0015936359 0.0018450000 0.0045745422 0.0000666146 
17.2295584693 1.7265028332 1.5161225482 130091.9232244925 80.0839888182 0.0019920448 0.0018450000 0.0045745422 0.0000666146 
18.2437039764 1.7126930767 1.4926361837 130091.9232244925 80.0839888182 0.0015936359 0.0018450000 0.0045745422 0.0000832683 
23.5471224930 1.8083489048 1.5558777268 97568.9424183693 88.0923877000 0.0017529994 0.0018450000 0.0050319964 0.0000732761 
19.9844767525 1.6163490832 1.5707959024 117082.7309020432 63.2663511664 0.0018167449 0.0018450000 0.0052149781 0.0000759407 
22.1848587324 1.5639918050 1.5250591149 157411.2271016359 65.3485348757 0.0016828795 0.0018450000 0.0048307166 0.0000703450 
17.9757763327 1.6662535093 1.4818674600 165997.2940344524 86.4586743281 0.0015515639 0.0018450000 0.0044537743 0.0000648560 
18.7885653812 1.6925206871 1.4330730859 190454.5756006569 98.0548359090 0.0014189734 0.0018450000 0.0040731724 0.0000593137 
19.9844767525 1.6163490832 1.5707959024 117082.7309020432 63.2663511664 0.0018167449 0.0018450000 0.0052149781 0.0000759407 
22.1168884335 1.5963037213 1.6122064495 92625.4493358387 51.6701895855 0.0019493354 0.0018450000 0.0055955800 0.0000814830 
23.1736763008 1.6544095783 1.4255973849 163906.0211570525 60.2728058246 0.0021098627 0.0018450000 0.0040910534 0.0001842147 
19.5015416492 1.6368719633 1.4204628140 126570.1300375903 51.9430018495 0.0013951235 0.0018450000 0.0040014557 0.0000640738 
21.8675488066 1.5803214359 1.4192271223 158212.6625469879 51.9430018495 0.0013951235 0.0018450000 0.0040014557 0.0000640738 
19.2220159691 1.6979685928 1.4218545198 126570.1300375903 64.9287523119 0.0013951235 0.0018450000 0.0040014557 0.0000640738 
19.2688051335 1.6539725332 1.4469489778 126570.1300375903 51.9430018495 0.0017439044 0.0018450000 0.0040014557 0.0000640738 
19.4933572204 1.6408150879 1.4154196114 126570.1300375903 51.9430018495 0.0013951235 0.0018450000 0.0040014557 0.0000800922 
19.9588514636 1.6015656568 1.4715698589 139227.1430413494 57.1373020345 0.0015346359 0.0018450000 0.0044016012 0.0000704812 
20.7713231151 1.5836429192 1.4956882114 145555.6495432289 59.7344521270 0.0016043920 0.0018450000 0.0046016740 0.0000736849 
21.1349561035 1.5773078462 1.5309754984 152137.2963051836 62.4354882231 0.0019280607 0.0018450000 0.0048097497 0.0000770167 
22.7296956091 1.6472625642 1.3963488879 150781.4307374277 49.9001302934 0.0016806966 0.0018450000 0.0036030949 0.0000826684 
22.7296956091 1.6472625642 1.3963488879 150781.4307374277 49.9001302934 0.0016806966 0.0018450000 0.0036030949 0.0000826684 
19.5400911781 1.7058998373 1.5970275683 90665.1264799152 58.6434905319 0.0030925123 0.0018450000 0.0053233569 0.0000588114 
23.1935257258 1.6245521047 1.5951243827 113331.4080998940 58.6434905319 0.0030925123 0.0018450000 0.0053233569 0.0000588114 
19.6701690541 1.7891056613 1.5990899947 90665.1264799152 73.3043631649 0.0030925123 0.0018450000 0.0053233569 0.0000588114 
23.4863093267 1.7177446949 1.5865680128 90665.1264799152 58.6434905319 0.0038656404 0.0018450000 0.0053233569 0.0000588114 
19.5396357986 1.7088182838 1.5913652673 90665.1264799152 58.6434905319 0.0030925123 0.0018450000 0.0053233569 0.0000735143 
23.4400839312 1.6601783593 1.6546822630 99731.6391279067 64.5078395851 0.0034017636 0.0018450000 0.0058556925 0.0000441086 
21.7917759971 1.6732442101 1.6406947149 127801.5622860883 82.6638642538 0.0032459010 0.0018450000 0.0056406289 0.0000287000 
20.4965123182 1.7169084787 1.5916504860 146369.7801891749 94.6740511148 0.0033225953 0.0018450000 0.0051338453 0.0000136442 
20.8171770722 1.6533530680 1.6512415976 131043.7472090101 84.7609554752 0.0026885065 0.0018450000 0.0057777586 0.0000518011 
19.4051041421 1.6586315776 1.6284357794 144433.1730875639 93.4214261570 0.0022545652 0.0018450000 0.0056057077 0.0000629988 
17.9900844254 1.6463130754 1.5572436263 176151.2056223012 94.2328869259 0.0020045133 0.0018450000 0.0048724322 0.0000367103 
22.0978952156 1.6625129002 1.3781280923 208014.4300159044 104.9903662590 0.0010894122 0.0018450000 0.0040081671 0.0000344814 
18.8555307684 1.6653899137 1.5073083360 149525.3058465267 71.6062929872 0.0023114653 0.0018450000 0.0045503902 0.0000893970 
19.2622501666 1.6365831779 1.4535783982 151103.0686752026 60.0724139234 0.0018059003 0.0018450000 0.0042586627 0.0001272734 
17.9900844179 1.6463130753 1.5572436263 176151.2056223012 94.2328869259 0.0020045133 0.0018450000 0.0048724322 0.0000367103 
18.8555307684 1.6653899137 1.5073083360 149525.3058465266 71.6062929872 0.0023114653 0.0018450000 0.0045503902 0.0000893970 
19.0997008594 1.6139250340 1.4789609050 149289.9500823707 65.9301262194 0.0015763623 0.0018450000 0.0046485240 0.0001297528 
18.3907092716 1.7072597351 1.4741272804 196684.1850706423 115.2665150825 0.0015415152 0.0018450000 0.0044376808 0.0000844428 
22.2057931612 1.7876124172 1.6622801723 83855.1856952854 72.7884811028 0.0038954706 0.0018450000 0.0058468129 0.0000083436 
19.5597159701 1.7981807960 1.6402160315 64920.9184746069 57.0808404523 0.0030806302 0.0018450000 0.0055951507 0.0000267450 
19.7122018469 1.7077203339 1.6391813684 81151.1480932587 57.0808404523 0.0030806302 0.0018450000 0.0055951507 0.0000267450 
22.2489935779 1.8129138365 1.6292618078 64920.9184746069 57.0808404523 0.0038507877 0.0018450000 0.0055951507 0.0000267450 
19.6699045273 1.7989006453 1.6377462128 64920.9184746069 57.0808404523 0.0030806302 0.0018450000 0.0055951507 0.0000334313 
19.8292695674 1.8210140107 1.5838101684 74009.8470610519 65.0721581156 0.0024336978 0.0018450000 0.0050356356 0.0000304893 
22.4438627814 1.8156455650 1.5383595731 78554.3113542744 69.0678169473 0.0017251529 0.0018450000 0.0047558781 0.0000323615 
23.4097081697 1.8448654349 1.5563523356 77645.4184956299 68.2686851809 0.0029450824 0.0018450000 0.0048118296 0.0000319871 
20.6498460814 1.7691041491 1.6822034776 58558.6684640955 51.4869180880 0.0031484040 0.0018450000 0.0059868112 0.0000241240 
22.2079380106 1.8022322989 1.6458447285 62376.0184704024 54.8432715066 0.0038778973 0.0018450000 0.0057518149 0.0000256966 
19.6699045273 1.7989006453 1.6377462128 64920.9184746069 57.0808404523 0.0030806302 0.0018450000 0.0055951507 0.0000334313 
20.6498460814 1.7691041491 1.6822034776 58558.6684640955 51.4869180880 0.0031484040 0.0018450000 0.0059868112 0.0000241240 
23.4435923396 1.6305703841 1.6751677786 67222.1313192253 42.6648687050 0.0028509088 0.0018450000 0.0058851138 0.0000199905 
19.9089555507 1.7738998684 1.5200856568 185681.1639898170 134.6006128141 0.0020698344 0.0018450000 0.0047079962 0.0001067638 
17.4293656265 1.7051523433 1.5168977893 232101.4549872713 134.6006128141 0.0020698344 0.0018450000 0.0047079962 0.0001067638 
21.6339097432 1.7860922309 1.5225402037 185681.1639898170 134.6006128141 0.0025872930 0.0018450000 0.0047079962 0.0001067638 
20.9244555647 1.6780749311 1.6382508382 185681.1639898170 134.6006128141 0.0020698344 0.0018450000 0.0058849952 0.0001067638 
20.9998741981 1.7754698687 1.5118068175 185681.1639898170 134.6006128141 0.0020698344 0.0018450000 0.0047079962 0.0001334548 
21.4346267420 1.7153180435 1.5395775382 204249.2803887987 148.0606740955 0.0015523758 0.0018450000 0.0051787958 0.0001174402 
20.8077169523 1.5911845133 1.5688326953 211676.5269483914 106.3344841231 0.0018628510 0.0018450000 0.0053671156 0.0001217108 
22.8333191878 1.6000435630 1.6056117243 222074.6721318211 128.6781858503 0.0017800576 0.0018450000 0.0056307634 0.0000903222 
19.9089555507 1.7738998684 1.5200856568 185681.1639898170 134.6006128141 0.0020698344 0.0018450000 0.0047079962 0.0001067638 
22.0167949205 1.5765315517 1.5915455658 220200.6292799047 105.2494955034 0.0023272225 0.0018450000 0.0055832466 0.0001374250 
21.0524873494 1.6242529679 1.4664521205 257106.9382915722 129.8072976277 0.0013479517 0.0018450000 0.0048241374 0.0001532975 
20.4218121997 1.5736107620 1.4433165523 164577.5077341788 59.0073385678 0.0015150245 0.0018450000 0.0047655399 0.0002428332 
22.4594864988 1.5255954078 1.4388467244 205721.8846677235 59.0073385678 0.0015150245 0.0018450000 0.0047655399 0.0002428332 
19.6228942664 1.6275219215 1.4484168041 164577.5077341788 73.7591732098 0.0015150245 0.0018450000 0.0047655399 0.0002428332 
19.8950171972 1.5923517426 1.4630004875 164577.5077341788 59.0073385678 0.0018937806 0.0018450000 0.0047655399 0.0002428332 
20.4209876764 1.5875872231 1.4243743162 164577.5077341788 59.0073385678 0.0015150245 0.0018450000 0.0047655399 0.0003035415 
20.5640093786 1.5956553624 1.4729459497 166881.5928424572 59.8334413078 0.0021513348 0.0018450000 0.0048322575 0.0002462329 
20.8466465546 1.6082184226 1.4634672958 206548.9054243561 73.6525536824 0.0021548858 0.0018450000 0.0046124417 0.0002156828 
22.2612365518 1.5676378246 1.4043892415 295841.6524952101 76.9187951102 0.0015900389 0.0018450000 0.0041040745 0.0001830599 
22.2612365518 1.5676378246 1.4043892415 295841.6524952101 76.9187951102 0.0015900389 0.0018450000 0.0041040745 0.0001830599 
20.8466465546 1.6082184226 1.4634672958 206548.9054243562 73.6525536824 0.0021548858 0.0018450000 0.0046124417 0.0002156828 
20.6681758400 1.7727157800 1.4643425956 174279.0371363962 112.4280464010 0.0017920642 0.0018450000 0.0040272544 0.0000320798 
18.3037940531 1.7090548581 1.4635017019 217848.7964204953 112.4280464010 0.0017920642 0.0018450000 0.0040272544 0.0000320798 
22.9242512397 1.7822791139 1.4738611618 174279.0371363962 112.4280464010 0.0022400802 0.0018450000 0.0040272544 0.0000320798 
17.9585855514 1.6861461917 1.5692574234 174279.0371363962 112.4280464010 0.0017920642 0.0018450000 0.0050340680 0.0000320798 
21.0496325433 1.7732359490 1.4619204289 174279.0371363962 112.4280464010 0.0017920642 0.0018450000 0.0040272544 0.0000400998 
21.7232117029 1.5791789077 1.5511120198 188221.3601073080 82.0724738728 0.0019354293 0.0018450000 0.0048327053 0.0000346462 
18.3037940531 1.7090548581 1.4635017019 217848.7964204953 112.4280464010 0.0017920642 0.0018450000 0.0040272544 0.0000320798 
22.9163307230 1.6396861163 1.4960041871 221645.1236575990 128.8670774724 0.0012934815 0.0018450000 0.0047781666 0.0000270042 
21.0365193734 1.6538379277 1.4818080189 321693.9784187648 133.4586680024 0.0022674053 0.0018450000 0.0040806163 0.0000218736 
20.7187536366 1.6086893405 1.5650997166 80466.3758621107 37.7985125964 0.0022921300 0.0018450000 0.0048863236 0.0000294892 
17.1294594990 1.6853530487 1.5659936404 80466.3758621107 47.2481407455 0.0022921300 0.0018450000 0.0048863236 0.0000294892 
22.8478263066 1.6225040957 1.5632471084 80466.3758621107 37.7985125964 0.0028651624 0.0018450000 0.0048863236 0.0000294892 
20.4756496325 1.6110496873 1.5620520119 80466.3758621107 37.7985125964 0.0022921300 0.0018450000 0.0048863236 0.0000368615 
17.7017705506 1.7065364247 1.6178631179 60349.7818965830 41.5783638560 0.0025213429 0.0018450000 0.0053749560 0.0000324381 
22.5914042537 1.6367047419 1.5010292940 102996.9611035017 42.0319460072 0.0025488485 0.0018450000 0.0042608742 0.0000224708 
22.5914695706 1.7528210124 1.4823095422 96498.4708396375 55.7035119810 0.0025936273 0.0018450000 0.0040727040 0.0000202732 
23.0851791904 1.6386751363 1.5322544306 966138.7706997987 511.2198973156 0.0029452233 0.0018450000 0.0061721199 0.0004504250 
21.2260671445 1.5992745153 1.5834575386 158771.1562543599 76.9755787896 0.0022876878 0.0018450000 0.0051069536 0.0000414944 
17.4374947918 1.6782005396 1.5847726956 158771.1562543599 96.2194734871 0.0022876878 0.0018450000 0.0051069536 0.0000414944 
22.8986617527 1.6139417479 1.5817833969 158771.1562543599 76.9755787896 0.0028596098 0.0018450000 0.0051069536 0.0000414944 
20.8452526011 1.6026191515 1.5790979345 158771.1562543599 76.9755787896 0.0022876878 0.0018450000 0.0051069536 0.0000518679 
19.6313914970 1.7011100326 1.4663342875 180999.1181299703 87.7521598202 0.0020589190 0.0018450000 0.0040344934 0.0000473036 
17.7065007662 1.6585540522 1.5066287131 194335.8952553365 94.2181084385 0.0019216578 0.0018450000 0.0044124079 0.0000362661 
17.9480749938 1.6850208489 1.4660704185 212118.2647558247 102.8393732630 0.0017386427 0.0018450000 0.0040651351 0.0000284651 
23.5427758673 1.8073753347 1.4751149930 132765.6785128128 101.7062769786 0.0017060350 0.0018450000 0.0042246174 0.0000544612 
17.4374947914 1.6782005396 1.5847726956 158771.1562543600 96.2194734871 0.0022876878 0.0018450000 0.0051069536 0.0000414944 
21.1751697227 1.6428708831 1.3757410446 278059.5255306888 120.2039836791 0.0011464236 0.0018450000 0.0038149080 0.0000221112 
23.0810355931 1.6821859114 1.2993344438 336761.3662185231 136.7327203938 0.0010468908 0.0018450000 0.0033171613 0.0000455390 
23.5532614586 1.5395837222 1.4404012882 999997.9194121887 309.9686019952 0.0020859929 0.0018450000 0.0060204780 0.0006314052 
17.4374947914 1.6782005396 1.5847726956 158771.1562543600 96.2194734871 0.0022876878 0.0018450000 0.0051069536 0.0000414944 
21.2260671353 1.5992745154 1.5834575387 198463.9453179500 96.2194734871 0.0022876878 0.0018450000 0.0051069536 0.0000414944 
17.2594769674 1.7595749392 1.5862027822 158771.1562543600 120.2743418588 0.0022876878 0.0018450000 0.0051069536 0.0000414944 
18.9120451975 1.6928034070 1.5830717138 158771.1562543600 96.2194734871 0.0028596098 0.0018450000 0.0051069536 0.0000414944 
17.3531362436 1.6805452083 1.5807278393 158771.1562543600 96.2194734871 0.0022876878 0.0018450000 0.0051069536 0.0000518679 
21.2352864392 1.8009645439 1.5028806101 151785.2253791682 115.0784902905 0.0019353839 0.0018450000 0.0043919801 0.0000496273 
23.6282913510 1.7544924353 1.6424000805 125365.7049784427 112.9231740844 0.0018612628 0.0018450000 0.0057504298 0.0000486978 
18.7466306029 1.7227985053 1.4817112174 194300.3305163357 106.1123748731 0.0020617009 0.0018450000 0.0041701341 0.0000457606 
23.6282913509 1.7544924353 1.6424000805 125365.7049784427 112.9231740844 0.0018612628 0.0018450000 0.0057504298 0.0000486978 
18.2136954774 1.6628045551 1.5669366484 152477.6200407473 91.7625258947 0.0018268179 0.0018450000 0.0050868200 0.0000559211 
21.0780461273 1.5872947447 1.5688407587 154950.0806960952 72.8950109873 0.0020078740 0.0018450000 0.0050947296 0.0000632204 
16.8055182789 1.7107854980 1.5370588418 130586.8606653654 79.1845734538 0.0021176357 0.0018450000 0.0047397393 0.0000618697 
23.2355943267 1.6433817428 1.6818313778 120272.6790880138 84.9122752829 0.0021857604 0.0018450000 0.0060504353 0.0000454694 
19.2611783454 1.7256295574 1.6126138063 114617.7206437854 88.4558138069 0.0019194705 0.0018450000 0.0054115262 0.0000377113 
21.3241901142 1.8187667872 1.6528143935 93769.4336958553 92.1971304685 0.0024029024 0.0018450000 0.0056338306 0.0000169939 
23.1149217804 1.7238761157 1.6075697118 121401.5559062623 99.1351639055 0.0016877322 0.0018450000 0.0055840928 0.0000694565 
20.4226499399 1.8122921641 1.5921277461 107903.1048039535 92.3125061543 0.0029562812 0.0018450000 0.0052438804 0.0000609094 
17.3023557511 1.6806088299 1.5450519505 120337.9425706436 68.0941560004 0.0022230944 0.0018450000 0.0049299696 0.0000950541 
20.3085046919 1.6656760782 1.4590696521 126491.2742342905 53.8233071870 0.0020998300 0.0018450000 0.0042143285 0.0001223829 
21.6371845366 1.7803293807 1.6501173479 64096.5368725847 58.3649379235 0.0025807286 0.0018450000 0.0059524256 0.0001147418 
18.2779684793 1.7455420221 1.6050649321 95007.2191425030 73.6841698084 0.0022154081 0.0018450000 0.0054128422 0.0000764668 
22.1261204255 1.8329295883 1.6447616719 74222.4933150955 73.4813208938 0.0028737176 0.0018450000 0.0057199668 0.0000598605 
18.2779684793 1.7455420221 1.6050649321 95007.2191425031 73.6841698084 0.0022154081 0.0018450000 0.0054128422 0.0000764668 
22.4241036376 1.6808212930 1.3449377756 201022.7473351117 100.3484958581 0.0010471955 0.0018450000 0.0038142623 0.0000517688 
19.3400621342 1.7884054154 1.5595313651 99446.1642042980 80.0385850454 0.0021013356 0.0018450000 0.0049630163 0.0000708867 
17.3023557511 1.6806088299 1.5450519505 120337.9425706436 68.0941560004 0.0022230944 0.0018450000 0.0049299696 0.0000950541 
22.8376282592 1.6645017012 1.5112964924 103971.3837977016 48.9515114204 0.0030391173 0.0018450000 0.0047327663 0.0001193287 
18.3644065897 1.6847331646 1.5062318924 134566.1720503672 68.8019548927 0.0022672242 0.0018450000 0.0045362778 0.0000896583 
22.8376282531 1.6645017014 1.5112964924 103971.3837977016 48.9515114204 0.0030391173 0.0018450000 0.0047327663 0.0001193287 
19.2917291243 1.6345006344 1.4465921442 167751.2687403140 75.6835554842 0.0014036494 0.0018450000 0.0042802806 0.0000726536 
19.8983021791 1.6650931340 1.4165307475 180947.3373520687 73.5907375787 0.0015745956 0.0018450000 0.0038176392 0.0000703594 
20.2328678431 1.6233165581 1.4412392575 215727.5695327457 78.0992976052 0.0016882693 0.0018450000 0.0039589686 0.0000579400 
19.9838431409 1.6705689404 1.3973563103 207549.7838476793 86.1417776268 0.0014057658 0.0018450000 0.0036696788 0.0000361123 
19.1422877873 1.6569362935 1.5071003296 183232.7744953404 84.0053314928 0.0021929385 0.0018450000 0.0042854367 0.0000118614 
19.6449859139 1.7427323333 1.4920233179 161311.7493597043 95.8864031455 0.0022453804 0.0018450000 0.0043265569 0.0000721444 
22.9247457080 1.5895863507 1.6080402087 125157.7843442702 62.1322664299 0.0024826618 0.0018450000 0.0053146846 0.0000366686 
22.2851187379 1.6983122045 1.7062408157 62852.9212801323 50.1731087489 0.0027609628 0.0018450000 0.0062203944 0.0000348786 
22.8690390693 1.7055615732 1.4316423017 217210.0734256121 96.3190712494 0.0020247993 0.0018450000 0.0036916030 0.0000404762 
22.3505551136 1.6357484424 1.3440076879 194475.3962375646 62.2591817001 0.0012645417 0.0018450000 0.0034960195 0.0000950053 
21.4307608329 1.5822639201 1.4753725098 66509.3898570184 22.4694415610 0.0019065367 0.0018450000 0.0043492077 0.0000955079 
22.6830362104 1.5765131256 1.4146257008 242123.7769659007 66.4418227608 0.0015980769 0.0018450000 0.0038978734 0.0000971628 
21.5786646297 1.7031759101 1.3885188209 130758.6291829335 57.0910548266 0.0014759161 0.0018450000 0.0034809535 0.0000250691 
22.5019439950 1.7682056783 1.4504843270 93651.5586840078 68.6248168034 0.0012932490 0.0018450000 0.0042874968 0.0000205333 
18.4422924846 1.6922214630 1.4478777494 167412.4892661430 81.3637467374 0.0016461474 0.0018450000 0.0039987959 0.0000475422 
23.6309159846 1.6236860384 1.5487571446 155567.6468900816 70.8315662612 0.0030587582 0.0018450000 0.0049492473 0.0000761380 
21.0239152806 1.7806593838 1.5402957299 77867.2684688161 54.7702371811 0.0030553875 0.0018450000 0.0046786929 0.0000309376 
19.9190082051 1.7900879546 1.5562113513 101687.8271808772 80.4980616158 0.0023645828 0.0018450000 0.0050000909 0.0000991943 
20.1571373875 1.5967063317 1.5581156549 229473.9809833304 108.2290152612 0.0020003258 0.0018450000 0.0050700798 0.0000830787 
19.0657156914 1.6835143078 1.4228797795 251500.7147320712 126.3726028751 0.0013418746 0.0018450000 0.0040159937 0.0000429868 
21.4430216859 1.6177044533 1.5910643155 246769.9691795810 126.2751869611 0.0027349164 0.0018450000 0.0053544957 0.0000842776 
22.6389018819 1.5767314678 1.6132581378 277510.7360454863 143.5789255090 0.0021556560 0.0018450000 0.0057187548 0.0001168116 
23.4419407320 1.5723833702 1.4599763935 258599.1658929079 110.8290642562 0.0012865237 0.0018450000 0.0046345602 0.0000853668 
20.3528418773 1.6813442300 1.3953899256 231585.1778362493 96.6253174062 0.0014349568 0.0018450000 0.0035459627 0.0000111764 
21.8412563120 1.5857728084 1.4486406936 198107.0927849156 80.4541283160 0.0013338529 0.0018450000 0.0043733950 0.0000647642 
18.4018595649 1.7251125174 1.5226810599 71890.1873714569 42.7569726539 0.0024523374 0.0018450000 0.0046203414 0.0000730118 
19.0573937032 1.6523495386 1.5840220249 95199.6796850515 58.2041137409 0.0019638520 0.0018450000 0.0054969056 0.0001329984 
20.0695189748 1.7687238520 1.6006085747 49448.5589904548 40.8752422811 0.0023403185 0.0018450000 0.0055463592 0.0001334606 
21.3446101808 1.5736990152 1.5182493743 125586.5644226479 48.7620816958 0.0019150814 0.0018450000 0.0047045484 0.0000801760 
19.4120259902 1.7675846547 1.5098054259 44107.1218799381 30.8315935992 0.0019710050 0.0018450000 0.0045770244 0.0000892201 
16.9492903608 1.6912977819 1.5264986973 144100.3394900752 82.5496475241 0.0019745106 0.0018450000 0.0047344925 0.0000806261 
17.0643461539 1.6749848125 1.5358274246 194096.9482951438 108.4086744865 0.0019762634 0.0018450000 0.0048132266 0.0000763291 
19.4120259902 1.7675846547 1.5098054259 44107.1218799381 30.8315935992 0.0019710050 0.0018450000 0.0045770244 0.0000892201 
19.8801370860 1.6482850016 1.5503437363 94959.9269486060 56.7196811096 0.0016671509 0.0018450000 0.0052999159 0.0001355139 
18.4275341913 1.7008013445 1.5213715322 39269.8513064239 21.5491385749 0.0024507751 0.0018450000 0.0046054361 0.0000702600 
17.4135401849 1.6735600759 1.5059379582 108621.3302390157 59.0491857710 0.0017182980 0.0018450000 0.0046357588 0.0000815031 
18.3199294531 1.6487081883 1.5016640786 140878.4344185545 73.1579818569 0.0015919444 0.0018450000 0.0046651260 0.0000776446 
19.7442284336 1.6049987801 1.5031461105 182697.0184306274 73.4348613809 0.0020759603 0.0018450000 0.0046905069 0.0001267315 
19.6015039152 1.5938315612 1.4920567726 254410.6019927291 99.3777227839 0.0018885529 0.0018450000 0.0047330423 0.0001549673 
23.0203648000 1.8219013862 1.5373107539 78115.4276516820 64.9526671117 0.0025050157 0.0018450000 0.0047718703 0.0000872336 
21.3210874836 1.7043740476 1.5360449071 89416.4902712402 50.9633954405 0.0031313276 0.0018450000 0.0049579293 0.0001174213 
23.0203648000 1.8219013862 1.5373107539 78115.4276516820 64.9526671117 0.0025050157 0.0018450000 0.0047718703 0.0000872336 
18.2224168847 1.6812679688 1.5805675738 105339.8913398317 68.2488404297 0.0019667521 0.0018450000 0.0053424940 0.0001042452 
23.0203648001 1.8219013862 1.5373107539 78115.4276516820 64.9526671117 0.0025050157 0.0018450000 0.0047718703 0.0000872336 
18.3610547708 1.6738013479 1.5906823368 133006.2168892568 83.1704514966 0.0023755994 0.0018450000 0.0055421060 0.0001434573 
18.3710623502 1.6962153575 1.5477775245 159723.0039197013 94.6280497118 0.0025464268 0.0018450000 0.0051341226 0.0001482449 
23.6670616283 1.6908543642 1.6796204011 112835.5226843026 90.7301901097 0.0024030052 0.0018450000 0.0064813076 0.0001683793 
21.0941635957 1.7027160612 1.6536176698 139418.2585821094 107.7158599190 0.0024723253 0.0018450000 0.0061537396 0.0001498484 
19.6973711122 1.7636535753 1.5606667097 153727.2484328343 111.4472970208 0.0028060787 0.0018450000 0.0051414936 0.0001198823 
23.1416414840 1.6425004338 1.6644851103 122401.1830828428 82.1973324062 0.0029036697 0.0018450000 0.0064740651 0.0001853038 
23.3676815454 1.8435503918 1.5718511439 96627.0867222941 90.0219139420 0.0025435354 0.0018450000 0.0050503700 0.0000731453 
21.8219930790 1.6493358422 1.6149302072 119393.7306829745 71.6440755920 0.0031465267 0.0018450000 0.0059374986 0.0001656642 
21.0941635957 1.7027160612 1.6536176698 139418.2585821094 107.7158599190 0.0024723253 0.0018450000 0.0061537396 0.0001498484 
21.2300516091 1.6214520075 1.6163609224 152350.6614165329 92.2054574106 0.0019811115 0.0018450000 0.0057358555 0.0001109385 
22.6843655401 1.5518686530 1.5291841332 194925.8382154041 78.9849022677 0.0017076566 0.0018450000 0.0049654591 0.0000968940 
23.4001018567 1.6098283942 1.4881181484 124989.9836816416 45.0927529534 0.0025274529 0.0018450000 0.0043919584 0.0000912036 
18.7012158844 1.7445834608 1.6157683706 110828.3168836167 85.4222843298 0.0026332241 0.0018450000 0.0056076226 0.0001036088 
17.4639592531 1.6907226645 1.5739286357 159171.5686579861 102.7119564710 0.0019388736 0.0018450000 0.0051119207 0.0000566868 
17.4639615757 1.6907226737 1.5739286357 159171.5686579861 102.7119564710 0.0019388736 0.0018450000 0.0051119207 0.0000566868 
23.1809558926 1.7495117076 1.5266832366 112418.9049207925 70.9590377484 0.0033581841 0.0018450000 0.0047632205 0.0000838192 
19.1265286279 1.6280946052 1.5474697799 129581.4348172416 67.4128202602 0.0017581807 0.0018450000 0.0048084552 0.0000211370 
23.1809558927 1.7495117076 1.5266832366 112418.9049207925 70.9590377484 0.0033581841 0.0018450000 0.0047632205 0.0000838192 
18.8305285277 1.6741589213 1.4526806567 142748.7749599260 64.2601392103 0.0017788058 0.0018450000 0.0040843539 0.0000786467 
22.9259458466 1.6394900523 1.6528291539 48002.1974465673 29.3278598205 0.0030047401 0.0018450000 0.0056197433 0.0000022776 
21.9457189905 1.5866103396 1.6073574287 63966.3457784873 32.8902548722 0.0022083743 0.0018450000 0.0055414175 0.0000902719 
22.0199817027 1.7872535963 1.6794359736 47621.0434747555 45.2428650192 0.0027049277 0.0018450000 0.0060735594 0.0000687433 
22.0199817027 1.7872535963 1.6794359736 47621.0434747555 45.2428650192 0.0027049277 0.0018450000 0.0060735594 0.0000687433 
19.7953290864 1.7782203711 1.6164808272 98571.4178981694 78.9966440617 0.0032997940 0.0018450000 0.0054574716 0.0000421895 
19.1657990361 1.7434215929 1.5704782926 83336.3855652575 63.7381996476 0.0017806015 0.0018450000 0.0051272127 0.0000572159 
19.1657990361 1.7434215929 1.5704782926 83336.3855652575 63.7381996476 0.0017806015 0.0018450000 0.0051272127 0.0000572159 
21.3679513831 1.6135658758 1.6283126643 108954.7698301161 62.3494847278 0.0022381898 0.0018450000 0.0055083774 0.0000363963 
22.5144108418 1.7433298784 1.3918521434 95844.8811415415 54.9635862421 0.0013246767 0.0018450000 0.0038043275 0.0000738678 
18.4382390411 1.6576951868 1.5373248741 123165.4611211112 62.0284856164 0.0023450074 0.0018450000 0.0047261852 0.0000586451 
21.8428176047 1.6346495657 1.5147324513 143079.9988990381 61.1736286009 0.0026272103 0.0018450000 0.0045256714 0.0000593598 
17.9265802651 1.7390342440 1.6273941623 145759.7160800702 112.3494197523 0.0024448828 0.0018450000 0.0054992019 0.0000437016 
20.2634480877 1.7580365498 1.6719985221 157056.8435595498 137.5098868203 0.0024948205 0.0018450000 0.0058857103 0.0000362299 
20.9713018494 1.7975243777 1.5354872705 174692.3858710470 132.0283946508 0.0026343776 0.0018450000 0.0047133395 0.0000688726 
17.9265802651 1.7390342440 1.6273941623 145759.7160800703 112.3494197523 0.0024448828 0.0018450000 0.0054992019 0.0000437016 
17.0682229104 1.7265928439 1.5531619067 207916.9371065074 140.3098205195 0.0019826675 0.0018450000 0.0049268018 0.0000660315 
17.7857481513 1.7285863403 1.5113405250 238995.5476197259 154.2900209031 0.0017515598 0.0018450000 0.0046406018 0.0000771964 
22.5183180628 1.6720140305 1.6956542752 185345.1422539481 138.9560746606 0.0026100572 0.0018450000 0.0062257071 0.0000616803 
17.9670146939 1.7594056007 1.5403164396 193951.7252069330 137.7391491826 0.0021125508 0.0018450000 0.0048013176 0.0000750172 
18.4370060444 1.7022921315 1.5773585212 150067.2552464104 92.6345125454 0.0027960969 0.0018450000 0.0050852250 0.0000521209 
19.6425341150 1.6927768769 1.5697225059 145220.2294570033 84.7499422873 0.0029539326 0.0018450000 0.0049500511 0.0000301953 
20.7280178318 1.7515201172 1.6696695140 175809.0371317292 147.1950680774 0.0031431413 0.0018450000 0.0060267427 0.0000657933 
20.7280178318 1.7515201172 1.6696695140 175809.0371317292 147.1950680774 0.0031431413 0.0018450000 0.0060267427 0.0000657933 
21.0586725678 1.6804934058 1.6551750834 172278.2101706017 118.5632148817 0.0030611117 0.0018450000 0.0058810521 0.0000611714 
22.0541286643 1.6424126905 1.6707102589 201489.8404554898 135.4396998738 0.0024862121 0.0018450000 0.0060532120 0.0000757090 
19.3257046395 1.7115345636 1.6216899954 186155.9614432142 132.4337541174 0.0028755899 0.0018450000 0.0057571560 0.0001195721 
19.7342428135 1.6995304574 1.6241308915 195305.3766301794 142.6947209489 0.0023051771 0.0018450000 0.0058697851 0.0001487699 
21.8348834460 1.7329337313 1.6754383646 186788.3353560875 159.5082282753 0.0024586459 0.0018450000 0.0061618976 0.0001008307 
22.0488140546 1.7617553768 1.6615530673 165632.0423209072 136.5349757268 0.0037668315 0.0018450000 0.0059128058 0.0000327231 
19.1633889754 1.7352048756 1.5068968495 343749.3193189439 212.0982863179 0.0022333463 0.0018450000 0.0046639187 0.0001325479 
22.6150435678 1.6192720162 1.3592125160 279052.1078856156 81.0841413756 0.0013865614 0.0018450000 0.0036088210 0.0001297874 
19.9606963956 1.6010638995 1.4569836126 122000.8147857972 46.6863972860 0.0015564701 0.0018450000 0.0042789184 0.0000811023 
19.4601913372 1.6078394925 1.5574218258 195806.3788352809 96.1608874965 0.0019896087 0.0018450000 0.0051383904 0.0001026638 
21.8443978737 1.7741154701 1.6901836513 96142.4129405972 88.9289696046 0.0028949588 0.0018450000 0.0061687369 0.0000615697 
22.1795542511 1.8331638739 1.6177572590 91093.3859637851 88.6318937536 0.0025077230 0.0018450000 0.0054580806 0.0000646006 
18.8625305366 1.6654010754 1.6198243211 81414.7803982725 52.7098009489 0.0021937513 0.0018450000 0.0054915730 0.0000534490 
22.3825425998 1.5783363881 1.5927488310 117572.2467370082 59.0792004603 0.0019291546 0.0018450000 0.0053655485 0.0000681255 
18.3164715749 1.6626548135 1.6047078725 62647.4953660731 38.4375165408 0.0022505611 0.0018450000 0.0053081160 0.0000439506 
22.1795542511 1.8331638739 1.6177572590 91093.3859637851 88.6318937536 0.0025077230 0.0018450000 0.0054580806 0.0000646006 
21.3160068154 1.8318180810 1.6322143469 53047.4860301926 51.5524995402 0.0026697514 0.0018450000 0.0055305919 0.0000425992 
22.8821287191 1.6944497506 1.6855207113 217561.9709457103 170.8532139185 0.0028959134 0.0018450000 0.0064896362 0.0001484434 
22.8821287191 1.6944497506 1.6855207113 217561.9709457103 170.8532139185 0.0028959134 0.0018450000 0.0064896362 0.0001484434 
23.5781888745 1.7241808378 1.6999673401 190492.0415978949 162.9135107786 0.0030272352 0.0018450000 0.0065613850 0.0001321701 
21.3160068154 1.8318180810 1.6322143469 53047.4860301926 51.5524995402 0.0026697514 0.0018450000 0.0055305919 0.0000425992 
23.6280755387 1.7282869666 1.6563887958 351922.0048397573 287.0040553026 0.0033195391 0.0018450000 0.0065490327 0.0002301969 
20.1052726096 1.6553778597 1.5505512751 311214.3259539199 189.9418899280 0.0017996331 0.0018450000 0.0055763006 0.0002313876 
23.0289319087 1.7800349465 1.5324901917 312260.1590075711 238.8085470648 0.0024833218 0.0018450000 0.0051291652 0.0002132641 
23.3927406638 1.5878612251 1.6309361090 687957.3010055542 393.2189839733 0.0019907201 0.0018450000 0.0058228545 0.0000949186 
23.3927406621 1.5878612251 1.6309361090 687957.3010055542 393.2189839733 0.0019907201 0.0018450000 0.0058228545 0.0000949186 
17.9480749938 1.6850208489 1.4660704185 212118.2647558247 102.8393732630 0.0017386427 0.0018450000 0.0040651351 0.0000284651 
19.8318226300 1.6226636568 1.4654103057 265147.8309447808 102.8393732630 0.0017386427 0.0018450000 0.0040651351 0.0000284651 
18.9620941498 1.7500452508 1.4668034771 212118.2647558247 128.5492165787 0.0017386427 0.0018450000 0.0040651351 0.0000284651 
19.5922247116 1.6977673082 1.4774929292 212118.2647558247 102.8393732630 0.0021733034 0.0018450000 0.0040651351 0.0000284651 
23.0264780558 1.5741304538 1.5715274623 212118.2647558247 102.8393732630 0.0017386427 0.0018450000 0.0050814189 0.0000284651 
18.0391998698 1.6864527715 1.4636735744 212118.2647558247 102.8393732630 0.0017386427 0.0018450000 0.0040651351 0.0000355814 
17.9480749938 1.6850208489 1.4660704185 212118.2647558247 102.8393732630 0.0017386427 0.0018450000 0.0040651351 0.0000284651 
20.4732160072 1.6035575135 1.5667081906 198846.4410212411 96.9309896456 0.0019645226 0.0018450000 0.0049089594 0.0000192080 
19.3293897391 1.8045898736 1.5496698574 131962.1541788231 102.5001250930 0.0025650614 0.0018450000 0.0046640593 0.0000114759 
20.8001241164 1.6860320752 1.6093665111 175626.5728617740 109.0237520894 0.0031920101 0.0018450000 0.0052599228 0.0000074734 
17.7682923246 1.6698139499 1.5052511571 169609.7132374093 93.0816433887 0.0015967611 0.0018450000 0.0045322435 0.0000310199 
21.1981260482 1.6109776251 1.5708381360 210730.7619721644 99.9317955745 0.0024052769 0.0018450000 0.0048876043 0.0000170998 
20.8001241164 1.6860320752 1.6093665111 175626.5728617740 109.0237520894 0.0031920101 0.0018450000 0.0052599228 0.0000074734 
23.0276614331 1.6441706140 1.4249217434 222928.0983463204 75.4959589200 0.0019204257 0.0018450000 0.0036515561 0.0000382738 
16.7322530334 1.7291088173 1.5270678040 229508.3299415703 140.4114409366 0.0021281147 0.0018450000 0.0044657338 0.0000092655 
18.7991353293 1.7145712452 1.4936629252 303009.3109382101 192.4098491483 0.0015325381 0.0018450000 0.0046218688 0.0000802610 
16.4710365781 1.7300811252 1.5744028939 197613.9452986816 133.7720111051 0.0022734171 0.0018450000 0.0049271918 0.0000198291 
19.2424953006 1.7588967986 1.6542287359 181942.7857560564 155.4474068355 0.0023343819 0.0018450000 0.0056557372 0.0000174947 
21.6009431309 1.5987066692 1.6042796781 221875.6840782080 116.0836541095 0.0021039820 0.0018450000 0.0052351679 0.0000200014 
21.6009431309 1.5987066692 1.6042796781 221875.6840782080 116.0836541095 0.0021039820 0.0018450000 0.0052351679 0.0000200014 
21.8928679494 1.5983600797 1.4353119578 263149.3693303255 85.6034225822 0.0016088392 0.0018450000 0.0038266355 0.0000212818 
23.4646433628 1.7319645613 1.3895737798 259942.8970867999 123.7689378688 0.0015515008 0.0018450000 0.0033977419 0.0000134324 
20.0977580093 1.7527756390 1.6510373457 134002.2074373073 112.6535797209 0.0026414784 0.0018450000 0.0059113178 0.0000959410 
20.8883650594 1.6967169277 1.6793383911 110922.7346319900 83.4776630737 0.0028556499 0.0018450000 0.0060066321 0.0000421396 
23.3391468161 1.7656164908 1.7193919396 60650.6611461902 56.8209559465 0.0031657355 0.0018450000 0.0064108241 0.0000442443 
21.8042174270 1.6521512885 1.3702312634 172430.5776372479 59.9337066675 0.0013628753 0.0018450000 0.0033950299 0.0000161356 
21.8042168326 1.6521512932 1.3702312634 172430.5776372479 59.9337066675 0.0013628753 0.0018450000 0.0033950299 0.0000161356 
20.8883650594 1.6967169277 1.6793383911 110922.7346319900 83.4776630737 0.0028556499 0.0018450000 0.0060066321 0.0000421396 
20.8883650594 1.6967169277 1.6793383911 110922.7346319900 83.4776630737 0.0028556499 0.0018450000 0.0060066321 0.0000421396 
19.6063935593 1.8002167203 1.5880880582 139050.1072315784 113.5475720922 0.0029673922 0.0018450000 0.0051590777 0.0000452625 
18.8542277372 1.6796067980 1.6320213676 137952.0748065956 90.8742082342 0.0025849116 0.0018450000 0.0054652841 0.0000203328 
17.4841649672 1.7491026541 1.5365974451 177192.8650131652 114.3969092395 0.0024167029 0.0018450000 0.0045169547 0.0000034258 
22.6923401638 1.7767037767 1.4396312648 261229.2465698315 176.2596847691 0.0015131468 0.0018450000 0.0040498652 0.0000669211 
18.1137963459 1.6578246988 1.4879734550 208581.2351864078 106.3735136805 0.0015460032 0.0018450000 0.0043665165 0.0000193991 
22.8418239313 1.6770594597 1.4858854803 290949.9445175247 186.3279672503 0.0012546995 0.0018450000 0.0046855033 0.0000095421 
19.1210659542 1.7333826486 1.5202954723 318716.8461444458 225.0143164243 0.0015061264 0.0018450000 0.0046658346 0.0000052397 
20.4676339970 1.7222050921 1.4420109708 219249.1223064426 110.1093338451 0.0018410835 0.0018450000 0.0038042368 0.0000316239 
20.4676339970 1.7222050921 1.4420109708 219249.1223064426 110.1093338451 0.0018410835 0.0018450000 0.0038042368 0.0000316239 
18.9140371829 1.6667409529 1.4660153511 227507.2282846487 120.9674157811 0.0013953241 0.0018450000 0.0043538195 0.0000349842 
21.7934630556 1.7259377933 1.3750650919 249454.9095734907 141.0465354262 0.0011661191 0.0018450000 0.0038045255 0.0000385376 
16.8891584919 1.6882619002 1.5543155325 232213.6794875562 140.9680388957 0.0019220373 0.0018450000 0.0048582553 0.0000361781 
19.7318486505 1.6644157325 1.6432361672 204395.3827341779 134.6565584662 0.0025102323 0.0018450000 0.0056634476 0.0000443323 
17.1543327736 1.6773440361 1.5427734488 263712.5508740046 153.4811046119 0.0018039329 0.0018450000 0.0047230925 0.0000165665 
19.0742627861 1.6454552994 1.6053025186 270841.3715242615 159.6983892047 0.0021228398 0.0018450000 0.0051823760 0.0000055810 
18.7132954156 1.6461499278 1.4605359125 192320.2263107599 81.4085737879 0.0017023018 0.0018450000 0.0041059710 0.0000499760 
22.5861281214 1.5926154134 1.4187218568 156624.0640291376 45.3723083759 0.0016514863 0.0018450000 0.0037974103 0.0000666807 
20.4676339970 1.7222050921 1.4420109708 219249.1223064426 110.1093338451 0.0018410835 0.0018450000 0.0038042368 0.0000316239 
19.2425912360 1.7448081561 1.4825216634 336400.0893915920 229.0529876264 0.0014493616 0.0018450000 0.0043859649 0.0000152558 
20.7262221959 1.6201602601 1.5773288370 220357.6511195534 109.0100509351 0.0024320611 0.0018450000 0.0049325939 0.0000134036 
20.7262221960 1.6201602601 1.5773288370 220357.6511195534 109.0100509351 0.0024320611 0.0018450000 0.0049325939 0.0000134036 
22.6181035528 1.8088443861 1.4983024278 508108.8005875395 389.1240240464 0.0020229178 0.0018450000 0.0043503401 0.0000575546 
22.4813763419 1.8063168888 1.4971774092 516202.8349587265 383.1077304975 0.0021635417 0.0018450000 0.0042838039 0.0000446512 
20.2565851536 1.7388100151 1.6686088126 784872.1291896300 653.7417004274 0.0026144530 0.0018450000 0.0059772475 0.0000677030 
23.5980063797 1.5667646409 1.6026561155 435355.2967219484 219.5600563283 0.0019059534 0.0018450000 0.0054823386 0.0000708554 
22.7326890702 1.7738607804 1.4805426088 521136.7875716504 333.4487114731 0.0023454381 0.0018450000 0.0041962558 0.0000693760 
18.3890051681 1.7041995933 1.5280718555 812521.1064605232 529.1320100526 0.0015870279 0.0018450000 0.0047838343 0.0000392827 
18.9790816044 1.7298349923 1.4381569443 740426.4028776136 418.5911699103 0.0014879978 0.0018450000 0.0039423775 0.0000235118 
23.4744938498 1.7101939435 1.6616161337 452516.9773171623 343.7965031315 0.0036467034 0.0018450000 0.0063616016 0.0001503106 
21.2640034565 1.6854268876 1.4970705075 538733.7249778187 269.0364171428 0.0027138901 0.0018450000 0.0047257494 0.0001688953 
21.4687068605 1.7567559018 1.5190034289 637215.8945391930 412.1072291048 0.0028649303 0.0018450000 0.0046969900 0.0001036403 
20.6574011494 1.6338156776 1.5561771562 673378.3383335713 390.2266455418 0.0015914539 0.0018450000 0.0050680936 0.0000402943 
19.6089106208 1.7844456889 1.5115815048 782993.8741068454 557.8880035489 0.0021183051 0.0018450000 0.0044283972 0.0000446575 
22.0670562981 1.8220140418 1.6745124814 999999.6575968858 979.7272578998 0.0033527436 0.0018450000 0.0059711177 0.0000340307 
20.7389042507 1.7434727924 1.6862351635 999999.7885416811 856.7435327216 0.0027141875 0.0018450000 0.0060479866 0.0000411979 
18.4539523308 1.7532650966 1.5122494080 999999.6081290874 639.5615662234 0.0022334724 0.0018450000 0.0044442210 0.0000493921 
21.3102581586 1.6745806992 1.6572021093 999999.6415475432 680.2019565639 0.0030570026 0.0018450000 0.0058766205 0.0000550741 
19.6693870440 1.7480279859 1.4703325624 999999.4185074329 602.6860169610 0.0018618670 0.0018450000 0.0041735024 0.0000690186 
22.5084366631 1.6222884604 1.5327455637 999999.6102735271 433.7637560926 0.0027694426 0.0018450000 0.0047452895 0.0000694629 
20.3508691736 1.5857505101 1.4943911026 999999.5022329141 397.9212947019 0.0016909437 0.0018450000 0.0045876473 0.0000877130 
18.8003570872 1.6210139400 1.4930696650 999999.5017038105 432.5536264262 0.0017595259 0.0018450000 0.0044678522 0.0000703519 
22.6458447084 1.7168262287 1.3711310063 999999.8186037416 457.7758177009 0.0013843220 0.0018450000 0.0034361008 0.0000381515 
22.8511481065 1.6252722781 1.6163652515 999999.7011999852 549.2473519246 0.0030446537 0.0018450000 0.0055476164 0.0000661531 
17.6033972820 1.7437499104 1.5905990358 999999.7118802976 737.9049808821 0.0023602710 0.0018450000 0.0052736461 0.0000778696 
17.8648487203 1.6845112096 1.4743822736 999999.9283730451 542.8964548191 0.0014920584 0.0018450000 0.0042661117 0.0000149290 
17.1963438713 1.7381575559 1.6046130341 999999.7118802976 737.9049808821 0.0023602710 0.0018450000 0.0052736461 0.0000397688 
21.5554993106 1.7658717108 1.6797842579 999999.6343696681 868.7477766204 0.0034121516 0.0018450000 0.0060831423 0.0000465958 
19.1407539041 1.7457282136 1.5141916494 999999.7272263155 708.9755275917 0.0016084711 0.0018450000 0.0046964033 0.0000615187 
22.5459630135 1.6060521948 1.5428030305 999999.6730399432 424.4776393754 0.0024780944 0.0018450000 0.0045984925 0.0000092701 
22.2672080392 1.8179538378 1.6349794426 999999.8313680571 979.3169521780 0.0022453121 0.0018450000 0.0055710454 0.0000461070 
18.7431048482 1.7977435459 1.5395400646 999999.9694005772 788.5362501374 0.0019699054 0.0018450000 0.0046111606 0.0000102721 
22.9468413733 1.7958220839 1.5250583523 999999.7088282949 842.8465875575 0.0016323394 0.0018450000 0.0048112574 0.0000747223 
19.5100931802 1.6153368184 1.5321591420 999999.8428942398 500.1467193618 0.0016808515 0.0018450000 0.0049139183 0.0000774449 
19.5633304041 1.7725946645 1.5993241123 999999.3775880150 789.0025161495 0.0029677479 0.0018450000 0.0054520732 0.0000988058 
23.0683883711 1.6816358319 1.4296246626 999999.0605064251 603.3917526771 0.0011636763 0.0018450000 0.0045015801 0.0000799104 
22.2965705142 1.7122748565 1.5786784785 999999.4041336158 642.2255012787 0.0035898256 0.0018450000 0.0054907100 0.0001353703 
19.7398825093 1.7619327367 1.5191483794 999999.0636058678 662.8805010785 0.0024906007 0.0018450000 0.0045999790 0.0000803822 
22.3826420102 1.6220813931 1.5338586989 999998.8418718451 434.8863836312 0.0027431536 0.0018450000 0.0047370931 0.0000650100 
21.7145611701 1.6555467182 1.5135008453 999999.4535272144 460.0970202671 0.0028186054 0.0018450000 0.0046798034 0.0001032955 
19.4841960595 1.6613613223 1.5031681135 999998.9066931200 467.7434611799 0.0024010152 0.0018450000 0.0046101513 0.0001177372 
18.7773685161 1.6392759054 1.5447426464 999998.4688502261 494.7285020269 0.0023546938 0.0018450000 0.0049902012 0.0001094382 
23.0659633921 1.5473333366 1.5237243043 999999.3436544801 388.6370652335 0.0017107852 0.0018450000 0.0048637213 0.0000847479 
22.2661545788 1.7496560792 1.6722331439 999998.9215248537 884.8360597816 0.0025420989 0.0018450000 0.0061998684 0.0001212805 
22.0949466171 1.7897548115 1.5907889875 999998.2520097658 829.2349568819 0.0031457721 0.0018450000 0.0055976697 0.0001635252 
23.2794956814 1.7797081082 1.5079347349 999996.4706979349 715.6386171106 0.0024748429 0.0018450000 0.0047658260 0.0001730938 
23.2794956814 1.7797081082 1.5079347349 999996.4706979346 715.6386171106 0.0024748429 0.0018450000 0.0047658260 0.0001730938 
23.1875748499 1.6741161674 1.6598025965 999997.5909403074 690.7174830526 0.0034357970 0.0018450000 0.0062144437 0.0001204624 
21.4319543406 1.6326835014 1.5051889041 999996.3542020796 437.9985431337 0.0027302284 0.0018450000 0.0051004076 0.0002390350 
23.0241797392 1.7350791838 1.6556345469 999996.8123589773 811.0539218660 0.0034442284 0.0018450000 0.0063902156 0.0001858704 
22.1516761792 1.6390108655 1.5906679973 999992.0542169390 593.5157330404 0.0029085023 0.0018450000 0.0063759726 0.0003432008 
23.6422554027 1.5236097719 1.4906481228 999989.5104048082 289.8328661633 0.0023441308 0.0018450000 0.0053716423 0.0003179871 
23.2248612232 1.5511188497 1.4923698259 999992.1809729846 315.7178183090 0.0024578246 0.0018450000 0.0051613579 0.0002702152 
23.0041309392 1.6041115473 1.3427682599 999984.6194614582 271.4987556898 0.0012690843 0.0018450000 0.0035179371 0.0001052608 
22.0948171427 1.6017387232 1.3801810045 999986.9455946658 286.9853411751 0.0014354913 0.0018450000 0.0037331230 0.0001151705 
19.9317402498 1.6064648157 1.4624118986 999983.0790748298 401.4826558029 0.0015263922 0.0018450000 0.0042588356 0.0000537550 
23.2683186687 1.5208402258 1.4629327202 999988.4079558498 259.0389127646 0.0019618642 0.0018450000 0.0048864585 0.0002595976 
21.8670600002 1.5674893113 1.3863663348 999982.8501756788 312.4579312631 0.0012750582 0.0018450000 0.0042720415 0.0001959767 
21.5149603140 1.7098267779 1.4159742294 999982.8824770609 542.6466780490 0.0014292695 0.0018450000 0.0042227726 0.0001736578 
22.8054764415 1.6316752596 1.4133972865 999988.1663682574 364.4672460380 0.0018977926 0.0018450000 0.0046056391 0.0003626699 
21.5149603140 1.7098267779 1.4159742294 999982.8824770609 542.6466780490 0.0014292695 0.0018450000 0.0042227726 0.0001736578 
23.5120548877 1.5767360710 1.5202380653 999988.1166766605 462.1432485975 0.0023918324 0.0018450000 0.0065998337 0.0005754645 
23.0638761758 1.6401072997 1.5848890038 999984.3701869150 602.4695530897 0.0029344728 0.0018450000 0.0065652093 0.0004078627 
22.1323109876 1.6010804988 1.4956559747 999975.8526469420 501.2679516690 0.0016111848 0.0018450000 0.0057372453 0.0003895331 
23.3420325946 1.6662713058 1.6103323151 999983.0555578695 704.2732587285 0.0023800465 0.0018450000 0.0065399385 0.0003580346 
23.5446290608 1.5246480998 1.5514255120 999995.5119801264 408.2616932582 0.0022405895 0.0018450000 0.0064577815 0.0004246507 
23.2004325561 1.5179046300 1.5418310772 999999.3653109615 379.3514281190 0.0020745144 0.0018450000 0.0060192153 0.0003395303 
17.9757763327 1.6662535093 1.4818674600 165997.2940344524 86.4586743281 0.0015515639 0.0018450000 0.0044537743 0.0000648560 
20.0897405309 1.5992078135 1.4802631361 207496.6175430655 86.4586743281 0.0015515639 0.0018450000 0.0044537743 0.0000648560 
18.8974303979 1.7363128783 1.4836333938 165997.2940344524 108.0733429102 0.0015515639 0.0018450000 0.0044537743 0.0000648560 
17.3061396442 1.6833423451 1.5016042245 165997.2940344524 86.4586743281 0.0019394548 0.0018450000 0.0044537743 0.0000648560 
18.0127580730 1.6696943460 1.4764766516 165997.2940344524 86.4586743281 0.0015515639 0.0018450000 0.0044537743 0.0000810700 
19.3792494974 1.6237779417 1.5434091430 182597.0234378976 95.1045417609 0.0017067203 0.0018450000 0.0048991517 0.0000486420 
21.3959418685 1.5987352066 1.5768167762 190896.8881396202 99.4274754774 0.0017842984 0.0018450000 0.0051218404 0.0000324280 
17.3061396442 1.6833423451 1.5016042245 165997.2940344524 86.4586743281 0.0019394548 0.0018450000 0.0044537743 0.0000648560 
20.8065311211 1.7199974631 1.4734950615 154377.4834520407 80.4065671252 0.0022963145 0.0018450000 0.0041420101 0.0000680988 
17.6561114196 1.6969510390 1.4819939356 198532.7636652050 103.4045744964 0.0018556704 0.0018450000 0.0042578082 0.0000557762 
18.5868594620 1.7095168110 1.4775247551 214800.4984805813 111.8775245806 0.0020077236 0.0018450000 0.0041598252 0.0000512362 
17.9757763327 1.6662535093 1.4818674600 165997.2940344524 86.4586743281 0.0015515639 0.0018450000 0.0044537743 0.0000648560 
19.5644957793 1.6471488788 1.4746949240 149729.5592190759 77.9857242440 0.0013995106 0.0018450000 0.0045517573 0.0000693959 
17.6561114196 1.6969510390 1.4819939356 198532.7636652050 103.4045744964 0.0018556704 0.0018450000 0.0042578082 0.0000557762 
18.5868594620 1.7095168110 1.4775247551 214800.4984805813 111.8775245806 0.0020077236 0.0018450000 0.0041598252 0.0000512362 
22.7376003467 1.7989154376 1.4806460068 153447.8986054478 110.1829345638 0.0019773130 0.0018450000 0.0041794218 0.0000521442 
21.0605200526 1.7279963174 1.4676295898 179117.7201549356 94.1569546903 0.0022327625 0.0018450000 0.0040148103 0.0000445172 
20.8543428278 1.8060647585 1.5327368467 139091.8321858624 106.8440615819 0.0025304732 0.0018450000 0.0045986859 0.0000418545 
19.3100078503 1.7052802042 1.5351751526 184065.3059964778 102.9057234943 0.0027314472 0.0018450000 0.0045846711 0.0000233756 
21.0907268361 1.7114095274 1.5460881466 193099.3119774904 111.1292480774 0.0031274433 0.0018450000 0.0046501195 0.0000026354 
21.4506524924 1.7032665069 1.5713594942 149356.4556906392 89.0496927584 0.0033239408 0.0018450000 0.0049375617 0.0000111991 
18.9202439837 1.7377994934 1.5152047996 188752.0803130937 111.7742855099 0.0025006378 0.0018450000 0.0043366394 0.0000082301 
17.9733784052 1.7912100497 1.5668323094 158956.1975971459 124.1258359323 0.0024115274 0.0018450000 0.0048460235 0.0000193634 
18.9202439837 1.7377994934 1.5152047996 188752.0803130937 111.7742855099 0.0025006378 0.0018450000 0.0043366394 0.0000082301 
18.5056231642 1.7926424744 1.5610168291 158956.1975971459 124.1258359323 0.0024115274 0.0018450000 0.0048460235 0.0000363523 
18.9202439837 1.7377994934 1.5152047996 188752.0803130937 111.7742855099 0.0025006378 0.0018450000 0.0043366394 0.0000082301 
19.1420947500 1.6233645559 1.5551530904 217588.9494971308 106.9665055601 0.0020632177 0.0018450000 0.0048281817 0.0000324891 
21.0907268361 1.7114095274 1.5460881466 193099.3119774904 111.1292480774 0.0031274433 0.0018450000 0.0046501195 0.0000026354 
18.9202439837 1.7377994934 1.5152047996 188752.0803130937 111.7742855099 0.0025006378 0.0018450000 0.0043366394 0.0000082301 
17.8167518899 1.7414484013 1.5394511451 178500.4482304743 118.4060591415 0.0022954242 0.0018450000 0.0048400762 0.0000923068 
19.7481325622 1.6254305146 1.4730001549 200946.8739368181 94.9867796724 0.0014258355 0.0018450000 0.0044474465 0.0000511431 
20.4776374891 1.7748143879 1.4623205551 242714.1476731650 157.8734959279 0.0017348366 0.0018450000 0.0039943006 0.0000189298 
20.8620160471 1.6687434006 1.4672988462 226262.4632535394 95.3437984362 0.0021568044 0.0018450000 0.0039385924 0.0000175248 
20.8620160471 1.6687434006 1.4672988462 226262.4632535394 95.3437984362 0.0021568044 0.0018450000 0.0039385924 0.0000175248 
20.4776374890 1.7748143879 1.4623205551 242714.1476731650 157.8734959279 0.0017348366 0.0018450000 0.0039943006 0.0000189298 
19.8629374094 1.7028729072 1.4536290863 352235.7438807242 167.0095261348 0.0019365310 0.0018450000 0.0038698616 0.0000254160 
19.2962105682 1.6280710795 1.4619528327 459605.4731580194 197.8545800811 0.0015091924 0.0018450000 0.0041503687 0.0000199973 
20.6955806184 1.7625664522 1.5720160879 364136.1900276419 261.1066113603 0.0033001419 0.0018450000 0.0051682688 0.0000789236 
21.1624210708 1.7606768612 1.6147177809 452507.7772808512 353.0681485128 0.0034557597 0.0018450000 0.0057216143 0.0001146228 
20.4245954722 1.6269642461 1.4865822202 384078.8132532929 151.8403242534 0.0020459957 0.0018450000 0.0041657359 0.0000262667 
21.0325481529 1.7951385812 1.6029088480 324960.3643353405 268.6773812877 0.0033609326 0.0018450000 0.0054590269 0.0000788936 
20.6550159108 1.7446199766 1.6374049065 452507.7772808513 346.8518312388 0.0034557597 0.0018450000 0.0057216143 0.0000535050 
19.8565736587 1.6178229209 1.4461463600 166923.9130321614 71.4537852186 0.0013944928 0.0018450000 0.0042854902 0.0000711339 
19.3701319013 1.7487542569 1.4910854821 113931.5229739376 77.7172192145 0.0015944834 0.0018450000 0.0045179948 0.0000737688 
22.9319432836 1.5729176865 1.4794857436 315316.8440748015 105.7873307542 0.0017806327 0.0018450000 0.0041420077 0.0000167112 
19.3701319013 1.7487542569 1.4910854821 113931.5229739374 77.7172192145 0.0015944834 0.0018450000 0.0045179948 0.0000737688 
19.2568291796 1.6823609907 1.5444826370 254074.1843179002 163.4338566151 0.0016047646 0.0018450000 0.0050300457 0.0000673928 
21.8355212171 1.5848097891 1.5584367626 352969.6119018937 154.2983133761 0.0021293839 0.0018450000 0.0048409327 0.0000293715 
21.1907270249 1.7491068598 1.6915854717 220958.4682353855 187.3460741830 0.0032549486 0.0018450000 0.0060460075 0.0000126903 
20.2091168369 1.7338431934 1.5704241648 258110.0001563670 170.2032820588 0.0032248129 0.0018450000 0.0051242125 0.0000708019 
22.6564217935 1.5951906831 1.3943799364 701104.6535596411 197.7766153012 0.0014912047 0.0018450000 0.0036661250 0.0000658072 
17.8136894095 1.7244252123 1.6069176507 423156.7033772953 309.5646624331 0.0022632698 0.0018450000 0.0054212906 0.0000730739 
18.3001279438 1.7315332911 1.5813094026 441941.0097643196 302.7854361614 0.0027726267 0.0018450000 0.0052590413 0.0000932137 
19.2174013930 1.7831500826 1.6063693580 298697.3749135553 241.7685838110 0.0029942151 0.0018450000 0.0053861408 0.0000600201 
21.9503420635 1.6551093898 1.5528640580 330506.4046600236 166.6809171105 0.0030425004 0.0018450000 0.0049027320 0.0000560810 
21.4702832412 1.6994654468 1.6589879734 601486.8290912741 465.3060324764 0.0025287164 0.0018450000 0.0062358771 0.0001569223 
21.4702832414 1.6994654468 1.6589879734 601486.8290912741 465.3060324764 0.0025287164 0.0018450000 0.0062358771 0.0001569223 
21.5225163917 1.5849029361 1.5553326405 682774.4928599731 333.3207470249 0.0017114930 0.0018450000 0.0051526783 0.0000830016 
18.6738657408 1.7275645388 1.5150854535 504996.7404866441 338.4159820617 0.0016738632 0.0018450000 0.0047852757 0.0000983526 
21.5585127123 1.7298064599 1.4065337750 456751.6961843290 274.9709568543 0.0012464366 0.0018450000 0.0040599750 0.0000690678 
19.9831257980 1.6297408368 1.4621194120 586558.0498651403 223.7012594196 0.0018974618 0.0018450000 0.0041257363 0.0000719643 
18.7332860526 1.6648543521 1.5950827051 701650.8005541797 444.7106992797 0.0020997031 0.0018450000 0.0055463494 0.0001266077 
21.5424476260 1.6960442922 1.4660901595 809671.2904569705 507.4023110765 0.0013469716 0.0018450000 0.0047474473 0.0001429027 
22.2004042009 1.6765982294 1.4932118264 986131.0875932912 623.6179881876 0.0013972392 0.0018450000 0.0050911834 0.0001798202 
21.5912499019 1.5992739226 1.5540491941 846006.3067810193 449.1576504000 0.0016279064 0.0018450000 0.0053388702 0.0001224957 
18.7332860526 1.6648543521 1.5950827051 701650.8005541797 444.7106992797 0.0020997031 0.0018450000 0.0055463494 0.0001266077 
19.6360883247 1.6549796662 1.5469626884 518075.5078156970 311.6215937731 0.0016150370 0.0018450000 0.0051053374 0.0000818056 
19.0947628610 1.6409361089 1.5135081781 941161.3711766789 432.2258411833 0.0023249872 0.0018450000 0.0048212418 0.0001454494 
21.5746755723 1.6860362073 1.4897754357 999999.0168005731 492.5279648884 0.0026799624 0.0018450000 0.0046791940 0.0001772712 
23.3327763295 1.7001071893 1.5877378729 999999.1481704242 758.5110887485 0.0018244799 0.0018450000 0.0059109983 0.0002370135 
18.9346698443 1.7178297467 1.4941351654 847129.5805869957 508.8229881072 0.0019003099 0.0018450000 0.0047087430 0.0001661715 
21.1982236610 1.6963909130 1.4777477149 969490.3277062089 485.0055634750 0.0024387226 0.0018450000 0.0045316409 0.0001738303 
21.4908954172 1.5755797594 1.5741846751 996996.7232521387 459.3694982845 0.0021388588 0.0018450000 0.0053664519 0.0001220971 
23.4013926543 1.5955605407 1.3830050456 858773.6921759852 227.9805304921 0.0014789218 0.0018450000 0.0035537701 0.0000623367 
20.8605936722 1.5807003536 1.5018977408 772043.7250695690 319.1344993641 0.0016252610 0.0018450000 0.0046768930 0.0000811162 
22.6658153163 1.6865928328 1.5045905465 658065.7638416020 439.8937071106 0.0013608379 0.0018450000 0.0050294778 0.0001119011 
22.0647271620 1.6279597340 1.6310423154 699692.5581874509 413.3880055619 0.0029081483 0.0018450000 0.0060049514 0.0001473662 
20.5119565611 1.6887849041 1.6135162858 613437.3581501590 407.9445372457 0.0030768577 0.0018450000 0.0058906648 0.0001663409 
21.2703703929 1.5772704451 1.5007509408 684053.1916460267 292.5568904637 0.0015430420 0.0018450000 0.0048136790 0.0001041934 
19.2780502965 1.6254696925 1.5325467253 747221.5979956219 343.3904172003 0.0023084547 0.0018450000 0.0049064666 0.0001164067 
22.6855533494 1.6215286419 1.4003376156 844573.4861198110 254.8372355418 0.0016353388 0.0018450000 0.0036029550 0.0000607686 
19.3540221398 1.6235167028 1.5366790734 783818.1878541824 363.4992704217 0.0023461669 0.0018450000 0.0050078044 0.0001326670 
19.3540221398 1.6235167028 1.5366790734 783818.1878541824 363.4992704217 0.0023461669 0.0018450000 0.0050078044 0.0001326670 
23.6656472651 1.7294971801 1.6009350108 609807.3502034845 442.9076584305 0.0037539431 0.0018450000 0.0060762326 0.0002331836 
19.7369493589 1.6465697305 1.5425074641 552523.3800845473 274.6162356472 0.0026473695 0.0018450000 0.0050771589 0.0001374284 
19.3484221999 1.6656248372 1.4237061061 411634.8708505898 182.3087942149 0.0015203344 0.0018450000 0.0041225111 0.0001325220 
20.2893921238 1.6809270742 1.4613131064 318144.1716933025 149.1171981676 0.0020951151 0.0018450000 0.0044417781 0.0001876300 
20.2893921240 1.6809270742 1.4613131064 318144.1716933025 149.1171981676 0.0020951151 0.0018450000 0.0044417781 0.0001876300 
19.3484221980 1.6656248371 1.4237061062 411634.8708505898 182.3087942149 0.0015203344 0.0018450000 0.0041225111 0.0001325220 
20.7080545861 1.5955273366 1.5795253189 314618.3826354131 153.5237687200 0.0023490463 0.0018450000 0.0054929554 0.0001465342 
20.7781643538 1.7110729229 1.6144319029 322845.5541801691 222.6748652660 0.0033259209 0.0018450000 0.0057376126 0.0001182612 
20.0022429118 1.6163259308 1.4354360465 445053.1234096526 157.9053106025 0.0017074032 0.0018450000 0.0042038306 0.0001488068 
19.9509419353 1.5852970357 1.5148523801 404470.2909563323 168.0701796017 0.0018448444 0.0018450000 0.0049037116 0.0001359122 
19.9509419294 1.5852970358 1.5148523801 404470.2909563326 168.0701796017 0.0018448444 0.0018450000 0.0049037116 0.0001359122 
21.5761747200 1.7381165413 1.5154838641 371115.0759834065 226.3477769496 0.0029037204 0.0018450000 0.0047598591 0.0001298197 
20.2449343932 1.6565607958 1.5637591512 384779.9146033946 241.4401825583 0.0017741777 0.0018450000 0.0055640702 0.0001886847 
22.3393092370 1.8124105077 1.6276143638 244653.0011304721 232.6982997499 0.0025362655 0.0018450000 0.0056969171 0.0001075516 
20.9020436221 1.7670919946 1.5738999028 352998.2641386684 264.6171840844 0.0031164266 0.0018450000 0.0053813297 0.0001442415 
20.6937343325 1.6318799853 1.5056077156 426002.4428954794 180.5960122527 0.0024865957 0.0018450000 0.0046725293 0.0001245098 
22.2660960319 1.5757048114 1.5554175429 361740.9700711315 178.3446416082 0.0016660542 0.0018450000 0.0053896249 0.0001353386 
22.3393092370 1.8124105077 1.6276143638 244653.0011304721 232.6982997499 0.0025362655 0.0018450000 0.0056969171 0.0001075516 
17.2476735954 1.6771827034 1.5363860076 345714.1207886876 196.8028198048 0.0019935098 0.0018450000 0.0049392368 0.0001117911 
23.0423337017 1.5613325954 1.5190616571 359505.5430815015 158.8969549633 0.0015139802 0.0018450000 0.0050155177 0.0001011007 
22.3992462391 1.6220630580 1.6368422660 393524.6279142313 233.9057501995 0.0028654975 0.0018450000 0.0061258257 0.0001631974 
22.7706723588 1.7588831114 1.5398281770 308044.7317138263 203.0735097535 0.0034465430 0.0018450000 0.0047909528 0.0000516077 
22.3992462391 1.6220630580 1.6368422660 393524.6279142314 233.9057501995 0.0028654975 0.0018450000 0.0061258257 0.0001631974 
20.4903969523 1.7318165775 1.5564574324 247572.6177957928 155.3205192645 0.0031923793 0.0018450000 0.0048197333 0.0000219931 
22.4350421530 1.7737674620 1.6373751105 120436.9057196128 98.7310861609 0.0038786147 0.0018450000 0.0058150972 0.0000644876 
23.5602296319 1.7505930766 1.6801074055 79591.3907361177 67.8696766034 0.0036947326 0.0018450000 0.0063850052 0.0001138745 
23.1294107522 1.5519275534 1.3762397813 53260.8926067734 13.1097962659 0.0013410433 0.0018450000 0.0039696229 0.0001607751 
23.1294107523 1.5519275534 1.3762397813 53260.8926067734 13.1097962659 0.0013410433 0.0018450000 0.0039696229 0.0001607751 
22.2728095816 1.6649400091 1.5772266951 61459.7102806707 41.9096292098 0.0015943767 0.0018450000 0.0054898771 0.0001025420 
22.6515384188 1.6997167501 1.5318798338 41134.0788097541 29.2934972866 0.0014339023 0.0018450000 0.0051536042 0.0000950813 
19.8370327976 1.6104719272 1.4606552306 86774.6113321178 33.4895302494 0.0016148854 0.0018450000 0.0041678338 0.0000513262 
23.0472757535 1.7306650254 1.4072909311 51793.1664029196 29.4241730560 0.0014276421 0.0018450000 0.0040922376 0.0001633976 
23.3390060421 1.7382251853 1.4762431983 69237.2885452002 39.2692913744 0.0025880695 0.0018450000 0.0043928320 0.0001420482 
22.9824835998 1.7687706184 1.6105907304 55384.4370725883 47.1414676955 0.0028389035 0.0018450000 0.0060304355 0.0002416796 
20.4170698476 1.5968941061 1.5734945310 69467.1704054180 35.8271983070 0.0020017852 0.0018450000 0.0056455663 0.0001906449 
20.0405187531 1.7422187673 1.5965870929 72671.9313044286 54.5020843057 0.0028503911 0.0018450000 0.0057082740 0.0001793502 
19.8464328391 1.7002459638 1.5001509782 81639.9287665438 43.5965386344 0.0024744752 0.0018450000 0.0046859106 0.0001543045 
22.2873222303 1.6964697777 1.6511500969 78925.9058511828 58.4413993978 0.0031731079 0.0018450000 0.0063785976 0.0001963953 
22.2124262208 1.6526131522 1.5685138125 101763.2868009083 54.9582131111 0.0032708641 0.0018450000 0.0055448890 0.0001780406 
20.0405187531 1.7422187673 1.5965870929 72671.9313044286 54.5020843057 0.0028503911 0.0018450000 0.0057082740 0.0001793502 
23.1537448271 1.7657706274 1.5091423549 70368.4728558944 46.9606903586 0.0028305507 0.0018450000 0.0047587845 0.0001563556 
22.2124262338 1.6526131519 1.5685138125 101763.2868009083 54.9582131111 0.0032708641 0.0018450000 0.0055448890 0.0001780406 
22.4682801889 1.6742158275 1.5132771252 86783.1742550331 44.2126413412 0.0030778898 0.0018450000 0.0051506976 0.0002321123 
22.0181557044 1.6350815575 1.5576912972 88907.5691023099 45.9545881989 0.0031015593 0.0018450000 0.0057829394 0.0002692525 
18.9639143885 1.6505221052 1.5574911528 84189.2025832760 45.6868748637 0.0025028786 0.0018450000 0.0054446007 0.0001988729 
22.4986822992 1.5954669167 1.6152788791 83179.7382059279 47.9459018016 0.0020235372 0.0018450000 0.0060577986 0.0001916050 
21.6287396538 1.7323416143 1.6586377688 71049.1634496214 59.6242934084 0.0024112512 0.0018450000 0.0061191493 0.0001326933 
19.8256394389 1.6368657538 1.5942977428 84173.7343512061 48.3500927308 0.0025198505 0.0018450000 0.0058070366 0.0001959536 
21.3094451258 1.7137861927 1.5279615134 83528.3558545277 49.4792996117 0.0029996165 0.0018450000 0.0051012695 0.0001877972 
22.9460348829 1.7069955186 1.5153805415 73422.5607543337 42.6083753194 0.0030744460 0.0018450000 0.0052768367 0.0002727231 
18.5263434819 1.6547178638 1.5028942506 75171.4120374397 37.7849904416 0.0020398281 0.0018450000 0.0050443562 0.0002334529 
18.5263434819 1.6547178638 1.5028942506 75171.4120374397 37.7849904416 0.0020398281 0.0018450000 0.0050443562 0.0002334529 
22.6390752840 1.6500809890 1.6803521873 96733.8245167457 66.9285702775 0.0027419095 0.0018450000 0.0062366607 0.0000958331 
21.0075271656 1.6682557122 1.6543918996 38150.9402821498 25.4578855842 0.0029314062 0.0018450000 0.0058100200 0.0000481355 
23.1820929528 1.8355796503 1.5484776224 43699.5819998379 37.7947509932 0.0026690048 0.0018450000 0.0047992159 0.0000596471 
22.9283995022 1.5994980652 1.4328129683 25477.6234285891 7.6263751755 0.0018047571 0.0018450000 0.0038052076 0.0000497259 
23.0656100772 1.5485627801 1.5351995916 10609.8447005553 4.2249029314 0.0026157595 0.0018450000 0.0062420562 0.0004222717 
22.4891898749 1.6181167090 1.4747446158 12905.5811117245 4.9592483376 0.0026266502 0.0018450000 0.0050115828 0.0002979672 
21.3818279818 1.6737837158 1.5130037123 10288.4295868657 5.7429919453 0.0024849325 0.0018450000 0.0055826788 0.0003720635 
17.9900844179 1.6463130753 1.5572436263 176151.2056223012 94.2328869259 0.0020045133 0.0018450000 0.0048724322 0.0000367103 
22.3317619433 1.5722901893 1.5561872131 220189.0070278765 94.2328869259 0.0020045133 0.0018450000 0.0048724322 0.0000367103 
16.6390086692 1.7243403558 1.5584066062 176151.2056223012 117.7911086574 0.0020045133 0.0018450000 0.0048724322 0.0000367103 
18.6828625771 1.6619014174 1.5616247625 176151.2056223012 94.2328869259 0.0025056416 0.0018450000 0.0048724322 0.0000367103 
17.8356074934 1.6487278603 1.5536786131 176151.2056223012 94.2328869259 0.0020045133 0.0018450000 0.0048724322 0.0000458879 
17.9124851836 1.7489297671 1.6127055746 132113.4042167259 103.6561756185 0.0022049646 0.0018450000 0.0053596755 0.0000403813 
20.2681653265 1.6959755586 1.4637445970 213142.9588029844 99.5099285937 0.0021167660 0.0018450000 0.0039759047 0.0000387661 
20.6507767469 1.7403892401 1.4321490500 200107.7695869341 110.2147845485 0.0016428991 0.0018450000 0.0038277828 0.0000429364 
17.9900844179 1.6463130753 1.5572436263 176151.2056223012 94.2328869259 0.0020045133 0.0018450000 0.0048724322 0.0000367103 
19.6011274539 1.7013867673 1.4376392312 240016.5867327227 112.8925062634 0.0017279225 0.0018450000 0.0038072016 0.0000311309 
23.0168233163 1.5902768602 1.3720918049 301066.5284115343 94.8286387078 0.0012191085 0.0018450000 0.0036307011 0.0000190925 
18.4697798107 1.6725713152 1.4900692062 203438.9279544833 95.5553407493 0.0020522403 0.0018450000 0.0042093118 0.0000310848 
17.6962515155 1.7620720513 1.5372643625 127070.1296169537 91.7173044551 0.0019131928 0.0018450000 0.0047017654 0.0000401257 
17.0183126163 1.7343224808 1.5245655860 197678.2362432706 130.2405832688 0.0017924192 0.0018450000 0.0045929813 0.0000291295 
21.6117124812 1.6029414021 1.5853098656 113223.0813373775 54.9941790839 0.0025398316 0.0018450000 0.0052296453 0.0000683560 
23.1176946703 1.6033193132 1.4134804360 226565.0525275599 101.7940805495 0.0011536082 0.0018450000 0.0043448721 0.0000704893 
19.4649777674 1.6522525940 1.4124912805 272137.9881903282 117.2289297534 0.0013454073 0.0018450000 0.0038909913 0.0000359706 
20.0132919384 1.6024634246 1.5161742599 216018.5787684062 98.0115987848 0.0016645629 0.0018450000 0.0046582424 0.0000468854 
22.7096679852 1.5752943982 1.6016178253 148230.1473442074 72.8442456332 0.0021227467 0.0018450000 0.0053765314 0.0000604391 
23.4909358648 1.5718556694 1.6126330671 132532.2313368091 64.9524992199 0.0023113438 0.0018450000 0.0054669784 0.0000612795 
18.3247674523 1.7337661420 1.6279466338 91682.4227038025 68.1587480837 0.0028317216 0.0018450000 0.0055201104 0.0000424558 
18.5720668267 1.7979305552 1.5629185871 134551.6855584359 105.0085616681 0.0025784381 0.0018450000 0.0047972533 0.0000146500 
23.4909358648 1.5718556694 1.6126330671 132532.2313368091 64.9524992199 0.0023113438 0.0018450000 0.0054669784 0.0000612795 
23.2391559987 1.5840424500 1.5586609380 98078.1586936690 41.3818593351 0.0026057389 0.0018450000 0.0050263771 0.0000785223 
19.7356254108 1.6645611960 1.4552333462 200328.8673057633 83.8439825454 0.0019044916 0.0018450000 0.0039530854 0.0000427505 
22.6116339621 1.7793666917 1.6921379753 85290.1176444259 81.7319858555 0.0025462170 0.0018450000 0.0061222698 0.0000505522 
23.1530858565 1.8394633855 1.5463434025 106627.9210463636 95.4107379308 0.0022488446 0.0018450000 0.0047457054 0.0000496744 
17.8721946446 1.7356527123 1.6238195923 101142.7550813085 75.3725531516 0.0026844947 0.0018450000 0.0054567614 0.0000387861 
21.2648806848 1.6127889225 1.4260629189 270348.1934791373 115.6990172021 0.0012609358 0.0018450000 0.0041431695 0.0000321885 
21.2648809196 1.6127889186 1.4260629189 270348.1934791373 115.6990172021 0.0012609358 0.0018450000 0.0041431695 0.0000321885 
21.2648808786 1.6127889193 1.4260629189 270348.1934791373 115.6990172021 0.0012609358 0.0018450000 0.0041431695 0.0000321885 
18.6487886743 1.6511800974 1.5118867370 232594.4079351624 107.8360926873 0.0021315447 0.0018450000 0.0044092236 0.0000324140 
17.4945318626 1.7182231542 1.5704398257 212519.2159304263 147.8555851792 0.0018393464 0.0018450000 0.0050018087 0.0000264551 
19.6873788421 1.7683639783 1.5131671125 144436.6930234712 95.4267626281 0.0024341212 0.0018450000 0.0044245646 0.0000431195 
19.4467010720 1.7191116092 1.5148709803 193065.7642663046 108.0333576399 0.0025958820 0.0018450000 0.0044156112 0.0000318669 
16.5968157812 1.7182478109 1.5786751479 232809.8417422209 152.9359209011 0.0023394065 0.0018450000 0.0049521398 0.0000163042 
23.1545397280 1.7317213533 1.7009360858 150734.6905286043 130.8862224291 0.0029409089 0.0018450000 0.0064722897 0.0001102789 
20.8315706381 1.6323281265 1.5260447950 178057.4088872340 79.2117479441 0.0025763155 0.0018450000 0.0047185204 0.0000830739 
23.3641081561 1.5923006388 1.4611217973 232043.8587152393 72.3152417399 0.0020909033 0.0018450000 0.0040700615 0.0000671344 
20.8315706381 1.6323281265 1.5260447950 178057.4088872341 79.2117479441 0.0025763155 0.0018450000 0.0047185204 0.0000830739 
23.3641081553 1.5923006388 1.4611217973 232043.8587152394 72.3152417399 0.0020909033 0.0018450000 0.0040700615 0.0000671344 
19.7132083789 1.6620058537 1.6164202800 165421.3867674996 102.1102116112 0.0027534365 0.0018450000 0.0056315590 0.0000970244 
20.6206609634 1.6516160457 1.5733421595 62547.4653996272 33.4295737018 0.0029129678 0.0018450000 0.0052116889 0.0000897100 
23.2605187083 1.8446984759 1.6429830718 119270.0339667688 117.8236896446 0.0035602866 0.0018450000 0.0057720205 0.0000550877 
23.2605187063 1.8446984759 1.6429830721 119270.0339667688 117.8236896446 0.0035602866 0.0018450000 0.0057720205 0.0000550877 
22.3712372301 1.8251747268 1.5897855679 131268.5719452890 113.0332042775 0.0035306267 0.0018450000 0.0052170644 0.0000382216 
19.3204398219 1.7310330499 1.5986475990 120639.7628404291 92.5287079891 0.0020019458 0.0018450000 0.0054772882 0.0001016832 
19.3204398219 1.7310330499 1.5986475990 120639.7628404291 92.5287079891 0.0020019458 0.0018450000 0.0054772882 0.0001016832 
21.6575727534 1.8295929547 1.6358663838 135686.2852719582 131.7320284655 0.0028016356 0.0018450000 0.0056290571 0.0000592819 
19.3659052669 1.6882430919 1.4217204019 197897.3569351104 99.7667186492 0.0013873121 0.0018450000 0.0040951140 0.0000918528 
21.4983048672 1.6363117122 1.4127951504 282671.6141279333 95.7619472128 0.0016768315 0.0018450000 0.0037221301 0.0000683650 
17.7528350481 1.6499444932 1.5246477306 353056.6721112296 177.5801366261 0.0018692499 0.0018450000 0.0045584381 0.0000247657 
20.7595217393 1.6765194915 1.3894972609 508928.6078202974 256.3616663747 0.0011725354 0.0018450000 0.0039855743 0.0000522831 
18.4467970793 1.6722005360 1.4917617977 530923.7727545956 251.2488291256 0.0020894131 0.0018450000 0.0043008056 0.0000550342 
22.7709165750 1.7174578041 1.5596196518 422048.6473597641 254.6172987756 0.0035464310 0.0018450000 0.0048584207 0.0000118388 
18.2951453369 1.6528444580 1.5674203215 635434.8420693323 341.2969590457 0.0022945536 0.0018450000 0.0048944951 0.0000271996 
23.0752720374 1.7168698224 1.4874930772 549373.7268941252 283.4252120300 0.0028317271 0.0018450000 0.0042111533 0.0000429158 
17.7279678842 1.7049997166 1.4784134733 522972.1853912172 304.0231068826 0.0015005392 0.0018450000 0.0042731407 0.0000076265 
18.6584095500 1.6712632952 1.6056919320 504455.4963700802 306.1828734797 0.0025899262 0.0018450000 0.0052230301 0.0000205961 
21.4713974222 1.6812547239 1.6616327688 504481.2413350843 350.8447783126 0.0031301557 0.0018450000 0.0059136757 0.0000521177 
22.7056713047 1.7131535351 1.4364166826 592922.7648139434 273.9294110075 0.0020524544 0.0018450000 0.0037225437 0.0000376955 
18.7512598373 1.6316383292 1.5046439052 505738.7318588853 223.7479050490 0.0019144217 0.0018450000 0.0044100935 0.0000393091 
22.8778759789 1.5898566255 1.3929671614 506367.4771207857 160.1994684172 0.0013065547 0.0018450000 0.0036583023 0.0000054598 
20.6469571952 1.5997740196 1.5197246569 506529.2691241718 210.0164478568 0.0019413026 0.0018450000 0.0044748479 0.0000193251 
20.6285857568 1.7748947553 1.4663027902 659066.4532971141 436.0245827246 0.0017407198 0.0018450000 0.0040842497 0.0000380841 
19.7057162319 1.6127865305 1.5627554986 619830.6277620757 308.5736304126 0.0019578401 0.0018450000 0.0049333152 0.0000348908 
22.2002472261 1.6231422992 1.6586705636 677341.6639009905 419.8399739010 0.0024650519 0.0018450000 0.0058395274 0.0000503069 
19.8404624383 1.7781150219 1.5656954805 778694.3847698499 638.8555369739 0.0018388079 0.0018450000 0.0050355856 0.0000532336 
22.0709652870 1.6894943509 1.6896815200 840636.0231969440 647.4272647816 0.0027681024 0.0018450000 0.0062698739 0.0000854628 
20.6169208919 1.7508391939 1.6218311715 721616.5248251740 545.0358059473 0.0034933964 0.0018450000 0.0055764836 0.0000528072 
21.4950587980 1.5684676092 1.5381267912 622060.3009710159 267.3025355081 0.0017904444 0.0018450000 0.0050319299 0.0001031561 
19.5949373417 1.7056905930 1.5918805846 642105.8140223793 416.5023782350 0.0030686519 0.0018450000 0.0054327753 0.0001024241 
20.6194153250 1.7728984684 1.5378244506 635352.1248680088 455.2682943035 0.0026959843 0.0018450000 0.0049142017 0.0001216879 
20.8701013019 1.6839313992 1.4519579732 716506.1154239841 422.1067273825 0.0012822452 0.0018450000 0.0045122863 0.0000809786 
16.8044346505 1.7085216521 1.5500875785 700370.1809438925 443.4342983404 0.0020095573 0.0018450000 0.0048942722 0.0000654157 
18.8312528193 1.7010344707 1.4995580539 729502.3644046490 456.9002583931 0.0014800100 0.0018450000 0.0046250206 0.0000469114 
22.7495670122 1.7675932228 1.5632511403 585917.6905912716 421.2493365066 0.0035926735 0.0018450000 0.0052218581 0.0001088492 
22.5764127666 1.7030524759 1.5003047221 486057.3039924132 255.0191448848 0.0029704389 0.0018450000 0.0046717311 0.0001402732 
22.5764129656 1.7030524779 1.5003047221 486057.3039924132 255.0191448848 0.0029704389 0.0018450000 0.0046717311 0.0001402732 
21.8151171764 1.7202217030 1.6288382720 450750.0939212459 338.2486448368 0.0032656598 0.0018450000 0.0061781625 0.0002029795 
23.2506717357 1.7129240694 1.6702283602 638021.1150559143 483.1735756357 0.0037105453 0.0018450000 0.0061380385 0.0000699093 
22.1287636409 1.7511201690 1.5117121193 519903.0594958565 328.5123276571 0.0028754661 0.0018450000 0.0047181274 0.0001312405 
18.6099570650 1.6806471290 1.6006849421 911042.4490982202 567.6948116086 0.0026866668 0.0018450000 0.0054004120 0.0000786453 
18.1557482601 1.6892851022 1.5120741681 999999.5432112371 604.7347262740 0.0015326251 0.0018450000 0.0045887093 0.0000132349 
17.4093579779 1.7531945420 1.5211492692 896680.6129488915 601.4483709128 0.0019677590 0.0018450000 0.0045280883 0.0000374137 
17.4093579779 1.7531945420 1.5211492692 896680.6129488915 601.4483709128 0.0019677590 0.0018450000 0.0045280883 0.0000374137 
22.8263329159 1.7948839117 1.4764363781 890547.7893521967 623.6107577207 0.0020003760 0.0018450000 0.0041364210 0.0000523604 
23.3739778295 1.7812748850 1.4499046462 905434.7101089410 661.4029301745 0.0014239646 0.0018450000 0.0042578403 0.0000753284 
18.5548356691 1.6833410546 1.4511793626 782290.6747494781 368.0999516655 0.0017086570 0.0018450000 0.0040641708 0.0000680909 
23.3739778295 1.7812748850 1.4499046453 905434.7101089410 661.4029301745 0.0014239646 0.0018450000 0.0042578403 0.0000753284 
23.3739778291 1.7812748850 1.4499046452 905434.7101089410 661.4029301745 0.0014239646 0.0018450000 0.0042578403 0.0000753284 
18.2477687319 1.6363108060 1.5414032261 983992.3683433475 489.4584294913 0.0020302220 0.0018450000 0.0048019128 0.0000589819 
22.4004142024 1.7165960847 1.3573048949 999999.3369292391 541.5789477263 0.0011226011 0.0018450000 0.0037706732 0.0000594093 
23.3878951802 1.8124865225 1.6505748703 999999.2109725543 911.6663964225 0.0040397200 0.0018450000 0.0058938853 0.0000472573 
23.5645156934 1.7751762721 1.6394483183 999999.1916619369 815.9413575416 0.0041889725 0.0018450000 0.0057753150 0.0000356791 
21.8425074814 1.7527264365 1.6532892162 999999.4684984398 833.9010242691 0.0032790742 0.0018450000 0.0061727753 0.0001429225 
22.4698079188 1.6320577171 1.6246229783 999999.5056748078 582.6680911885 0.0030927052 0.0018450000 0.0059286291 0.0001392876 
18.7313113969 1.6603612250 1.6037122780 999999.6767545608 620.4853060170 0.0023091047 0.0018450000 0.0055765543 0.0001171582 
20.9128989938 1.7731722430 1.5728323687 999999.5365285950 829.1610901785 0.0019258400 0.0018450000 0.0052644767 0.0001124545 
20.9128989938 1.7731722430 1.5728323687 999999.5365285950 829.1610901785 0.0019258400 0.0018450000 0.0052644767 0.0001124545 
20.7844154585 1.6714914253 1.6640795445 999999.7976549088 710.1761620390 0.0025064529 0.0018450000 0.0059920934 0.0000782763 
17.4211767995 1.6986363870 1.4981702284 999999.9105201799 540.3609899084 0.0019637750 0.0018450000 0.0044254783 0.0000690864 
21.4234498617 1.6611486792 1.3431387469 999999.4892319660 396.8146084249 0.0011555851 0.0018450000 0.0035348266 0.0000485212 
20.8261705294 1.8073598645 1.5952623375 999999.4928154518 893.8079794429 0.0022979339 0.0018450000 0.0053104230 0.0000816680 
23.2753051980 1.7959991731 1.6583148626 999999.7952868694 975.0144489646 0.0022778686 0.0018450000 0.0058942945 0.0000764957 
19.6035992939 1.7837285293 1.5516503861 999999.4598719544 808.0260862089 0.0018298092 0.0018450000 0.0048805662 0.0000457766 
23.5138648420 1.6686229074 1.6951893024 999999.5580506364 768.0072739016 0.0022466474 0.0018450000 0.0062102369 0.0000568999 
22.3748064761 1.5730015451 1.5646842272 999999.2618387098 429.7967818813 0.0022207165 0.0018450000 0.0050486489 0.0000683959 
18.3037940531 1.7090548581 1.4635017019 217848.7964204953 112.4280464010 0.0017920642 0.0018450000 0.0040272544 0.0000320798 
19.1688411314 1.6468805294 1.4627402429 272310.9955256191 112.4280464010 0.0017920642 0.0018450000 0.0040272544 0.0000320798 
20.6681758464 1.7727157801 1.4643425956 217848.7964204953 140.5350580013 0.0017920642 0.0018450000 0.0040272544 0.0000320798 
20.4580857593 1.7204239865 1.4730195592 217848.7964204953 112.4280464010 0.0022400802 0.0018450000 0.0040272544 0.0000320798 
20.6653703656 1.6054920594 1.5682369607 217848.7964204953 112.4280464010 0.0017920642 0.0018450000 0.0050340680 0.0000320798 
18.5023958309 1.7103486524 1.4608764380 217848.7964204953 112.4280464010 0.0017920642 0.0018450000 0.0040272544 0.0000400998 
17.2505684641 1.6776869444 1.5104383824 239633.6760625448 123.6708510411 0.0019712706 0.0018450000 0.0044299798 0.0000352878 
17.5205542587 1.6610672803 1.5329269861 250526.1158835696 129.2922533612 0.0020608738 0.0018450000 0.0046313426 0.0000368918 
20.3510491012 1.6263451807 1.5034196432 252704.6038477745 130.4165338252 0.0014515720 0.0018450000 0.0046716151 0.0000372126 
19.4961936291 1.7945686518 1.5279367185 169486.3636151453 126.8188363404 0.0022364961 0.0018450000 0.0045427430 0.0000361860 
21.4116419145 1.7892633663 1.5172833059 194913.6751333455 157.2553570621 0.0016084134 0.0018450000 0.0046664602 0.0000448707 
17.5205542588 1.6610672803 1.5329269861 250526.1158835696 129.2922533612 0.0020608738 0.0018450000 0.0046313426 0.0000368918 
21.5213967762 1.7450077380 1.4274182070 288181.5417634078 157.4769752271 0.0016779799 0.0018450000 0.0037465193 0.0000372348 
20.6230167278 1.6878404915 1.3972172013 285891.7940618950 121.8131439679 0.0014797713 0.0018450000 0.0036056672 0.0000396980 
17.5205542588 1.6610672803 1.5329269861 250526.1158835696 129.2922533612 0.0020608738 0.0018450000 0.0046313426 0.0000368918 
21.4116419145 1.7892633663 1.5172833059 194913.6751333455 157.2553570621 0.0016084134 0.0018450000 0.0046664602 0.0000448707 
17.5205542588 1.6610672803 1.5329269861 250526.1158835696 129.2922533612 0.0020608738 0.0018450000 0.0046313426 0.0000368918 
18.0263846158 1.7275310800 1.4840959861 188622.0903541380 107.3868951221 0.0019202408 0.0018450000 0.0042039103 0.0000403423 
17.2101899947 1.7245776213 1.5106027757 138842.3646495031 82.3418550696 0.0020413713 0.0018450000 0.0044326057 0.0000418961 
19.1007155724 1.6790074059 1.4562855470 247264.1532705074 111.0695471963 0.0018574273 0.0018450000 0.0039938375 0.0000488023 
20.6458002371 1.6324617229 1.4516957704 261971.8316955135 96.3367917938 0.0018901088 0.0018450000 0.0039771291 0.0000571635 
20.7756497549 1.7035450221 1.4235409732 305830.7558734149 139.7976687441 0.0017171978 0.0018450000 0.0037264692 0.0000472682 
23.1501308773 1.7061400979 1.3920977007 364435.0886330534 156.0030555551 0.0016156763 0.0018450000 0.0034877487 0.0000507312 
20.5168694576 1.5844105111 1.4778512885 252904.0271868082 97.5577700068 0.0016015126 0.0018450000 0.0044855082 0.0000891161 
19.8510158164 1.6951057817 1.4606739699 274717.3249152894 129.8736066680 0.0020331873 0.0018450000 0.0040674473 0.0000727760 
18.7723340387 1.7344779502 1.5254235372 263954.1176471818 162.1803222074 0.0025330470 0.0018450000 0.0046617436 0.0000779803 
22.0540591971 1.8210790053 1.6444033293 136527.0728323935 132.7332025682 0.0027819094 0.0018450000 0.0057733803 0.0000786526 
23.1580847632 1.5533066231 1.4520458961 312971.6508222126 98.2778210675 0.0015310981 0.0018450000 0.0042002562 0.0000637962 
19.3715538905 1.7947003743 1.5913882103 149222.0491859102 123.2332764551 0.0027271386 0.0018450000 0.0052536821 0.0000709462 
19.3715538905 1.7947003743 1.5913882102 149222.0491859102 123.2332764551 0.0027271386 0.0018450000 0.0052536821 0.0000709462 
21.2341661391 1.6452683102 1.6333526102 259915.0976229890 171.3944290139 0.0019450807 0.0018450000 0.0056289195 0.0000418739 
21.5691940481 1.6131747264 1.3893163195 352832.9888383713 141.3386786315 0.0011827114 0.0018450000 0.0039949302 0.0000590233 
19.5523896394 1.7429910530 1.6374725300 212890.2980372980 174.6758497335 0.0021934041 0.0018450000 0.0056594900 0.0000586502 
23.2370564078 1.7173171465 1.5238442714 188718.7857080443 106.0390107381 0.0033271897 0.0018450000 0.0046187557 0.0000473618 
22.1312661741 1.6806797366 1.6904677349 187720.0404482108 140.6872241350 0.0028152680 0.0018450000 0.0062171750 0.0000687689 
19.2515255046 1.6501048808 1.5063027945 252090.4965409848 114.1288467948 0.0022794577 0.0018450000 0.0045010045 0.0000764086 
23.3142663792 1.6276167881 1.3846383725 326366.4816116301 95.6969923502 0.0016135646 0.0018450000 0.0035622674 0.0000926930 
18.5385049340 1.6647803090 1.5921993745 269772.8370540726 159.8957600718 0.0025333483 0.0018450000 0.0053605963 0.0000899434 
18.4995350076 1.6236635712 1.5244480855 352889.9923812618 164.3473622657 0.0019944005 0.0018450000 0.0048516552 0.0001129952 
22.3338632633 1.7137220289 1.6296585263 229975.2278602452 185.0432265271 0.0018093226 0.0018450000 0.0056949596 0.0000585565 
21.9741198110 1.7889745247 1.5398318242 423296.8793315571 340.6333883015 0.0021082336 0.0018450000 0.0050262185 0.0001534143 
19.8436588022 1.5883148894 1.4690494681 670803.8643765402 251.2238572609 0.0016714065 0.0018450000 0.0045765226 0.0001498886 
19.8436588048 1.5883148894 1.4690494681 670803.8643765402 251.2238572609 0.0016714065 0.0018450000 0.0045765226 0.0001498886 
23.6833693278 1.7263790494 1.5439479365 525373.1542110407 325.8432818395 0.0036404341 0.0018450000 0.0051636319 0.0001391320 
20.4957758838 1.6234020278 1.5934165857 455383.6964705131 242.1574841461 0.0026269403 0.0018450000 0.0054929176 0.0001154899 
23.3978343858 1.5944366899 1.5553894131 367529.3190063753 157.4087398929 0.0027541315 0.0018450000 0.0050063838 0.0000797517 
23.6833693258 1.7263790493 1.5439479365 525373.1542110405 325.8432818395 0.0036404341 0.0018450000 0.0051636319 0.0001391320 
21.7051843451 1.6143996859 1.6137742389 331037.2597028179 197.6682323327 0.0019148451 0.0018450000 0.0057084472 0.0001048059 
21.6805869903 1.5851930353 1.5615198056 344506.9595695670 151.0483539138 0.0023990914 0.0018450000 0.0051618448 0.0001065823 
18.1953722161 1.7306643836 1.5628544715 428949.6539349819 302.1079935317 0.0021050112 0.0018450000 0.0052157931 0.0001312850 
20.7813820212 1.5956711223 1.5889693534 619619.1434816050 312.3599351505 0.0022641381 0.0018450000 0.0055274193 0.0001317602 
20.9388383383 1.6623457081 1.4979344545 643193.2642145682 295.4772008350 0.0026269797 0.0018450000 0.0046568740 0.0001439105 
20.1140351985 1.7595185106 1.5838025397 433676.5708514483 347.6579896972 0.0021220749 0.0018450000 0.0054324104 0.0001414869 
20.7813820212 1.5956711223 1.5889693536 619619.1434816049 312.3599351505 0.0022641381 0.0018450000 0.0055274193 0.0001317602 
19.3258715986 1.6769977095 1.5376515443 680823.4928267775 426.3623612024 0.0016931513 0.0018450000 0.0052237861 0.0001586975 
23.3927477104 1.6093253443 1.3955852254 881468.0657318740 403.8265591030 0.0011169224 0.0018450000 0.0044939889 0.0001525330 
22.4040732376 1.7550646667 1.5251395048 584600.0019217851 379.2814161995 0.0031372625 0.0018450000 0.0048123789 0.0001121768 
23.6115235002 1.7883350548 1.5941991654 338208.9365692465 305.0866017511 0.0021053138 0.0018450000 0.0056058426 0.0001700275 
23.6115235002 1.7883350548 1.5941991654 338208.9365692465 305.0866017511 0.0021053138 0.0018450000 0.0056058426 0.0001700275 
17.8352827687 1.6540343240 1.4997546166 711076.5771278350 359.9360641853 0.0017715380 0.0018450000 0.0047665517 0.0001416432 
23.1620238580 1.7279302217 1.5029552456 538598.8021424124 309.1728451002 0.0030521566 0.0018450000 0.0047058359 0.0001444809 
19.9381428290 1.6941496965 1.6163399468 510096.4810875667 349.8545151554 0.0028626829 0.0018450000 0.0059111121 0.0001720150 
23.6730088994 1.7333915656 1.5619462554 308603.2143570285 202.7709155823 0.0037862203 0.0018450000 0.0053632180 0.0001411109 
23.3269971386 1.7623334862 1.5311861877 493360.7157488887 361.9031491780 0.0025972110 0.0018450000 0.0053095744 0.0002682709 
22.9614181473 1.7275949190 1.5288005497 654391.6564033200 485.6255259648 0.0016406939 0.0018450000 0.0053294754 0.0002211828 
22.9614181473 1.7275949190 1.5288005497 654391.6564033200 485.6255259648 0.0016406939 0.0018450000 0.0053294754 0.0002211828 
22.2844574406 1.6945368244 1.5740131675 327971.3700493841 197.4976914471 0.0035099422 0.0018450000 0.0053708373 0.0001156403 
21.3049587503 1.7414341476 1.6160982489 440602.0874257270 352.3095370248 0.0026722915 0.0018450000 0.0060165311 0.0002179915 
23.2281695362 1.7667582677 1.5199247208 348925.6951177208 231.6023418973 0.0031609761 0.0018450000 0.0047329839 0.0001038761 
21.3193514274 1.6926145002 1.6651992844 394522.1094689531 294.5690336658 0.0028532828 0.0018450000 0.0062186911 0.0001297051 
21.5700390622 1.6482817464 1.5794422625 413940.5105916834 221.2323042299 0.0030623954 0.0018450000 0.0052556683 0.0000817054 
21.5833672751 1.6287163013 1.5208652000 237493.7523568184 101.9601587002 0.0026009936 0.0018450000 0.0046124566 0.0000671824 
23.3246785046 1.7254092545 1.5362520896 323384.8246140262 246.3396279225 0.0015053248 0.0018450000 0.0052547106 0.0001400998 
21.5833672751 1.6287163013 1.5208652000 237493.7523568184 101.9601587002 0.0026009936 0.0018450000 0.0046124566 0.0000671824 
21.5833672751 1.6287163013 1.5208652000 237493.7523568183 101.9601587002 0.0026009936 0.0018450000 0.0046124566 0.0000671824 
21.3635996310 1.6275661093 1.6423181983 252561.1042545425 156.4276743982 0.0024133819 0.0018450000 0.0059594449 0.0001171772 
21.5833672751 1.6287163013 1.5208652000 237493.7523568182 101.9601587002 0.0026009936 0.0018450000 0.0046124566 0.0000671824 
23.5911195805 1.6677578481 1.3073809144 356988.0958966281 140.6954078938 0.0010843511 0.0018450000 0.0035750769 0.0001460300 
18.9936312855 1.7369695328 1.5984500835 410202.2717450014 311.7271454119 0.0022939274 0.0018450000 0.0055604307 0.0001376884 
22.3956075066 1.5597767806 1.5462908847 301087.4184578131 134.1213726644 0.0017135808 0.0018450000 0.0052315764 0.0001230760 
19.9612098125 1.6363459835 1.4105875081 315412.0046585625 135.7847014533 0.0013170446 0.0018450000 0.0042247225 0.0001350062 
21.4904759837 1.6204620480 1.6306555352 193608.4618731684 111.9004668532 0.0026245485 0.0018450000 0.0057862025 0.0000999443 
18.6379337483 1.7427734403 1.5981098038 197414.7745715576 144.3478562120 0.0028309824 0.0018450000 0.0054413441 0.0000994768 
23.1259064789 1.5445684342 1.5545037652 243863.2705294141 96.6212008419 0.0020743423 0.0018450000 0.0052247470 0.0001280624 
22.0249230429 1.6714701883 1.4420735832 221622.8530134549 89.8049673398 0.0021247224 0.0018450000 0.0039882091 0.0001053271 
23.2906731429 1.5631295721 1.4737983917 201269.1155693546 60.4279834425 0.0020643118 0.0018450000 0.0043835161 0.0001154648 
21.0093145154 1.6083406525 1.5269290674 248895.3693884805 104.5378215968 0.0024730504 0.0018450000 0.0048650431 0.0001180549 
20.9063691698 1.6110939025 1.5840755498 272981.2537237691 138.0471839008 0.0026339414 0.0018450000 0.0055381771 0.0001474454 
23.3917988987 1.6927708861 1.6912783378 253415.2875245809 195.7550935985 0.0032348254 0.0018450000 0.0064747063 0.0001198090 
22.0544421008 1.7614575586 1.5367495618 257883.7098428093 172.0061439277 0.0032458603 0.0018450000 0.0048117723 0.0000745606 
23.5056563291 1.8363422126 1.5903980812 219950.6912658145 200.1690035329 0.0033283301 0.0018450000 0.0053494523 0.0000876211 
23.4723392454 1.8278324766 1.6545416564 167698.8387866894 161.5951970555 0.0037699028 0.0018450000 0.0059609076 0.0000684598 
23.4921656755 1.8150111925 1.5637447776 395607.4560510258 339.2783371321 0.0028479378 0.0018450000 0.0052419455 0.0001506141 
19.8365946147 1.5882773003 1.4848709748 195456.2063488943 78.5824746234 0.0016500542 0.0018450000 0.0047149739 0.0001414203 
20.4976348280 1.7373334847 1.6190951602 385410.3855297006 305.4690584057 0.0025242776 0.0018450000 0.0059167943 0.0001826723 
20.4976348280 1.7373334847 1.6190951602 385410.3855297007 305.4690584057 0.0025242776 0.0018450000 0.0059167943 0.0001826723 
22.7205034877 1.7319319583 1.5162394745 693550.4548741827 497.5754564420 0.0017712556 0.0018450000 0.0052693719 0.0002653023 
20.4976348277 1.7373334847 1.6190951602 385410.3855297007 305.4690584057 0.0025242776 0.0018450000 0.0059167943 0.0001826723 
21.2466445923 1.7910479050 1.6299845317 211213.4421730512 182.2404512940 0.0033465588 0.0018450000 0.0057738341 0.0000959907 
20.9940026341 1.7892442402 1.6311309383 211213.4421730509 182.2404512940 0.0032613426 0.0018450000 0.0057738341 0.0000959907 
20.2702342540 1.6045453551 1.4547854060 513734.7857679508 179.4604858145 0.0018561678 0.0018450000 0.0043277250 0.0001438019 
23.2904357905 1.6049361680 1.6426134149 632915.7545094425 367.0835353803 0.0028213692 0.0018450000 0.0062345876 0.0001739477 
23.2904357905 1.6049361680 1.6426134149 632915.7545094425 367.0835353803 0.0028213692 0.0018450000 0.0062345876 0.0001739477 
21.1449646261 1.6959412742 1.4385011000 668738.7921975858 315.3660128817 0.0018976409 0.0018450000 0.0041613231 0.0001623773 
23.2904357905 1.6049361680 1.6426134159 632915.7545094425 367.0835353803 0.0028213692 0.0018450000 0.0062345876 0.0001739477 
21.0254530363 1.5875316163 1.4538510856 553846.8362436646 179.4604858145 0.0018561678 0.0018450000 0.0043277250 0.0001438019 
20.8930391182 1.5565106245 1.4886268834 589661.4740111158 208.5894624652 0.0017943896 0.0018450000 0.0049501276 0.0002058229 
23.2871959487 1.7179861616 1.4826800533 999999.8438347981 537.1043908182 0.0027873076 0.0018450000 0.0045672105 0.0001692207 
23.6371751954 1.6708248074 1.6512210899 927636.7456912097 698.9767277143 0.0022251300 0.0018450000 0.0064577675 0.0002281508 
20.0095581856 1.7390845744 1.5352912775 884651.8560954609 614.7863584179 0.0021787338 0.0018450000 0.0051872592 0.0002087169 
23.2871959487 1.7179861616 1.4826800533 999999.8438347983 537.1043908182 0.0027873076 0.0018450000 0.0045672105 0.0001692207 
19.2753767030 1.6919087316 1.6160254630 726263.8620681646 508.9735132544 0.0023552793 0.0018450000 0.0058108554 0.0001529689 
22.1340360299 1.6694957868 1.6816053986 641898.8814348211 461.7123470284 0.0028493157 0.0018450000 0.0061992591 0.0000833037 
18.8792841566 1.7188054782 1.6100995870 783413.8793354486 558.0729589468 0.0027715775 0.0018450000 0.0056533436 0.0001251186 
20.8024564532 1.7244345995 1.6364241903 784191.0480597815 573.1518174113 0.0034107110 0.0018450000 0.0057402785 0.0000614381 
23.2871959487 1.7179861616 1.4826800533 999999.8438347983 537.1043908182 0.0027873076 0.0018450000 0.0045672105 0.0001692207 
19.9593051626 1.6527028761 1.4368990969 825702.8451274280 411.5068090296 0.0013367414 0.0018450000 0.0044740132 0.0001393791 
20.3918153114 1.6689166802 1.3940791720 999999.2971165151 419.0720530027 0.0014185008 0.0018450000 0.0038680379 0.0001172782 
23.2642258956 1.7347863611 1.4484633420 999999.5018122389 531.4131763779 0.0021624714 0.0018450000 0.0040379097 0.0001114614 
19.4346897457 1.7630152960 1.5380137929 911188.6675937301 658.8933781842 0.0022280907 0.0018450000 0.0049520550 0.0001333346 
22.8750916444 1.8075847166 1.5690256150 774620.6150157601 629.4078602531 0.0033885683 0.0018450000 0.0051915589 0.0000961172 
18.3458107362 1.6897063987 1.5870913144 999999.5557153954 666.7901110246 0.0020916277 0.0018450000 0.0054746031 0.0001313548 
23.4035782755 1.7925877603 1.6223173572 806103.0552965362 678.4052021907 0.0040016167 0.0018450000 0.0057683834 0.0000884451 
22.5018447968 1.7133730638 1.6868403791 922440.9557120183 745.1858581248 0.0030725052 0.0018450000 0.0063975224 0.0001190794 
19.2445857510 1.6868229144 1.5299081209 999999.6595587679 635.0999524369 0.0016447056 0.0018450000 0.0050970416 0.0001374909 
22.3016279287 1.7747452722 1.6534400277 999999.4783914305 917.4632897679 0.0024239047 0.0018450000 0.0059961209 0.0001186690 
22.6321614607 1.6790041286 1.6648300044 953818.2821863159 678.2513597668 0.0032667710 0.0018450000 0.0062751941 0.0001301588 
18.0977021597 1.6388740583 1.5229758030 946287.0662756580 467.0544138951 0.0020363324 0.0018450000 0.0050182562 0.0001664861 
19.2445857510 1.6868229144 1.5299081209 999999.6595587675 635.0999524369 0.0016447056 0.0018450000 0.0050970416 0.0001374909 
20.1044545160 1.7005926457 1.5705179842 957749.8625943610 586.6781241726 0.0031002143 0.0018450000 0.0052969456 0.0001196829 
20.1746187290 1.6964399338 1.5703145251 969478.3067294195 586.6781241726 0.0031002143 0.0018450000 0.0052969456 0.0001196829 
22.1304840408 1.7207161049 1.6859642832 987790.7801932101 810.3478611333 0.0029930331 0.0018450000 0.0063387886 0.0001094967 
22.8705843707 1.6952838085 1.6850438711 978517.1711116905 778.3160922925 0.0026984007 0.0018450000 0.0064670870 0.0001488117 
22.1304840408 1.7207161049 1.6859642832 987790.7801932101 810.3478611333 0.0029930331 0.0018450000 0.0063387886 0.0001094967 
17.8100939064 1.7045304416 1.6160988695 999999.2164712104 700.2595581900 0.0023092461 0.0018450000 0.0054384209 0.0000532929 
22.0958473256 1.7584337388 1.6917419641 999999.9699002132 889.3631703042 0.0031237457 0.0018450000 0.0062660981 0.0000756023 
17.8100939061 1.7045304416 1.6160988695 999999.2164712104 700.2595581900 0.0023092461 0.0018450000 0.0054384209 0.0000532929 
19.1311777219 1.7748228923 1.6221616916 999999.9843229430 859.3701560112 0.0020973320 0.0018450000 0.0053810455 0.0000173543 
22.0958473255 1.7584337388 1.6917419641 999999.9699002129 889.3631703042 0.0031237457 0.0018450000 0.0062660981 0.0000756023 
23.0554946560 1.7792885337 1.6432409575 995447.5799602902 854.8145679763 0.0037517405 0.0018450000 0.0060772506 0.0001280004 
18.7697204575 1.7145849677 1.4769667257 999442.1717349811 603.4679838913 0.0015693920 0.0018450000 0.0045078235 0.0001056493 
20.1436104140 1.6727158787 1.5318359520 999999.8209656249 630.1559432652 0.0015620084 0.0018450000 0.0051478780 0.0001272587 
21.2483288746 1.7283591801 1.4503424381 997130.6782051558 523.2205159172 0.0019881141 0.0018450000 0.0039924212 0.0000809981 
19.8631145568 1.5912845113 1.4793278186 999013.2779572974 391.5277139843 0.0016569440 0.0018450000 0.0045626726 0.0001164110 
21.4147726469 1.6135390496 1.6079787986 999888.5469140559 587.1352232529 0.0019124536 0.0018450000 0.0056577876 0.0001058869 
18.7563390762 1.6810741189 1.5194407517 999309.7058551806 519.5006302169 0.0024587681 0.0018450000 0.0047288399 0.0001092693 
21.5435453035 1.6567077133 1.6658471775 996093.7411228438 683.7916113908 0.0026421723 0.0018450000 0.0061092135 0.0001005913 
18.9770282708 1.7229573430 1.6271033895 995270.7607774305 742.5690854039 0.0026722889 0.0018450000 0.0057509003 0.0001101000 
21.8155054579 1.7050607187 1.6322514390 995908.7964441597 704.0049922195 0.0034560356 0.0018450000 0.0059954346 0.0001354706 
22.2832421901 1.8204332102 1.5419505980 997255.1079274055 834.8541908365 0.0024001402 0.0018450000 0.0047923531 0.0000795289 
21.8190472267 1.6619974255 1.5651327048 995441.8829365482 540.2142278786 0.0032251283 0.0018450000 0.0053334617 0.0001343461 
23.5168085930 1.6072417910 1.6587380881 996060.7467147536 600.2636091415 0.0027183965 0.0018450000 0.0062282454 0.0001383548 
21.5537228249 1.6506057999 1.3763113207 993815.4675757261 351.6200720342 0.0014268381 0.0018450000 0.0036518451 0.0001049639 
20.8028456104 1.7277744982 1.4485242843 996618.9343696787 524.5484974095 0.0019081743 0.0018450000 0.0039781352 0.0000759063 
18.5821562904 1.6234141203 1.5144710140 999509.0326357293 450.1822264193 0.0020077480 0.0018450000 0.0047823515 0.0001210761 
20.2613889637 1.7378147011 1.5576013957 998099.5261651732 669.5517743631 0.0030132775 0.0018450000 0.0052482690 0.0001499596 
23.2753199434 1.6941468409 1.5423897832 997358.0368969445 717.0816921590 0.0014580817 0.0018450000 0.0053063682 0.0001169976 
19.2875456566 1.6580022909 1.4654581899 999563.0761501761 525.5209604816 0.0014021840 0.0018450000 0.0045271360 0.0000918951 
22.9809154079 1.5944342625 1.4606212257 999383.7336177768 473.1012223016 0.0012646018 0.0018450000 0.0047335460 0.0001036636 
22.9809154079 1.5944342625 1.4606212257 999383.7336177768 473.1012223016 0.0012646018 0.0018450000 0.0047335460 0.0001036636 
23.4633725985 1.7614624996 1.4418797417 999675.7016755613 607.2546861273 0.0018132107 0.0018450000 0.0040281808 0.0001098018 
19.7509908364 1.6306625799 1.6060845550 999602.2127316331 583.1079103097 0.0022175030 0.0018450000 0.0056320981 0.0001204162 
21.6155303998 1.6393205512 1.6496331485 999711.4522885610 638.1112543137 0.0026939535 0.0018450000 0.0060813741 0.0001287925 
21.6155303998 1.6393205512 1.6496331485 999711.4522885610 638.1112543137 0.0026939535 0.0018450000 0.0060813741 0.0001287925 
21.6155303998 1.6393205512 1.6496331485 999711.4522885610 638.1112543137 0.0026939535 0.0018450000 0.0060813741 0.0001287925 
20.8300749622 1.7640584338 1.5760611580 999849.6173092308 818.0199762076 0.0019160026 0.0018450000 0.0053279256 0.0001201928 
18.0046829126 1.6622240689 1.5215518794 999652.1076618518 510.7698702767 0.0022115657 0.0018450000 0.0048858911 0.0001434984 
23.2909772487 1.7191274847 1.4869004798 999825.4899570327 539.6377890518 0.0028630311 0.0018450000 0.0045562870 0.0001511145 
22.6809584397 1.6607678676 1.6265202055 999804.7838814214 626.3951853768 0.0033918979 0.0018450000 0.0059783934 0.0001412796 
23.1059573764 1.8118264718 1.5401164037 999816.4370820178 868.5297328861 0.0018938856 0.0018450000 0.0048919680 0.0000965289 
22.7305782808 1.7314491073 1.5872769975 999981.9019992094 692.2081899641 0.0037117838 0.0018450000 0.0056558770 0.0001561565 
18.8555307684 1.6653899137 1.5073083360 149525.3058465267 71.6062929872 0.0023114653 0.0018450000 0.0045503902 0.0000893970 
21.4912553867 1.6031320082 1.5051381263 186906.6323081584 71.6062929872 0.0023114653 0.0018450000 0.0045503902 0.0000893970 
18.6788511138 1.7316003320 1.5097309589 149525.3058465267 89.5078662340 0.0023114653 0.0018450000 0.0045503902 0.0000893970 
22.1801755957 1.6767126132 1.5053022992 149525.3058465267 71.6062929872 0.0028893316 0.0018450000 0.0045503902 0.0000893970 
19.0534107712 1.6700148293 1.4993771914 149525.3058465267 71.6062929872 0.0023114653 0.0018450000 0.0045503902 0.0001117463 
22.5051220629 1.6592742825 1.6770852846 123928.7744981034 84.7554081250 0.0030030898 0.0018450000 0.0060367151 0.0000493908 
22.7213581293 1.6869996923 1.6329102121 108912.1772243257 71.9756448915 0.0035866597 0.0018450000 0.0057410892 0.0000615965 
17.4853411229 1.6853072038 1.4927958021 206316.4140949383 104.9840305002 0.0019176598 0.0018450000 0.0043098712 0.0000453561 
23.4502029802 1.5544718075 1.5341886340 215976.9661541679 87.0856635875 0.0017360250 0.0018450000 0.0047523713 0.0000347934 
23.5790407902 1.7016259273 1.7133693351 82379.2262976979 67.8952237299 0.0028821218 0.0018450000 0.0064939106 0.0000841522 
23.4502029802 1.5544718075 1.5341886340 215976.9661541679 87.0856635875 0.0017360250 0.0018450000 0.0047523713 0.0000347934 
23.4554538140 1.5780641865 1.5712891621 163499.6538973940 70.5442307514 0.0025248992 0.0018450000 0.0050697437 0.0000601718 
23.4501732142 1.5544712138 1.5341886340 215976.9661541678 87.0856635875 0.0017360250 0.0018450000 0.0047523713 0.0000347934 
22.1801756537 1.6767126142 1.5053022992 149525.3058465267 71.6062929872 0.0028893316 0.0018450000 0.0045503902 0.0000893970 
23.1414558432 1.8115614048 1.5682030816 100102.4964235941 80.7380938694 0.0035644115 0.0018450000 0.0050824316 0.0000574445 
23.4501732142 1.5544712138 1.5341886340 215976.9661541678 87.0856635875 0.0017360250 0.0018450000 0.0047523713 0.0000347934 
23.5790407893 1.7016259273 1.7133693351 82379.2262976979 67.8952237299 0.0028821218 0.0018450000 0.0064939106 0.0000841522 
21.3184544313 1.6466430301 1.3617706944 286070.9649898699 102.4600713573 0.0012826536 0.0018450000 0.0035663403 0.0000675910 
18.0395073978 1.6829072526 1.5193593002 182791.7126485931 95.1207852099 0.0022975646 0.0018450000 0.0045608564 0.0000609042 
22.1404548399 1.8088543044 1.5707297469 100102.4964235940 80.7380938694 0.0033777866 0.0018450000 0.0050824316 0.0000574445 
21.6244842507 1.8072697536 1.5720533308 100102.4964235940 80.7380938694 0.0032766384 0.0018450000 0.0050824316 0.0000574445 
19.5347392898 1.6618265617 1.4246418150 260877.4231971101 107.8430885362 0.0016004573 0.0018450000 0.0039366232 0.0000881635 
18.9057933638 1.8094151370 1.5810828807 106098.3632040605 90.0921061975 0.0023588142 0.0018450000 0.0049896713 0.0000231931 
22.1439579493 1.7881339319 1.6808702421 73325.8970442316 70.5330270586 0.0024729221 0.0018450000 0.0059857809 0.0000425474 
17.7018546110 1.6603236407 1.5491348406 160347.8303283200 86.2486948463 0.0022266398 0.0018450000 0.0049658164 0.0000922096 
19.2432800106 1.6125900973 1.5317550487 187472.5638904498 84.3269891707 0.0021605525 0.0018450000 0.0049538890 0.0001267179 
23.1154832743 1.8362000285 1.5594303097 98470.2638843716 90.7800194893 0.0021169329 0.0018450000 0.0049089088 0.0000586758 
23.1154832743 1.8362000285 1.5594303097 98470.2638843717 90.7800194893 0.0021169329 0.0018450000 0.0049089088 0.0000586758 
19.2243919431 1.6918214619 1.4984932094 190894.4089519757 117.5455323041 0.0014893891 0.0018450000 0.0047477451 0.0000901528 
18.3360675536 1.6397836521 1.5583178842 115696.1124408434 61.3238656967 0.0019524553 0.0018450000 0.0048568738 0.0000261938 
20.9794069096 1.6791113903 1.3770137194 167334.3608158977 69.1401488168 0.0013576017 0.0018450000 0.0036083000 0.0000655886 
18.7069571411 1.7415057070 1.4794840633 143345.5788490433 87.1940345283 0.0018159006 0.0018450000 0.0042740476 0.0000675897 
19.0157448569 1.6312220341 1.5510699723 115696.1124408434 61.3238656967 0.0017671923 0.0018450000 0.0048568738 0.0000261938 
22.3131210094 1.7098800186 1.4444339837 146003.7741724469 68.4071477609 0.0021269068 0.0018450000 0.0038724125 0.0000652200 
22.3802515669 1.5687058685 1.5787096132 205115.3891503995 94.7289007258 0.0020050342 0.0018450000 0.0052501017 0.0000769484 
19.4712844816 1.6431820182 1.4356594655 292521.3482092763 115.9071978575 0.0016905805 0.0018450000 0.0041588190 0.0001366450 
22.6507316387 1.8131522791 1.6740949441 48835.4320003940 48.6517532822 0.0027970893 0.0018450000 0.0060154294 0.0000665752 
23.4251521176 1.5827543830 1.5675751633 267711.7829665584 115.4189631165 0.0026021655 0.0018450000 0.0050619081 0.0000664116 
18.7814058268 1.6742427210 1.5564338048 114918.4458992494 62.9982869634 0.0026414819 0.0018450000 0.0049424302 0.0000681009 
20.2891115237 1.7615117128 1.5414009581 69819.9742736744 47.1329800822 0.0029597057 0.0018450000 0.0047885945 0.0000636771 
18.7069571406 1.7415057070 1.4794840633 143345.5788490433 87.1940345283 0.0018159006 0.0018450000 0.0042740476 0.0000675897 
18.8094395908 1.7475507840 1.5164749635 106582.7765613589 67.1635073053 0.0023878032 0.0018450000 0.0045313211 0.0000656334 
20.5286770761 1.7169872585 1.4945640135 107911.8742230606 57.7700639215 0.0025433063 0.0018450000 0.0043305035 0.0000644486 
18.9318435973 1.7789668638 1.6073651707 59327.7031370342 47.8923666822 0.0028783975 0.0018450000 0.0054020120 0.0000651262 
18.3885176397 1.7197253756 1.5158330546 136399.0330515219 78.3495559322 0.0023977083 0.0018450000 0.0045142445 0.0000601518 
17.8909367878 1.7128973033 1.4999577507 169688.5624404456 93.9578438572 0.0021167095 0.0018450000 0.0043770695 0.0000583892 
23.0231277742 1.5687839044 1.5934139622 171951.4322213855 79.6194708186 0.0022797684 0.0018450000 0.0053584533 0.0000781368 
21.2479182362 1.6355944577 1.5538115590 168765.8786201164 81.2759715994 0.0027809356 0.0018450000 0.0049252513 0.0000650444 
18.9318435973 1.7789668638 1.6073651707 59327.7031370342 47.8923666822 0.0028783975 0.0018450000 0.0054020120 0.0000651262 
22.4746939023 1.8295505000 1.5978812009 53467.9147093927 47.5634060310 0.0034575367 0.0018450000 0.0053414306 0.0000565649 
20.4294996249 1.8043364260 1.6029529205 56397.8089232134 47.7278863566 0.0031679671 0.0018450000 0.0053717213 0.0000608455 
20.1841350874 1.6885408594 1.5949180274 78523.5980943616 48.3101577395 0.0031213596 0.0018450000 0.0053257187 0.0000627905 
18.3984337068 1.7292574902 1.5506333275 83619.7886800474 52.8312153019 0.0027108519 0.0018450000 0.0048662577 0.0000647874 
18.4136492128 1.7118186227 1.5237469877 97230.7785584644 55.3828797745 0.0024822943 0.0018450000 0.0046135259 0.0000667583 
20.7683579259 1.7370514328 1.5245144695 90406.7286834320 54.6422744242 0.0029334033 0.0018450000 0.0046216654 0.0000603712 
22.9907252904 1.8378960976 1.6502097941 43788.1903638353 44.5174128112 0.0028508947 0.0018450000 0.0057921852 0.0000675036 
21.4707739342 1.8266702143 1.6199902375 50182.0038139339 46.3779048082 0.0031569660 0.0018450000 0.0055277906 0.0000617965 
19.1164925191 1.6974368127 1.5995781540 84998.8246048934 54.4000317464 0.0029486681 0.0018450000 0.0053580074 0.0000653816 
19.5785993421 1.6682532902 1.5794888967 114046.7908785753 64.5841691408 0.0028296666 0.0018450000 0.0051636316 0.0000650853 
22.3346602422 1.6685348880 1.5644020012 96216.9665044836 51.9410784247 0.0032759534 0.0018450000 0.0050611596 0.0000628850 
19.0206488075 1.7408312693 1.6052987540 68558.9061380061 49.6007017705 0.0030673260 0.0018450000 0.0054218025 0.0000676360 
19.2287306465 1.7702233760 1.6106903267 63576.5601598283 50.2459737860 0.0030403092 0.0018450000 0.0054698444 0.0000700587 
21.6768781917 1.6398372630 1.5778369868 102258.3229567916 53.0801822929 0.0029850568 0.0018450000 0.0051965521 0.0000719348 
21.3876597519 1.6928329321 1.5174241033 137161.2833346564 71.0203155810 0.0029147708 0.0018450000 0.0045790533 0.0000650150 
20.1383908796 1.6388937435 1.6011358868 126753.3062704080 70.6810954263 0.0026646402 0.0018450000 0.0054012407 0.0000749024 
20.6167464256 1.6188410546 1.6166238965 142021.4761533702 80.0511039271 0.0023589836 0.0018450000 0.0055712812 0.0000809111 
19.6828440499 1.6642317727 1.5981539127 130509.9431435466 76.5823568115 0.0028273701 0.0018450000 0.0053477236 0.0000670397 
19.2511383866 1.6694515777 1.6080149186 144635.7532369240 88.3334440709 0.0027485267 0.0018450000 0.0054233094 0.0000645921 
21.2669697291 1.6807781508 1.5726770922 107517.6145791856 61.3419482322 0.0032128787 0.0018450000 0.0051216282 0.0000609270 
22.7306697246 1.7004843207 1.5573931290 97899.7687335745 56.6723746351 0.0034869979 0.0018450000 0.0049818220 0.0000539392 
20.7034410571 1.6159547645 1.6129880004 136371.1521160191 75.3506690234 0.0023905209 0.0018450000 0.0055410469 0.0000818902 
21.4177215134 1.6322079316 1.5835187496 106105.4612950361 54.9480117317 0.0028754091 0.0018450000 0.0052524746 0.0000747299 
23.1730296412 1.6060182018 1.5758480107 93903.2203707808 44.1308391918 0.0028994287 0.0018450000 0.0052048500 0.0000785751 
23.0705175800 1.6611144962 1.6216539041 68086.1795755390 41.2429629397 0.0034492107 0.0018450000 0.0056283064 0.0000632655 
23.3776321217 1.7275107178 1.6237270126 33943.6933052989 24.1891098979 0.0039785556 0.0018450000 0.0056719362 0.0000539532 
21.8887337834 1.6649772160 1.5484831294 92883.8482100465 47.7080292232 0.0030904706 0.0018450000 0.0048839902 0.0000613365 
20.9639374007 1.6851327000 1.6571609654 63665.1662832872 44.5333156749 0.0030562323 0.0018450000 0.0059085584 0.0000638368 
22.2178893322 1.7762533990 1.6956177275 42445.0187774128 39.3259676464 0.0031466439 0.0018450000 0.0062366003 0.0000583903 
23.2590853091 1.7599808732 1.7093157388 27083.1278592830 24.7938776680 0.0032287658 0.0018450000 0.0064265888 0.0000708035 
23.4500600125 1.7481672052 1.5421229301 44642.5528251358 28.6684032280 0.0036031637 0.0018450000 0.0048542009 0.0000573956 
20.5894866039 1.6962072403 1.5536657895 66058.4472064118 37.8537901338 0.0030933124 0.0018450000 0.0049758365 0.0000751738 
21.9548850099 1.7452313614 1.5030786668 66052.1567722806 39.5605591435 0.0028157420 0.0018450000 0.0044882901 0.0000859534 
23.2260870609 1.6985424317 1.6632467386 28515.4666695855 20.6443173893 0.0036524318 0.0018450000 0.0060795140 0.0000729869 
23.0336738358 1.6251447440 1.5367816331 113364.7465407912 50.1806307043 0.0029245154 0.0018450000 0.0048350134 0.0000797295 
22.2592622838 1.5695196252 1.5578238991 82457.6078218631 34.4113990256 0.0023055224 0.0018450000 0.0051651468 0.0001139775 
17.7878331084 1.6482288904 1.5187995563 50295.8042300276 25.8863891307 0.0018430639 0.0018450000 0.0048839920 0.0001287782 
23.3578492095 1.6970163934 1.5853215678 73313.1219651992 44.8804397757 0.0037300039 0.0018450000 0.0053232693 0.0000657576 
23.4059254839 1.7258049125 1.6127875896 39210.9456455764 27.2638878502 0.0039658092 0.0018450000 0.0055762622 0.0000565162 
21.6217361024 1.6809729879 1.5974626109 39893.4973974693 24.0986499444 0.0033453145 0.0018450000 0.0053763376 0.0000620021 
21.1967269345 1.7929768404 1.6411300802 65347.3369632927 59.0161842961 0.0029133846 0.0018450000 0.0058631551 0.0001073679 
18.9465832850 1.7076250086 1.5814367707 135890.1163819089 86.9692272998 0.0029096610 0.0018450000 0.0053101389 0.0001010680 
18.7450489584 1.7282396213 1.5196905310 189560.2975016639 115.0620091671 0.0024172234 0.0018450000 0.0047190170 0.0001119056 
19.4358149043 1.7072159533 1.4595850499 161375.2115556572 82.7437087251 0.0018939488 0.0018450000 0.0041991101 0.0001095010 
22.4425555540 1.6082482240 1.6208567238 66145.4518485656 39.7244290997 0.0019135740 0.0018450000 0.0058113182 0.0001125575 
18.6906859247 1.6737320165 1.4536509406 108423.8190836226 49.5037399639 0.0017600806 0.0018450000 0.0041533949 0.0000947080 
18.5833498736 1.6605335380 1.5758866120 108925.7226174048 66.7553632303 0.0019033117 0.0018450000 0.0053252490 0.0001045948 
18.6906859247 1.6737320165 1.4536509406 108423.8190836226 49.5037399639 0.0017600806 0.0018450000 0.0041533949 0.0000947080 
21.8172899815 1.6189808656 1.5048627128 398425.2572544223 159.2593463777 0.0025363566 0.0018450000 0.0046057044 0.0001064211 
20.6390407919 1.6714990805 1.3926840178 209321.7852455731 84.8729519745 0.0014537184 0.0018450000 0.0037199514 0.0000841851 
20.6390414563 1.6714990751 1.3926840178 209321.7852455730 84.8729519745 0.0014537184 0.0018450000 0.0037199514 0.0000841851 
22.1920190896 1.7385100986 1.4553158419 274666.7340260207 157.2235985493 0.0019815027 0.0018450000 0.0042573341 0.0001548186 
21.7782301690 1.6134318777 1.6064910152 239371.0619804653 142.9187332811 0.0019138819 0.0018450000 0.0058614518 0.0001608935 
23.2202006296 1.6806033412 1.6632417024 285725.3340621528 207.5714300594 0.0032711010 0.0018450000 0.0065017830 0.0001908590 
23.4696245620 1.6431834070 1.6461026521 107122.6615161488 75.0445914452 0.0019882899 0.0018450000 0.0061928924 0.0001571856 
19.2779316335 1.6839200552 1.6109540392 220449.7486620184 148.6000786669 0.0024997175 0.0018450000 0.0058325591 0.0001700632 
23.2202006296 1.6806033412 1.6632417024 285725.3340621528 207.5714300594 0.0032711010 0.0018450000 0.0065017830 0.0001908590 
21.5032244015 1.7105482541 1.6106505279 213170.1392870525 162.8479127522 0.0022086582 0.0018450000 0.0060196158 0.0002278962 
21.5032247504 1.7105482557 1.6106505279 213170.1392870525 162.8479127522 0.0022086582 0.0018450000 0.0060196158 0.0002278962 
22.7115149030 1.6229755316 1.3922291976 200846.4018452925 93.3705101534 0.0011247570 0.0018450000 0.0043811081 0.0001355706 
18.6372615782 1.6864932767 1.4513335668 283226.0650551636 139.6463051030 0.0016645636 0.0018450000 0.0042343579 0.0001144103 
19.2779316335 1.6839200552 1.6109540392 220449.7486620183 148.6000786669 0.0024997175 0.0018450000 0.0058325591 0.0001700632 
22.4006650377 1.5897296889 1.6179668629 300252.6274801879 167.6419235127 0.0020697855 0.0018450000 0.0059222129 0.0001533146 
19.2365033587 1.7147210383 1.4889102086 363761.0110054588 209.8058415225 0.0020130996 0.0018450000 0.0046579370 0.0001736716 
19.2365033587 1.7147210383 1.4889102086 363761.0110054588 209.8058415225 0.0020130996 0.0018450000 0.0046579370 0.0001736716 
19.9034952330 1.6511263763 1.6143520619 408397.4876027743 248.0427928120 0.0026671835 0.0018450000 0.0057549317 0.0001337542 
19.5733640416 1.6612471516 1.5348351455 433549.4756134785 256.9125599614 0.0018508959 0.0018450000 0.0054746954 0.0002541186 
21.7871884609 1.6424139056 1.3365669972 394625.5015501244 145.2400489393 0.0011283287 0.0018450000 0.0035068395 0.0000415708 
23.1119747422 1.6417157515 1.3678310394 430751.8157889093 136.1784078979 0.0015029017 0.0018450000 0.0036319058 0.0001472971 
21.3864023369 1.6104831637 1.5553143823 211525.3404926878 114.9621756030 0.0021197919 0.0018450000 0.0061771852 0.0003836646 
21.3022042453 1.5954885973 1.5016239272 220953.1372952287 107.9602626960 0.0015140433 0.0018450000 0.0053274078 0.0002372631 
22.2540933777 1.5426232575 1.4095936344 403597.2899050182 116.4999576720 0.0016235913 0.0018450000 0.0053049902 0.0004997408 
22.3548598460 1.8158849359 1.6629871648 999999.1075458780 952.2715679125 0.0035001612 0.0018450000 0.0059737225 0.0000595923 
22.8638363429 1.8150480882 1.5542223881 871508.1270850641 774.6404007745 0.0019556964 0.0018450000 0.0049888515 0.0000897370 
19.8080594178 1.7501336285 1.6386072611 926932.4257948243 711.7953201641 0.0033593859 0.0018450000 0.0055315248 0.0000025046 
19.7872910489 1.7639335195 1.5559168053 894167.0652753011 617.6765516054 0.0030471726 0.0018450000 0.0048320241 0.0000329013 
19.7359755203 1.7593804901 1.5558545257 905979.6922399412 617.6765516054 0.0030471726 0.0018450000 0.0048320241 0.0000329013 
18.2930511674 1.7812236536 1.5959807779 884148.2352363890 690.0440251058 0.0029113823 0.0018450000 0.0051354046 0.0000170508 
19.2900551647 1.7936769681 1.6508523619 880024.6021628368 787.3512039390 0.0028020438 0.0018450000 0.0056456757 0.0000208692 
20.4087015354 1.7277265798 1.5651243517 886662.5185996327 559.4248252883 0.0032267831 0.0018450000 0.0048922054 0.0000184094 
22.6992511166 1.7905854670 1.4905472299 883906.4565664295 598.3958977552 0.0024293557 0.0018450000 0.0041691349 0.0000295213 
21.2746729387 1.8385826351 1.6532396751 905835.2302585167 905.8944319276 0.0028546157 0.0018450000 0.0056444392 0.0000136303 
22.1568429145 1.8446737190 1.6571110131 885088.3902726311 895.9544548101 0.0031580579 0.0018450000 0.0057545009 0.0000262747 
21.9116749404 1.8177776072 1.6866018750 882451.8194547838 884.3628754287 0.0029192009 0.0018450000 0.0059810318 0.0000196009 
20.4087010813 1.7277266174 1.5651243516 886662.5185996327 559.4248252883 0.0032267831 0.0018450000 0.0048922054 0.0000184094 
23.6626627354 1.8291820371 1.7117596259 899269.9880167423 938.0073134960 0.0034546560 0.0018450000 0.0062387164 0.0000077522 
21.2746729387 1.8385826351 1.6532396751 905835.2302585172 905.8944319276 0.0028546157 0.0018450000 0.0056444392 0.0000136303 
17.8257124407 1.7751001841 1.5354957153 929920.3524172204 668.4074005837 0.0021501727 0.0018450000 0.0045932034 0.0000263189 
23.2967592225 1.8191004843 1.6823038897 925952.2840629558 947.6141261750 0.0027727278 0.0018450000 0.0060597226 0.0000581230 
23.2967592225 1.8191004843 1.6823038898 925952.2840629558 947.6141261750 0.0027727278 0.0018450000 0.0060597226 0.0000581230 
21.1186827476 1.8018587435 1.5702805190 965838.8467723152 820.5151016157 0.0023383492 0.0018450000 0.0051779279 0.0001148560 
21.0172778331 1.8060513014 1.5690774430 974354.4903636798 789.5547768343 0.0030026009 0.0018450000 0.0050666188 0.0000712822 
20.0245701780 1.6172522399 1.4132145378 961441.3826437874 355.8944379698 0.0014150203 0.0018450000 0.0040503204 0.0001063139 
22.0420205875 1.7649441561 1.6652632190 999999.0153295888 915.5295282832 0.0020581391 0.0018450000 0.0057613428 0.0000078586 
19.3856130744 1.7872534185 1.6311046293 999999.3949141237 889.3168436446 0.0022055496 0.0018450000 0.0054411043 0.0000152924 
19.9002842724 1.7180985961 1.6694740111 977752.9972957834 769.5425733200 0.0026360035 0.0018450000 0.0059169751 0.0000478938 
22.8782494338 1.6564956034 1.6558895594 972291.3801578116 625.6875514669 0.0032366090 0.0018450000 0.0058216323 0.0000382386 
18.5169288681 1.7251350596 1.4634166927 999999.0925206894 607.7218067345 0.0014633232 0.0018450000 0.0042293598 0.0000294595 
21.5722557887 1.7148941798 1.5918312374 999999.1759137694 647.9757944299 0.0035236479 0.0018450000 0.0052782260 0.0000454692 
17.0434229138 1.7179338537 1.5050978355 999999.5041601593 576.1295020195 0.0019627614 0.0018450000 0.0043486831 0.0000267847 
21.8396007778 1.8293757849 1.6113603682 999998.8230493695 907.1000849790 0.0033845295 0.0018450000 0.0054340367 0.0000490117 
21.8396010616 1.8293757886 1.6113603682 999998.8230493695 907.1000849790 0.0033845295 0.0018450000 0.0054340367 0.0000490117 
21.0917434005 1.8252371608 1.6141797233 999998.9309647698 907.1000849790 0.0031735822 0.0018450000 0.0054340367 0.0000490117 
17.2101439515 1.7580272626 1.5384060061 999999.5884346873 681.9102188789 0.0022186112 0.0018450000 0.0046102480 0.0000247072 
19.1450446447 1.6702605148 1.5126177322 999998.7613750449 479.8855539704 0.0023140992 0.0018450000 0.0043022509 0.0000043056 
22.7937232285 1.6280282872 1.3184159331 999999.3097238720 367.6285595184 0.0010325161 0.0018450000 0.0035132443 0.0000270387 
17.8925426880 1.6562650343 1.5386609927 999998.7707405344 549.1126442391 0.0017447292 0.0018450000 0.0046824186 0.0000080681 
23.1746299088 1.6536648812 1.6894577817 999998.9510335189 728.2516558088 0.0022168774 0.0018450000 0.0060497457 0.0000290489 
20.8018096477 1.6602370342 1.3779341533 999998.8761832386 382.6427834638 0.0013325765 0.0018450000 0.0035022708 0.0000147090 
23.2672438843 1.6431978433 1.3336217538 999999.0577291813 309.2078781925 0.0012443499 0.0018450000 0.0032305208 0.0000288834 
22.7244333241 1.6550791024 1.4096900250 999999.1840621892 346.3244585352 0.0017671662 0.0018450000 0.0035508637 0.0000373168 
22.6089221258 1.6476900175 1.3393620815 999999.0890160754 328.6486930176 0.0012406325 0.0018450000 0.0033038472 0.0000327452 
22.7244333241 1.6550791024 1.4096900610 999999.1840621892 346.3244585352 0.0017671662 0.0018450000 0.0035508637 0.0000373168 
20.4234144598 1.6440326837 1.4276421054 999999.0773084145 479.2048878809 0.0012513544 0.0018450000 0.0041272362 0.0000178525 
19.6749387766 1.6601513678 1.5658970466 999999.1351633579 620.8786017048 0.0016366401 0.0018450000 0.0050094385 0.0000083528 
20.2757969732 1.6567154618 1.5615678434 999999.1351633582 620.8786017048 0.0015832358 0.0018450000 0.0050094385 0.0000083528 
20.2326945587 1.6483575808 1.3883787858 999999.0983669618 422.3768704874 0.0012420438 0.0018450000 0.0038423906 0.0000493355 
17.4089640033 1.6738889202 1.5275870495 999999.2068360019 569.2740480347 0.0017904293 0.0018450000 0.0048327155 0.0000874904 
22.7900543363 1.6483840152 1.3970021186 999998.8640111373 514.8423082696 0.0011060548 0.0018450000 0.0042667399 0.0000686750 
21.7139400301 1.6124624029 1.4515233965 999998.6448369187 467.7282691909 0.0012763485 0.0018450000 0.0043931968 0.0000376149 
21.3266991498 1.5991530331 1.4325879608 999999.1888710052 350.4015328187 0.0014695184 0.0018450000 0.0038988900 0.0000184367 
21.7840615625 1.5948226501 1.5984139246 999999.3126873428 516.4066555112 0.0020149874 0.0018450000 0.0051788318 0.0000151937 
22.2227685597 1.5954426374 1.4969926632 999999.0295095725 479.4916853399 0.0013942766 0.0018450000 0.0047139456 0.0000468625 
22.5412754677 1.5850226595 1.4036448853 999999.6374778592 314.2544100704 0.0013583699 0.0018450000 0.0037716747 0.0000288425 
21.2009010316 1.6027751599 1.6080802858 999999.2710366088 543.4845259783 0.0020875009 0.0018450000 0.0054517423 0.0000640387 
21.1265676810 1.5933706438 1.5106876301 999999.4791864736 388.8612509392 0.0020205683 0.0018450000 0.0044646893 0.0000438265 
23.0146868892 1.6386834640 1.6775483972 999999.2079412581 691.3729639405 0.0022639395 0.0018450000 0.0061192316 0.0000739807 
18.9249892936 1.6286419827 1.5386333345 999999.3571064658 472.5136716094 0.0022088962 0.0018450000 0.0048341020 0.0000804935 
22.9724463498 1.6272352925 1.4697484349 999999.5204431135 362.7438842402 0.0024240982 0.0018450000 0.0042286179 0.0000969216 
19.5540060406 1.6134471539 1.5240313473 999999.0307275495 477.8234516197 0.0016815258 0.0018450000 0.0046983355 0.0000404490 
22.2934288635 1.6191517130 1.6348722170 999998.8718805397 619.3390411373 0.0019453806 0.0018450000 0.0056337578 0.0000384276 
23.2538059705 1.6044179935 1.6538826372 999999.6216835566 579.3544072112 0.0025394116 0.0018450000 0.0057453596 0.0000375438 
21.3266991498 1.5991530331 1.4325879608 999999.1888710052 350.4015328187 0.0014695184 0.0018450000 0.0038988900 0.0000184367 
23.6666808912 1.6055910134 1.6689853358 999999.5058200988 619.2041058861 0.0024062107 0.0018450000 0.0061070499 0.0000894460 
19.6093857169 1.6426169048 1.4531237333 999998.6462081070 491.6313956333 0.0013877741 0.0018450000 0.0045530342 0.0001307155 
18.6715978569 1.6761313976 1.4579502789 999999.5951419463 532.1258451279 0.0013862508 0.0018450000 0.0042233650 0.0000158898 
19.8838025873 1.6174152144 1.4225707045 999999.1113760732 379.2468661270 0.0014310901 0.0018450000 0.0040703266 0.0000889981 
19.8838025882 1.6174152144 1.4225707045 999999.1113760732 379.2468661270 0.0014310901 0.0018450000 0.0040703266 0.0000889981 
18.0638805623 1.6604545033 1.4742176748 999999.0829694518 500.4211620861 0.0015584281 0.0018450000 0.0044312338 0.0000817179 
22.2484042876 1.7687859233 1.4589475950 999998.9407519093 715.0371270224 0.0014349332 0.0018450000 0.0043526578 0.0000799088 
23.6734257906 1.7238749735 1.4880482169 999999.5320988321 537.8275875131 0.0029442348 0.0018450000 0.0043945662 0.0000958400 
20.3189984381 1.7241582954 1.6277747058 999999.3892911687 734.1034145129 0.0032028167 0.0018450000 0.0058307931 0.0001150267 
20.2625908581 1.8059530861 1.5450483063 999999.8740173510 795.0272817093 0.0024156534 0.0018450000 0.0047527983 0.0000552142 
17.4005865902 1.6927823315 1.4831833079 999999.5261506794 544.9413988547 0.0016475838 0.0018450000 0.0043496676 0.0000513456 
20.4994841398 1.7843717473 1.4844165237 999999.6750540899 716.3355246710 0.0017188532 0.0018450000 0.0042782726 0.0000424754 
21.1124400168 1.6950049831 1.5749755062 999999.6198998690 717.2299154317 0.0015973910 0.0018450000 0.0052662435 0.0000485902 
21.1124400168 1.6950049831 1.5749755062 999999.6198998685 717.2299154317 0.0015973910 0.0018450000 0.0052662435 0.0000485902 
18.6228084640 1.6875551330 1.6185991220 999999.5619368079 651.9794111310 0.0027023539 0.0018450000 0.0054196577 0.0000395921 
18.6530537829 1.6881722880 1.5187550793 999999.4035549245 519.2961862086 0.0024244097 0.0018450000 0.0044869131 0.0000421786 
23.3423678571 1.6210633786 1.5272647122 999999.2678053421 420.7765169774 0.0027771879 0.0018450000 0.0045912333 0.0000420301 
22.7604071146 1.7859137226 1.5583612683 999999.2757623494 737.3091885410 0.0035658706 0.0018450000 0.0049855548 0.0000544674 
19.3325642833 1.7749846146 1.6442871616 999999.4482050138 849.1392569308 0.0029127877 0.0018450000 0.0057022805 0.0000507310 
21.7097624780 1.7189002490 1.6769873386 999999.4335982136 831.0990482458 0.0023092074 0.0018450000 0.0060760785 0.0000714752 
22.1459142720 1.6843246441 1.6496765052 999999.5064704649 678.3333562528 0.0033927419 0.0018450000 0.0058062326 0.0000447938 
20.0261634116 1.7491288215 1.6554526203 999999.6563484736 848.4032462241 0.0023346929 0.0018450000 0.0058012605 0.0000544894 
20.0261634116 1.7491288215 1.6554526203 999999.6563484736 848.4032462241 0.0023346929 0.0018450000 0.0058012605 0.0000544894 
22.0456801583 1.5960832248 1.4051959656 999999.8203255862 375.9622730051 0.0012394692 0.0018450000 0.0039701907 0.0000321692 
22.8375145391 1.5755117366 1.5574552646 999998.9130400086 479.4440014850 0.0016630903 0.0018450000 0.0050164328 0.0000349683 
20.8573865468 1.8115820539 1.6395637704 999999.2680952365 900.3094252332 0.0034157496 0.0018450000 0.0056476823 0.0000317939 
19.4051041421 1.6586315776 1.6284357794 144433.1730875639 93.4214261570 0.0022545652 0.0018450000 0.0056057077 0.0000629988 
23.5663359548 1.5750757180 1.6262414437 180541.4663594549 93.4214261570 0.0022545652 0.0018450000 0.0056057077 0.0000629988 
19.0041252495 1.7448442059 1.6308026557 144433.1730875639 116.7767826963 0.0022545652 0.0018450000 0.0056057077 0.0000629988 
19.6201469777 1.6756720891 1.6276379841 144433.1730875639 93.4214261570 0.0028182065 0.0018450000 0.0056057077 0.0000629988 
19.1278005408 1.6623430679 1.6220709176 144433.1730875639 93.4214261570 0.0022545652 0.0018450000 0.0056057077 0.0000787485 
16.9621540450 1.6957156380 1.5173840340 170200.0511663854 97.5319689079 0.0018992457 0.0018450000 0.0046437683 0.0000742378 
19.3261117111 1.7226255383 1.4955512621 179063.8572254999 98.9459956142 0.0023406571 0.0018450000 0.0043128611 0.0000569364 
19.3134607393 1.6116170462 1.5126041967 213136.7751129332 91.8136807814 0.0019016352 0.0018450000 0.0045805215 0.0000633313 
20.0479388911 1.6180526142 1.4523436072 247488.5761256178 91.0098080936 0.0017251702 0.0018450000 0.0040679284 0.0000634975 
19.4051041421 1.6586315776 1.6284357794 144433.1730875640 93.4214261570 0.0022545652 0.0018450000 0.0056057077 0.0000629988 
21.7385088742 1.7306953955 1.6857262282 110081.3720748794 94.2252988448 0.0024310302 0.0018450000 0.0061183008 0.0000628325 
16.9162485147 1.6949613104 1.5146745815 162585.1645322860 91.8136807814 0.0019016352 0.0018450000 0.0045805215 0.0000633313 
19.9577577559 1.7464631573 1.4555103074 153607.0136187015 91.0098080936 0.0017251702 0.0018450000 0.0040679284 0.0000634975 
21.5687016282 1.5947193430 1.6016192895 166289.3647062819 85.0942737048 0.0021873245 0.0018450000 0.0053121250 0.0000477962 
18.9310744280 1.7361122373 1.4741934788 172155.3943964370 103.7508165095 0.0017552063 0.0018450000 0.0043095899 0.0000874586 
20.0353108032 1.6959730209 1.4230177960 203145.1313086525 93.3365725967 0.0016322615 0.0018450000 0.0038317385 0.0000688191 
18.9310744280 1.7361122373 1.4741934788 172155.3943964370 103.7508165095 0.0017552063 0.0018450000 0.0043095899 0.0000874586 
20.7237366566 1.6744382012 1.3774744040 241616.9342352370 107.8431542179 0.0012655915 0.0018450000 0.0038634128 0.0001090334 
22.7206558745 1.5918102436 1.4784919871 279226.6428356732 93.1007563417 0.0022091332 0.0018450000 0.0043096633 0.0000907599 
23.4730814700 1.6251316993 1.4816159160 279333.8290110984 104.1592426709 0.0026095264 0.0018450000 0.0043683808 0.0001025974 
22.6727810236 1.5797077512 1.4200948836 242377.9226411862 66.2762449178 0.0017096550 0.0018450000 0.0039633516 0.0001182798 
21.1142813135 1.7107131075 1.6570216227 142465.1299507822 105.6842643665 0.0032681425 0.0018450000 0.0059737968 0.0000758250 
21.1142813135 1.7107131075 1.6570216227 142465.1299507822 105.6842643665 0.0032681425 0.0018450000 0.0059737968 0.0000758250 
22.7540678163 1.6301856345 1.5346696863 131239.4527409464 59.4077318540 0.0030059988 0.0018450000 0.0049973873 0.0001261762 
23.6025569561 1.6548855223 1.5082284137 59304.3212197141 27.2260783148 0.0031526037 0.0018450000 0.0049135450 0.0001732056 
21.1142813135 1.7107131075 1.6570216227 142465.1299507823 105.6842643665 0.0032681425 0.0018450000 0.0059737968 0.0000758250 
21.6722059316 1.7199957034 1.3616111198 246043.2841030293 122.8194712589 0.0012210118 0.0018450000 0.0035323999 0.0000258167 
16.7606077832 1.7410446917 1.5708530726 262633.5976724893 179.1651179871 0.0024399971 0.0018450000 0.0048823084 0.0000179628 
20.1247944657 1.8172084489 1.5566454711 290234.2169190758 241.3260032721 0.0024202883 0.0018450000 0.0047922664 0.0000333535 
19.5958810182 1.6454656186 1.5866923563 232305.8903838948 140.7984653904 0.0018115327 0.0018450000 0.0052569674 0.0000480720 
23.3095823461 1.8163512797 1.4865182257 299740.2288221166 229.9124401575 0.0019380018 0.0018450000 0.0041747172 0.0000285695 
18.4455813582 1.7240215348 1.5144980467 292768.0663192732 167.4000134377 0.0024085437 0.0018450000 0.0043728554 0.0000213461 
18.4455813581 1.7240215348 1.5144980467 292768.0663192732 167.4000134377 0.0024085437 0.0018450000 0.0043728554 0.0000213461 
16.7497494337 1.6929927697 1.5163839507 143897.2680805234 82.0867862873 0.0017568092 0.0018450000 0.0044506265 0.0000038829 
18.7113465294 1.6446646060 1.5176857383 257312.2291127662 119.1078433709 0.0021192446 0.0018450000 0.0044586365 0.0000304294 
20.7461599334 1.6053484994 1.5898377446 192312.3673388548 97.7468793642 0.0021776970 0.0018450000 0.0051470797 0.0000344846 
18.7113465294 1.6446646060 1.5176857383 257312.2291127662 119.1078433709 0.0021192446 0.0018450000 0.0044586365 0.0000304294 
22.3683128257 1.7402414795 1.5265038518 116693.9301383146 90.0437726395 0.0014019465 0.0018450000 0.0048713669 0.0000134956 
23.3751928978 1.8443240808 1.5668872117 82337.0990327668 76.1747134070 0.0025242665 0.0018450000 0.0049834225 0.0000666160 
21.8284572177 1.5922470391 1.4255858153 144521.1325331193 56.2562092507 0.0012870276 0.0018450000 0.0041389623 0.0000443432 
23.3751928978 1.8443240808 1.5668872117 82337.0990327668 76.1747134070 0.0025242665 0.0018450000 0.0049834225 0.0000666160 
18.3991088038 1.6874101617 1.6270705601 116520.6462042339 78.9694025940 0.0024347645 0.0018450000 0.0055206683 0.0000477414 
16.7497494337 1.6929927697 1.5163839507 143897.2680805234 82.0867862873 0.0017568092 0.0018450000 0.0044506265 0.0000038829 
20.4148470009 1.6348716397 1.5701963028 137653.2580369075 80.9478379549 0.0016713653 0.0018450000 0.0051759397 0.0000482218 
18.2747688197 1.7265121715 1.4971262396 96158.0658184314 53.7240462888 0.0021773024 0.0018450000 0.0041618330 0.0000025836 
22.8146669283 1.6756064177 1.4265647690 208775.9280398113 80.3958664671 0.0019481640 0.0018450000 0.0035857865 0.0000154753 
22.8146669283 1.6756064177 1.4265647690 208775.9280398113 80.3958664671 0.0019481640 0.0018450000 0.0035857865 0.0000154753 
22.7031794927 1.7341131996 1.4333570041 154035.1760077664 76.5583278383 0.0019503577 0.0018450000 0.0036030681 0.0000009500 
21.7769688557 1.6809401048 1.4155864519 110527.9700293035 43.8925223582 0.0017494511 0.0018450000 0.0035691944 0.0000237470 
22.9361384933 1.6665830531 1.3179710394 220917.3806403414 78.0859003944 0.0011536427 0.0018450000 0.0032075205 0.0000211915 
19.8715076284 1.7289199125 1.4709860284 117877.4419184062 77.0000159958 0.0014115470 0.0018450000 0.0044536889 0.0000607977 
22.8877110228 1.6680878759 1.6589206188 165073.2352840869 123.0363138573 0.0020613412 0.0018450000 0.0061302558 0.0001172702 
21.7198974799 1.6039622390 1.3817872231 463425.4057926080 172.4566380287 0.0011890392 0.0018450000 0.0039500375 0.0000728336 
21.7198974799 1.6039622390 1.3817872231 463425.4057926080 172.4566380287 0.0011890392 0.0018450000 0.0039500375 0.0000728336 
23.0196503608 1.6355278620 1.3783096882 750398.8050988108 357.6998795083 0.0011021460 0.0018450000 0.0043692706 0.0001660644 
23.3684496484 1.5854059015 1.4907246175 549440.1800390925 267.9096876069 0.0013371958 0.0018450000 0.0050096556 0.0001248617 
21.7920344857 1.6047419155 1.4457166696 599208.9177838350 275.5154125227 0.0012715237 0.0018450000 0.0045907209 0.0001114996 
19.3885256630 1.7162315015 1.5333087092 400765.7765671103 274.5322997699 0.0016945031 0.0018450000 0.0050669209 0.0001320974 
22.0738509559 1.7794382635 1.4845661012 401081.6814482328 289.2521932250 0.0017746485 0.0018450000 0.0044671515 0.0001156722 
21.2544552202 1.7886556786 1.5457796499 338829.1476571776 273.7831755393 0.0020778244 0.0018450000 0.0050200878 0.0001308697 
21.3328893804 1.6306764823 1.5945207344 453339.0787198641 280.2547495233 0.0018499483 0.0018450000 0.0058018793 0.0001735308 
20.7117150975 1.6021294234 1.5508465681 619668.4841375948 325.2149423683 0.0017388154 0.0018450000 0.0055304369 0.0001979791 
21.8076134105 1.7258969394 1.3820300729 339144.5178964350 175.3299381278 0.0013247452 0.0018450000 0.0036755689 0.0000610240 
17.8308720232 1.7044367432 1.5026750174 220423.5152842125 134.7880254374 0.0015806542 0.0018450000 0.0045707361 0.0000480452 
20.0301302194 1.7441080576 1.4316011091 103965.7335663867 62.0546633945 0.0014460071 0.0018450000 0.0039551644 0.0000367789 
20.3440166219 1.6117735570 1.5584594611 372515.2684490505 199.4949569712 0.0017238101 0.0018450000 0.0052685201 0.0001093817 
20.1819352697 1.6772645563 1.4707724956 761300.7340869837 439.7346038028 0.0014216673 0.0018450000 0.0047626913 0.0001577005 
22.5703768553 1.6746228143 1.4897678478 999999.3167533345 628.5745740069 0.0014094974 0.0018450000 0.0051664547 0.0002181613 
20.0938913322 1.7037948483 1.5240536509 418377.2002346000 281.2497010529 0.0015611752 0.0018450000 0.0050335892 0.0001207042 
21.3316842886 1.6092890759 1.5856730682 751458.7710060948 428.8123824674 0.0018378737 0.0018450000 0.0057303362 0.0001723940 
17.8632381247 1.6493552136 1.4924403535 686028.8881426564 330.1733490496 0.0017928846 0.0018450000 0.0046464567 0.0001295490 
20.6376482725 1.6193689461 1.4852657303 529043.5625697759 203.5029549088 0.0021988307 0.0018450000 0.0044186278 0.0001052815 
17.8632380941 1.6493552131 1.4924403535 686028.8881426567 330.1733490496 0.0017928846 0.0018450000 0.0046464567 0.0001295490 
18.5018798391 1.6376100774 1.5633033682 613744.6726115311 326.9958696132 0.0022350891 0.0018450000 0.0052970042 0.0001416722 
20.3395686879 1.7505797132 1.5880439878 606446.4508232524 469.8292361390 0.0025304014 0.0018450000 0.0056512091 0.0001964092 
23.0887160680 1.7802612050 1.6010849123 622513.1276604463 523.7294767322 0.0031714730 0.0018450000 0.0058957434 0.0002200246 
22.6340042585 1.7049697945 1.4366534063 652742.0546526829 310.0015006976 0.0020354805 0.0018450000 0.0041098608 0.0001630388 
19.5453851445 1.5984014232 1.5297828733 408550.3971069169 178.7830605207 0.0021345484 0.0018450000 0.0051489228 0.0001795245 
19.9064692852 1.7192644034 1.4629581657 694202.8753142171 402.6353885428 0.0017002909 0.0018450000 0.0044636546 0.0001630032 
22.4170400746 1.7390932713 1.6068599124 901645.9251880246 722.9915547602 0.0026013471 0.0018450000 0.0061018658 0.0002703033 
22.1241292258 1.7242183396 1.5815323928 863202.0809107851 610.6432690111 0.0031940164 0.0018450000 0.0059363806 0.0002703350 
20.8672192165 1.6733303032 1.5067101314 898715.9620123120 444.8602008181 0.0027362388 0.0018450000 0.0048823516 0.0001836375 
20.7245966506 1.7301253845 1.5254987249 999999.3148587452 696.1307881830 0.0018962063 0.0018450000 0.0052007685 0.0002259883 
23.4137927456 1.6716683712 1.5199390203 999999.1953635258 664.7779209044 0.0014226474 0.0018450000 0.0053422162 0.0001807125 
23.4137926848 1.6716683702 1.5199390203 999999.1953635258 664.7779209044 0.0014226474 0.0018450000 0.0053422162 0.0001807125 
21.1880984970 1.6117102898 1.5988930835 999999.7710542670 579.4649291230 0.0019825504 0.0018450000 0.0058692369 0.0001859028 
21.4121441840 1.5671468509 1.5201789964 986168.0995345768 370.9877898438 0.0021105623 0.0018450000 0.0049562526 0.0001485815 
23.2720459626 1.7513271936 1.6058650368 997642.7478695201 814.9806824078 0.0029013849 0.0018450000 0.0061588437 0.0002855852 
23.0335200823 1.6729221178 1.6367847937 997913.1838109464 701.8062922885 0.0030621135 0.0018450000 0.0065870319 0.0002846565 
22.1028439832 1.7236359526 1.5042825902 999535.0158272937 603.9183881412 0.0026406057 0.0018450000 0.0050500018 0.0002568251 
23.0332332221 1.6727943919 1.6367683019 998276.7926778911 701.8062922885 0.0030621135 0.0018450000 0.0065870319 0.0002846565 
23.1841767088 1.6307683521 1.4652249325 999999.9148187131 546.8221971723 0.0013375690 0.0018450000 0.0052412282 0.0002798258 
20.8075198142 1.7163845586 1.4929773250 999997.6715888110 602.0124772108 0.0021022062 0.0018450000 0.0049477922 0.0002569124 
22.4542381536 1.5911418968 1.6029822017 999993.2573648682 546.0679056596 0.0024721565 0.0018450000 0.0064292793 0.0003170652 
21.8517728292 1.5695190280 1.5693752208 999994.4716538741 451.7772848857 0.0024488851 0.0018450000 0.0058657869 0.0002561693 
22.3669671882 1.6147603858 1.3462861708 999996.7563058871 379.5049110700 0.0011141349 0.0018450000 0.0041126699 0.0002008420 
23.0368048955 1.7291448564 1.5152099797 999997.6859130377 647.8396399011 0.0026635455 0.0018450000 0.0053458451 0.0003161608 
22.8999352480 1.6877634624 1.4909493774 999996.7616363538 512.6783677798 0.0028616759 0.0018450000 0.0050103251 0.0002683118 
23.2385436102 1.6873412493 1.6135386867 999997.1659782047 735.3273353975 0.0025382622 0.0018450000 0.0064994931 0.0003452602 
22.4215149543 1.6496964622 1.3925158449 999997.2921118197 480.8995490507 0.0012281771 0.0018450000 0.0045289668 0.0002554644 
22.7606264977 1.7248785378 1.5676772044 999997.6133182899 751.5062287720 0.0022224269 0.0018450000 0.0058841586 0.0003196254 
22.7606264977 1.7248785378 1.5676772044 999997.6133182899 751.5062287720 0.0022224269 0.0018450000 0.0058841586 0.0003196254 
19.6328385628 1.6035790818 1.4726115430 999997.3453795913 436.7797726786 0.0015838697 0.0018450000 0.0049896195 0.0002430164 
20.8123473063 1.6828030208 1.5614268801 999997.6133182899 654.7615678264 0.0022224269 0.0018450000 0.0058841586 0.0003196254 
20.8123473064 1.6828030208 1.5614268801 999997.6133182899 654.7615678264 0.0022224269 0.0018450000 0.0058841586 0.0003196254 
20.9161791473 1.6421578747 1.4586605425 999998.7721437418 440.6786930356 0.0020414472 0.0018450000 0.0050286748 0.0003575360 
22.0964309852 1.5535926368 1.4945589931 999995.9322024584 331.7882091632 0.0019596517 0.0018450000 0.0047338836 0.0001473541 
21.4661543429 1.5860016757 1.4320393497 999995.6808909513 298.4941869189 0.0018535437 0.0018450000 0.0043442642 0.0002088074 
21.2562362992 1.5958908817 1.4525104337 999992.0504885549 331.1045726627 0.0017878774 0.0018450000 0.0040993503 0.0000780224 
17.8200381260 1.6618477307 1.4856253435 999989.4324413538 471.5918034483 0.0018206842 0.0018450000 0.0042986242 0.0000519326 
21.0466516891 1.7390020981 1.5953310261 999983.4548328207 690.0610694050 0.0035375495 0.0018450000 0.0052246510 0.0000219492 
18.4732378448 1.7118932148 1.4938846572 999985.1039731845 536.0160908693 0.0021806608 0.0018450000 0.0042684496 0.0000446700 
18.0332713898 1.7620896199 1.5069062709 999981.6943385391 664.0783714061 0.0019726782 0.0018450000 0.0043597831 0.0000271267 
18.0332713898 1.7620896199 1.5069062709 999981.6943385387 664.0783714061 0.0019726782 0.0018450000 0.0043597831 0.0000271267 
20.0108525379 1.6590485050 1.4371413420 999986.3901712908 399.3338746377 0.0017758198 0.0018450000 0.0039001393 0.0000662695 
21.8138249774 1.6576166658 1.4130870354 999984.8690362591 363.2049102324 0.0017533876 0.0018450000 0.0037008969 0.0000734379 
21.4854328347 1.6240320071 1.5607895707 999979.2660342257 478.3339463481 0.0027907522 0.0018450000 0.0050986579 0.0000917971 
22.2942637651 1.6782419749 1.5592265457 999971.3349617515 559.1633621162 0.0033747873 0.0018450000 0.0052864618 0.0001343326 
21.4854328347 1.6240320071 1.5607895707 999979.2660342257 478.3339463481 0.0027907522 0.0018450000 0.0050986579 0.0000917971 
21.9818776915 1.7154265263 1.3723879271 999994.6039560142 475.6974508732 0.0013318806 0.0018450000 0.0035518477 0.0000534075 
21.4242741605 1.6724524672 1.4355301785 999982.8254354703 401.9803973401 0.0019498397 0.0018450000 0.0038348409 0.0000680418 
21.0159230716 1.6482880108 1.5139522604 999976.1117964159 449.3195202007 0.0026279396 0.0018450000 0.0045818888 0.0000778019 
21.0159705725 1.6482868722 1.5139522261 999980.0523801286 449.3195202007 0.0026279396 0.0018450000 0.0045818888 0.0000778019 
21.9818777013 1.7154265262 1.3723879271 999994.6039560142 475.6974508732 0.0013318806 0.0018450000 0.0035518477 0.0000534075 
18.0332713898 1.7620896199 1.5069062709 999981.6943385387 664.0783714061 0.0019726782 0.0018450000 0.0043597831 0.0000271267 
20.5319818754 1.7092917252 1.6544378369 999967.2891468150 728.2777701177 0.0031947646 0.0018450000 0.0057943469 0.0000380696 
18.9731350417 1.7793852942 1.6206312043 999958.9266623687 811.4776886471 0.0030878648 0.0018450000 0.0054322439 0.0000313802 
22.3840145380 1.8449046880 1.6601129510 999975.5217787737 1040.5656241090 0.0026585323 0.0018450000 0.0056901684 0.0000126587 
20.0502021152 1.7441510028 1.5756007397 999968.6957380958 688.1672854434 0.0032101055 0.0018450000 0.0052040570 0.0000809983 
22.3840145380 1.8449046880 1.6601129509 999975.5217787737 1040.5656241090 0.0026585323 0.0018450000 0.0056901684 0.0000126587 
23.6293574459 1.7363165850 1.7151479092 999974.6546577718 880.0358538925 0.0031884503 0.0018450000 0.0065058383 0.0000766704 
21.7843946955 1.5982517824 1.4911081947 999988.0890335999 475.6058265486 0.0013942656 0.0018450000 0.0047038091 0.0000606875 
21.3327060063 1.6136156394 1.5383868743 999970.9471578170 435.3857477894 0.0025327058 0.0018450000 0.0048041405 0.0000737113 
20.2586630002 1.7595762096 1.6572461014 999969.5832345639 860.7983380750 0.0026371678 0.0018450000 0.0059185722 0.0000824287 
18.6644829374 1.6861313063 1.4556063403 999982.2759983733 468.5973888005 0.0017831203 0.0018450000 0.0040150364 0.0000497341 
18.3715836815 1.7201420542 1.5299936026 999985.7107707903 675.7615691254 0.0016564282 0.0018450000 0.0048407895 0.0000666147 
23.4532172794 1.7916638144 1.4635271489 999985.0395546650 689.6972758729 0.0018759067 0.0018450000 0.0040761555 0.0000635116 
21.6206980657 1.6375951988 1.5755746064 999969.3100049717 516.9398809998 0.0029954351 0.0018450000 0.0052890007 0.0001006938 
18.7827050180 1.6221434678 1.4840927351 999976.6390957069 428.1007310136 0.0017111031 0.0018450000 0.0044244034 0.0000761945 
18.3063586528 1.6413206659 1.5593756946 999965.5239183350 546.7754098295 0.0020715759 0.0018450000 0.0053005462 0.0001485574 
22.7241675802 1.7123971699 1.5742869700 999942.2939835456 628.1986105903 0.0036610557 0.0018450000 0.0053129654 0.0000954917 
21.5235720880 1.7513895217 1.5866362377 999935.6886190721 718.8163887888 0.0035345390 0.0018450000 0.0054342232 0.0001053192 
19.6515873774 1.7003864944 1.4691836646 999954.0441543951 510.3649552642 0.0020441863 0.0018450000 0.0043849816 0.0001477111 
21.5784399798 1.7754641976 1.6126070438 999948.0101015327 873.5580756767 0.0022601103 0.0018450000 0.0056928334 0.0001433148 
22.4316396820 1.6906061888 1.4194002500 999963.1650868589 578.3466195265 0.0012484817 0.0018450000 0.0045175078 0.0001778730 
17.5924787293 1.6931049829 1.5567154270 999966.4997777781 591.7318225498 0.0024421662 0.0018450000 0.0050161614 0.0000911908 
21.4931556156 1.6446163634 1.6474236631 999972.6942508481 624.1546386242 0.0028259083 0.0018450000 0.0057707089 0.0000558463 
19.6699045273 1.7989006453 1.6377462128 64920.9184746069 57.0808404523 0.0030806302 0.0018450000 0.0055951507 0.0000334313 
19.6434862718 1.7091638762 1.6364599409 81151.1480932587 57.0808404523 0.0030806302 0.0018450000 0.0055951507 0.0000334313 
22.3794429771 1.8136014204 1.6268366386 64920.9184746069 57.0808404523 0.0038507877 0.0018450000 0.0055951507 0.0000334313 
19.8176593035 1.7997670877 1.6346818014 64920.9184746069 57.0808404523 0.0030806302 0.0018450000 0.0055951507 0.0000417891 
21.9097559749 1.7613387558 1.6963759256 71413.0103220676 62.7889244975 0.0033886932 0.0018450000 0.0061546657 0.0000250735 
18.7386721743 1.7489532904 1.6223816206 63715.9862277182 48.3497550967 0.0030234537 0.0018450000 0.0054913047 0.0000442363 
20.5563075226 1.8076545118 1.5510009108 55842.3772351179 44.4408591425 0.0026498348 0.0018450000 0.0048127248 0.0000543191 
18.5585744280 1.6847276513 1.6319562643 72820.1800592496 49.4272002550 0.0024203745 0.0018450000 0.0055239531 0.0000364978 
17.8483638106 1.7137631037 1.5921510102 73406.9072745863 52.2331738169 0.0019306701 0.0018450000 0.0051985256 0.0000328826 
17.8483638079 1.7137631037 1.5921510102 73406.9072745863 52.2331738169 0.0019306701 0.0018450000 0.0051985256 0.0000328826 
17.8483638079 1.7137631037 1.5921510102 73406.9072745863 52.2331738169 0.0019306701 0.0018450000 0.0051985256 0.0000328826 
23.1579658264 1.6675437385 1.6956939847 60817.8030563493 43.9958253171 0.0030373008 0.0018450000 0.0062131513 0.0000494223 
19.8185732772 1.6589429916 1.6397415490 103389.5083006727 68.2435343718 0.0021892815 0.0018450000 0.0055457593 0.0000188936 
20.5087953090 1.6999286567 1.3992532232 94057.7747434169 43.1750611636 0.0014568542 0.0018450000 0.0036871367 0.0000544994 
19.8185732772 1.6589429916 1.6397415490 103389.5083006727 68.2435343718 0.0021892815 0.0018450000 0.0055457593 0.0000188936 
18.6005222922 1.6756488658 1.4434509531 173604.3364225612 80.0582465659 0.0016202995 0.0018450000 0.0040681485 0.0000770005 
21.7119050653 1.6251093385 1.6418783197 220363.9470630829 138.7262762973 0.0022135927 0.0018450000 0.0059796703 0.0001205969 
18.6005223066 1.6756488657 1.4434509531 173604.3364225612 80.0582465659 0.0016202995 0.0018450000 0.0040681485 0.0000770005 
21.0678337632 1.5906663295 1.5286128579 564878.4900375037 280.0411638417 0.0016893123 0.0018450000 0.0056133374 0.0002694694 
22.0719243969 1.7269285220 1.4921450932 335094.9055675300 198.5625418901 0.0024919252 0.0018450000 0.0048400077 0.0002329254 
20.6270732904 1.6655587912 1.5808008759 470136.8988753165 294.3542585770 0.0025993031 0.0018450000 0.0060651456 0.0003060518 
23.2337580195 1.7059050966 1.5239353533 545691.6895155795 365.1559267783 0.0021485341 0.0018450000 0.0057096469 0.0003936495 
23.2932498659 1.7585627404 1.5601611813 278436.5563713489 204.8964272946 0.0032946653 0.0018450000 0.0055976654 0.0002412318 
21.6926518903 1.5912857300 1.5924085740 339794.5563235709 184.6154263794 0.0019883157 0.0018450000 0.0059342790 0.0002140803 
20.1744569855 1.6567425431 1.6036770961 408574.4142649875 259.3875585412 0.0024578556 0.0018450000 0.0060334296 0.0002359626 
20.1744569855 1.6567425431 1.6036770961 408574.4142649872 259.3875585412 0.0024578556 0.0018450000 0.0060334296 0.0002359626 
23.6541163309 1.5977529987 1.4493350660 829199.7374286747 295.5177365084 0.0024823069 0.0018450000 0.0054313955 0.0004838886 
23.6474513116 1.5505889902 1.5170768376 814020.7357998297 317.3823784388 0.0026936073 0.0018450000 0.0064158615 0.0005125714 
22.5902062360 1.5274079244 1.4725703296 827075.6742316210 235.9068485012 0.0021730238 0.0018450000 0.0053868858 0.0003682431 
22.4256332197 1.6994711703 1.4702762377 716665.1506313090 359.8736603471 0.0024937014 0.0018450000 0.0045836387 0.0002134267 
22.7510998645 1.5231748080 1.5064114698 999999.8385009674 378.8220459564 0.0017342730 0.0018450000 0.0058964883 0.0003811882 
22.5437578971 1.6020746018 1.5869763515 925907.9173499009 482.7303604184 0.0029079066 0.0018450000 0.0062648784 0.0003110687 
22.1117649536 1.6534665641 1.4949069299 999999.3118837874 524.1776589163 0.0022801586 0.0018450000 0.0056791612 0.0004474621 
21.6885289653 1.5651152100 1.3841025647 884783.8097462012 255.9693961790 0.0013431754 0.0018450000 0.0043050957 0.0002386318 
23.6461342970 1.6469124231 1.3888171237 918790.0809000453 318.4564376909 0.0017309477 0.0018450000 0.0040598180 0.0002617660 
21.6885289654 1.5651152100 1.3841025647 884783.8097462007 255.9693961790 0.0013431754 0.0018450000 0.0043050957 0.0002386318 
22.7150536393 1.5658622084 1.3888034547 915676.9283733774 324.3138166075 0.0012504131 0.0018450000 0.0048831669 0.0003588267 
22.0606261638 1.5398167985 1.4168796704 900385.9596325720 283.4815625863 0.0013824612 0.0018450000 0.0049138906 0.0003169692 
23.4426075268 1.5252176533 1.4013863047 900385.9596325716 277.3545799948 0.0012625977 0.0018450000 0.0049138906 0.0003169692 
22.1533453179 1.5416831630 1.4529251834 846263.8368699682 305.0714314053 0.0015543612 0.0018450000 0.0055913746 0.0004354463 
23.0850229896 1.5098347577 1.4972091986 797806.8560568241 279.7782675609 0.0018173417 0.0018450000 0.0061090018 0.0004585032 
21.5169732303 1.5704738537 1.5083128503 930756.2019074811 419.7212389665 0.0016596676 0.0018450000 0.0056757373 0.0003302307 
23.5078807855 1.4874894064 1.4611567673 819908.9617373531 234.3909850029 0.0017184108 0.0018450000 0.0059683568 0.0005001867 
20.9550632093 1.5819051831 1.4947240294 936128.9586049200 389.3956917429 0.0021027593 0.0018450000 0.0058057806 0.0004394383 
19.7534728780 1.6660928524 1.4213709240 999999.6908368318 419.8194845063 0.0016030219 0.0018450000 0.0039847981 0.0001146980 
22.7418449440 1.6340342038 1.5818997217 999999.1538282766 535.3708496545 0.0032702798 0.0018450000 0.0058017154 0.0002061685 
23.5127623584 1.5847981852 1.6171669469 999999.7724158376 542.4318707019 0.0027316114 0.0018450000 0.0065282188 0.0002998174 
20.3711927213 1.7312990265 1.5845690600 999999.5408138740 739.0170993766 0.0025391538 0.0018450000 0.0057509938 0.0002303859 
22.8956443584 1.6416947487 1.4421499743 999999.8949726874 356.2946690815 0.0022201079 0.0018450000 0.0040657507 0.0001273558 
19.8292695674 1.8210140107 1.5838101684 74009.8470610519 65.0721581156 0.0024336978 0.0018450000 0.0050356356 0.0000304893 
16.8368007604 1.7411205250 1.5827217997 92512.3088263149 65.0721581156 0.0024336978 0.0018450000 0.0050356356 0.0000304893 
21.5964164298 1.8345763769 1.5796403997 74009.8470610519 65.0721581156 0.0030421223 0.0018450000 0.0050356356 0.0000304893 
23.6167192692 1.7211275096 1.7174742802 74009.8470610519 65.0721581156 0.0024336978 0.0018450000 0.0062945445 0.0000304893 
20.0991000844 1.8213984701 1.5812635164 74009.8470610519 65.0721581156 0.0024336978 0.0018450000 0.0050356356 0.0000381117 
16.8368007604 1.7411205250 1.5827217997 92512.3088263149 65.0721581156 0.0024336978 0.0018450000 0.0050356356 0.0000304893 
17.4886229532 1.6772178135 1.5552027743 111014.7705915778 61.8185502098 0.0023120129 0.0018450000 0.0047838538 0.0000289649 
20.6449223049 1.8002240585 1.5050657316 94732.6042381465 72.3602398246 0.0018544777 0.0018450000 0.0043910742 0.0000339041 
20.8206855791 1.6051036732 1.5429191704 106218.9325020217 53.6246640599 0.0016307722 0.0018450000 0.0048970549 0.0000357969 
19.8196917877 1.7286278973 1.6691365834 69233.4564383546 54.6296376536 0.0029307932 0.0018450000 0.0058661723 0.0000297257 
22.9288132643 1.8445221940 1.6200998271 59536.7922821997 56.0272583068 0.0037033332 0.0018450000 0.0054834276 0.0000262370 
20.8206855786 1.6051036732 1.5429191704 106218.9325020217 53.6246640599 0.0016307722 0.0018450000 0.0048970549 0.0000357969 
18.9081663594 1.8026840788 1.5966252553 74116.8855063667 63.4983955987 0.0024414880 0.0018450000 0.0051825303 0.0000382838 
17.2865530546 1.6967114120 1.5421317121 110622.5625740729 62.9754558452 0.0023317379 0.0018450000 0.0046676304 0.0000313427 
23.4125214327 1.7198764417 1.4463051528 141138.7688593276 67.3274691408 0.0022502647 0.0018450000 0.0037664646 0.0000284458 
17.1544269423 1.7283311252 1.6047894141 85585.5728539640 62.3521980853 0.0021865242 0.0018450000 0.0052339754 0.0000243794 
23.1322146922 1.8252338189 1.5001133085 90592.9470866667 72.4675697563 0.0020061342 0.0018450000 0.0042620380 0.0000200689 
22.8928872432 1.8516032980 1.5744141889 60140.6009550602 57.0723020963 0.0024382265 0.0018450000 0.0049560770 0.0000345585 
20.3928626454 1.6297317101 1.6242771355 85093.3623602748 49.8944165123 0.0023903794 0.0018450000 0.0055710834 0.0000639304 
17.4469770193 1.7187938166 1.5880155289 75567.1704845845 51.5878558682 0.0024456927 0.0018450000 0.0052807767 0.0000846519 
21.5158361302 1.6731208035 1.4751121173 88164.9029326365 53.3366864225 0.0013074066 0.0018450000 0.0047409357 0.0000899512 
21.5158361283 1.6731208034 1.4751121173 88164.9029326365 53.3366864225 0.0013074066 0.0018450000 0.0047409357 0.0000899512 
22.4444223049 1.5840521325 1.5163416540 135121.7233836023 50.3403655979 0.0022686622 0.0018450000 0.0045850118 0.0000685059 
22.4444223049 1.5840521325 1.5163416540 135121.7233836023 50.3403655979 0.0022686622 0.0018450000 0.0045850118 0.0000685059 
20.3928626454 1.6297317101 1.6242771355 85093.3623602748 49.8944165123 0.0023903794 0.0018450000 0.0055710834 0.0000639304 
22.2422430200 1.8306312417 1.6669897376 84345.1943925135 83.0005818148 0.0034566672 0.0018450000 0.0059042047 0.0000310984 
19.0784941653 1.6422820760 1.5967481432 126283.0755826576 74.7514314376 0.0021529145 0.0018450000 0.0055300761 0.0001170441 
22.6149282918 1.5571804708 1.5750344050 168605.0954297523 73.4432840724 0.0022148615 0.0018450000 0.0054761404 0.0001459923 
21.7266002733 1.8241695576 1.6708502115 84345.1943925135 83.0005818148 0.0031838179 0.0018450000 0.0059042047 0.0000310984 
22.7876778096 1.8189515084 1.6065154291 167261.3852713346 145.7151426003 0.0037489939 0.0018450000 0.0054651439 0.0000563425 
21.0049410380 1.6603187917 1.5771784187 240420.9119871661 133.9967141874 0.0030921741 0.0018450000 0.0054103886 0.0001278823 
22.8750592117 1.8336510885 1.5723153973 142415.8618843056 127.1834330264 0.0028572045 0.0018450000 0.0051130612 0.0000841644 
18.5862682025 1.6998624824 1.5090294494 188043.3230668359 100.0452461843 0.0023632453 0.0018450000 0.0044753609 0.0000661629 
19.0641822573 1.6563453457 1.5731477713 202666.2570664499 110.3020960787 0.0026013018 0.0018450000 0.0050845635 0.0000633333 
20.1253811467 1.6439936645 1.6213676367 241899.9458985791 152.9332824573 0.0020581844 0.0018450000 0.0056138324 0.0000744303 
21.5932652964 1.7408451513 1.4097795971 153652.6530840473 93.0253276967 0.0013071081 0.0018450000 0.0039970728 0.0000693703 
20.1883909459 1.7557558232 1.4564880865 163106.0727292057 103.9217410422 0.0015890329 0.0018450000 0.0041536212 0.0000638568 
18.4304701963 1.6970369027 1.4633955092 116159.5499982439 58.0468394213 0.0018143782 0.0018450000 0.0041362969 0.0000688687 
20.7254146049 1.6533757236 1.5334936181 230701.4967188690 111.0634794081 0.0027447746 0.0018450000 0.0047543487 0.0000726459 
20.7254146049 1.6533757236 1.5334936181 230701.4967188690 111.0634794081 0.0027447746 0.0018450000 0.0047543487 0.0000726459 
23.5852681100 1.5847122634 1.5312233995 332586.1718362964 128.1181653286 0.0025675596 0.0018450000 0.0047604001 0.0000775840 
18.4304702133 1.6970369035 1.4633955093 116159.5499982439 58.0468394213 0.0018143782 0.0018450000 0.0041362969 0.0000688687 
20.5006233172 1.7050351114 1.4652670614 204228.7832331090 99.8454737570 0.0021736982 0.0018450000 0.0040975742 0.0000750102 
22.9339550297 1.7335344601 1.4706996397 172740.7091060169 92.1870983182 0.0025257555 0.0018450000 0.0040868124 0.0000601494 
22.0912420697 1.6242316007 1.4549827608 146535.0347868973 50.8804548900 0.0020517520 0.0018450000 0.0039566636 0.0000516574 
20.1883909459 1.7557558232 1.4564880865 163106.0727292058 103.9217410422 0.0015890329 0.0018450000 0.0041536212 0.0000638568 
20.9386791686 1.7255834738 1.4699836083 233075.6574562149 124.3279831905 0.0022346712 0.0018450000 0.0041680295 0.0000866865 
22.0734291129 1.7503629636 1.4787236139 290769.4059024266 173.2930020574 0.0023566173 0.0018450000 0.0043089402 0.0001100393 
20.1758408763 1.7582985248 1.4609550532 163106.0727292058 103.9217410422 0.0016568685 0.0018450000 0.0041536212 0.0000638568 
21.0082339752 1.6671951390 1.6531103117 98360.2052778531 65.3517360145 0.0029298242 0.0018450000 0.0058105558 0.0000512474 
22.8878174158 1.8605067319 1.6020759057 172105.5910910204 172.2029807108 0.0025855736 0.0018450000 0.0051828427 0.0000237199 
19.0920253680 1.7609099885 1.5753007914 299394.2405592728 213.7840499871 0.0030344373 0.0018450000 0.0050456276 0.0000428599 
16.7563367914 1.7061812366 1.5452230020 358192.5814283803 223.5025663561 0.0019705441 0.0018450000 0.0048373953 0.0000595870 
23.1516000200 1.5984989445 1.6482136804 267519.3443063596 155.4312956390 0.0022063939 0.0018450000 0.0056905461 0.0000339734 
19.1762150968 1.7517193686 1.6584401736 344635.9377402878 283.3722982969 0.0028240885 0.0018450000 0.0057728221 0.0000348634 
19.4406067109 1.7566892005 1.6598056639 354907.1693988917 299.6052510577 0.0026832986 0.0018450000 0.0058131978 0.0000455661 
17.4880539276 1.7578398169 1.5598338544 375670.7864532195 263.0166753664 0.0025080563 0.0018450000 0.0048406299 0.0000362003 
18.9487741894 1.7445427958 1.4872388569 427420.9878979905 253.0981104867 0.0020853089 0.0018450000 0.0041841467 0.0000358607 
19.4406067109 1.7566892005 1.6598056638 354907.1693988917 299.6052510577 0.0026832986 0.0018450000 0.0058131978 0.0000455661 
21.6996474596 1.6961269071 1.6504059693 336340.4807261680 234.6032992891 0.0033933312 0.0018450000 0.0057868876 0.0000386067 
23.0525102417 1.6173317695 1.3200821130 426516.2245967643 146.5013295277 0.0010493840 0.0018450000 0.0034699856 0.0000213503 
23.0525102417 1.6173317695 1.3200821130 426516.2245967643 146.5013295277 0.0010493840 0.0018450000 0.0034699856 0.0000213503 
22.5946546770 1.6888258106 1.5209888938 431811.4484967774 220.1511012260 0.0030834869 0.0018450000 0.0045281878 0.0000355861 
19.1762150968 1.7517193686 1.6584401736 344635.9377402878 283.3722982969 0.0028240885 0.0018450000 0.0057728221 0.0000348634 
23.3064171770 1.7377955126 1.5707762132 343983.0709014503 280.3718973100 0.0015234032 0.0018450000 0.0052541673 0.0000397351 
19.0469103671 1.7194549072 1.4380994127 412219.3074905995 237.0098642656 0.0013918950 0.0018450000 0.0040711408 0.0000334807 
23.5887626385 1.7130943772 1.7114336709 339594.6044701659 277.3598973934 0.0033740331 0.0018450000 0.0063785672 0.0000452703 
16.6192403968 1.7072784620 1.5518705266 361406.8232401317 220.5644047691 0.0021973483 0.0018450000 0.0047744283 0.0000339255 
22.4642678681 1.6198427309 1.3364565925 393387.4861453681 137.3575881597 0.0010991015 0.0018450000 0.0035290093 0.0000259068 
20.6421976022 1.6971507508 1.4219785664 329989.7148333950 189.8118242237 0.0012180910 0.0018450000 0.0041736088 0.0000338630 
19.4304832708 1.7341228703 1.5708210063 321487.6371719025 242.9053868291 0.0017242893 0.0018450000 0.0051388979 0.0000504727 
20.6421976022 1.6971507508 1.4219785664 329989.7148333950 189.8118242237 0.0012180910 0.0018450000 0.0041736088 0.0000338630 
22.7207797401 1.7275873598 1.6362974037 299178.4050578988 250.8437959510 0.0018261090 0.0018450000 0.0057144430 0.0000491375 
18.5467434865 1.6954182133 1.5631458838 306582.6083298820 179.0729127823 0.0027294883 0.0018450000 0.0048900861 0.0000359607 
21.6877752451 1.6657582155 1.6767822553 328337.5472468230 229.9047966568 0.0028027925 0.0018450000 0.0060230682 0.0000518955 
23.2176137418 1.7346058562 1.5282308711 280377.3531745533 167.0979702966 0.0033945093 0.0018450000 0.0046256618 0.0000355099 
18.8523113878 1.7721080074 1.6333200941 264152.2253692237 217.5331352573 0.0029278486 0.0018450000 0.0055749704 0.0000430755 
19.6450392665 1.6726325668 1.6473891584 303694.7525292016 205.2149851080 0.0025513028 0.0018450000 0.0056876391 0.0000407320 
18.5467434865 1.6954182133 1.5631458829 306582.6083298820 179.0729127823 0.0027294883 0.0018450000 0.0048900861 0.0000359607 
20.1867934933 1.6463147239 1.4416452703 398562.6624695197 152.6692642172 0.0017628753 0.0018450000 0.0038489122 0.0000350036 
16.7389689359 1.6995276277 1.5237387185 358155.4958792859 210.3094267832 0.0018688847 0.0018450000 0.0046209497 0.0000470648 
23.5513612787 1.8307178735 1.6642417983 285375.8386720968 294.7789644403 0.0026779195 0.0018450000 0.0059091616 0.0000667310 
22.5066175062 1.5821438027 1.5502909261 442629.6688649769 183.1293079755 0.0023237761 0.0018450000 0.0048319456 0.0000502571 
18.6485162874 1.6791436235 1.6267948115 343874.4146747509 231.3853162535 0.0022985126 0.0018450000 0.0055406166 0.0000521565 
20.2647659389 1.8167583895 1.5917127967 290803.4947409920 254.5824477633 0.0026972633 0.0018450000 0.0052071561 0.0000581448 
19.2912232416 1.6995152142 1.5362688709 285046.1332692207 157.6416004967 0.0027240414 0.0018450000 0.0046339644 0.0000346248 
22.4916269427 1.7709035009 1.6735674677 280884.8533303786 263.1726014486 0.0021160241 0.0018450000 0.0058394903 0.0000114441 
19.2328544810 1.6767026580 1.6159097194 219651.0181722174 139.4031252608 0.0027772931 0.0018450000 0.0055283833 0.0000724825 
20.7503229825 1.6250776830 1.3947652543 387305.3745843206 138.9760239028 0.0013462383 0.0018450000 0.0037225437 0.0000374537 
19.2328544810 1.6767026580 1.6159097194 219651.0181722173 139.4031252608 0.0027772931 0.0018450000 0.0055283833 0.0000724825 
21.8731363167 1.6800906874 1.5365035218 135764.0483798479 71.6250340147 0.0031504508 0.0018450000 0.0049346895 0.0001060700 
19.2328544810 1.6767026580 1.6159097194 219651.0181722173 139.4031252608 0.0027772931 0.0018450000 0.0055283833 0.0000724825 
19.2328544810 1.6767026580 1.6159097194 219651.0181722173 139.4031252608 0.0027772931 0.0018450000 0.0055283833 0.0000724825 
23.2563084904 1.7679673910 1.5780488169 200208.9103853992 145.3269555455 0.0038905385 0.0018450000 0.0052336138 0.0000585089 
23.3073706253 1.7102195820 1.6090216031 240281.6502026611 159.1220134670 0.0038525061 0.0018450000 0.0054862805 0.0000454566 
22.2382557622 1.8108149422 1.6771414467 185206.9604871395 183.1904508845 0.0028162070 0.0018450000 0.0060022358 0.0000537106 
19.3009379624 1.7001493528 1.5340354003 243639.0199342620 134.6888021961 0.0027173030 0.0018450000 0.0046455769 0.0000441159 
22.1944734826 1.7161317468 1.4498805480 278403.2622899901 133.0690587926 0.0021640462 0.0018450000 0.0037955043 0.0000248132 
22.1944734826 1.7161317468 1.4498805480 278403.2622899901 133.0690587926 0.0021640462 0.0018450000 0.0037955043 0.0000248132 
22.1742511256 1.7017584411 1.4091187798 190792.6063397928 114.1317215481 0.0011540927 0.0018450000 0.0042274754 0.0000536100 
22.9222261279 1.7972785580 1.6715829152 334167.0320467618 301.2490571032 0.0039947709 0.0018450000 0.0059726164 0.0000152371 
18.0611744381 1.7756914488 1.5408790113 200968.8189147270 145.6727761813 0.0022484505 0.0018450000 0.0046772096 0.0000398268 
22.9222261279 1.7972785580 1.6715829152 334167.0320467619 301.2490571032 0.0039947709 0.0018450000 0.0059726164 0.0000152371 
22.3678413698 1.6770102796 1.4891876978 347819.2915751918 156.7226443682 0.0026389580 0.0018450000 0.0041506547 0.0000221821 
22.3678413698 1.6770102796 1.4891876978 347819.2915751918 156.7226443682 0.0026389580 0.0018450000 0.0041506547 0.0000221821 
22.9222261279 1.7972785580 1.6715829152 334167.0320467619 301.2490571032 0.0039947709 0.0018450000 0.0059726164 0.0000152371 
17.5181349833 1.7091421266 1.5163348462 468979.9301790158 289.5006715065 0.0017713931 0.0018450000 0.0047331536 0.0000915188 
22.3033021316 1.7220302870 1.3800020192 449483.7787790121 217.6189361572 0.0013935892 0.0018450000 0.0035577172 0.0000548024 
18.7934838480 1.6905631916 1.5115995372 537021.8300531760 276.4755954129 0.0023987572 0.0018450000 0.0044358203 0.0000469091 
21.7496971453 1.6798576264 1.5025738262 571042.7799902561 269.9630573661 0.0027124393 0.0018450000 0.0042871537 0.0000246042 
23.5229553741 1.6706793380 1.2864114681 1797.8019190519 0.6685680766 0.0010306524 0.0018450000 0.0032416521 0.0000519121 
22.5059585704 1.6265488230 1.3801505298 2684.2770625204 0.8156112349 0.0014798785 0.0018450000 0.0035137706 0.0000607858 
23.4014889867 1.6484277396 1.4976261597 1221.8514654551 0.7447019712 0.0012970740 0.0018450000 0.0049895643 0.0000878529 
22.8740852720 1.5691440464 1.5190716018 2929.8791021538 1.0582597040 0.0022200047 0.0018450000 0.0046756363 0.0000832834 
23.3600731544 1.7730544852 1.6293648883 1065.4937761641 0.9761558484 0.0019997973 0.0018450000 0.0057625534 0.0001044502 
23.3600731544 1.7730544852 1.6293648883 1065.4937761641 0.9761558484 0.0019997973 0.0018450000 0.0057625534 0.0001044502 
23.3600731544 1.7730544852 1.6293648883 1065.4937761641 0.9761558484 0.0019997973 0.0018450000 0.0057625534 0.0001044502 
19.2991685976 1.7587900597 1.5015463755 1273.2389929408 0.8901974337 0.0017094530 0.0018450000 0.0045578756 0.0000774856 
23.4136334653 1.5568936756 1.5536211358 2726.4802737694 1.0722062606 0.0022685982 0.0018450000 0.0050366745 0.0000908523 
20.3163812124 1.6340876785 1.6126407614 1610.7002764474 0.9863031040 0.0020226586 0.0018450000 0.0056432216 0.0001004372 
20.6595015695 1.7760980218 1.4875921352 1382.8717607919 0.9522524838 0.0019007446 0.0018450000 0.0043436089 0.0000774427 
18.3169582521 1.6909337446 1.4896769311 2025.7601875691 1.0218791598 0.0020971814 0.0018450000 0.0043403867 0.0000743707 
20.0654238093 1.6556363926 1.4821347377 2490.2812688237 1.0655795171 0.0022322016 0.0018450000 0.0042679024 0.0000751276 
19.3532370884 1.7187237942 1.4873827383 1964.6785195304 1.0663418524 0.0022381285 0.0018450000 0.0043042288 0.0000766333 
18.1594376790 1.7497642093 1.5303090916 1355.2985794496 0.9490697386 0.0018943094 0.0018450000 0.0047818836 0.0000833563 
17.1794441144 1.6770372081 1.5509869957 1787.6893979889 1.0263224782 0.0021303935 0.0018450000 0.0049737252 0.0000885352 
17.7350670386 1.7288426783 1.5097526279 1659.9885494900 1.0077057955 0.0020662189 0.0018450000 0.0045430562 0.0000799948 
18.7421773525 1.7050249792 1.4886591524 1995.2193535498 1.0441105061 0.0021676549 0.0018450000 0.0043223077 0.0000755020 
21.6454405008 1.6945022883 1.4604426642 2366.9271411451 1.0830521312 0.0022826378 0.0018450000 0.0040375092 0.0000718850 
20.3802688521 1.7238789798 1.4733707927 1980.9063395693 1.0569482746 0.0022098184 0.0018450000 0.0041661952 0.0000750013 
18.7421773525 1.7050249792 1.4886591524 1995.2193535498 1.0441105061 0.0021676549 0.0018450000 0.0043223077 0.0000755020 
23.4073484397 1.5752819247 1.5556338108 2853.8266293398 1.1672007022 0.0025424131 0.0018450000 0.0050357233 0.0000879144 
19.5842353975 1.6599906848 1.6279139455 1792.7229193943 1.1501718672 0.0025074311 0.0018450000 0.0057466549 0.0001017532 
18.6592869519 1.7693622173 1.5593449392 1585.6145974089 1.1666126611 0.0025360763 0.0018450000 0.0049971118 0.0000857262 
18.6592869519 1.7693622173 1.5593449392 1585.6145974089 1.1666126611 0.0025360763 0.0018450000 0.0049971118 0.0000857262 
22.2882929271 1.6448254005 1.5419712372 2767.5510295340 1.3251636228 0.0030174257 0.0018450000 0.0049211772 0.0000885962 
20.0542711653 1.7331315564 1.5704339935 2061.1578549133 1.3698253527 0.0031641104 0.0018450000 0.0052074574 0.0000965855 
19.1534851596 1.7691887165 1.5544983040 1676.4049031982 1.2120354607 0.0026764705 0.0018450000 0.0049636086 0.0000873493 
18.3732255966 1.7420624657 1.5934677807 1712.2516871155 1.2395009730 0.0027645066 0.0018450000 0.0053754104 0.0000948225 
21.2536381783 1.7438421228 1.4989438678 2031.8873136021 1.2038548573 0.0026425753 0.0018450000 0.0044098783 0.0000772297 
19.5699820129 1.6671677585 1.5729037679 2250.5807110729 1.2606949315 0.0028256964 0.0018450000 0.0052022209 0.0000918702 
20.7821953881 1.7691119443 1.6527463251 1499.8618646656 1.2991283107 0.0029505612 0.0018450000 0.0059810447 0.0001052387 
20.9033261908 1.6642583949 1.6549755374 1801.4833943452 1.2251790922 0.0027243898 0.0018450000 0.0060201196 0.0001034986 
23.4564447508 1.7671743137 1.4593160311 1713.0856802566 1.0390287587 0.0021462009 0.0018450000 0.0040084342 0.0000693340 
17.4878780539 1.7407762281 1.5461825906 1591.8469800847 1.0707750002 0.0022515768 0.0018450000 0.0048783046 0.0000837568 
17.0949933739 1.7237325221 1.5391050781 1549.5680185279 1.0001447699 0.0020391300 0.0018450000 0.0048356525 0.0000819606 
21.3461259485 1.5933878497 1.5810690498 2340.3265647389 1.1136615536 0.0023773152 0.0018450000 0.0052718494 0.0000883548 
22.2663806266 1.5658799071 1.4755791782 2747.5907595314 0.9091329280 0.0017486247 0.0018450000 0.0043113229 0.0000685684 
20.0857928946 1.6215354605 1.5056422333 2568.5345080138 1.0604362771 0.0021985739 0.0018450000 0.0044925599 0.0000721898 
17.7370208641 1.6862462625 1.4706270998 1764.3073023477 0.8949528479 0.0017027117 0.0018450000 0.0042501533 0.0000669366 
21.3461259486 1.5933878497 1.5810690498 2340.3265647389 1.1136615536 0.0023773152 0.0018450000 0.0052718494 0.0000883548 
23.5443298217 1.6135778941 1.4232500875 3214.8428619837 0.9562226303 0.0018840241 0.0018450000 0.0037214053 0.0000600092 
21.6266511828 1.5867751396 1.4275297458 2585.8455543769 0.8324035449 0.0015075604 0.0018450000 0.0039581645 0.0000597191 
17.7828839186 1.6631553278 1.5181140145 2074.0866994370 1.0352218565 0.0021240583 0.0018450000 0.0046119229 0.0000734344 
20.5764367630 1.7977855221 1.6254447437 1339.3925942953 1.2028674512 0.0026369803 0.0018450000 0.0056367246 0.0000918892 
17.8694981940 1.6990853839 1.4655043753 1652.5386400984 0.8775878217 0.0016394308 0.0018450000 0.0042189651 0.0000627022 
18.4654890487 1.7110566185 1.5419909823 2042.5109391150 1.2082929780 0.0026414313 0.0018450000 0.0048325122 0.0000784846 
21.9846188963 1.7697967747 1.5401863285 2029.8818322782 1.4016615330 0.0032219333 0.0018450000 0.0048633035 0.0000820060 
21.4696577977 1.6084710115 1.4689483885 2862.9616707174 1.0025545697 0.0020163113 0.0018450000 0.0041416402 0.0000640986 
23.2506160624 1.5858456655 1.3960644340 3052.1348355364 0.8291516057 0.0014866585 0.0018450000 0.0036450324 0.0000526755 
22.1484684458 1.6105943617 1.5262505312 2879.4359227069 1.1887864871 0.0025809046 0.0018450000 0.0046980865 0.0000753914 
21.3088572510 1.5869737824 1.4881694440 2708.0779016141 0.9710072313 0.0019123097 0.0018450000 0.0043492595 0.0000631205 
19.6847200905 1.6112534618 1.4592664865 2187.1632703098 0.8598440949 0.0015772158 0.0018450000 0.0042067767 0.0000591048 
21.3878237945 1.5819734108 1.4523322110 2515.4848727951 0.8583202730 0.0015806402 0.0018450000 0.0041482818 0.0000605998 
22.2332229470 1.7354681770 1.6678822009 1852.1721956624 1.4914369851 0.0034942364 0.0018450000 0.0061954307 0.0001007941 
21.1576807050 1.6116175161 1.4592231652 2775.6821912850 0.9672102959 0.0019046819 0.0018450000 0.0040594964 0.0000601781 
19.4582193256 1.6571933517 1.4357720598 2186.9721286245 0.8896548412 0.0016688260 0.0018450000 0.0039020123 0.0000556002 
23.4984132006 1.5643598017 1.5525192832 1826.9783212511 0.8659445665 0.0016068208 0.0018450000 0.0051685569 0.0000752829 
23.1211560892 1.5850927741 1.4029603800 3045.3711022728 0.8373782544 0.0015228834 0.0018450000 0.0036928143 0.0000556083 
23.1211560897 1.5850927741 1.4029603800 3045.3711022728 0.8373782544 0.0015228834 0.0018450000 0.0036928143 0.0000556083 
21.2083889505 1.6805123119 1.4412281797 2346.9548280777 0.9871251486 0.0019898580 0.0018450000 0.0038722228 0.0000659602 
22.8624576140 1.6676324682 1.6707762568 2091.5483513692 1.4506437256 0.0032273566 0.0018450000 0.0061912989 0.0000954490 
20.1925377019 1.6865243496 1.6298211647 2097.2874486183 1.4025040634 0.0030321949 0.0018450000 0.0057538387 0.0000910368 
18.4625954051 1.6804894893 1.4964891304 2048.8910541222 1.0040475042 0.0021737757 0.0018450000 0.0043640585 0.0000639374 
17.9181574710 1.6534434428 1.5545349435 1979.4486129940 1.0513067719 0.0022265747 0.0018450000 0.0049444210 0.0000719061 
17.9181574710 1.6534434428 1.5545349435 1979.4486129940 1.0513067719 0.0022265747 0.0018450000 0.0049444210 0.0000719061 
23.0656691039 1.8397725840 1.6177705614 1211.0214763046 1.2003254224 0.0025835857 0.0018450000 0.0055000248 0.0000778142 
23.3374015256 1.6853220112 1.5060128394 2852.6876451790 1.3957512825 0.0030799100 0.0018450000 0.0045129777 0.0000720018 
20.7008185808 1.5870636082 1.5456425098 2058.0297780831 0.9113792375 0.0019419015 0.0018450000 0.0049084958 0.0000679981 
21.3344486701 1.6171510272 1.4438754408 2744.8840801053 1.2759016724 0.0012709089 0.0018450000 0.0043615877 0.0000490228 
21.1991901258 1.6507700171 1.4575384460 4063.1500117995 1.5765824478 0.0020897590 0.0018450000 0.0039698748 0.0000514906 
17.3524356051 1.7163299655 1.5587686028 3328.0516055323 2.0894401015 0.0024796911 0.0018450000 0.0049319714 0.0000637083 
22.7871274302 1.6532284246 1.4802115645 3595.9290568843 1.4638266657 0.0025501383 0.0018450000 0.0041707398 0.0000529527 
20.1453419224 1.7534600524 1.5526681948 3922.3273964718 2.6419694063 0.0030690547 0.0018450000 0.0049234156 0.0000681199 
23.5044951411 1.7458527967 1.4624288434 5244.1183004766 2.8759537264 0.0024117828 0.0018450000 0.0039724581 0.0000495520 
19.9844767525 1.6163490832 1.5707959024 117082.7309020432 63.2663511664 0.0018167449 0.0018450000 0.0052149781 0.0000759407 
18.4701797970 1.6955309707 1.5732545944 117082.7309020432 79.0829389580 0.0018167449 0.0018450000 0.0052149781 0.0000759407 
18.9035934926 1.6350462115 1.5812378574 117082.7309020432 63.2663511664 0.0022709311 0.0018450000 0.0052149781 0.0000759407 
19.5262868522 1.6214881034 1.5634528129 117082.7309020432 63.2663511664 0.0018167449 0.0018450000 0.0052149781 0.0000949258 
22.9558465288 1.7419635742 1.4417755816 128791.0039922475 69.5929862830 0.0019984194 0.0018450000 0.0039112336 0.0000835347 
20.8768755142 1.7961366236 1.5259407705 92495.3574126142 72.1236403297 0.0020710892 0.0018450000 0.0046934803 0.0000865724 
22.3872853918 1.5816255001 1.4947278708 155598.2660595793 53.7359080267 0.0021789311 0.0018450000 0.0044723652 0.0000910802 
18.8603839904 1.6647658241 1.4836767273 147895.1590280721 80.9485371212 0.0014706332 0.0018450000 0.0046208878 0.0000880523 
21.2979294010 1.5944056953 1.4406583381 182077.0443839006 57.8765407581 0.0017621064 0.0018450000 0.0040989062 0.0001075370 
22.0066564347 1.7643323584 1.4709617519 103290.5965563554 67.8667244566 0.0018729872 0.0018450000 0.0043557109 0.0001322444 
19.1436407773 1.6956484559 1.6317979128 80163.4545287561 57.1381216175 0.0024705966 0.0018450000 0.0057941039 0.0001086987 
22.5202516096 1.6659752103 1.3315167714 183501.8032613698 82.3464347479 0.0010579801 0.0018450000 0.0037932391 0.0001066437 
21.3302936328 1.7699697801 1.4605430856 119951.8253177063 80.7977478023 0.0016192480 0.0018450000 0.0042058739 0.0000767177 
22.9449585765 1.6972578428 1.3374715068 167123.4233784022 75.7858983501 0.0011671661 0.0018450000 0.0035979123 0.0001049180 
20.6623853966 1.6528394608 1.4245133654 180854.8430077380 68.4564009788 0.0017547259 0.0018450000 0.0039031816 0.0001019856 
19.3557849740 1.6071496870 1.4937923230 182325.9105858038 75.3499986412 0.0017749987 0.0018450000 0.0045082905 0.0000803905 
23.5260265792 1.5520144761 1.5534731527 189927.1541895046 75.1320487868 0.0020789149 0.0018450000 0.0049634796 0.0000681267 
22.8255065247 1.5746970328 1.5391161797 168517.6710740901 65.9037078590 0.0022925585 0.0018450000 0.0047810600 0.0000632580 
21.3302936328 1.7699697801 1.4605430856 119951.8253177063 80.7977478023 0.0016192480 0.0018450000 0.0042058739 0.0000767177 
22.0949116292 1.6247766060 1.6253023380 137963.5198098621 86.3470093434 0.0018669023 0.0018450000 0.0056009326 0.0000463270 
22.2532677955 1.6475375570 1.6809406342 113198.0947500844 77.3459360693 0.0025735201 0.0018450000 0.0060034229 0.0000401526 
22.6771523089 1.5875059423 1.4208012322 198382.0910266006 60.4939584904 0.0015159940 0.0018450000 0.0037533761 0.0000207487 
22.6949987447 1.6368979708 1.3764921976 188547.3336705789 58.7129492328 0.0015081776 0.0018450000 0.0035324232 0.0000868009 
22.6949987044 1.6368979713 1.3764921976 188547.3336705790 58.7129492328 0.0015081776 0.0018450000 0.0035324232 0.0000868009 
22.5687006395 1.8298750753 1.5489574780 98748.3261274417 86.8776814298 0.0022309157 0.0018450000 0.0048201192 0.0000654986 
20.9294108672 1.6122275061 1.3961382012 218027.9623767494 81.3899805287 0.0012705286 0.0018450000 0.0039210062 0.0000619828 
19.5844381977 1.6314096956 1.4774826503 185227.2522729947 74.2637575795 0.0020206414 0.0018450000 0.0043349435 0.0000977868 
16.9223532784 1.7141077980 1.5424002441 111229.4770594971 72.1712823094 0.0017905443 0.0018450000 0.0047466414 0.0000235559 
17.6422092934 1.7298385735 1.5159032144 91170.0295249173 55.8745958262 0.0021240861 0.0018450000 0.0045825811 0.0000767127 
20.1923022225 1.6146359220 1.4740663358 211012.7922776515 78.9485503764 0.0019882153 0.0018450000 0.0043218840 0.0000999193 
20.1923022225 1.6146359220 1.4740663358 211012.7922776515 78.9485503764 0.0019882153 0.0018450000 0.0043218840 0.0000999193 
20.1923022226 1.6146359220 1.4740663358 211012.7922776515 78.9485503764 0.0019882153 0.0018450000 0.0043218840 0.0000999193 
22.5687006395 1.8298750753 1.5489574780 98748.3261274417 86.8776814298 0.0022309157 0.0018450000 0.0048201192 0.0000654986 
22.4720536226 1.6908702068 1.3165786241 171830.3862770504 74.2776841110 0.0010803774 0.0018450000 0.0033749682 0.0000308125 
21.8242492209 1.6575998582 1.5268546060 92695.8667206116 43.5233946073 0.0027864516 0.0018450000 0.0044846681 0.0000148129 
18.6795795134 1.7357828649 1.5652944981 121246.7837589026 89.7280226762 0.0017823812 0.0018450000 0.0050811461 0.0000580414 
19.1476198165 1.6495028168 1.4352866034 160449.2829512297 73.7503059400 0.0013713122 0.0018450000 0.0041110196 0.0000443334 
19.2885821420 1.7058306770 1.4488122853 125262.3955926817 60.9700168562 0.0017993679 0.0018450000 0.0038837381 0.0000313185 
19.5419254549 1.6773016767 1.6139048918 124434.9538680225 85.5550280947 0.0019324398 0.0018450000 0.0054972904 0.0000565477 
21.9405376119 1.6907926692 1.6935982335 94089.5890271244 72.8387042925 0.0027208797 0.0018450000 0.0062066599 0.0000613688 
23.0724528228 1.7307522808 1.7086278810 93653.4005328034 82.2347319327 0.0027331339 0.0018450000 0.0063948113 0.0000761654 
22.2769359469 1.6640401396 1.3700651179 176943.6182440014 88.8143582887 0.0010791776 0.0018450000 0.0040195570 0.0000594451 
18.5433977888 1.6657473089 1.4448831698 141832.9074660296 68.7321112853 0.0014392867 0.0018450000 0.0041777857 0.0000604520 
22.3847211967 1.6434277133 1.4648804974 224303.1025847350 125.1692922245 0.0012440529 0.0018450000 0.0046401209 0.0000555312 
22.4810343169 1.5960050373 1.3683298288 174765.3098626065 55.8341504819 0.0012161251 0.0018450000 0.0036638931 0.0000404765 
18.7486938364 1.6671331640 1.4311721203 257248.3854355051 118.5779715845 0.0014157097 0.0018450000 0.0039177020 0.0000127786 
20.9891401445 1.7201775620 1.4002060217 311036.8112150240 158.2254111184 0.0014254708 0.0018450000 0.0037532390 0.0000653003 
21.5141559042 1.6970649631 1.6322774832 106086.2085601751 81.1463084969 0.0018212782 0.0018450000 0.0056045156 0.0000273390 
22.8345817793 1.7556508814 1.3889112999 219948.6316840267 140.0559107252 0.0011930157 0.0018450000 0.0038641713 0.0000289946 
21.5141559042 1.6970649631 1.6322774832 106086.2085601750 81.1463084969 0.0018212782 0.0018450000 0.0056045156 0.0000273390 
21.5141559042 1.6970649631 1.6322774832 106086.2085601750 81.1463084969 0.0018212782 0.0018450000 0.0056045156 0.0000273390 
17.7850034248 1.6820267687 1.4788580876 132009.5681550015 71.4577452698 0.0015201526 0.0018450000 0.0043184165 0.0000254869 
21.5141559032 1.6970649631 1.6322774832 106086.2085601750 81.1463084969 0.0018212782 0.0018450000 0.0056045156 0.0000273390 
20.1767909284 1.6653200760 1.4491743600 132009.5681550015 71.4577452698 0.0012801769 0.0018450000 0.0043184165 0.0000254869 
22.8345817653 1.7556508816 1.3889112999 219948.6316840267 140.0559107252 0.0011930157 0.0018450000 0.0038641713 0.0000289946 
19.5668335630 1.7557344846 1.4578561001 292466.5157347638 188.3409982338 0.0015267917 0.0018450000 0.0041240559 0.0000328618 
20.9824351341 1.7189198387 1.3885493510 219948.6316840267 123.5900902072 0.0011930157 0.0018450000 0.0038641713 0.0000289946 
21.6314037329 1.7592602032 1.4174843778 294376.7114692784 185.3264513093 0.0013644386 0.0018450000 0.0039111368 0.0000390351 
20.3334497640 1.6861557101 1.3882403468 219948.6316840267 110.5271112136 0.0011930157 0.0018450000 0.0038641713 0.0000289946 
20.9331155881 1.6090157224 1.5017209733 264311.5078961866 126.5278132206 0.0014687836 0.0018450000 0.0045515102 0.0000127110 
23.4151487709 1.6461827474 1.4873550312 240211.0101145506 142.8630800212 0.0012550125 0.0018450000 0.0047626278 0.0000284545 
23.4151487708 1.6461827474 1.4873550312 240211.0101145506 142.8630800212 0.0012550125 0.0018450000 0.0047626278 0.0000284545 
18.1710312062 1.6632840221 1.4567563813 239507.9285435824 111.9068103811 0.0015513843 0.0018450000 0.0040934777 0.0000293185 
22.5030296881 1.6756526766 1.4275331019 317044.9166581572 123.1336682455 0.0019328484 0.0018450000 0.0036104859 0.0000194249 
21.8312221144 1.5799998021 1.4843940320 316084.0492144809 116.1227125166 0.0016771346 0.0018450000 0.0042515665 0.0000204453 
19.4317717918 1.6965765314 1.4243932087 314252.4001521342 146.1400345689 0.0015736803 0.0018450000 0.0037679750 0.0000310168 
19.8329176916 1.7227524609 1.4602610872 96924.9957204750 61.6549751453 0.0013541579 0.0018450000 0.0043525070 0.0000383925 
19.3294703098 1.6408399000 1.4887345201 439006.1703044253 185.7906067035 0.0019821925 0.0018450000 0.0041869929 0.0000234748 
21.6766919181 1.5883645032 1.5733202626 525902.5632022615 243.8261470667 0.0021188755 0.0018450000 0.0049660077 0.0000255091 
18.1710312170 1.6632840219 1.4567563809 239507.9285435826 111.9068103811 0.0015513843 0.0018450000 0.0040934777 0.0000293185 
19.4287739451 1.6797618899 1.4597429764 280235.4732693188 157.4858073304 0.0013377620 0.0018450000 0.0043515018 0.0000306427 
21.2142711212 1.6022590632 1.4882813116 396021.3158106243 148.3971482162 0.0018890707 0.0018450000 0.0041624356 0.0000104507 
22.0716689754 1.6982865760 1.3984239045 317320.5233240682 133.2044773043 0.0016058972 0.0018450000 0.0034797715 0.0000244862 
20.7311907370 1.6852450465 1.4272631890 330269.5002905691 139.3167830402 0.0017652798 0.0018450000 0.0036949361 0.0000310939 
20.6312243345 1.6252279478 1.5512829293 233722.5165840841 129.9752011603 0.0015961851 0.0018450000 0.0050025057 0.0000361229 
18.9265397126 1.7206975386 1.4706641790 319676.0665648195 199.0561579994 0.0014428224 0.0018450000 0.0043756364 0.0000470135 
20.6311261180 1.6252272921 1.5512829293 233722.5165840841 129.9752011603 0.0015961851 0.0018450000 0.0050025057 0.0000361229 
21.0844585580 1.6115263509 1.5542146090 201454.9290165594 107.6221496544 0.0016201320 0.0018450000 0.0050018827 0.0000327299 
23.0877080298 1.5657290602 1.5009349180 349770.1516444784 129.4268367242 0.0016934672 0.0018450000 0.0043414243 0.0000046085 
21.1720134514 1.7167456275 1.4151385547 419279.4113761755 199.0283524967 0.0016444953 0.0018450000 0.0036279242 0.0000291460 
20.0648548974 1.6134281827 1.5414073768 502444.7508753086 251.8984529687 0.0016847574 0.0018450000 0.0047856773 0.0000195322 
21.0210961705 1.6044276669 1.5047970049 493029.8616278587 234.9676032848 0.0014803030 0.0018450000 0.0046298328 0.0000294218 
21.3698498388 1.6571960239 1.4541588855 367578.0386942640 144.0234716038 0.0020835994 0.0018450000 0.0039060609 0.0000419147 
17.6807699502 1.6683369408 1.4804119530 348176.7549769173 176.4654250170 0.0016041690 0.0018450000 0.0043408771 0.0000469606 
21.0210961705 1.6044276669 1.5047970049 493029.8616278587 234.9676032848 0.0014803030 0.0018450000 0.0046298328 0.0000294218 
18.9380767125 1.6913940267 1.4579072758 283510.7151383852 134.2375545179 0.0018578741 0.0018450000 0.0040224728 0.0000537116 
21.3698498388 1.6571960239 1.4541588855 367578.0386942640 144.0234716038 0.0020835994 0.0018450000 0.0039060609 0.0000419147 
18.6556433447 1.6355706652 1.5191736252 581815.0521453694 267.4163616231 0.0020259443 0.0018450000 0.0045129640 0.0000371980 
21.7243130769 1.6187388666 1.5193138728 836215.1687908715 345.3436385184 0.0024203552 0.0018450000 0.0044536012 0.0000289264 
22.7486881687 1.7166941944 1.5477469123 280717.0267281861 212.0318091617 0.0014362543 0.0018450000 0.0050838825 0.0000269841 
23.1131875598 1.5787836394 1.5457022166 435396.9784522136 209.9528163926 0.0015726418 0.0018450000 0.0049069182 0.0000188332 
21.2176582158 1.7447411411 1.4105100486 164492.5076480749 97.1424815166 0.0013609874 0.0018450000 0.0038793439 0.0000501701 
21.8487319082 1.6957215674 1.5025968016 603873.3302671423 405.1825772881 0.0013621867 0.0018450000 0.0048822554 0.0000738327 
21.2691881665 1.6893109105 1.4451537861 510752.9308368294 223.7529774262 0.0020420071 0.0018450000 0.0039019127 0.0000671521 
23.1234043659 1.5894251131 1.5436731526 576858.2597936903 297.4746607843 0.0015032333 0.0018450000 0.0050491678 0.0000450450 
21.8487310832 1.6957215600 1.5025968016 603873.3302671423 405.1825772881 0.0013621867 0.0018450000 0.0048822554 0.0000738327 
18.2931328737 1.6909764130 1.5291982716 772602.6869025920 482.7928236024 0.0016741414 0.0018450000 0.0049389307 0.0000987562 
18.2269736475 1.7167744229 1.4695523226 543917.6108618467 301.9640538931 0.0017422528 0.0018450000 0.0042253050 0.0000708331 
19.4235912189 1.7312334422 1.4571734522 478239.9178735630 273.1687739751 0.0017154685 0.0018450000 0.0041580931 0.0000853490 
20.7328047830 1.7488994053 1.4335068602 562805.1474400030 334.1689072381 0.0015383131 0.0018450000 0.0039515313 0.0000578131 
21.9787739485 1.6249680143 1.6092726838 981888.7284958176 605.3567602049 0.0017728051 0.0018450000 0.0054974152 0.0000483258 
19.0614127851 1.7140030226 1.6448341151 999999.9413751706 759.5974830605 0.0023903006 0.0018450000 0.0057383795 0.0000626993 
18.0569807980 1.7235006982 1.4882608108 742548.7154106398 422.6026899087 0.0019625505 0.0018450000 0.0043033472 0.0000623717 
22.4184018174 1.6708605273 1.4170864798 602275.2664705971 340.1916202828 0.0011428556 0.0018450000 0.0043176181 0.0000454433 
20.7921293483 1.6991518755 1.3708732881 762718.1300859528 354.0787670588 0.0012575220 0.0018450000 0.0035825882 0.0000313022 
19.6808788208 1.7079434353 1.4025790660 972848.4351699564 496.2315806270 0.0013269912 0.0018450000 0.0037764951 0.0000242620 
21.3212664232 1.7066945435 1.4318833081 999999.6692415376 464.4846127291 0.0018589031 0.0018450000 0.0038187335 0.0000693213 
23.2823818549 1.7858225020 1.4940115406 999999.5941713102 686.3131787217 0.0024808587 0.0018450000 0.0043881269 0.0000923869 
20.9435391964 1.6506589615 1.6005326302 993208.8679329627 644.8238059519 0.0017494410 0.0018450000 0.0054371759 0.0000527442 
17.9350548568 1.6813835854 1.4751703202 584895.6740089057 290.1816576045 0.0018177136 0.0018450000 0.0043369209 0.0000946766 
18.1522004658 1.6606275568 1.4970709152 390919.2934283805 187.1566960932 0.0020630748 0.0018450000 0.0046171338 0.0001298839 
23.2823818548 1.7858225020 1.4940115406 999999.5941713102 686.3131787217 0.0024808587 0.0018450000 0.0043881269 0.0000923869 
20.9902369207 1.6484783139 1.6004858787 998912.5801393810 644.8238059519 0.0017494410 0.0018450000 0.0054371759 0.0000527442 
20.9902369205 1.6484783139 1.6004858788 998912.5801393808 644.8238059519 0.0017494410 0.0018450000 0.0054371759 0.0000527442 
22.4122681872 1.8080807566 1.5368979072 999556.8374618958 852.9787030053 0.0018541222 0.0018450000 0.0048324657 0.0000817930 
21.1599981091 1.8107416853 1.5696295033 999999.3640742761 870.1294466476 0.0022137712 0.0018450000 0.0050820404 0.0000849917 
19.9968670263 1.7322922715 1.5047808818 999999.8814804489 578.8784043792 0.0025499344 0.0018450000 0.0044403124 0.0000696759 
21.1599981084 1.8107416853 1.5696295033 999999.3640742756 870.1294466476 0.0022137712 0.0018450000 0.0050820404 0.0000849917 
20.5707375937 1.7979941928 1.5376115458 999999.0107168345 768.2186928281 0.0024760342 0.0018450000 0.0047415941 0.0000735551 
21.5747408534 1.8164047016 1.6295643980 999858.3299029961 939.1029329026 0.0028068433 0.0018450000 0.0056724911 0.0000892875 
19.8778892660 1.7334278826 1.6068610817 999787.9130823161 707.4910909545 0.0032737104 0.0018450000 0.0054528226 0.0000646028 
22.3890976397 1.7670788335 1.4573817389 999822.7165095394 656.2789628661 0.0017266875 0.0018450000 0.0042279121 0.0001154866 
18.2480648361 1.7442970532 1.5524856911 999856.7000691851 712.9827152635 0.0020837008 0.0018450000 0.0050630191 0.0001166486 
20.8944002860 1.7769851957 1.5419249703 999798.1926834141 743.1113957717 0.0025910553 0.0018450000 0.0050221580 0.0001461682 
18.7983273791 1.7332658211 1.6299992961 999749.5833159909 767.0014008461 0.0026311441 0.0018450000 0.0057053389 0.0000919789 
22.6457015764 1.7737999430 1.6789283509 999659.8764206674 891.2849550837 0.0035508603 0.0018450000 0.0062297314 0.0000835953 
22.1908637900 1.8294655792 1.6649310860 999882.0382296892 971.3153500656 0.0035857674 0.0018450000 0.0058728932 0.0000221615 
22.3001737388 1.7952004702 1.6844024656 999930.5577320113 966.3036820746 0.0028593932 0.0018450000 0.0061196449 0.0000656035 
21.9896046159 1.7953586810 1.5892624521 999999.9204938096 900.7484965952 0.0018661885 0.0018450000 0.0052606205 0.0000578367 
21.7737706102 1.8071220316 1.5114468787 999941.5202833372 784.0916193918 0.0020000303 0.0018450000 0.0044933393 0.0000622712 
20.3442224051 1.7409253620 1.4433493872 999912.7976661758 561.4259257288 0.0017126833 0.0018450000 0.0039292680 0.0000535521 
19.9540349370 1.6488084843 1.3952161076 999967.8353736696 417.1137298273 0.0012915106 0.0018450000 0.0038573447 0.0000569168 
21.9497510702 1.6195094932 1.3710597913 999952.5324590735 307.2583688118 0.0013777206 0.0018450000 0.0036075709 0.0000875911 
21.2099569747 1.7936230646 1.5399630399 999971.3820680518 757.2928051097 0.0027160663 0.0018450000 0.0048377481 0.0000933407 
19.3452000183 1.7125573998 1.4509350704 999981.8474223816 559.5063918703 0.0015716388 0.0018450000 0.0042992822 0.0001218311 
22.2355675555 1.7044588789 1.4509373077 999983.2128788230 644.4692101140 0.0012334781 0.0018450000 0.0045263430 0.0000629206 
21.1726406564 1.6294723921 1.3640840420 999973.0358573236 368.5758837684 0.0012013134 0.0018450000 0.0037105060 0.0000631734 
21.2099569747 1.7936230646 1.5399630399 999971.3820680514 757.2928051097 0.0027160663 0.0018450000 0.0048377481 0.0000933407 
21.4377455810 1.6463899126 1.6137812016 999982.5526725636 659.5569604364 0.0018603452 0.0018450000 0.0057483759 0.0001138482 
22.9660077825 1.7419149425 1.5824931774 999994.2799712196 822.9873563404 0.0017008492 0.0018450000 0.0054954434 0.0001207751 
21.5450892706 1.6141228626 1.5617664767 999965.7374864146 570.7050184011 0.0017054757 0.0018450000 0.0056908083 0.0002097387 
22.2262303124 1.7145967649 1.6096255262 999971.1704072033 784.5841087670 0.0020222627 0.0018450000 0.0059485648 0.0002049921 
19.1438863645 1.6538170195 1.4630909290 999945.7437340582 467.5588383958 0.0017839058 0.0018450000 0.0047378261 0.0002424142 
21.5125698972 1.5712137157 1.5489526375 999950.5263091992 477.4843531203 0.0018298335 0.0018450000 0.0057952927 0.0002721759 
20.4579988121 1.5620882565 1.4602810351 999930.3700087803 342.5344071922 0.0017648200 0.0018450000 0.0051198502 0.0003253603 
20.6130507106 1.5792485608 1.4554885487 999917.5296412322 364.5595825137 0.0018501029 0.0018450000 0.0052933455 0.0004012530 
22.2848127776 1.6423893366 1.4716466822 999954.7691172122 550.7326268655 0.0014423121 0.0018450000 0.0052770579 0.0003100257 
22.2848127782 1.6423893365 1.4716466822 999954.7691172122 550.7326268655 0.0014423121 0.0018450000 0.0052770579 0.0003100257 
22.5494989821 1.7543957851 1.4973024005 999964.0951993868 708.4796034693 0.0018485225 0.0018450000 0.0048939347 0.0002214694 
20.0855461260 1.6553447601 1.4169836527 999964.8015533201 452.6424531530 0.0014297362 0.0018450000 0.0043724407 0.0002063637 
21.3906452192 1.6412534676 1.5945356650 999931.0480657723 616.8657960961 0.0024752261 0.0018450000 0.0063037113 0.0003254855 
20.0855461246 1.6553447601 1.4169836527 999964.8015533206 452.6424531530 0.0014297362 0.0018450000 0.0043724407 0.0002063637 
21.9899205372 1.5875057917 1.3809358416 999944.2784708006 351.3107484603 0.0012954977 0.0018450000 0.0046492091 0.0003422759 
23.2629279680 1.6641276045 1.3697474831 999941.4129292001 410.3842694206 0.0013905126 0.0018450000 0.0040981304 0.0002695710 
22.5281959287 1.5603037588 1.5310537324 999909.2392352598 405.0413241301 0.0026087664 0.0018450000 0.0061000900 0.0004039180 
22.4716290330 1.7390522478 1.5473514760 999936.0683769516 767.0741756539 0.0018016423 0.0018450000 0.0054232413 0.0002205725 
21.5984778312 1.6362785920 1.5487439565 999909.1173292883 532.7018854150 0.0028360103 0.0018450000 0.0060247554 0.0003655725 
20.5452026803 1.7314193503 1.5849930294 999998.9215480930 780.2411185788 0.0016612489 0.0018450000 0.0052066470 0.0000181223 
20.9115852908 1.6503497579 1.5722502657 999915.4972080051 549.5393374767 0.0030055872 0.0018450000 0.0056320001 0.0001990783 
19.1478067230 1.7570100091 1.6262701295 999986.0606051660 786.5967996896 0.0030228197 0.0018450000 0.0056109792 0.0000679960 
22.7477092182 1.7588085724 1.3969055291 999999.2445549527 576.3039762539 0.0014106513 0.0018450000 0.0036189474 0.0000249786 
22.7477090866 1.7588085706 1.3969055291 999999.2515184083 576.3039762539 0.0014106513 0.0018450000 0.0036189474 0.0000249786 
22.2531780653 1.8397083454 1.6094413765 999999.3382575708 932.9199353931 0.0032852230 0.0018450000 0.0054043562 0.0000501400 
21.0604115257 1.7526551874 1.5182795649 999999.7139591628 625.0700151440 0.0028736928 0.0018450000 0.0045237027 0.0000510486 
21.2895762808 1.6996012693 1.5820374838 999999.1597099347 613.8613652092 0.0033690255 0.0018450000 0.0052491683 0.0000673908 
19.4360317143 1.6672357140 1.5069461589 999998.6066208980 473.0005018005 0.0023910971 0.0018450000 0.0044455203 0.0000610263 
20.2169129779 1.6216232391 1.4917401510 999998.0529517657 396.9657451287 0.0021497992 0.0018450000 0.0044064291 0.0000836592 
21.7080060536 1.7859603288 1.5345189451 999999.2473679360 701.1047718158 0.0031149906 0.0018450000 0.0045627939 0.0000094501 
17.6018268883 1.7670108219 1.5737374742 999999.5266390310 727.7094376524 0.0026632615 0.0018450000 0.0049144526 0.0000180186 
21.8225110880 1.8445458651 1.5791595449 999999.9853191269 942.3897951862 0.0022775208 0.0018450000 0.0049591665 0.0000190128 
21.8225110881 1.8445458651 1.5791595449 999999.9853191273 942.3897951862 0.0022775208 0.0018450000 0.0049591665 0.0000190128 
22.7291335191 1.6978745394 1.4510584994 999999.3665175731 445.5181062731 0.0022757842 0.0018450000 0.0038610935 0.0000442386 
23.6776010869 1.8211252163 1.5561354294 999999.5672295182 827.2946027788 0.0032531934 0.0018450000 0.0050105384 0.0000848825 
20.5433502130 1.6909273020 1.6425193566 999999.4636339094 745.7205528887 0.0019966768 0.0018450000 0.0056837536 0.0000393314 
21.9145817250 1.6725915942 1.6378347995 999999.2843012342 647.8370455691 0.0032929596 0.0018450000 0.0057650055 0.0000652134 
21.8890617713 1.6367121525 1.6173593475 999999.3440791774 645.9620990639 0.0018074016 0.0018450000 0.0056172480 0.0000641184 
20.9239529304 1.7845837609 1.5269975139 999999.9715061898 699.8869687747 0.0028030790 0.0018450000 0.0045370100 0.0000330098 
21.8890626582 1.6367121180 1.6173593465 999999.4341068107 645.9620990639 0.0018074016 0.0018450000 0.0056172480 0.0000641184 
23.0678209242 1.6123693447 1.4024092451 999998.5794550902 455.2582220879 0.0012113434 0.0018450000 0.0048382325 0.0002991002 
20.0551271431 1.7552412259 1.5317040942 999998.7596666189 700.0788416952 0.0023406754 0.0018450000 0.0050054428 0.0001693411 
19.4544389840 1.7330208595 1.5072133862 999998.5403515650 594.7938979894 0.0024309550 0.0018450000 0.0045578951 0.0000997965 
20.5880307150 1.6478789073 1.6090976935 999999.8561348480 568.6238392778 0.0027574336 0.0018450000 0.0052132094 0.0000071168 
19.5541095080 1.6144137543 1.5034944644 999997.6319359101 459.5290272065 0.0020489652 0.0018450000 0.0054426357 0.0003297754 
22.7423637422 1.5384941567 1.4046633494 999996.7078334531 225.7451753469 0.0017646928 0.0018450000 0.0046729123 0.0003555071 
19.5541095080 1.6144137543 1.5034944644 999997.6319359096 459.5290272065 0.0020489652 0.0018450000 0.0054426357 0.0003297754 
23.5699026069 1.5554520519 1.4654109976 999997.1131686666 281.2756376332 0.0022640228 0.0018450000 0.0046864165 0.0002200153 
23.4126672922 1.5974205917 1.3767155113 999997.8627080763 384.1865948939 0.0012725534 0.0018450000 0.0048620773 0.0004193502 
20.9783984195 1.7257105617 1.5908551530 999999.4636139977 762.8417274810 0.0021822389 0.0018450000 0.0057972789 0.0002237339 
20.2643627626 1.6874856515 1.5559591421 999999.6798605502 569.8754141955 0.0030225879 0.0018450000 0.0051341907 0.0001142317 
20.8319273473 1.5898765339 1.4442145834 999999.2106825045 406.1635629704 0.0013688141 0.0018450000 0.0045842407 0.0001519753 
23.6574142082 1.6616493232 1.6768067185 999999.3972751196 722.2377126175 0.0029878482 0.0018450000 0.0066227244 0.0001938809 
22.4584235201 1.7545290924 1.6787087432 999999.4139100922 853.9510146974 0.0035126192 0.0018450000 0.0062393161 0.0000864298 
23.0338770163 1.7133063172 1.6800084016 999999.3379370209 762.8165966863 0.0036445453 0.0018450000 0.0060431976 0.0000249777 
17.4792688149 1.7616787616 1.5501293845 999999.6486438077 711.6374506130 0.0022487572 0.0018450000 0.0047968360 0.0000493025 
23.2770141267 1.7373975199 1.5760532007 999999.7524449951 817.8809548488 0.0015539457 0.0018450000 0.0053134697 0.0000508895 
21.9547500584 1.8353353724 1.6221236043 999999.7480166545 931.7455269305 0.0034380365 0.0018450000 0.0055060940 0.0000382939 
16.5968157812 1.7182478109 1.5786751479 232809.8417422209 152.9359209011 0.0023394065 0.0018450000 0.0049521398 0.0000163042 
19.2903572389 1.6375403913 1.5781453359 291012.3021777761 152.9359209011 0.0023394065 0.0018450000 0.0049521398 0.0000163042 
18.1571900501 1.7991415133 1.5792458534 232809.8417422209 191.1699011263 0.0023394065 0.0018450000 0.0049521398 0.0000163042 
18.4782059214 1.7318934924 1.5759754057 232809.8417422209 152.9359209011 0.0029242581 0.0018450000 0.0049521398 0.0000163042 
16.6113876715 1.7190161666 1.5771300882 232809.8417422209 152.9359209011 0.0023394065 0.0018450000 0.0049521398 0.0000203803 
20.0294565558 1.7719615209 1.5117825880 250270.5798728874 164.4061149686 0.0025148619 0.0018450000 0.0043331223 0.0000175270 
19.7497781905 1.6615411056 1.6449932472 238630.0877857763 156.7593189236 0.0023978916 0.0018450000 0.0055711572 0.0000167118 
21.1871367445 1.8451150335 1.6055507352 176935.4797240878 169.7588722002 0.0025967412 0.0018450000 0.0051997467 0.0000180977 
19.6235771273 1.7586253124 1.6065827722 212788.1953523898 176.4880527198 0.0018808828 0.0018450000 0.0052987895 0.0000188151 
19.3840463120 1.8148371828 1.5639386607 207130.9161980539 174.6069408927 0.0022498072 0.0018450000 0.0048209080 0.0000186145 
16.8195586206 1.7361476752 1.5963467957 192179.8681613684 139.5203819196 0.0022230912 0.0018450000 0.0051373498 0.0000205805 
17.5039511264 1.6906680617 1.6043507839 171864.8813709422 113.6956223163 0.0021649335 0.0018450000 0.0052299548 0.0000227186 
18.9377521578 1.6655296370 1.6281422471 203752.3797746907 131.7188147226 0.0022787410 0.0018450000 0.0054322002 0.0000199118 
17.3036160273 1.7773166496 1.5962378475 251773.4139633018 199.8394102616 0.0024091376 0.0018450000 0.0051040516 0.0000146850 
18.1779562507 1.8025230076 1.5909011909 291727.6802594815 242.9113042343 0.0025312397 0.0018450000 0.0050411000 0.0000106682 
19.5177520384 1.6314974973 1.5853154528 276637.9893058419 155.8083756023 0.0019022885 0.0018450000 0.0050959816 0.0000179409 
17.0138428330 1.7660911313 1.5525109007 278975.3330676994 203.4842574317 0.0020697078 0.0018450000 0.0047290407 0.0000153383 
19.7079234921 1.8001864251 1.5134961352 316586.8097142037 239.3669787863 0.0019651912 0.0018450000 0.0043774610 0.0000130516 
18.0272794119 1.7029261776 1.5447137926 296414.3725761241 169.5135013193 0.0025430960 0.0018450000 0.0046345518 0.0000150444 
22.3677854070 1.6895852312 1.5071827694 338227.4611879912 166.0262256190 0.0028742025 0.0018450000 0.0043024330 0.0000131591 
19.6235771273 1.7586253124 1.6065827722 212788.1953523898 176.4880527198 0.0018808828 0.0018450000 0.0052987895 0.0000188151 
22.8928731452 1.8586417942 1.5761619531 207024.6610412912 198.4650492838 0.0025131279 0.0018450000 0.0049184830 0.0000162683 
18.5115206819 1.8056896440 1.5803899598 224427.9931074288 187.8008808634 0.0023604181 0.0018450000 0.0049628576 0.0000166864 
17.0955745045 1.6912533742 1.5854373523 259234.6572397042 166.4725440227 0.0020549984 0.0018450000 0.0050516069 0.0000175227 
19.5177520381 1.6314974973 1.5853154512 276637.9893058419 155.8083756023 0.0019022885 0.0018450000 0.0050959816 0.0000179409 
22.8928731452 1.8586417942 1.5761619532 207024.6610412912 198.4650492838 0.0025131279 0.0018450000 0.0049184830 0.0000162683 
19.5177520381 1.6314974973 1.5853154512 276637.9893058419 155.8083756023 0.0019022885 0.0018450000 0.0050959816 0.0000179409 
22.8928731452 1.8586417942 1.5761619532 207024.6610412912 198.4650492838 0.0025131279 0.0018450000 0.0049184830 0.0000162683 
20.2355881648 1.8234804892 1.5895254831 240538.7363245404 219.5491553382 0.0021454986 0.0018450000 0.0050488621 0.0000121841 
18.5094986744 1.6780320443 1.5878664280 279729.5471387697 182.4536693771 0.0018247254 0.0018450000 0.0051346705 0.0000146624 
22.8928731452 1.8586417942 1.5761619532 207024.6610412911 198.4650492838 0.0025131279 0.0018450000 0.0049184830 0.0000162683 
18.5094987190 1.6780320447 1.5878664280 279729.5471387698 182.4536693771 0.0018247254 0.0018450000 0.0051346705 0.0000146624 
18.6061296637 1.7464981707 1.6351909442 208080.5607407896 169.0222260074 0.0021701525 0.0018450000 0.0054863647 0.0000153220 
21.2199688586 1.7477436344 1.6763831836 172633.1745773348 151.7912102952 0.0022203749 0.0018450000 0.0058650267 0.0000153138 
16.8480435680 1.7396029756 1.6018172332 258205.6901460773 186.1396937495 0.0024947744 0.0018450000 0.0051431107 0.0000104447 
17.7085557906 1.7306970716 1.5932493805 280914.4375429210 190.9655142643 0.0028017202 0.0018450000 0.0050652713 0.0000062596 
21.8997332982 1.8567706522 1.6178134550 182654.7955626202 181.6484868411 0.0028189514 0.0018450000 0.0053106058 0.0000129103 
19.6394929847 1.6753105717 1.6366746525 198692.0300720816 129.3927334812 0.0027675594 0.0018450000 0.0055011117 0.0000156791 
20.4833522977 1.7745526176 1.5330444318 277021.1340171860 188.1912877985 0.0029115568 0.0018450000 0.0045393812 0.0000126956 
18.4469333784 1.6564264233 1.5608242097 304746.0484137269 160.9511316357 0.0023500224 0.0018450000 0.0047853122 0.0000150131 
17.8433635368 1.7317404873 1.5923702243 283365.4849027286 192.8697818696 0.0028338138 0.0018450000 0.0050770472 0.0000111028 
19.6121409903 1.7825858458 1.5172621365 351352.6785051266 241.8037886447 0.0024321626 0.0018450000 0.0043584494 0.0000098974 
17.4136685506 1.7611615047 1.5296179260 293874.1011154389 197.9003429665 0.0022052478 0.0018450000 0.0044950748 0.0000139915 
18.9128400502 1.7728975082 1.4919001198 299128.4092217940 200.4156235149 0.0018909648 0.0018450000 0.0042040886 0.0000154359 
17.9277324300 1.6888769302 1.6124993863 202895.4765571657 131.4049579200 0.0025161330 0.0018450000 0.0052683228 0.0000168346 
23.2243657004 1.6105123225 1.6593428386 128666.8755831853 76.2055425576 0.0025581181 0.0018450000 0.0057232595 0.0000203032 
19.6121409903 1.7825858458 1.5172621365 351352.6785051266 241.8037886447 0.0024321626 0.0018450000 0.0043584494 0.0000098974 
18.4469333784 1.6564264233 1.5608242097 304746.0484137269 160.9511316357 0.0023500224 0.0018450000 0.0047853122 0.0000150131 
20.8428555477 1.7677813124 1.4947147521 333301.2602598347 209.3346907734 0.0024284765 0.0018450000 0.0041697970 0.0000160683 
16.6174971593 1.7203997288 1.5338765561 336997.8668857855 215.7404579142 0.0018184620 0.0018450000 0.0046256928 0.0000151666 
22.2736276925 1.6734737596 1.4852145304 366986.2333200852 229.5150429720 0.0012719147 0.0018450000 0.0046688486 0.0000164020 
17.3024918271 1.7100705000 1.6014261735 282196.3832935172 197.1593617957 0.0020575365 0.0018450000 0.0051776354 0.0000114331 
22.1153157321 1.6774400396 1.6496870513 256643.9448103583 191.0716973069 0.0018720665 0.0018450000 0.0056815545 0.0000091155 
20.8428555477 1.7677813124 1.4947147518 333301.2602598346 209.3346907734 0.0024284765 0.0018450000 0.0041697970 0.0000160683 
20.4833064863 1.7745527032 1.5330444318 277021.1340171860 188.1912877985 0.0029115568 0.0018450000 0.0045393812 0.0000126956 
18.4469333784 1.6564264233 1.5608242097 304746.0484137269 160.9511316357 0.0023500224 0.0018450000 0.0047853122 0.0000150131 
16.6174971593 1.7203997288 1.5338765561 336997.8668857855 215.7404579142 0.0018184620 0.0018450000 0.0046256928 0.0000151666 
22.2736276925 1.6734737596 1.4852145304 366986.2333200852 229.5150429720 0.0012719147 0.0018450000 0.0046688486 0.0000164020 
16.7808955612 1.7251391745 1.5547283631 337394.4060956712 213.1674487254 0.0023700567 0.0018450000 0.0047222464 0.0000143406 
17.0781716103 1.7075161505 1.5669004101 359154.5585857874 220.8010016048 0.0024524612 0.0018450000 0.0048358321 0.0000145152 
19.8648058936 1.7518548746 1.5465468395 303133.3170053253 197.3515512539 0.0030104421 0.0018450000 0.0046756841 0.0000129050 
22.9598489990 1.8270618387 1.5277107991 334740.0429140235 266.7010453797 0.0027430496 0.0018450000 0.0044722135 0.0000122152 
19.8248010050 1.7949157107 1.5364371331 327241.5442889493 240.2635669437 0.0026447928 0.0018450000 0.0045504882 0.0000129147 
17.2408971681 1.7105576287 1.5530695459 312244.5470388010 187.3886100717 0.0024482792 0.0018450000 0.0047070375 0.0000143137 
18.4469333784 1.6564264233 1.5608242097 304746.0484137269 160.9511316357 0.0023500224 0.0018450000 0.0047853122 0.0000150131 
16.7007310269 1.7381883063 1.5323254331 339997.2663358152 226.3154492886 0.0018577647 0.0018450000 0.0045943829 0.0000148868 
21.5981558733 1.7120077445 1.4759018426 358429.2410010601 240.7973983060 0.0012814260 0.0018450000 0.0045537324 0.0000158776 
17.1231343552 1.6836025177 1.5818967135 287235.7399682894 175.6678761553 0.0022062851 0.0018450000 0.0050059911 0.0000198902 
20.8811770581 1.6141407857 1.6122103391 255177.2706998708 142.5999199106 0.0020933463 0.0018450000 0.0053297619 0.0000248866 
19.6121409903 1.7825858458 1.5172621365 351352.6785051266 241.8037886447 0.0024321626 0.0018450000 0.0043584494 0.0000098974 
17.1231343552 1.6836025177 1.5818967135 287235.7399682894 175.6678761553 0.0022062851 0.0018450000 0.0050059911 0.0000198902 
20.8811770581 1.6141407857 1.6122103391 255177.2706998708 142.5999199106 0.0020933463 0.0018450000 0.0053297619 0.0000248866 
19.6480570566 1.6680622501 1.6384755739 286860.9500969633 194.6702481795 0.0021210946 0.0018450000 0.0055291211 0.0000152480 
20.8428555477 1.7677813124 1.4947147518 333301.2602598346 209.3346907734 0.0024284765 0.0018450000 0.0041697970 0.0000160683 
19.6480570566 1.6680622501 1.6384755739 286860.9500969633 194.6702481795 0.0021210946 0.0018450000 0.0055291211 0.0000152480 
16.4911704156 1.7484506794 1.5758328608 332776.5544399782 235.9380116072 0.0023092099 0.0018450000 0.0049021791 0.0000095693 
16.9286443902 1.7729418417 1.5723676192 355546.9616758226 266.0730793331 0.0023606723 0.0018450000 0.0048502731 0.0000044088 
17.8526312254 1.7714460297 1.5905715279 259414.6970584942 208.9137172490 0.0020263182 0.0018450000 0.0050781144 0.0000109017 
23.3653583033 1.8200923450 1.5968308104 209544.7662948476 202.9700750710 0.0018132467 0.0018450000 0.0051992555 0.0000090950 
16.6171755540 1.7020296470 1.5580746718 369852.3549190568 233.5050313871 0.0019165140 0.0018450000 0.0047995200 0.0000092186 
17.5662438710 1.6771673070 1.5312050656 428891.8253969343 250.3378419498 0.0016702022 0.0018450000 0.0046472542 0.0000064854 
20.2526927888 1.6224084180 1.5608627030 295416.7526949806 160.9772673623 0.0016887913 0.0018450000 0.0049720910 0.0000203254 
16.9286443902 1.7729418417 1.5723676192 355546.9616758226 266.0730793331 0.0023606723 0.0018450000 0.0048502731 0.0000044088 
19.7405114078 1.8198247060 1.5651496301 385612.0661662436 318.6209853185 0.0026966128 0.0018450000 0.0047893641 0.0000039254 
21.4042688849 1.7171342487 1.5776587383 356040.1331868109 271.1355243283 0.0015661416 0.0018450000 0.0051726208 0.0000064586 
17.2408971681 1.7105576287 1.5530695459 312244.5470388010 187.3886100717 0.0024482792 0.0018450000 0.0047070375 0.0000143137 
21.5925156755 1.6816111678 1.5236512266 290346.7539647961 145.5151529434 0.0028893480 0.0018450000 0.0044742459 0.0000182412 
21.0187490636 1.7862441882 1.4789687470 391577.1689053836 260.9412309774 0.0020242000 0.0018450000 0.0040217037 0.0000051505 
19.6480570566 1.6680622501 1.6384755739 286860.9500969633 194.6702481795 0.0021210946 0.0018450000 0.0055291211 0.0000152480 
16.9944697225 1.6834172680 1.5467323983 430001.9231592404 241.0003742801 0.0021568870 0.0018450000 0.0046531132 0.0000112353 
18.2112701475 1.6679239929 1.5243471637 515295.5362096136 257.0437027957 0.0022221714 0.0018450000 0.0044406126 0.0000114021 
21.9122808887 1.7666966308 1.4614081763 459812.0593456820 273.7758937899 0.0020764276 0.0018450000 0.0038517032 0.0000052840 
19.6480570599 1.6680622501 1.6384755739 286860.9500969633 194.6702481795 0.0021210946 0.0018450000 0.0055291211 0.0000152480 
21.9122808887 1.7666966308 1.4614081763 459812.0593456820 273.7758937899 0.0020764276 0.0018450000 0.0038517032 0.0000052840 
17.7121110776 1.7122653692 1.5341509294 454601.6603107769 261.1148704813 0.0024272226 0.0018450000 0.0044893695 0.0000018041 
19.7805611992 1.7059354674 1.5252252454 511903.8572982578 278.5145810776 0.0027119515 0.0018450000 0.0044368628 0.0000074926 
21.5837058015 1.7673218544 1.5164794379 375991.0352151949 241.4032892326 0.0029175932 0.0018450000 0.0043733444 0.0000083330 
19.0448916709 1.6919043706 1.6247455047 311542.3916142522 205.0161955696 0.0028478342 0.0018450000 0.0053775518 0.0000107540 
21.9122808887 1.7666966308 1.4614081763 459812.0593456820 273.7758937899 0.0020764276 0.0018450000 0.0038517032 0.0000052840 
18.4834674783 1.7776722567 1.5289145638 318836.9502631195 222.7416282017 0.0023567211 0.0018450000 0.0044848190 0.0000156258 
21.8130682922 1.8246333125 1.5267147991 250954.5952392910 203.5550070619 0.0023214704 0.0018450000 0.0044825438 0.0000225367 
17.7121110776 1.7122653692 1.5341509294 454601.6603107769 261.1148704813 0.0024272226 0.0018450000 0.0044893695 0.0000018041 
18.3895112406 1.6912460243 1.5325870545 522484.0153346057 280.3014916210 0.0024624733 0.0018450000 0.0044916448 0.0000065019 
19.3186022911 1.7559081324 1.5010684379 545289.8508534173 333.6330412310 0.0023413422 0.0018450000 0.0041809940 0.0000002200 
21.7791064157 1.8156660994 1.5091329758 344172.7167651372 262.0527795256 0.0022786956 0.0018450000 0.0042721263 0.0000052905 
18.3895112407 1.6912460243 1.5325870544 522484.0153346057 280.3014916210 0.0024624733 0.0018450000 0.0044916448 0.0000065019 
20.6747058682 1.6414266689 1.5439102916 611639.6646193401 289.4258476687 0.0025543622 0.0018450000 0.0046014040 0.0000071076 
18.7680414727 1.6915863388 1.6038470808 431913.4551496302 271.1886164893 0.0028191597 0.0018450000 0.0051680445 0.0000069956 
21.9122808887 1.7666966308 1.4614081763 459812.0593456823 273.7758937899 0.0020764276 0.0018450000 0.0038517032 0.0000052840 
18.7680414727 1.6915863388 1.6038470808 431913.4551496300 271.1886164893 0.0028191597 0.0018450000 0.0051680445 0.0000069956 
18.9064976276 1.6801004508 1.6083360973 301085.1053603801 186.3536991514 0.0027453721 0.0018450000 0.0052335740 0.0000147699 
18.1250558752 1.7385494557 1.5067486541 362130.1611484675 214.8641569581 0.0022380395 0.0018450000 0.0042727353 0.0000111039 
21.2787683574 1.7550555045 1.4534679988 327238.5141478863 186.7019271925 0.0019474795 0.0018450000 0.0038250806 0.0000131580 
20.7213796349 1.7840010316 1.5267177107 322936.3295343154 223.3330203321 0.0028165491 0.0018450000 0.0044564536 0.0000076333 
20.5360082704 1.8139097318 1.5400523325 243597.3761127770 191.0087587620 0.0026050632 0.0018450000 0.0045757953 0.0000112399 
23.3158433788 1.7285625341 1.4879996627 272792.3824723989 145.4471985351 0.0028521505 0.0018450000 0.0041354261 0.0000176448 
17.1206327757 1.7364047230 1.5311202992 211068.8478359082 131.7345523567 0.0022690525 0.0018450000 0.0045171875 0.0000174454 
16.4708678665 1.7066762882 1.5318408569 128607.7541462649 76.9001839187 0.0019447821 0.0018450000 0.0045891090 0.0000220016 
17.9129689050 1.6541765085 1.5216458806 186392.1233615675 91.2316866918 0.0020213898 0.0018450000 0.0044871405 0.0000238924 
23.4806627058 1.5683490956 1.5032691531 242848.9756826221 83.6451194338 0.0019994064 0.0018450000 0.0043323368 0.0000253468 
23.1102893512 1.5992394849 1.5219300661 201676.6066070894 104.4858480202 0.0014112214 0.0018450000 0.0048514702 0.0000220227 
17.2748755386 1.7088226352 1.4995802598 269680.3135897355 147.6126173178 0.0019859569 0.0018450000 0.0042619034 0.0000173824 
21.2787683574 1.7550555045 1.4534679988 327238.5141478863 186.7019271925 0.0019474795 0.0018450000 0.0038250806 0.0000131580 
23.3158433788 1.7285625341 1.4879996627 272792.3824723989 145.4471985351 0.0028521505 0.0018450000 0.0041354261 0.0000176448 
20.5360082704 1.8139097318 1.5400523325 243597.3761127770 191.0087587620 0.0026050632 0.0018450000 0.0045757953 0.0000112399 
18.8550470027 1.7295516997 1.5582876902 201975.9667791514 147.4313037514 0.0016534841 0.0018450000 0.0049488537 0.0000163799 
23.3158433788 1.7285625341 1.4879996627 272792.3824723989 145.4471985351 0.0028521505 0.0018450000 0.0041354261 0.0000176448 
18.8550470027 1.7295516997 1.5582876902 201975.9667791514 147.4313037514 0.0016534841 0.0018450000 0.0049488537 0.0000163799 
20.2776925166 1.7924835999 1.6588110414 97424.8161561701 90.4683257177 0.0024405571 0.0018450000 0.0057087083 0.0000221555 
19.4752516372 1.7953332152 1.5380747218 106856.8582865892 85.9352280768 0.0018268969 0.0018450000 0.0046760950 0.0000213159 
18.3626939764 1.7465980946 1.5444937341 103175.6044461961 66.7863695153 0.0026819915 0.0018450000 0.0046658856 0.0000238622 
18.1207780037 1.7918894151 1.5887822402 166370.9571990551 133.2719635867 0.0026855773 0.0018450000 0.0050563409 0.0000189847 
19.6266705276 1.8149247722 1.6111512049 185252.5587254502 161.4578534207 0.0030559748 0.0018450000 0.0052899568 0.0000174763 
17.9051563653 1.7629325999 1.6068705421 224633.8886108255 181.2543715522 0.0020979612 0.0018450000 0.0052291928 0.0000145698 
21.5191612356 1.7374871724 1.6285452496 285363.0306931402 238.4883725706 0.0018059460 0.0018450000 0.0055108464 0.0000099235 
18.6882127211 1.7426740972 1.6279688560 268063.4469001270 200.2331703810 0.0030614816 0.0018450000 0.0054402225 0.0000144177 
22.5663676689 1.7157751833 1.6616694819 348666.7412068959 257.3821415331 0.0036787739 0.0018450000 0.0058222862 0.0000109685 
21.2670355815 1.6619334687 1.6750612783 141109.3573888791 98.8494043433 0.0024658826 0.0018450000 0.0058862930 0.0000257647 
23.2979756110 1.5960098926 1.6106373548 181796.8942415774 103.3569300537 0.0017789341 0.0018450000 0.0054106660 0.0000228437 
19.6266705276 1.8149247722 1.6111512049 185252.5587254502 161.4578534207 0.0030559748 0.0018450000 0.0052899568 0.0000174763 
20.5360082704 1.8139097318 1.5400523325 243597.3761127770 191.0087587620 0.0026050632 0.0018450000 0.0045757953 0.0000112399 
22.0036450068 1.7928457763 1.5097969207 345750.9413281289 239.6060106054 0.0026961912 0.0018450000 0.0043002148 0.0000104829 
20.2776925166 1.7924835999 1.6588110414 97424.8161561701 90.4683257177 0.0024405571 0.0018450000 0.0057087083 0.0000221555 
19.6589731911 1.7432743065 1.5734230377 167658.2398916112 112.5055464370 0.0031758254 0.0018450000 0.0049715366 0.0000211029 
23.4710718437 1.6233733159 1.6598716658 118319.0979011934 71.3498742973 0.0028970283 0.0018450000 0.0057832306 0.0000283780 
21.5717939534 1.7291916558 1.5415354896 272849.3705558096 164.2429267734 0.0032441229 0.0018450000 0.0046801264 0.0000199514 
22.7293737252 1.8198797797 1.5362284410 269001.0457529417 210.3908753740 0.0030114376 0.0018450000 0.0045728078 0.0000115715 
19.2190772522 1.7787829196 1.6503588625 137895.3751149008 117.7592530823 0.0030200176 0.0018450000 0.0056703754 0.0000227583 
20.9373917770 1.7165115922 1.5053097544 145455.0149706054 78.2189449624 0.0027276358 0.0018450000 0.0043125722 0.0000252930 
19.2190772522 1.7787829196 1.6503588625 137895.3751149008 117.7592530823 0.0030200176 0.0018450000 0.0056703754 0.0000227583 
18.6882127211 1.7426740972 1.6279688560 268063.4469001270 200.2331703810 0.0030614816 0.0018450000 0.0054402225 0.0000144177 
21.3935295080 1.7219073813 1.6888466078 329367.6628648879 261.2402830902 0.0032284045 0.0018450000 0.0060040476 0.0000089800 
22.7293737252 1.8198797797 1.5362284410 269001.0457529417 210.3908753740 0.0030114376 0.0018450000 0.0045728078 0.0000115715 
22.8275382893 1.7662039800 1.4989985758 352212.0018558264 218.0852742643 0.0028524545 0.0018450000 0.0042158882 0.0000114410 
17.9129689050 1.6541765085 1.5216458806 186392.1233615675 91.2316866918 0.0020213898 0.0018450000 0.0044871405 0.0000238924 
17.1875349082 1.7765476869 1.5885924298 249003.0589349243 193.1385395695 0.0024716818 0.0018450000 0.0050204418 0.0000108437 
19.0292518381 1.7954679772 1.6056096743 237079.9031244816 207.5863459676 0.0020854613 0.0018450000 0.0051905996 0.0000062899 
21.7164453803 1.8262531074 1.6698902286 128356.8504665466 129.3174982007 0.0027110412 0.0018450000 0.0058065016 0.0000191152 
23.2312510091 1.8322277696 1.6882500224 270962.6198027971 271.4054103769 0.0038179664 0.0018450000 0.0060629937 0.0000047529 
22.9603948746 1.5794802175 1.6069843467 154447.0358729369 77.7361508205 0.0020770268 0.0018450000 0.0052873776 0.0000250024 
18.8701547553 1.7444421715 1.5031644871 222394.8121809976 132.9231715515 0.0023150618 0.0018450000 0.0042625614 0.0000196713 
23.2312502104 1.8322277721 1.6882500224 270962.6198027971 271.4054103769 0.0038179664 0.0018450000 0.0060629937 0.0000047529 
22.7293737252 1.8198797797 1.5362284410 269001.0457529417 210.3908753740 0.0030114376 0.0018450000 0.0045728078 0.0000115715 
22.0398710804 1.8454380914 1.5742008783 160810.7130222024 144.4072194423 0.0029421835 0.0018450000 0.0049282607 0.0000157259 
20.6681582311 1.6198803978 1.4715443932 118969.3434244934 44.4984612326 0.0019069014 0.0018450000 0.0040568257 0.0000265908 
20.2096308808 1.8209159266 1.5589933683 202798.1647488322 176.1954910907 0.0020414728 0.0018450000 0.0047823985 0.0000124359 
22.7835925713 1.8404816928 1.5432740386 102971.3880310823 88.7852785666 0.0025735328 0.0018450000 0.0046382758 0.0000233320 
16.8985864214 1.7512687636 1.5354215624 168028.0039473561 115.2678223435 0.0019555709 0.0018450000 0.0046144631 0.0000214923 
18.3846332448 1.6903086333 1.4879220517 171636.6494099330 100.6981237941 0.0014622646 0.0018450000 0.0044575643 0.0000243755 
21.9011579526 1.6294800302 1.5394103777 19448.4544943825 11.2349451996 0.0014639700 0.0018450000 0.0049865780 0.0000296150 
21.8392946584 1.6737994549 1.5498593091 152068.9388015621 101.8204086603 0.0014580497 0.0018450000 0.0050604309 0.0000203677 
22.7835925713 1.8404816928 1.5432740386 102971.3880310823 88.7852785666 0.0025735328 0.0018450000 0.0046382758 0.0000233320 
21.7693428983 1.7758310870 1.4336526987 119740.0287397999 80.8723486810 0.0014108677 0.0018450000 0.0039702055 0.0000230355 
21.8912624821 1.7607443764 1.5254214282 139617.5576018340 110.8758669124 0.0014558657 0.0018450000 0.0048129713 0.0000198581 
21.7796339924 1.8306099839 1.5271229031 283423.5222384317 235.6460984130 0.0021896311 0.0018450000 0.0044534582 0.0000085145 
18.3789678503 1.7610049060 1.5130595394 132323.9549798219 94.4657954509 0.0016713915 0.0018450000 0.0045260617 0.0000241249 
18.1192550153 1.6790940185 1.4823159629 97086.8500953167 53.6009476311 0.0014863508 0.0018450000 0.0043978933 0.0000299695 
19.7072944296 1.6522992101 1.5160952235 53728.8270343401 30.5593704651 0.0014788487 0.0018450000 0.0047379465 0.0000295999 
20.9412931880 1.6376529324 1.4078665075 109962.2868284875 50.3573668079 0.0012011383 0.0018450000 0.0040500178 0.0000279357 
22.5691813149 1.6661824146 1.4161561348 72026.6631162554 40.2458589775 0.0011321359 0.0018450000 0.0042834787 0.0000283735 
20.9412931880 1.6376529324 1.4078665075 109962.2868284875 50.3573668079 0.0012011383 0.0018450000 0.0040500178 0.0000279357 
19.2967847112 1.6577122736 1.4480977796 103524.5684619021 51.9791572195 0.0013437446 0.0018450000 0.0042239555 0.0000289526 
21.5775931268 1.6460403327 1.4123762776 90994.4749723715 45.3016128927 0.0011666371 0.0018450000 0.0041667483 0.0000281546 
20.3733364623 1.6329691457 1.4644392197 81845.5569314138 40.4583686365 0.0013399935 0.0018450000 0.0043939821 0.0000287678 
21.4704888306 1.6091254640 1.4133365708 87958.4523859152 35.8051005602 0.0012430039 0.0018450000 0.0040376973 0.0000298405 
20.6176018062 1.6823073547 1.3769066966 121070.8192417142 59.1648694534 0.0011642173 0.0018450000 0.0038014301 0.0000273798 
22.3336134980 1.7062857216 1.3293163317 140683.4503968644 68.5181198619 0.0010763292 0.0018450000 0.0035051540 0.0000266858 
20.2858581834 1.7055926103 1.4157479695 128202.8705295324 73.1620450869 0.0012296922 0.0018450000 0.0040632080 0.0000253229 
21.0376391537 1.7289784541 1.4166301224 148325.0796013410 91.8405173503 0.0012230363 0.0018450000 0.0040759633 0.0000230641 
19.3993679194 1.7101100215 1.4144656497 140050.2061659405 74.8097056322 0.0013312810 0.0018450000 0.0038927409 0.0000258761 
20.2220638468 1.7323911244 1.4110951441 164578.0717627250 89.5637520019 0.0014136030 0.0018450000 0.0037557373 0.0000247368 
21.8072344057 1.7309255688 1.3668345551 151941.5139967391 83.1659992184 0.0011821169 0.0018450000 0.0036482464 0.0000233917 
20.7146694814 1.6939616404 1.3703554197 155451.0671595356 76.5507552830 0.0011703041 0.0018450000 0.0037173441 0.0000260211 
21.5587503459 1.6897926247 1.3416973746 175751.0218472315 82.0187040522 0.0011024546 0.0018450000 0.0035709604 0.0000262889 
19.8542078988 1.6470081710 1.4283071431 119764.5322120588 56.3535162349 0.0012894650 0.0018450000 0.0041068485 0.0000291668 
22.2227990405 1.5861632035 1.4575020023 103676.0413197187 42.9472747431 0.0013431391 0.0018450000 0.0043361496 0.0000320543 
18.7885718082 1.6895266355 1.4362672586 150112.7121552216 79.2301047124 0.0013574637 0.0018450000 0.0040758322 0.0000258935 
18.1038685642 1.6895064394 1.4617918700 164633.6586119753 89.2627223419 0.0014540870 0.0018450000 0.0042130332 0.0000251504 
21.2161617408 1.6415978229 1.4185524531 121115.2887211144 58.9240457254 0.0011966045 0.0018450000 0.0041672669 0.0000277107 
20.2785582763 1.6990466814 1.4043790905 151981.5365281993 82.9492578632 0.0012112654 0.0018450000 0.0039774995 0.0000236896 
21.0897676256 1.7167480973 1.3913930643 168090.0386862695 96.2471286773 0.0011721656 0.0018450000 0.0039128249 0.0000209509 
20.3528277630 1.7298080820 1.4025717987 169420.6800052058 95.3079615534 0.0012943504 0.0018450000 0.0038153044 0.0000224417 
19.0832086511 1.7099003926 1.4621945428 140672.7467050527 85.1841345041 0.0013702693 0.0018450000 0.0043044112 0.0000226996 
19.0814394962 1.7224503109 1.5044621871 133283.5864778112 89.5008241146 0.0014702519 0.0018450000 0.0045979447 0.0000210388 
20.5394370470 1.6640831045 1.4747877030 112248.2964484246 64.1040732581 0.0013165836 0.0018450000 0.0045195071 0.0000257178 
18.9401939299 1.7291411293 1.4907217147 172621.0934731178 114.5533505837 0.0014559737 0.0018450000 0.0044725894 0.0000193366 
18.6973863273 1.7442637002 1.5260060203 203950.4967954329 146.6513424715 0.0015833915 0.0018450000 0.0046838752 0.0000150370 
18.4841135601 1.6985603407 1.5387483424 116305.7635300751 75.9860774767 0.0015984698 0.0018450000 0.0048336880 0.0000256756 
19.2022225419 1.7070004916 1.5992019522 90413.6259519779 65.8555518764 0.0018116219 0.0018450000 0.0052941196 0.0000280380 
18.0797834977 1.7394482722 1.4883852312 173770.4926005802 112.8819345835 0.0015668062 0.0018450000 0.0043526782 0.0000208919 
18.4233248885 1.7621207232 1.4891456276 204531.5906766580 137.2708652462 0.0016919175 0.0018450000 0.0042692638 0.0000184790 
17.4555265999 1.7133629575 1.5625050006 176042.9673478914 119.7119185532 0.0017885432 0.0018450000 0.0049247655 0.0000195144 
18.1353637023 1.7038325916 1.6185992626 199963.0157570710 142.9868552864 0.0020679688 0.0018450000 0.0053555443 0.0000166102 
19.1554489734 1.6805167323 1.5648064159 140952.3545394400 92.0339973378 0.0016518942 0.0018450000 0.0050364416 0.0000222327 
21.5942241106 1.6495029566 1.6026370352 124543.2855088698 81.6100287150 0.0016944382 0.0018450000 0.0053783233 0.0000229030 
21.7178552935 1.7194101775 1.3684396584 130247.5130561105 72.3063658512 0.0011333394 0.0018450000 0.0037728344 0.0000257532 
18.4841135601 1.6985603407 1.5387483424 116305.7635300750 75.9860774767 0.0015984698 0.0018450000 0.0048336880 0.0000256756 
19.7756908663 1.7049107957 1.6220954267 94223.2433571677 70.5379156841 0.0018973487 0.0018450000 0.0054749088 0.0000273428 
19.4126679127 1.6716651046 1.4331010596 127868.8436798960 65.7824910520 0.0012997684 0.0018450000 0.0041377754 0.0000294998 
20.5651594179 1.6398566131 1.3946435721 125161.4722809384 53.9233245206 0.0012145267 0.0018450000 0.0039076908 0.0000337303 
19.5117056418 1.6567529666 1.5740240382 129953.4493511109 80.3673993957 0.0017032524 0.0018450000 0.0051088622 0.0000262839 
23.2353700613 1.6225702698 1.6564049646 129806.4174986111 84.3979161680 0.0019882090 0.0018450000 0.0057768761 0.0000265493 
18.7379198493 1.6820475682 1.6283261682 184564.5484934103 126.6536181674 0.0021398703 0.0018450000 0.0054569331 0.0000222820 
21.3200790067 1.6036370408 1.6000517270 107876.4039243064 58.4883080728 0.0019417570 0.0018450000 0.0052840157 0.0000328870 
23.1531141362 1.6513570118 1.6958222233 144631.6778152923 104.3414944128 0.0023547578 0.0018450000 0.0060773258 0.0000240786 
23.4428171969 1.5720787163 1.5529530826 71962.8247305307 34.5455177955 0.0016006109 0.0018450000 0.0050063252 0.0000320151 
23.1531141362 1.6513570118 1.6958222233 144631.6778152923 104.3414944128 0.0023547578 0.0018450000 0.0060773258 0.0000240786 
23.1531141362 1.6513570118 1.6958222233 144631.6778152923 104.3414944128 0.0023547578 0.0018450000 0.0060773258 0.0000240786 
19.1592108314 1.7003894100 1.5694241230 134285.5376221244 93.1337117793 0.0016622657 0.0018450000 0.0050681664 0.0000210614 
20.6020495836 1.7296974605 1.5488261103 147490.1044710334 110.4564136325 0.0015225201 0.0018450000 0.0049602417 0.0000151485 
18.3838286167 1.7131889357 1.6137756034 200410.0287121011 147.4408603913 0.0019721755 0.0018450000 0.0053274235 0.0000151866 
18.5195837990 1.7231341184 1.6383689650 264633.6307028863 203.8885316891 0.0021579578 0.0018450000 0.0054879727 0.0000067723 
18.2923335628 1.7241154511 1.6118998986 170602.0358359170 128.4483631893 0.0019771032 0.0018450000 0.0053123110 0.0000164788 
18.3806984503 1.7432566095 1.6279365561 190926.3290783200 152.4888450861 0.0021140285 0.0018450000 0.0054140354 0.0000115763 
23.2568777942 1.7600959558 1.4057284113 166311.9505799855 114.1170156828 0.0011745360 0.0018450000 0.0040378415 0.0000156442 
23.1531141362 1.6513570118 1.6958222233 144631.6778152923 104.3414944128 0.0023547578 0.0018450000 0.0060773258 0.0000240786 
23.2568777950 1.7600959558 1.4057284113 166311.9505799855 114.1170156828 0.0011745360 0.0018450000 0.0040378415 0.0000156442 
23.1531141362 1.6513570118 1.6958222233 144631.6778152924 104.3414944128 0.0023547578 0.0018450000 0.0060773258 0.0000240786 
23.2568777950 1.7600959558 1.4057284113 166311.9505799855 114.1170156828 0.0011745360 0.0018450000 0.0040378415 0.0000156442 
23.1531141362 1.6513570118 1.6958222233 144631.6778152924 104.3414944128 0.0023547578 0.0018450000 0.0060773258 0.0000240786 
23.2568777942 1.7600959558 1.4057284113 166311.9505799855 114.1170156828 0.0011745360 0.0018450000 0.0040378415 0.0000156442 
20.6559082910 1.6979159972 1.4378935703 96894.3684303305 57.6881118210 0.0012380625 0.0018450000 0.0042719110 0.0000247193 
21.0935445514 1.6467082666 1.6451825901 103225.4137025840 68.4403949847 0.0020611125 0.0018450000 0.0056551208 0.0000278917 
21.9805318514 1.6685826754 1.6865334367 175175.4139611405 129.1702121120 0.0023268061 0.0018450000 0.0059743352 0.0000200856 
18.1038685658 1.6895064394 1.4617918700 164633.6586119753 89.2627223419 0.0014540870 0.0018450000 0.0042130332 0.0000251504 
21.1264710989 1.6180333894 1.5830715258 103297.0978056434 58.6987003128 0.0017276466 0.0018450000 0.0051987449 0.0000297688 
18.8427961689 1.7179632419 1.5168624298 170702.3935802001 114.8099906486 0.0015102509 0.0018450000 0.0046733848 0.0000191067 
21.7595853934 1.7461088459 1.4316649869 204440.8835190081 137.9947884806 0.0012348200 0.0018450000 0.0041825167 0.0000147142 
21.9805318514 1.6685826754 1.6865334367 175175.4139611405 129.1702121120 0.0023268061 0.0018450000 0.0059743352 0.0000200856 
20.4538630133 1.6863961177 1.4528661993 116516.2423672357 68.5446167300 0.0012701529 0.0018450000 0.0043689264 0.0000249124 
22.0473438053 1.7096040324 1.3732739453 186832.5553772675 106.1710617822 0.0010965142 0.0018450000 0.0038908236 0.0000182920 
19.7756908822 1.7049107957 1.6220954267 94223.2433571677 70.5379156841 0.0018973487 0.0018450000 0.0054749088 0.0000273428 
22.0473438053 1.7096040324 1.3732739453 186832.5553772675 106.1710617822 0.0010965142 0.0018450000 0.0038908236 0.0000182920 
17.9112119645 1.6953351003 1.5426049191 192666.0815712121 123.2149387573 0.0016542546 0.0018450000 0.0048055649 0.0000180742 
17.6756784266 1.6902622065 1.5771945180 230741.0011732003 150.5500997709 0.0018463054 0.0018450000 0.0050238841 0.0000146551 
23.0646605553 1.6554510536 1.3903777513 78441.3227652475 41.2094557163 0.0010781021 0.0018450000 0.0041506072 0.0000283315 
20.6020495836 1.7296974605 1.5488261103 147490.1044710334 110.4564136325 0.0015225201 0.0018450000 0.0049602417 0.0000151485 
21.1264710989 1.6180333894 1.5830715258 103297.0978056434 58.6987003128 0.0017276466 0.0018450000 0.0051987449 0.0000297688 
19.8104755009 1.7124741277 1.6092265572 78993.2755163724 59.6038512786 0.0018205284 0.0018450000 0.0053875811 0.0000287104 
22.0473438055 1.7096040324 1.3732739453 186832.5553772675 106.1710617822 0.0010965142 0.0018450000 0.0038908236 0.0000182920 
18.2050284879 1.7410621916 1.4909144654 267799.3284976014 177.4966825801 0.0015300240 0.0018450000 0.0043669827 0.0000078047 
17.2299539875 1.7497456827 1.5171319039 362478.3313637784 245.6402960121 0.0017559849 0.0018450000 0.0044751704 0.0000095669 
19.3110971214 1.6567007023 1.6042941621 179040.3000985850 113.2135910583 0.0019084154 0.0018450000 0.0052852951 0.0000215581 
19.3110971176 1.6567007022 1.6042941621 179040.3000985851 113.2135910583 0.0019084154 0.0018450000 0.0052852951 0.0000215581 
22.2885061707 1.5977382749 1.5239230319 71680.2763580231 36.0688292053 0.0014666910 0.0018450000 0.0048421287 0.0000318975 
20.5209684615 1.6886644847 1.6504221902 106586.1378706593 79.3535569724 0.0020482715 0.0018450000 0.0056988098 0.0000268526 
20.6372882716 1.5979140927 1.5574290742 129567.0021367438 62.6270624582 0.0018325662 0.0018450000 0.0049248189 0.0000346776 
20.0074687730 1.6757262262 1.3952330002 179663.3144435516 87.0393213125 0.0012205327 0.0018450000 0.0038766545 0.0000261036 
20.7673806852 1.6327697343 1.5865145587 127627.6560348661 76.2407955312 0.0017212955 0.0018450000 0.0052278795 0.0000281870 
23.3749414918 1.6895351276 1.6952097470 91783.7368398156 74.1447862481 0.0021551549 0.0018450000 0.0061047483 0.0000280672 
22.2885061707 1.5977382749 1.5239230319 71680.2763580231 36.0688292053 0.0014666910 0.0018450000 0.0048421287 0.0000318975 
22.0802939701 1.6785449378 1.6658201749 85721.1405261858 64.7449158717 0.0020212940 0.0018450000 0.0058527805 0.0000270119 
22.2885034895 1.5977382672 1.5239230319 71680.2763580230 36.0688292053 0.0014666910 0.0018450000 0.0048421287 0.0000318975 
21.1240356960 1.6177768957 1.5544357047 110758.7180940484 60.7818010722 0.0015938900 0.0018450000 0.0050001048 0.0000264745 
22.5806191816 1.5930903212 1.4665558526 120246.2087211647 54.1003084843 0.0013132575 0.0018450000 0.0044477831 0.0000256782 
22.2885034895 1.5977382672 1.5239230319 71680.2763580230 36.0688292053 0.0014666910 0.0018450000 0.0048421287 0.0000318975 
22.2885302161 1.5977384375 1.5239230319 71680.2763580230 36.0688292053 0.0014666910 0.0018450000 0.0048421287 0.0000318975 
23.3749414919 1.6895351276 1.6952097470 91783.7368398156 74.1447862481 0.0021551549 0.0018450000 0.0061047483 0.0000280672 
21.1240352026 1.6177768875 1.5544357047 110758.7180940484 60.7818010722 0.0015938900 0.0018450000 0.0050001048 0.0000264745 
22.5805845898 1.5930901743 1.4665558526 120246.2087211647 54.1003084843 0.0013132575 0.0018450000 0.0044477831 0.0000256782 
20.9739158550 1.6216904834 1.4734618339 156170.9062908994 76.6435412906 0.0013467902 0.0018450000 0.0044735717 0.0000281375 
20.9585485241 1.5947014784 1.4549754485 148574.2947408502 57.4429666916 0.0014582581 0.0018450000 0.0041812384 0.0000340207 
23.6473153092 1.6085953468 1.3420263244 174706.8503833272 47.2876760526 0.0012593366 0.0018450000 0.0033265029 0.0000396753 
19.4220077321 1.6350132141 1.5594899602 150307.6746269534 83.8133326938 0.0017178896 0.0018450000 0.0049647552 0.0000267738 
19.3110995980 1.6567007572 1.6042941621 179040.3000985852 113.2135910583 0.0019084154 0.0018450000 0.0052852951 0.0000215581 
21.8485498759 1.6742148246 1.3337495556 182384.3258396432 82.3146514456 0.0010599378 0.0018450000 0.0035922725 0.0000253343 
20.6077530297 1.6671667545 1.3671317386 194834.3454941429 81.4295145487 0.0012225784 0.0018450000 0.0036078035 0.0000321666 
23.6437316347 1.7057240631 1.5945805740 138937.2112491903 108.5803749668 0.0015424285 0.0018450000 0.0053939257 0.0000159623 
22.9205469165 1.6648233216 1.6626512870 113880.8899566931 84.0596889823 0.0019348236 0.0018450000 0.0058488173 0.0000265545 
20.2566892568 1.7013742089 1.6276101780 123178.3029717544 92.6972582140 0.0018831845 0.0018450000 0.0055176165 0.0000231181 
20.9739158891 1.6216904835 1.4734618339 156170.9062908994 76.6435412906 0.0013467902 0.0018450000 0.0044735717 0.0000281375 
18.7332538493 1.6669137858 1.5668695271 241465.1848777813 149.5018551334 0.0017153234 0.0018450000 0.0050016366 0.0000178540 
18.3617156345 1.6711939838 1.5843505056 326357.6391376604 206.2183680975 0.0018396397 0.0018450000 0.0050813906 0.0000108323 
18.8202871880 1.6287128804 1.4856963914 215219.4394380504 93.3589014385 0.0017087439 0.0018450000 0.0042929240 0.0000345460 
21.7828323182 1.6317397882 1.4283372335 253360.5535324805 85.7481646744 0.0017919016 0.0018450000 0.0037424232 0.0000438378 
23.2411634070 1.5742762458 1.5803165787 84880.9295496311 42.2573761942 0.0017485560 0.0018450000 0.0051875511 0.0000352406 
22.7010238843 1.6596091220 1.6583091428 163093.0844883976 117.7650966489 0.0019243791 0.0018450000 0.0057903871 0.0000210901 
17.8252230284 1.6923686570 1.4656001618 278462.3007743991 150.7068817998 0.0014958068 0.0018450000 0.0041924414 0.0000197587 
20.4227797142 1.7351137223 1.4034237769 375252.9863867832 204.9316346026 0.0013694322 0.0018450000 0.0036948865 0.0000120177 
17.1360069241 1.6710409285 1.5531159877 256088.8818265306 145.9460529071 0.0019571792 0.0018450000 0.0047939688 0.0000235103 
17.3109513201 1.6777495110 1.5762604338 306047.8695943462 180.5973087153 0.0022623737 0.0018450000 0.0049541673 0.0000211967 
18.8541849637 1.6954465981 1.4304613794 284022.5158171493 136.3294902022 0.0015371374 0.0018450000 0.0038497942 0.0000299451 
17.3265948542 1.7038101143 1.5299559188 275364.6070293235 173.3724153274 0.0016681662 0.0018450000 0.0046649134 0.0000151169 
18.2525243215 1.7203803073 1.5514603785 305437.1908249600 213.3791722719 0.0016478774 0.0018450000 0.0048509081 0.0000054024 
17.4408982914 1.6699005884 1.5681953128 210882.6681949447 125.0906483773 0.0019500471 0.0018450000 0.0049543848 0.0000280475 
18.4105369648 1.6668555974 1.6116981883 177092.8519052175 112.2825316660 0.0021771673 0.0018450000 0.0053353566 0.0000321919 
17.8252230284 1.6923686570 1.4656001618 278462.3007743991 150.7068817998 0.0014958068 0.0018450000 0.0041924414 0.0000197587 
19.7740531024 1.7068167520 1.4000379307 312252.1170641264 163.5149985111 0.0012686866 0.0018450000 0.0038114697 0.0000156143 
21.4254854211 1.6501150735 1.6689261928 327961.8055873034 222.0789625287 0.0023325668 0.0018450000 0.0057728779 0.0000106764 
23.5847602232 1.7521539693 1.4214036471 425650.5550326110 227.4689267805 0.0017940413 0.0018450000 0.0035832906 0.0000175874 
18.5139780687 1.6827748945 1.6333433890 361372.3393900440 245.3603078585 0.0022840445 0.0018450000 0.0054172820 0.0000037893 
20.9565436549 1.6656046810 1.6587296495 251937.3991963193 177.9002994787 0.0021158668 0.0018450000 0.0057088593 0.0000123677 
21.7238659157 1.6412476719 1.6665824508 334948.0787876413 217.2850888250 0.0025280972 0.0018450000 0.0057533377 0.0000119986 
16.5700436061 1.6931890925 1.5386595967 285145.3895097967 166.6609921422 0.0019419088 0.0018450000 0.0046375572 0.0000169680 
17.7391785177 1.7075345540 1.4699791953 263737.1814710435 138.9520069489 0.0017465798 0.0018450000 0.0040698969 0.0000201138 
18.1823353262 1.6391800542 1.5352995337 221244.0757549572 111.8999205259 0.0018535767 0.0018450000 0.0046812632 0.0000291265 
19.0701807963 1.6798747621 1.4171417314 202186.7351442861 97.8210722398 0.0013397159 0.0018450000 0.0039163776 0.0000277684 
18.8095875241 1.6919555702 1.4373648155 261957.2116351759 123.3557028876 0.0016100812 0.0018450000 0.0038601124 0.0000282616 
17.9697688406 1.6647718558 1.5840850628 338956.0037631839 195.4672501885 0.0023257830 0.0018450000 0.0050138390 0.0000183562 
21.9718602025 1.6368636253 1.6435242922 407340.6380726328 244.2903391629 0.0028188165 0.0018450000 0.0055625697 0.0000136501 
18.8892426874 1.6554857267 1.5867989360 286877.9193285847 160.4855879840 0.0025016825 0.0018450000 0.0050663343 0.0000258049 
22.8212278481 1.6303257682 1.6284603610 291085.7286056775 165.3749410761 0.0030046204 0.0018450000 0.0055032807 0.0000288280 
17.4804147753 1.6714078079 1.4866532475 205552.9825659603 101.7325547135 0.0017420662 0.0018450000 0.0042659348 0.0000301869 
19.6509118786 1.6354528477 1.4243195577 138851.4719673485 54.8652069759 0.0014502078 0.0018450000 0.0038919827 0.0000361023 
20.2539296987 1.6518187372 1.6442671949 259990.0830662822 165.1948427448 0.0025105620 0.0018450000 0.0055819903 0.0000210516 
17.5483690079 1.6821726227 1.5157524382 224314.2408679523 129.9486595527 0.0016225124 0.0018450000 0.0045820309 0.0000216069 
21.9013999551 1.6837106565 1.4352991253 193032.4016376360 114.6801953370 0.0011829273 0.0018450000 0.0043398792 0.0000195080 
19.8355113559 1.6534154983 1.6392338287 313143.6809513734 199.9881347589 0.0023343072 0.0018450000 0.0055088688 0.0000137930 
21.3864999528 1.6403157391 1.6418556933 329914.1986827499 199.7878200022 0.0027385790 0.0018450000 0.0055635079 0.0000192474 
17.6760567662 1.6650871647 1.5406122710 247792.9656918794 129.6682188933 0.0021884928 0.0018450000 0.0046585256 0.0000292431 
19.2677912689 1.6541582885 1.4912236629 215117.6080621324 94.5082609604 0.0021155856 0.0018450000 0.0042333540 0.0000369681 
18.3001530251 1.6887941438 1.4688195078 282997.5735753108 136.1868781936 0.0018542475 0.0018450000 0.0040459495 0.0000283511 
21.3123098175 1.6717599680 1.3595805922 194306.8079158674 76.1535242128 0.0012724980 0.0018450000 0.0034574086 0.0000337968 
20.7041922183 1.6278542167 1.4467971546 202740.1844512487 73.0773649010 0.0018014038 0.0018450000 0.0039112998 0.0000428077 
16.5700436052 1.6931890925 1.5386595967 285145.3895097969 166.6609921422 0.0019419088 0.0018450000 0.0046375572 0.0000169680 
16.9531680238 1.6984340467 1.5842471880 326347.9920390709 213.4528057628 0.0020121613 0.0018450000 0.0050006859 0.0000040481 
20.4718259409 1.6529327954 1.3899511832 189957.7533445893 72.2832471469 0.0013808540 0.0018450000 0.0036132972 0.0000317196 
18.7487682152 1.6562225786 1.6013804888 299959.1931945568 175.1789208230 0.0024140721 0.0018450000 0.0051724113 0.0000182886 
21.2068889842 1.6483168103 1.6521962627 348308.8237058219 220.2074673594 0.0027190033 0.0018450000 0.0056401684 0.0000149934 
20.4718259409 1.6529327954 1.3899511832 189957.7533445893 72.2832471469 0.0013808540 0.0018450000 0.0036132972 0.0000317196 
17.6222690272 1.6680481531 1.5825987069 218053.0753828119 130.7423838940 0.0020562523 0.0018450000 0.0050344551 0.0000197093 
19.3168185376 1.6762562282 1.6390357177 185580.8262865625 128.0201367442 0.0021572547 0.0018450000 0.0055287079 0.0000153884 
20.4718259409 1.6529327954 1.3899511832 189957.7533445893 72.2832471469 0.0013808540 0.0018450000 0.0036132972 0.0000317196 
20.4718259327 1.6529327955 1.3899511832 189957.7533445893 72.2832471469 0.0013808540 0.0018450000 0.0036132972 0.0000317196 
20.4407928437 1.6660762804 1.6162072893 274118.3281857623 185.8257514406 0.0018115819 0.0018450000 0.0053651922 0.0000024604 
17.9360350679 1.7037350285 1.4570687918 339070.1107210121 175.4361215355 0.0016316436 0.0018450000 0.0040044320 0.0000188689 
18.7740365509 1.6996177177 1.6405389202 258443.7045783696 188.5212272828 0.0021619150 0.0018450000 0.0054957098 0.0000034278 
20.8738995483 1.7170041121 1.6840924962 277043.5189900759 226.8318806613 0.0023160842 0.0018450000 0.0059029331 0.0000082003 
21.7444989604 1.7443940529 1.4036114984 430694.6044676019 229.7926366340 0.0014921734 0.0018450000 0.0035680727 0.0000103297 
19.6844765603 1.6708327984 1.6502751452 381890.2700673138 261.6897790095 0.0022771441 0.0018450000 0.0055739730 0.0000034707 
17.1359673723 1.6877487947 1.4898927668 253935.2589188308 135.4187577678 0.0016796173 0.0018450000 0.0042668558 0.0000119511 
20.3976014198 1.6490908335 1.3947458033 189957.7533445893 72.2832471469 0.0013808540 0.0018450000 0.0036132972 0.0000161913 
17.1011324952 1.6717422691 1.5251441452 280512.4436989777 152.4421118165 0.0018115826 0.0018450000 0.0045466108 0.0000145349 
18.0327316483 1.6481203233 1.4942293373 257594.6695289311 121.9367648434 0.0017112933 0.0018450000 0.0043195732 0.0000197783 
20.4357897383 1.7180148502 1.4553133855 335299.7537575724 166.7157102890 0.0020121623 0.0018450000 0.0038546719 0.0000209525 
20.4530336834 1.6697390415 1.6658169500 140565.5371917210 97.5180545577 0.0025395664 0.0018450000 0.0057664311 0.0000173323 
17.9267474590 1.6895939342 1.6143772159 234768.9353574426 152.8989564716 0.0025113506 0.0018450000 0.0052758212 0.0000142460 
19.2673896890 1.7068857431 1.6517480101 211897.1811866751 153.1273787992 0.0028612346 0.0018450000 0.0056404264 0.0000141015 
19.5589165963 1.7415409426 1.4522129885 412397.2011309880 229.9753744960 0.0017720806 0.0018450000 0.0038597569 0.0000102141 
18.8593172775 1.7447595177 1.4539698857 297978.7483027246 174.2330896999 0.0016407783 0.0018450000 0.0039287149 0.0000060280 
18.7487682152 1.6562225786 1.6013804888 299959.1931945568 175.1789208230 0.0024140721 0.0018450000 0.0051724113 0.0000182886 
18.7740365508 1.6996177177 1.6405389202 258443.7045783697 188.5212272828 0.0021619150 0.0018450000 0.0054957098 0.0000034278 
19.2635160068 1.7235760666 1.4267526515 389245.1092746846 205.4250397919 0.0015045883 0.0018450000 0.0037839411 0.0000116876 
18.7714520025 1.6477950249 1.5997390514 202356.0067586178 118.5284878858 0.0021368615 0.0018450000 0.0051696791 0.0000163089 
22.6291621262 1.6267881153 1.6704246192 97335.4095724327 62.8050445807 0.0023192519 0.0018450000 0.0058246402 0.0000193563 
17.9887552003 1.7001855425 1.4576794298 233744.5012461994 128.3753910618 0.0014569419 0.0018450000 0.0041179162 0.0000086616 
23.3261514373 1.7033067737 1.3162083263 200637.1552720207 104.9736261812 0.0009783768 0.0018450000 0.0035906687 0.0000038480 
22.4110251319 1.7536806028 1.4012778521 392532.7935464807 215.9343155677 0.0014849415 0.0018450000 0.0035434084 0.0000073260 
17.5016847384 1.7211767746 1.5026495961 418038.1467841759 236.4306292178 0.0020803479 0.0018450000 0.0042599186 0.0000134764 
18.5074236892 1.7249376083 1.5119008013 510184.9695531642 290.4582482958 0.0023920509 0.0018450000 0.0043309197 0.0000158839 
16.5089331867 1.7132925180 1.5620707202 274054.7537594872 171.7832162582 0.0022630053 0.0018450000 0.0047842847 0.0000111659 
17.4030984366 1.7286694324 1.6163478526 216459.5760018885 154.9623044914 0.0026422138 0.0018450000 0.0052844565 0.0000109050 
19.7059981906 1.6639225133 1.6392699081 223375.8535728938 143.6135007586 0.0025938777 0.0018450000 0.0055211680 0.0000170635 
21.0352231608 1.6958454914 1.6836886228 235839.3332879306 183.5912222251 0.0022993430 0.0018450000 0.0058765028 0.0000018814 
17.3807582917 1.7291582793 1.4963841164 352748.6253586239 222.6845203421 0.0015998138 0.0018450000 0.0043521407 0.0000038088 
23.4240814306 1.7516599310 1.3653405266 417435.0112514889 262.2200301338 0.0011027819 0.0018450000 0.0037676271 0.0000093386 
19.0889823160 1.7001658004 1.6591064488 361714.5665886042 265.7855683626 0.0024821527 0.0018450000 0.0056405668 0.0000015531 
19.8814546543 1.7521626723 1.4656546683 430160.5855397737 250.4908423603 0.0019355509 0.0018450000 0.0039365454 0.0000114914 
23.6402971196 1.7632202456 1.4401788418 476242.9666338962 270.3486833336 0.0019824332 0.0018450000 0.0036936727 0.0000131704 
18.7740365501 1.6996177176 1.6405389202 258443.7045783697 188.5212272828 0.0021619150 0.0018450000 0.0054957098 0.0000034278 
16.5350796407 1.7165210432 1.5461631594 454387.4977803320 293.7818987681 0.0018409068 0.0018450000 0.0046896679 0.0000023371 
17.5169868455 1.7136030191 1.5294972912 544553.8697907545 354.7812400231 0.0016298576 0.0018450000 0.0046423594 0.0000021754 
22.0876885875 1.6735191144 1.6709930060 344038.9797004377 256.7904317310 0.0020460839 0.0018450000 0.0058197327 0.0000074860 
19.2220075914 1.7061477284 1.4478241616 405414.7638963405 237.8976510761 0.0013250546 0.0018450000 0.0041873776 0.0000105967 
18.4179177687 1.6724392823 1.4701131794 208360.4922413967 95.1666413228 0.0018260796 0.0018450000 0.0040178072 0.0000127117 
17.5169868406 1.7136030191 1.5294972912 544553.8697907546 354.7812400231 0.0016298576 0.0018450000 0.0046423594 0.0000021754 
20.0336036734 1.6934260827 1.5512020028 712650.5585654336 484.5885393732 0.0015317465 0.0018450000 0.0049546356 0.0000086630 
22.0876885875 1.6735191144 1.6709930060 344038.9797004377 256.7904317310 0.0020460839 0.0018450000 0.0058197327 0.0000074860 
17.3217345957 1.6770954945 1.5818553383 166919.8183364244 102.1485438369 0.0020554285 0.0018450000 0.0050035923 0.0000133429 
22.0614855675 1.7206908994 1.4072375468 296587.0438811362 138.2825969713 0.0016429401 0.0018450000 0.0034997629 0.0000103751 
17.2423338339 1.7034363034 1.5719672209 191680.1716791515 117.3293559843 0.0024911235 0.0018450000 0.0048570721 0.0000071757 
19.0027260685 1.7209155288 1.6043890031 84812.8755705570 57.0452084383 0.0030741580 0.0018450000 0.0051919193 0.0000054651 
20.5323233659 1.6338150383 1.5721794426 179918.9287450791 90.4004209751 0.0025728882 0.0018450000 0.0048942816 0.0000153103 
16.9844081492 1.6861266566 1.5052083167 336282.8852509228 184.9840113293 0.0017142844 0.0018450000 0.0044042340 0.0000151974 
19.1456729098 1.6795551664 1.4442033936 408584.2420368084 218.8113390019 0.0013258648 0.0018450000 0.0041778150 0.0000192082 
22.9342725291 1.6499879809 1.6951265244 276174.8923112068 196.2422671546 0.0024356378 0.0018450000 0.0060327640 0.0000155312 
22.0614855672 1.7206908994 1.4072375468 296587.0438811363 138.2825969713 0.0016429401 0.0018450000 0.0034997629 0.0000103751 
22.9342725291 1.6499879809 1.6951265192 276174.8923112068 196.2422671546 0.0024356378 0.0018450000 0.0060327640 0.0000155312 
17.1092189316 1.6808179105 1.5770385683 449544.1474458317 270.0138096160 0.0021752329 0.0018450000 0.0049406032 0.0000134387 
17.0403884570 1.6848970683 1.5742781110 590856.3120005353 353.9464425056 0.0022351352 0.0018450000 0.0049091087 0.0000134867 
17.7355712901 1.7181309488 1.4823097127 418664.9540878871 228.3118841177 0.0018950265 0.0018450000 0.0041046681 0.0000117072 
18.7740365520 1.6996177177 1.6405389202 258443.7045783697 188.5212272828 0.0021619150 0.0018450000 0.0054957098 0.0000034278 
18.9368622280 1.6630368266 1.6257612860 323671.5795701003 206.9321394756 0.0022554340 0.0018450000 0.0053900654 0.0000142566 
22.9342725291 1.6499879809 1.6951265195 276174.8923112068 196.2422671546 0.0024356378 0.0018450000 0.0060327640 0.0000155312 
17.7355712901 1.7181309488 1.4823097127 418664.9540878871 228.3118841177 0.0018950265 0.0018450000 0.0041046681 0.0000117072 
19.7227258881 1.7061597419 1.4551972882 657916.0150500314 400.0081878752 0.0013064275 0.0018450000 0.0042846064 0.0000092122 
19.5872939573 1.7077379204 1.4233715215 273802.5130143737 154.8868644926 0.0012726975 0.0018450000 0.0040199785 0.0000093261 
17.0858512210 1.6757881070 1.5235372092 204302.0606254688 108.0844892963 0.0019675418 0.0018450000 0.0044751238 0.0000125376 
17.6495924527 1.7084925685 1.4877412028 506711.3635751772 302.7002883489 0.0015267989 0.0018450000 0.0043481122 0.0000103207 
19.7227258879 1.7061597419 1.4551972882 657916.0150500314 400.0081878752 0.0013064275 0.0018450000 0.0042846064 0.0000092122 
17.0858512210 1.6757881070 1.5235372092 204302.0606254687 108.0844892963 0.0019675418 0.0018450000 0.0044751238 0.0000125376 
18.1648850737 1.6732363896 1.5826794629 409410.7302307101 237.1769630740 0.0024995809 0.0018450000 0.0049853156 0.0000148168 
19.5872939565 1.7077379204 1.4233715215 273802.5130143740 154.8868644926 0.0012726975 0.0018450000 0.0040199785 0.0000093261 
21.1153312537 1.7230387528 1.3997830075 387795.7226754293 189.6969481964 0.0014814860 0.0018450000 0.0035633962 0.0000181628 
19.6983492061 1.7326915622 1.4769447153 272457.1168381256 148.1529871265 0.0021529751 0.0018450000 0.0039914191 0.0000068759 
17.0858512210 1.6757881070 1.5235372092 204302.0606254684 108.0844892963 0.0019675418 0.0018450000 0.0044751238 0.0000125376 
22.8046308549 1.5780751642 1.5787412978 54452.4305709385 24.6731159623 0.0021585769 0.0018450000 0.0049623714 0.0000131656 
19.1456729297 1.6795551654 1.4442033936 408584.2420368082 218.8113390019 0.0013258648 0.0018450000 0.0041778150 0.0000192082 
16.7790546614 1.6947327513 1.5645239478 301561.0439440561 188.9131342540 0.0019351054 0.0018450000 0.0048516053 0.0000083395 
18.7740365511 1.6996177177 1.6405389202 258443.7045783696 188.5212272828 0.0021619150 0.0018450000 0.0054957098 0.0000034278 
18.2113068207 1.6853785484 1.5145394935 223850.2484740660 134.5386983873 0.0015375965 0.0018450000 0.0046091083 0.0000134479 
22.1262954146 1.6981629394 1.5190119883 126442.8956671555 87.6521055221 0.0013588815 0.0018450000 0.0048613284 0.0000143182 
17.8079282510 1.6636895546 1.5850520854 309768.8426086918 181.0698144243 0.0021943990 0.0018450000 0.0050303379 0.0000178259 
21.4033085412 1.6330578821 1.6380949088 327752.0074058507 194.1612893901 0.0026552497 0.0018450000 0.0055355176 0.0000220758 
19.2966499871 1.7147868342 1.5043912199 530458.8387325247 285.6716569555 0.0024424220 0.0018450000 0.0042565918 0.0000142368 
22.1262952989 1.6981629360 1.5190119883 126442.8956671555 87.6521055221 0.0013588815 0.0018450000 0.0048613284 0.0000143182 
16.9648896178 1.7498714192 1.6106515947 135460.9538150110 102.0487300840 0.0024886454 0.0018450000 0.0052135106 0.0000073909 
19.1456729097 1.6795551664 1.4442033936 408584.2420368082 218.8113390019 0.0013258648 0.0018450000 0.0041778150 0.0000192082 
19.5872939565 1.7077379204 1.4233715215 273802.5130143740 154.8868644926 0.0012726975 0.0018450000 0.0040199785 0.0000093261 
20.8812716492 1.7370543330 1.4595756488 516072.3068947976 275.1984769829 0.0020737414 0.0018450000 0.0038524480 0.0000108369 
19.2726959363 1.6685459094 1.4616007459 263690.7198220258 141.9270923932 0.0013496324 0.0018450000 0.0042908696 0.0000106229 
16.7233084293 1.7242840581 1.5245043267 215187.2156834806 128.7926839657 0.0021136226 0.0018450000 0.0044181951 0.0000014570 
18.5020231834 1.7801010350 1.5380434501 118488.7025068168 83.7833564477 0.0025075016 0.0018450000 0.0045383852 0.0000058439 
18.0574278778 1.7474978140 1.5391664247 90517.3585264236 65.6792425737 0.0016728729 0.0018450000 0.0047265647 0.0000085826 
16.9833306352 1.7203546118 1.6011805135 117621.4411555423 80.4680614934 0.0025003641 0.0018450000 0.0051330409 0.0000090445 
17.7122036903 1.6983694716 1.5418814100 311748.2286951402 175.5912109801 0.0024311852 0.0018450000 0.0045890452 0.0000099728 
20.0627155122 1.7019010655 1.5323036599 422363.6637794985 230.5471951834 0.0028103414 0.0018450000 0.0045202855 0.0000106680 
20.2277475485 1.6470045463 1.5163518131 104779.4171779413 47.0285499902 0.0023673847 0.0018450000 0.0043589806 0.0000108692 
16.7790546610 1.6947327513 1.5645239478 301561.0439440561 188.9131342540 0.0019351054 0.0018450000 0.0048516053 0.0000083395 
19.2242742463 1.6727882053 1.5812520271 399951.8573271136 259.8554263860 0.0017189657 0.0018450000 0.0050979177 0.0000070746 
19.0885033173 1.7510754584 1.5970063853 157797.8709487838 112.8090085954 0.0031870467 0.0018450000 0.0051440105 0.0000076725 
16.7826777521 1.7631189229 1.5817289292 114057.2214066302 84.4218095360 0.0024136753 0.0018450000 0.0049481271 0.0000080450 
18.8711262963 1.6561074017 1.6152167868 239647.1527253755 146.0952448223 0.0022939917 0.0018450000 0.0052823779 0.0000124117 
23.2453820951 1.6020064417 1.6522994195 300226.3778346549 177.2511890096 0.0021872368 0.0018450000 0.0056543742 0.0000156956 
19.0885033209 1.7510754584 1.5970063853 157797.8709487838 112.8090085954 0.0031870467 0.0018450000 0.0051440105 0.0000076725 
18.0243061806 1.6650280084 1.5532866693 214257.7404827299 125.9903175229 0.0017396801 0.0018450000 0.0048350772 0.0000112773 
17.6505647964 1.6770714452 1.5247084791 311908.6465181617 180.9339366792 0.0016396336 0.0018450000 0.0046238836 0.0000119999 
21.6550000226 1.6646220801 1.4451371571 409052.2491994713 231.1668742721 0.0012092684 0.0018450000 0.0043693049 0.0000134776 
18.3751740189 1.6424859087 1.5616497037 132108.0847592902 69.2971848886 0.0020867036 0.0018450000 0.0048142305 0.0000141691 
17.3681580606 1.6911506839 1.5661848058 186551.5259312405 109.5427485660 0.0024209383 0.0018450000 0.0048224199 0.0000123881 
18.6561341930 1.6993259104 1.5638650665 172698.4186554958 101.3189640876 0.0027615674 0.0018450000 0.0048160912 0.0000129435 
17.7350836063 1.7008769269 1.6202785095 183865.7490005129 124.7423667092 0.0025106869 0.0018450000 0.0053187604 0.0000112901 
19.2765360714 1.7196258939 1.6647853466 173647.5931880352 133.0713054157 0.0027822594 0.0018450000 0.0057405787 0.0000106663 
16.9567739735 1.7322285702 1.5343817645 126208.0954106607 78.1904599379 0.0022709150 0.0018450000 0.0045260592 0.0000109673 
20.0361593518 1.7697103865 1.4938111467 69488.5667533033 44.2380674957 0.0022593766 0.0018450000 0.0041478999 0.0000102452 
18.8711262963 1.6561074017 1.6152167868 239647.1527253755 146.0952448223 0.0022939917 0.0018450000 0.0052823779 0.0000124117 
22.4314915864 1.6165859381 1.6554325592 296366.6813827329 180.0476372645 0.0023055301 0.0018450000 0.0056605372 0.0000131339 
21.1000505560 1.6532821016 1.5811030988 219936.3231084924 140.8772529665 0.0016163090 0.0018450000 0.0051788605 0.0000102228 
18.2201346361 1.6871384486 1.6197679532 295657.9523443789 201.5310593967 0.0021030150 0.0018450000 0.0053265733 0.0000074187 
19.9375017335 1.6775714597 1.6486792153 377432.8861369233 267.6479966507 0.0021111707 0.0018450000 0.0055827446 0.0000040434 
17.8791477030 1.7163742888 1.5871406247 238118.3656895314 154.2125138908 0.0027680919 0.0018450000 0.0050210283 0.0000102433 
20.6940377257 1.7350655295 1.5720781839 247209.3869800508 160.8801443530 0.0033439834 0.0018450000 0.0049421122 0.0000102536 
18.8041014241 1.6693530067 1.5574506991 139380.9017917059 74.6312892583 0.0025474168 0.0018450000 0.0047510976 0.0000141773 
18.7691136371 1.6464837088 1.5673326890 157425.5028874231 90.1173449112 0.0017940697 0.0018450000 0.0049486703 0.0000129263 
17.8791477030 1.7163742888 1.5871406247 238118.3656895314 154.2125138908 0.0027680919 0.0018450000 0.0050210283 0.0000102433 
19.8408112850 1.7341658795 1.5862023792 278464.7970905855 186.2600983806 0.0032551031 0.0018450000 0.0050572073 0.0000089018 
18.7691136371 1.6464837088 1.5673326890 157425.5028874231 90.1173449112 0.0017940697 0.0018450000 0.0049486703 0.0000129263 
17.4138548298 1.6626980717 1.5190784301 201102.0211312056 105.7374833736 0.0017648280 0.0018450000 0.0045029022 0.0000125340 
19.2300902480 1.6441494758 1.4463146457 209720.1571965519 96.2350417058 0.0013918985 0.0018450000 0.0040949732 0.0000131560 
17.3275575805 1.7104567778 1.5530598391 245012.8745418084 146.6105605566 0.0024697484 0.0018450000 0.0046946851 0.0000107409 
19.2629029573 1.7319877726 1.5379609178 288806.5603690011 174.8571683793 0.0028075877 0.0018450000 0.0045676925 0.0000096482 
17.5632816565 1.6681849398 1.4881905874 112385.0904377980 56.9428575519 0.0016347219 0.0018450000 0.0042782915 0.0000118984 
16.5055521589 1.7179177639 1.5799931964 115443.4497546048 77.7827686720 0.0021118432 0.0018450000 0.0049679228 0.0000115218 
18.7318471638 1.8036086624 1.6076088261 72614.1640663045 63.8054113212 0.0022853508 0.0018450000 0.0052004331 0.0000110157 
20.1435731645 1.7587803695 1.5158483933 203638.3069033298 128.0143275905 0.0026826859 0.0018450000 0.0043520661 0.0000090380 
20.1435731645 1.7587803695 1.5158483933 203638.3069033299 128.0143275905 0.0026826859 0.0018450000 0.0043520661 0.0000090380 
18.4701039130 1.7245498029 1.5005876362 237104.6170684454 132.1949195744 0.0022554102 0.0018450000 0.0042134635 0.0000105417 
22.9430817294 1.7434347476 1.4603039905 297935.2007253657 159.4009950256 0.0023271936 0.0018450000 0.0038362339 0.0000100516 
23.1722125618 1.7476995920 1.5010562279 35050.0419877702 20.4305749057 0.0030026438 0.0018450000 0.0042424429 0.0000092842 
21.6305578448 1.8469116689 1.5708175746 32385.8683954874 29.6317601399 0.0025207462 0.0018450000 0.0048534906 0.0000107071 
17.3997802038 1.6791523598 1.5577651074 28158.5837541526 15.8103236223 0.0022944182 0.0018450000 0.0047460019 0.0000117146 
22.1774466405 1.6373513586 1.5760707675 135497.0243265395 84.1446411377 0.0015617476 0.0018450000 0.0051883606 0.0000133328 
23.1722125618 1.7476995920 1.5010562279 35050.0419877702 20.4305749057 0.0030026438 0.0018450000 0.0042424429 0.0000092842 
18.1252349293 1.6870166809 1.5129254251 139226.8673557353 71.2629818098 0.0022364041 0.0018450000 0.0043328937 0.0000113407 
18.9132757645 1.6878031146 1.4831472709 192647.3668358593 92.0785926447 0.0020942331 0.0018450000 0.0040725953 0.0000116575 
22.8844996133 1.6165076749 1.5426225815 178233.4239106386 100.7971298056 0.0014480107 0.0018450000 0.0049801218 0.0000135862 
23.5617205047 1.5572165566 1.4876865571 124896.7254933820 43.3560232832 0.0016507134 0.0018450000 0.0042872355 0.0000170419 
22.9445474691 1.6145000576 1.5012658028 74097.7386945128 28.2024777548 0.0023850970 0.0018450000 0.0042285952 0.0000130588 
18.3665084506 1.6434904937 1.5423717861 143521.5288385966 76.5989124554 0.0017603728 0.0018450000 0.0047296129 0.0000134104 
22.8844996127 1.6165076750 1.5426225815 178233.4239106385 100.7971298056 0.0014480107 0.0018450000 0.0049801218 0.0000135862 
17.4138644250 1.7769598775 1.5707934018 100172.4633778134 74.7425225958 0.0025386201 0.0018450000 0.0048479235 0.0000079747 
19.6628378434 1.7554639841 1.5262268734 64208.0338482854 40.7570774799 0.0027402596 0.0018450000 0.0044528704 0.0000094319 
18.3665078432 1.6434904434 1.5423717861 143521.5288385967 76.5989124554 0.0017603728 0.0018450000 0.0047296129 0.0000134104 
16.6435126236 1.7200987503 1.5833436000 70220.5599242913 48.2273803837 0.0020738158 0.0018450000 0.0050082772 0.0000123294 
17.9329579725 1.7391115394 1.6220006671 80196.5246368259 59.0613137743 0.0028511356 0.0018450000 0.0053548738 0.0000119442 
21.2987767173 1.8095478084 1.6727100550 64102.2417363399 60.1205418856 0.0034593425 0.0018450000 0.0058931649 0.0000119671 
17.4609276773 1.6899506684 1.5995665616 185238.2076735407 117.4942437647 0.0024141262 0.0018450000 0.0051307122 0.0000122198 
18.4531714062 1.6756120948 1.6201827375 263778.0196332347 168.3362038360 0.0024739802 0.0018450000 0.0053230673 0.0000124724 
18.1156617581 1.7651375982 1.6142744648 92358.8119887213 75.8184599313 0.0021078114 0.0018450000 0.0052774622 0.0000089741 
18.8041014241 1.6693530067 1.5574506991 139380.9017917059 74.6312892583 0.0025474168 0.0018450000 0.0047510976 0.0000141773 
19.5190884926 1.8038058343 1.6137097292 86561.9341230742 73.0637874554 0.0032096730 0.0018450000 0.0053075408 0.0000100478 
23.3425499072 1.8674963571 1.6421412366 69574.9741025124 74.4044099313 0.0026875315 0.0018450000 0.0055086334 0.0000076290 
17.1107484887 1.7209152486 1.6040676075 133291.7494532221 91.6970632964 0.0025431407 0.0018450000 0.0051680810 0.0000111024 
17.4609276772 1.6899506684 1.5995665616 185238.2076735407 117.4942437647 0.0024141262 0.0018450000 0.0051307122 0.0000122198 
18.8643087303 1.6732936895 1.5590544023 118602.3185035784 64.3124170710 0.0025990226 0.0018450000 0.0047660451 0.0000137304 
22.5229412896 1.6251007658 1.5175914222 143115.9907041114 59.2664206409 0.0025547681 0.0018450000 0.0043947510 0.0000167810 
21.2731154872 1.6344637624 1.6083659581 105182.2401587965 57.7838636245 0.0027543932 0.0018450000 0.0052454860 0.0000169073 
20.5687799295 1.8267883297 1.6534767086 71077.9071368073 69.3168122399 0.0027522634 0.0018450000 0.0056279021 0.0000103088 
19.8976757086 1.6341538820 1.6058343626 97425.6584009030 57.3707858721 0.0019802265 0.0018450000 0.0052543072 0.0000149891 
18.1223064268 1.6943712981 1.6303831062 36349.4066498276 25.0069990614 0.0024215931 0.0018450000 0.0054282576 0.0000154891 
21.0410783166 1.6808038488 1.6616321455 85872.1348689728 59.1885294451 0.0030300289 0.0018450000 0.0057560534 0.0000155259 
18.0366945462 1.7318036220 1.5232190246 62394.7724519505 42.7468058530 0.0015957092 0.0018450000 0.0046343891 0.0000107312 
18.0366945464 1.7318036220 1.5232190246 62394.7724519505 42.7468058530 0.0015957092 0.0018450000 0.0046343891 0.0000107312 
20.0006781394 1.8063318815 1.6126949454 51642.1607034961 47.1588832280 0.0021030818 0.0018450000 0.0052671760 0.0000105851 
21.8404140331 1.7350375672 1.7008090317 72281.8905591934 60.4191118173 0.0032476109 0.0018450000 0.0061386175 0.0000145953 
20.6151882605 1.7519151172 1.6614692574 51314.2847432650 44.6477231131 0.0021507747 0.0018450000 0.0057316304 0.0000144427 
22.7116649870 1.6594210441 1.6888469021 79737.4982925025 55.5456896135 0.0029179057 0.0018450000 0.0060051100 0.0000173449 
20.9305737951 1.6896007136 1.6487481570 91434.6596724285 62.4160363285 0.0031770652 0.0018450000 0.0056500474 0.0000146481 
20.6151883208 1.7519151177 1.6614692574 51314.2847432650 44.6477231131 0.0021507747 0.0018450000 0.0057316304 0.0000144427 
20.0006781389 1.8063318815 1.6126949454 51642.1607034961 47.1588832280 0.0021030818 0.0018450000 0.0052671760 0.0000105851 
17.9329579725 1.7391115394 1.6220006671 80196.5246368259 59.0613137743 0.0028511356 0.0018450000 0.0053548738 0.0000119442 
19.2505548325 1.7420187692 1.5980612358 94637.6445836064 66.2681091049 0.0032013161 0.0018450000 0.0051664955 0.0000106949 
22.9624517679 1.6677233150 1.6597823790 97066.8422286390 64.1938440102 0.0033381222 0.0018450000 0.0057790560 0.0000158458 
18.1223064270 1.6943712981 1.6303831062 36349.4066498275 25.0069990614 0.0024215931 0.0018450000 0.0054282576 0.0000154891 
22.5503588319 1.8605627091 1.6498208635 49112.5789832088 51.2197370483 0.0030190147 0.0018450000 0.0056194011 0.0000109389 
18.5871903182 1.6820038238 1.5956242696 78243.9531027309 52.1811430874 0.0018525835 0.0018450000 0.0051904452 0.0000130263 
19.5758872132 1.7856376680 1.6533888504 109792.1830963912 94.7549662577 0.0032075223 0.0018450000 0.0056688870 0.0000083366 
21.0481064929 1.7944563851 1.6620618675 146513.5713196730 129.6289498559 0.0036004869 0.0018450000 0.0057892018 0.0000047603 
18.4195592989 1.7067954148 1.6386650788 121300.8524082829 85.9563199545 0.0026855038 0.0018450000 0.0054975379 0.0000118459 
18.8154479304 1.6770823992 1.6324659739 157394.9891208200 103.3246114076 0.0025187484 0.0018450000 0.0054366063 0.0000122994 
17.1005193780 1.7750121475 1.5568066536 117739.1255719340 86.9718284405 0.0022320647 0.0018450000 0.0047218896 0.0000070897 
21.5958084548 1.7990215178 1.4686354212 140467.7430783042 100.2481867522 0.0017242916 0.0018450000 0.0040135256 0.0000033369 
20.9617621049 1.7504497117 1.6332008806 104623.9639428521 89.4043188871 0.0018906590 0.0018450000 0.0055161693 0.0000095480 
19.2505548339 1.7420187694 1.5980612358 94637.6445836064 66.2681091049 0.0032013161 0.0018450000 0.0051664955 0.0000106949 
17.2506134149 1.7074093225 1.5722148547 137607.5963683709 85.1361344981 0.0025193327 0.0018450000 0.0048702000 0.0000100885 
18.0051196572 1.6955742402 1.5312729842 170872.4409841527 93.0457956272 0.0024028674 0.0018450000 0.0044913489 0.0000099784 
18.4094716970 1.6985402211 1.5785242679 144541.7774817903 98.8959122420 0.0017509006 0.0018450000 0.0050615479 0.0000094158 
23.0700474177 1.6263485032 1.4304455791 143287.0767231651 72.0654334829 0.0011620457 0.0018450000 0.0043162208 0.0000122059 
18.0051196572 1.6955742402 1.5312729842 170872.4409841527 93.0457956272 0.0024028674 0.0018450000 0.0044913489 0.0000099784 
18.0051196572 1.6955742402 1.5312729842 170872.4409841527 93.0457956272 0.0024028674 0.0018450000 0.0044913489 0.0000099784 
18.0051196572 1.6955742402 1.5312729843 170872.4409841527 93.0457956272 0.0024028674 0.0018450000 0.0044913489 0.0000099784 
19.5758960385 1.7856378609 1.6533888504 109792.1830963912 94.7549662577 0.0032075223 0.0018450000 0.0056688870 0.0000083366 
16.5687425572 1.7406384904 1.5321410543 127174.9396865167 84.3835383074 0.0018928716 0.0018450000 0.0045561096 0.0000072928 
18.9803362654 1.7538620220 1.4595170117 130111.9833256336 83.5971474838 0.0014965555 0.0018450000 0.0040853954 0.0000050163 
18.8114728688 1.7712139062 1.5452251639 189804.2336255830 131.0396732626 0.0027419072 0.0018450000 0.0046094680 0.0000038190 
20.7292145793 1.7208828942 1.3805169391 190260.8238435995 102.9797328942 0.0012007223 0.0018450000 0.0037072585 0.0000067018 
16.9542445533 1.7293956250 1.5304617968 198112.4209163071 120.7896386792 0.0022385133 0.0018450000 0.0044804956 0.0000075090 
17.8000491600 1.7287186469 1.5269869283 233581.1615312023 138.9926888651 0.0024113341 0.0018450000 0.0044426886 0.0000076171 
17.7616448315 1.7591876827 1.5285992452 91706.1990716215 66.1804881215 0.0017200508 0.0018450000 0.0045939166 0.0000071848 
18.4094716970 1.6985402211 1.5785242679 144541.7774817903 98.8959122420 0.0017509006 0.0018450000 0.0050615479 0.0000094158 
19.9266319140 1.8070499868 1.6560397044 95604.6868504332 87.4737461834 0.0031383940 0.0018450000 0.0056840098 0.0000082933 
19.2423396057 1.7040498559 1.5932347952 58381.4583583897 41.9874349833 0.0017558038 0.0018450000 0.0052116172 0.0000129658 
16.5329796060 1.7109306438 1.5614609936 136233.5452254932 84.6738388107 0.0022611551 0.0018450000 0.0047729725 0.0000094841 
18.0051196572 1.6955742402 1.5312729843 170872.4409841527 93.0457956272 0.0024028674 0.0018450000 0.0044913489 0.0000099784 
18.2106030592 1.7791341510 1.5579549376 175948.6753221192 127.6908905360 0.0026852222 0.0018450000 0.0047221174 0.0000036213 
23.0502962306 1.8027277461 1.5274451071 234732.2838039839 170.5426183123 0.0031499315 0.0018450000 0.0044773676 0.0000018873 
19.0647042899 1.8169652645 1.6037126361 113982.6404936661 102.2113073987 0.0023494978 0.0018450000 0.0051404200 0.0000047578 
22.3287800089 1.7427410300 1.4022891762 161962.6803260192 105.3064245121 0.0011567005 0.0018450000 0.0040119468 0.0000045345 
17.9898533268 1.7104246773 1.4576912909 162776.7426157276 91.8069101422 0.0014684777 0.0018450000 0.0041041473 0.0000079806 
22.1848662552 1.6751230775 1.3287382525 187173.7936767584 86.6047115139 0.0010279676 0.0018450000 0.0035860110 0.0000095920 
17.6425397531 1.7375407673 1.6142620584 115122.3276992578 83.3119872808 0.0027859859 0.0018450000 0.0052695008 0.0000095824 
21.8146361963 1.7368965845 1.6706788724 91702.1513858771 72.3147686651 0.0036006286 0.0018450000 0.0058982778 0.0000121064 
21.0948059560 1.7901480935 1.5124973266 120775.4506304737 83.4889295664 0.0026058199 0.0018450000 0.0043030807 0.0000047677 
18.4094716913 1.6985402211 1.5785242679 144541.7774817902 98.8959122420 0.0017509006 0.0018450000 0.0050615479 0.0000094158 
21.0948059560 1.7901480935 1.5124973266 120775.4506304738 83.4889295664 0.0026058199 0.0018450000 0.0043030807 0.0000047677 
18.4094716883 1.6985402211 1.5785242679 144541.7774817902 98.8959122420 0.0017509006 0.0018450000 0.0050615479 0.0000094158 
20.8040163999 1.8344513429 1.6539994271 95246.4994429615 93.4135325061 0.0030012120 0.0018450000 0.0056434416 0.0000067770 
17.9898533275 1.7104246773 1.4576912909 162776.7426157276 91.8069101422 0.0014684777 0.0018450000 0.0041041473 0.0000079806 
21.0948059560 1.7901480935 1.5124973266 120775.4506304738 83.4889295664 0.0026058199 0.0018450000 0.0043030807 0.0000047677 
23.1199409649 1.7861054354 1.4211558713 152456.1495854926 99.1436314419 0.0014986682 0.0018450000 0.0037085599 0.0000026752 
17.6425397531 1.7375407673 1.6142620584 115122.3276992578 83.3119872808 0.0027859859 0.0018450000 0.0052695008 0.0000095824 
22.2998742530 1.7166535090 1.6891346591 96455.4167561404 75.3961652002 0.0034296448 0.0018450000 0.0060499712 0.0000130360 
23.1199409660 1.7861054354 1.4211558713 152456.1495854926 99.1436314419 0.0014986682 0.0018450000 0.0037085599 0.0000026752 
17.9898533251 1.7104246774 1.4576912909 162776.7426157276 91.8069101422 0.0014684777 0.0018450000 0.0041041473 0.0000079806 
17.9898533251 1.7104246774 1.4576912909 162776.7426157276 91.8069101422 0.0014684777 0.0018450000 0.0041041473 0.0000079806 
17.9898533251 1.7104246774 1.4576912909 162776.7426157276 91.8069101422 0.0014684777 0.0018450000 0.0041041473 0.0000079806 
17.6425397531 1.7375407673 1.6142620584 115122.3276992578 83.3119872808 0.0027859859 0.0018450000 0.0052695008 0.0000095824 
22.2998742675 1.7166535109 1.6891346591 96455.4167561405 75.3961652002 0.0034296448 0.0018450000 0.0060499712 0.0000130360 
23.1199409659 1.7861054354 1.4211558713 152456.1495854926 99.1436314419 0.0014986682 0.0018450000 0.0037085599 0.0000026752 
21.7846559721 1.7120023149 1.4590604430 159475.3062362841 105.2285699065 0.0012359735 0.0018450000 0.0044371716 0.0000066529 
21.0948059560 1.7901480935 1.5124973266 120775.4506304738 83.4889295664 0.0026058199 0.0018450000 0.0043030807 0.0000047677 
21.1170581450 1.6917971372 1.3785319819 82232.7916679806 43.3458245490 0.0011248103 0.0018450000 0.0038505202 0.0000082578 
23.5566524711 1.7793418178 1.4036221524 86403.9684084028 53.8298693132 0.0014293101 0.0018450000 0.0036073572 0.0000036683 
21.0932731993 1.7120060393 1.3651904817 150242.6797503151 78.5501264912 0.0011473758 0.0018450000 0.0036583344 0.0000066120 
17.2592043642 1.6752172748 1.4957082338 60088.2862260249 31.0144637747 0.0017122785 0.0018450000 0.0042967237 0.0000095210 
18.8356769939 1.7751241320 1.5161458247 121453.8419667547 81.8797263578 0.0023211238 0.0018450000 0.0043332448 0.0000044437 
20.3846717827 1.7892223454 1.5403231527 141064.3671161417 101.1466772622 0.0029192806 0.0018450000 0.0045746071 0.0000025366 
20.4127790376 1.6997764407 1.4079552029 92580.7673116988 51.6919374343 0.0011961317 0.0018450000 0.0039953326 0.0000070451 
17.2770505378 1.6742189226 1.5475384568 120024.7413221633 69.8968275586 0.0018094742 0.0018450000 0.0047436637 0.0000102543 
21.0747963214 1.6157089891 1.6129871029 136835.1277790435 77.9303066814 0.0019995562 0.0018450000 0.0053118169 0.0000135474 
20.6565010187 1.8375153349 1.6009644370 44098.8546089902 41.7152508075 0.0023562478 0.0018450000 0.0051268182 0.0000087675 
17.6268638730 1.7706187557 1.6117926887 82368.0019665230 64.5827652137 0.0027715383 0.0018450000 0.0052424142 0.0000090234 
21.3220380509 1.8049262232 1.6689833812 77261.6192939351 71.0281791034 0.0035592415 0.0018450000 0.0058659550 0.0000100126 
17.2770505378 1.6742189226 1.5475384568 120024.7413221633 69.8968275586 0.0018094742 0.0018450000 0.0047436637 0.0000102543 
22.1229005713 1.6075550622 1.5208836625 160106.4458763436 82.7191162622 0.0014427005 0.0018450000 0.0047687039 0.0000127206 
17.7417385090 1.7097281172 1.5753119018 79507.2913645609 49.4551253634 0.0026682143 0.0018450000 0.0049032293 0.0000096193 
21.6928641018 1.6660362792 1.5866974301 73407.8375110306 41.0924439844 0.0031422960 0.0018450000 0.0050578856 0.0000108365 
17.6221700338 1.7089454425 1.5077147247 141278.0105294205 77.0163124998 0.0021568038 0.0018450000 0.0042808921 0.0000083772 
20.2796260307 1.7175620768 1.4606979812 189867.5884896356 94.6668433459 0.0020570819 0.0018450000 0.0038579290 0.0000081820 
18.8297471024 1.6887761475 1.4266779549 126572.8665970467 59.1222170080 0.0014956196 0.0018450000 0.0037806872 0.0000078627 
17.6268638730 1.7706187557 1.6117926887 82368.0019665230 64.5827652137 0.0027715383 0.0018450000 0.0052424142 0.0000090234 
21.8433998928 1.5910299901 1.5876411672 71852.6905967224 34.9064714063 0.0021261999 0.0018450000 0.0050535243 0.0000142744 
18.1555733564 1.6658893258 1.5107197840 110737.4008917807 61.5116108178 0.0015623036 0.0018450000 0.0045436579 0.0000109609 
17.2515314253 1.6949116386 1.5451196633 66505.0147620254 37.7158219263 0.0023221755 0.0018450000 0.0046232212 0.0000106084 
18.7121796141 1.6926543109 1.5383884601 39745.1514819564 21.6253191101 0.0025785261 0.0018450000 0.0045630000 0.0000107855 
16.5392590829 1.7111633152 1.5804000528 38798.4540841920 25.5840328469 0.0021468520 0.0018450000 0.0049693500 0.0000121810 
20.2126215561 1.8099618135 1.5209561453 60842.2272634685 46.8208052990 0.0021823995 0.0018450000 0.0043925340 0.0000067143 
18.8097718505 1.7165519409 1.5406016441 101388.5966908392 70.1801520707 0.0015716227 0.0018450000 0.0048148720 0.0000085748 
21.4554719595 1.6142118232 1.5847157874 96510.0686802755 54.3284045906 0.0017234385 0.0018450000 0.0051542731 0.0000133901 
22.1161828089 1.5984611101 1.5701497149 54012.2880486792 24.6283588267 0.0023949417 0.0018450000 0.0048676956 0.0000134558 
18.8097718505 1.7165519409 1.5406016441 101388.5966908392 70.1801520707 0.0015716227 0.0018450000 0.0048148720 0.0000085748 
20.2126215569 1.8099618135 1.5209561453 60842.2272634685 46.8208052990 0.0021823995 0.0018450000 0.0043925340 0.0000067143 
19.2777312160 1.8194275988 1.5702602534 47676.9694234239 40.6988603526 0.0023342555 0.0018450000 0.0048429392 0.0000083239 
18.4547879611 1.7932394325 1.5559387843 36237.8833436701 27.5202022107 0.0025583858 0.0018450000 0.0047157524 0.0000094417 
17.8639208653 1.6838828651 1.6105536167 45225.6107540651 28.9393244604 0.0024269245 0.0018450000 0.0052343378 0.0000126821 
17.8957664537 1.6495449370 1.5369580773 27224.1601661513 13.8356824867 0.0019678398 0.0018450000 0.0045965238 0.0000111332 
17.1187893126 1.7508459221 1.5330405323 47782.7098811422 31.2193804671 0.0022530217 0.0018450000 0.0045051608 0.0000082598 
19.0091604090 1.7683552115 1.5089176979 52274.8377796172 34.0370542773 0.0023061065 0.0018450000 0.0042730661 0.0000062992 
16.5392590829 1.7111633152 1.5804000528 38798.4540841920 25.5840328469 0.0021468520 0.0018450000 0.0049693500 0.0000121810 
17.5756377582 1.6899874814 1.6035399783 34306.3261857169 22.7663590367 0.0020937671 0.0018450000 0.0052014446 0.0000141416 
16.8749204464 1.7554513282 1.5993747355 62189.8702070091 46.5400014473 0.0024824048 0.0018450000 0.0051199553 0.0000105109 
17.7064892572 1.7614390551 1.6266500324 79672.7252274379 62.8921609276 0.0027396874 0.0018450000 0.0053816710 0.0000101998 
22.3935175535 1.5839087622 1.5809008468 47542.2212631705 22.0132800194 0.0021752488 0.0018450000 0.0049843463 0.0000141951 
23.2373575023 1.5818721003 1.5947618373 63503.0425107246 32.9891692847 0.0017978637 0.0018450000 0.0052189707 0.0000149786 
18.4547879611 1.7932394325 1.5559387843 36237.8833436701 27.5202022107 0.0025583858 0.0018450000 0.0047157524 0.0000094417 
16.4476562713 1.7207734998 1.5267787285 50920.2241361715 31.0023981351 0.0019819096 0.0018450000 0.0044929511 0.0000104420 
17.7379317832 1.7386476746 1.4798858348 53767.5308272246 32.0339349724 0.0017594021 0.0018450000 0.0041222578 0.0000093220 
19.0190146587 1.8024990789 1.6387043970 32390.3238282703 28.9224325650 0.0028044079 0.0018450000 0.0055090561 0.0000139715 
18.9774338528 1.7543558793 1.6603899601 34146.4257949633 28.1025119766 0.0028637763 0.0018450000 0.0057192708 0.0000144623 
20.9184262022 1.8434796680 1.6270470845 36010.1381763036 35.1488121612 0.0027531982 0.0018450000 0.0053874706 0.0000116609 
16.5209609473 1.7498730448 1.5805704799 48765.9336547949 35.1087221680 0.0022962050 0.0018450000 0.0049485013 0.0000101155 
16.3571657944 1.7400542501 1.5478303695 56953.7385680572 38.2018669695 0.0020421035 0.0018450000 0.0046682239 0.0000081875 
18.6599277489 1.7833744352 1.5073315258 56132.7567973395 39.9683847536 0.0019081675 0.0018450000 0.0043178679 0.0000071148 
22.0124031693 1.8278576118 1.5321061521 64703.4286512348 52.1853479802 0.0026039368 0.0018450000 0.0044822634 0.0000046247 
19.0707364735 1.7998277045 1.6287030367 46305.2667811704 39.8701075539 0.0030678441 0.0018450000 0.0054315983 0.0000106556 
18.3505667016 1.7658495411 1.5208222738 70545.9368441530 46.5781983034 0.0023486718 0.0018450000 0.0043796467 0.0000057073 
21.8734170303 1.7661978653 1.4657481882 87813.8361780778 52.2928913745 0.0021464086 0.0018450000 0.0038757347 0.0000027304 
18.3765044127 1.6685658898 1.6112465226 44189.6496463891 27.2988026138 0.0023958272 0.0018450000 0.0052438072 0.0000131765 
22.0124031693 1.8278576118 1.5321061521 64703.4286512348 52.1853479802 0.0026039368 0.0018450000 0.0044822634 0.0000046247 
16.8587662044 1.7643988703 1.5789465642 84041.4130769798 61.8300066911 0.0024595986 0.0018450000 0.0049169226 0.0000064327 
16.6223954656 1.7526391566 1.5903613313 107943.1779436346 78.9849089313 0.0024102050 0.0018450000 0.0050175078 0.0000049281 
19.5249539381 1.7735380945 1.4690556622 98629.1941044651 65.1260218987 0.0016870846 0.0018450000 0.0040354405 0.0000029279 
17.2577231416 1.6876596212 1.5537456023 93801.3384156927 57.9870510399 0.0017842511 0.0018450000 0.0048060463 0.0000082800 
17.3383046886 1.6819378110 1.4849164964 44904.8533121163 22.7883469323 0.0017276014 0.0018450000 0.0041862173 0.0000093173 
16.6223954658 1.7526391566 1.5903613313 107943.1779436346 78.9849089313 0.0024102050 0.0018450000 0.0050175078 0.0000049281 
17.8090650880 1.7450938364 1.6349986879 139462.3402593938 107.0831899308 0.0027515068 0.0018450000 0.0054331530 0.0000027335 
18.0170894213 1.7089747611 1.5840852584 97260.9908513904 68.1577418113 0.0018137478 0.0018450000 0.0050792228 0.0000082265 
23.6087935056 1.7774477161 1.4828328798 57188.4098405344 35.7884265495 0.0026161338 0.0018450000 0.0040298586 0.0000044477 
18.3505667016 1.7658495411 1.5208222738 70545.9368441530 46.5781983034 0.0023486718 0.0018450000 0.0043796467 0.0000057073 
22.0124031693 1.8278576118 1.5321061521 64703.4286512349 52.1853479802 0.0026039368 0.0018450000 0.0044822634 0.0000046247 
22.4346792666 1.7956203110 1.4672988804 97320.3202376089 65.8905361859 0.0019543958 0.0018450000 0.0039132776 0.0000000392 
16.8749204464 1.7554513282 1.5993747362 62189.8702070091 46.5400014473 0.0024824048 0.0018450000 0.0051199553 0.0000105109 
18.9137101301 1.7525559219 1.6613361911 44624.6451917092 36.8647340780 0.0027464093 0.0018450000 0.0057232941 0.0000157468 
17.2577231416 1.6876596212 1.5537456023 93801.3384156927 57.9870510399 0.0017842511 0.0018450000 0.0048060463 0.0000082800 
18.0170894208 1.7089747611 1.5840852584 97260.9908513904 68.1577418113 0.0018137478 0.0018450000 0.0050792228 0.0000082265 
18.3505667016 1.7658495411 1.5208222738 70545.9368441530 46.5781983034 0.0023486718 0.0018450000 0.0043796467 0.0000057073 
16.5984693471 1.7534002400 1.5526186339 116290.0684379246 79.8846056788 0.0022429435 0.0018450000 0.0046752147 0.0000047542 
16.8081454161 1.7571475014 1.5541759214 145958.2333728583 100.7259750334 0.0023433635 0.0018450000 0.0046787101 0.0000030375 
18.8329308719 1.7109363596 1.6452651911 81678.9626349005 58.8638842616 0.0028203059 0.0018450000 0.0055639077 0.0000107443 
16.3088613979 1.7352836719 1.5503156769 125913.9235035131 82.3794578387 0.0021601461 0.0018450000 0.0046569740 0.0000032546 
16.6329588592 1.7403146070 1.5229406079 157775.9501517652 100.2991860344 0.0019990167 0.0018450000 0.0044254834 0.0000020600 
16.7453954567 1.7052817015 1.5870218930 88408.0779581338 57.2006857494 0.0023020367 0.0018450000 0.0050018220 0.0000079337 
17.9898927984 1.6721870189 1.6040574736 74467.0827182385 45.8587257848 0.0023315833 0.0018450000 0.0051651257 0.0000095235 
18.3086989584 1.7597717807 1.5865569724 103163.1057013840 74.2469102862 0.0029796619 0.0018450000 0.0050146222 0.0000049053 
21.0170868024 1.7839636041 1.5906410736 107843.9893442297 82.3768399094 0.0035773673 0.0018450000 0.0051189102 0.0000032180 
17.2577231416 1.6876596212 1.5537456023 93801.3384156927 57.9870510399 0.0017842511 0.0018450000 0.0048060463 0.0000082800 
17.6168909135 1.6605888015 1.5535540989 83364.5303622654 44.8499092383 0.0021033265 0.0018450000 0.0047185761 0.0000095979 
23.0076710754 1.5685319578 1.5328656883 71075.2065715808 27.7824093919 0.0019498873 0.0018450000 0.0045691103 0.0000119328 
21.4422134611 1.6242216211 1.6352345666 125889.2088689919 76.5653042402 0.0020667216 0.0018450000 0.0054920090 0.0000103750 
19.3254057370 1.6743407270 1.6223850257 115468.9554787719 72.5877527837 0.0027441304 0.0018450000 0.0053399945 0.0000086403 
22.4845094166 1.6614558447 1.6458289351 126302.7640103115 79.8881036556 0.0032240701 0.0018450000 0.0056069686 0.0000088205 
17.4018819487 1.6711369732 1.5158309929 141107.3283971126 77.2004669710 0.0016776056 0.0018450000 0.0044925678 0.0000053344 
19.8839049088 1.6666325380 1.4685126514 117572.6847205775 65.3216841237 0.0013271710 0.0018450000 0.0043775103 0.0000061160 
19.7725361648 1.7401852221 1.4430526365 103825.8216709917 56.8466846207 0.0017087596 0.0018450000 0.0037796963 0.0000026777 
16.6329588592 1.7403146070 1.5229406079 157775.9501517652 100.2991860344 0.0019990167 0.0018450000 0.0044254834 0.0000020600 
18.2280178019 1.7712485893 1.5151205346 211484.4107296933 142.5828779210 0.0021683442 0.0018450000 0.0043442715 0.0000077542 
21.4422134616 1.6242216211 1.6352345666 125889.2088689920 76.5653042402 0.0020667216 0.0018450000 0.0054920090 0.0000103750 
17.0749425302 1.7053504076 1.6050750419 82520.4543316228 55.9574567975 0.0022535221 0.0018450000 0.0051789140 0.0000097346 
18.3421629267 1.7749912472 1.6423029091 53227.0172988779 45.3359517108 0.0025414803 0.0018450000 0.0055220872 0.0000119347 
21.3222466858 1.6078829582 1.6092443469 66256.2132246262 36.4163310382 0.0020251890 0.0018450000 0.0052668989 0.0000125741 
17.1584295127 1.6775648382 1.5154774607 43783.1772739402 22.7963385529 0.0019495952 0.0018450000 0.0043908010 0.0000086434 
17.1844336877 1.7391681534 1.5038176608 94426.9585380315 57.4973147607 0.0019608902 0.0018450000 0.0042654720 0.0000048721 
23.1745210741 1.7830964535 1.4502983180 108512.3311947342 68.0378066220 0.0019287408 0.0018450000 0.0037647585 0.0000010210 
18.0346611572 1.7684508112 1.5954428268 33852.1965690618 25.4622139300 0.0029123959 0.0018450000 0.0051100453 0.0000108326 
18.5366213996 1.6914731098 1.6275213981 103669.3117337478 69.0539096517 0.0026750920 0.0018450000 0.0053844523 0.0000091809 
18.5683671960 1.6659235944 1.5408381397 141527.1385045006 83.8247125632 0.0016173697 0.0018450000 0.0047749708 0.0000063309 
16.8271732141 1.6843374310 1.5347203446 116461.5544110907 64.4763720019 0.0020217827 0.0018450000 0.0045445247 0.0000060675 
17.2810914920 1.6880432563 1.4983096100 133432.1044508246 68.7358296041 0.0019059129 0.0018450000 0.0042273300 0.0000042340 
19.3325356540 1.6724691355 1.4133525946 107217.8140957964 51.2526871288 0.0012925411 0.0018450000 0.0038761376 0.0000046425 
18.5366213997 1.6914731098 1.6275213981 103669.3117337479 69.0539096517 0.0026750920 0.0018450000 0.0053844523 0.0000091809 
23.1770377762 1.6973693159 1.7002236419 101895.0605527236 77.9545209131 0.0033663675 0.0018450000 0.0061386096 0.0000114500 
17.1844336877 1.7391681534 1.5038176608 94426.9585380315 57.4973147607 0.0019608902 0.0018450000 0.0042654720 0.0000048721 
19.3325356540 1.6724691355 1.4133525946 107217.8140957964 51.2526871288 0.0012925411 0.0018450000 0.0038761376 0.0000046425 
18.5366213997 1.6914731098 1.6275213981 103669.3117337478 69.0539096517 0.0026750920 0.0018450000 0.0053844523 0.0000091809 
23.1770377768 1.6973693159 1.7002236419 101895.0605527235 77.9545209131 0.0033663675 0.0018450000 0.0061386096 0.0000114500 
19.3325356536 1.6724691355 1.4133525946 107217.8140957965 51.2526871288 0.0012925411 0.0018450000 0.0038761376 0.0000046425 
20.7989999407 1.6032683770 1.5544265658 121576.5095146187 60.3114309670 0.0017394032 0.0018450000 0.0048393841 0.0000088595 
23.0963886917 1.5831252098 1.5150661493 66496.0779521969 24.5787205260 0.0021317371 0.0018450000 0.0043556506 0.0000084120 
19.9024867703 1.6623610657 1.3958644268 130367.7318320423 54.0327052009 0.0013375850 0.0018450000 0.0036417057 0.0000047748 
20.6066555750 1.6662813253 1.4299194524 163887.3981500222 87.0943043297 0.0012197704 0.0018450000 0.0041656028 0.0000044315 
22.3182958557 1.7336902497 1.3810364764 125731.3220417616 62.0747432338 0.0014042512 0.0018450000 0.0034123568 0.0000022128 
20.7989999407 1.6032683770 1.5544265658 121576.5095146187 60.3114309670 0.0017394032 0.0018450000 0.0048393841 0.0000088595 
17.9493897193 1.6713234038 1.5908879239 113423.6107973686 70.8649593063 0.0019667966 0.0018450000 0.0050891066 0.0000079313 
20.5921523375 1.6900600501 1.6734877921 104951.5502800318 79.2810863589 0.0022814024 0.0018450000 0.0058128070 0.0000095095 
18.1761472214 1.7364625868 1.4623242457 118953.6736278922 68.8076448759 0.0016559358 0.0018450000 0.0039913171 0.0000034754 
20.7989999118 1.6032683768 1.5544265658 121576.5095146187 60.3114309670 0.0017394032 0.0018450000 0.0048393841 0.0000088595 
18.1761471641 1.7364625849 1.4623242457 118953.6736278922 68.8076448759 0.0016559358 0.0018450000 0.0039913171 0.0000034754 
20.7989999731 1.6032683772 1.5544265658 121576.5095146187 60.3114309670 0.0017394032 0.0018450000 0.0048393841 0.0000088595 
19.4918410006 1.6378743603 1.5791318422 59718.4295383273 31.3116221681 0.0023834217 0.0018450000 0.0049346110 0.0000096745 
20.6066555854 1.6662813253 1.4299194524 163887.3981500222 87.0943043297 0.0012197704 0.0018450000 0.0041656028 0.0000044315 
18.1761472537 1.7364625879 1.4623242457 118953.6736278922 68.8076448759 0.0016559358 0.0018450000 0.0039913171 0.0000034754 
21.3541216652 1.7040639432 1.3751285816 171401.3100864962 93.8522608596 0.0011130562 0.0018450000 0.0038212215 0.0000002880 
17.1058656238 1.7250847979 1.5008587782 93884.0070733291 54.3110483802 0.0019539267 0.0018450000 0.0042364423 0.0000037969 
18.8747329420 1.7650209692 1.5097874601 58882.3115349826 37.9194204054 0.0023210048 0.0018450000 0.0042718621 0.0000034797 
16.2899426447 1.7200024205 1.5515209538 145220.0683185678 91.3760100816 0.0021457103 0.0018450000 0.0046700294 0.0000032477 
17.0287854774 1.7237837935 1.5963546165 164221.1954299535 111.4376715580 0.0025722949 0.0018450000 0.0050669754 0.0000025504 
17.5173924373 1.7283950395 1.5926982851 70564.0756206967 47.7859360397 0.0027382567 0.0018450000 0.0050644687 0.0000087862 
17.1675477687 1.6826708543 1.5841782141 138753.4060528109 84.7171035829 0.0022111183 0.0018450000 0.0049804584 0.0000072729 
19.1841122926 1.6561715291 1.6244590810 161188.1055425518 99.9201311842 0.0023397141 0.0018450000 0.0053524664 0.0000090108 
17.6137429330 1.6585102775 1.5474487701 84830.6799012694 44.9885792819 0.0020454979 0.0018450000 0.0046710429 0.0000094321 
23.4001006760 1.5644726148 1.5447401140 54635.9856926202 21.7948638820 0.0019953917 0.0018450000 0.0046715496 0.0000125243 
22.5294859200 1.6241328731 1.6517624015 97447.8771012959 58.0293182500 0.0026910971 0.0018450000 0.0056216455 0.0000115872 
19.0505307850 1.6543976852 1.6095254086 102824.3262329450 60.7238999065 0.0024323068 0.0018450000 0.0052140634 0.0000095592 
16.5474636341 1.7112959032 1.5165737372 113577.2244962431 66.1130632194 0.0019147262 0.0018450000 0.0043988992 0.0000055033 
18.1761471637 1.7364625849 1.4623242457 118953.6736278922 68.8076448759 0.0016559358 0.0018450000 0.0039913171 0.0000034754 
20.3343031795 1.6572045345 1.4518219921 163042.7346587100 86.3818779582 0.0012793641 0.0018450000 0.0042822661 0.0000049633 
17.1148055402 1.6912372927 1.5190089435 180060.9522811135 105.7365541865 0.0016656694 0.0018450000 0.0045201813 0.0000025298 
18.2081639169 1.6950173039 1.4942208611 227676.0884710355 136.1105416387 0.0014757551 0.0018450000 0.0044447504 0.0000057477 
18.6813978025 1.7237235104 1.4393352034 197169.0124544810 105.9584070951 0.0015479540 0.0018450000 0.0038443751 0.0000031572 
22.6034294827 1.7151329330 1.3250894597 195205.4597597067 100.6027842234 0.0010383666 0.0018450000 0.0034985900 0.0000021693 
20.4941993731 1.6477857887 1.4234139251 93294.5258569507 35.0062432013 0.0015987744 0.0018450000 0.0036558338 0.0000022631 
18.1828774987 1.6589810991 1.5510048068 85000.7810071770 44.2753842079 0.0022603260 0.0018450000 0.0046648917 0.0000058790 
22.4888600771 1.6266997760 1.6115296030 29898.4416309121 16.1116842002 0.0028713058 0.0018450000 0.0052480426 0.0000077339 
20.8475090729 1.7005109437 1.4840517696 85946.7246475606 41.6536929730 0.0024117134 0.0018450000 0.0040342658 0.0000034514 
20.4284180925 1.6304343310 1.5196125720 54790.9019103863 23.7560604142 0.0022534589 0.0018450000 0.0043721786 0.0000048206 
21.9276664046 1.6188435455 1.5036381571 39611.9587165024 15.5859480022 0.0022696866 0.0018450000 0.0042230976 0.0000045330 
17.2810914920 1.6880432563 1.4983096100 133432.1044508246 68.7358296041 0.0019059129 0.0018450000 0.0042273300 0.0000042340 
17.0872114253 1.6889322207 1.4911627602 180342.1773179857 95.3107704051 0.0017240261 0.0018450000 0.0042294462 0.0000040844 
19.0137573818 1.6371817923 1.5072659620 106091.4904410721 53.5009392858 0.0015615660 0.0018450000 0.0044933875 0.0000056286 
17.5591385410 1.6896615563 1.6092940739 103862.4750653306 67.5462674913 0.0023596216 0.0018450000 0.0052068411 0.0000081632 
21.0441834766 1.6973518163 1.6909569349 109146.4496695205 83.8162796362 0.0027400452 0.0018450000 0.0059823447 0.0000111132 
18.3735443395 1.7227992832 1.5495089940 90173.9043309125 54.6697026889 0.0027160522 0.0018450000 0.0046546687 0.0000058114 
21.0940172638 1.7614444582 1.5521117408 82215.1112758328 55.2540843905 0.0032932953 0.0018450000 0.0047353093 0.0000059028 
19.0137573846 1.6371817921 1.5072659620 106091.4904410721 53.5009392858 0.0015615660 0.0018450000 0.0044933875 0.0000056286 
20.4941993741 1.6477857887 1.4234139251 93294.5258569507 35.0062432013 0.0015987744 0.0018450000 0.0036558338 0.0000022631 
18.7763245095 1.6865385267 1.4234841837 115473.7178550137 54.5694700821 0.0014334493 0.0018450000 0.0037941599 0.0000031009 
22.6016490113 1.6962817400 1.3069119820 130710.1862789321 59.7165130192 0.0010200110 0.0018450000 0.0033587940 0.0000017118 
22.6105020761 1.5884042348 1.4395891741 87655.8717094559 28.1143538156 0.0015865385 0.0018450000 0.0038182567 0.0000025155 
17.4966622976 1.6591149701 1.5401068762 105683.1086897504 56.4644180794 0.0018975958 0.0018450000 0.0046262914 0.0000058568 
18.3565945010 1.6573649484 1.5954107724 111877.4001061502 67.1935055184 0.0020470065 0.0018450000 0.0051115202 0.0000076536 
16.6922949017 1.7034626102 1.5825221669 121010.3741959229 78.9879681463 0.0020940190 0.0018450000 0.0049811738 0.0000076595 
18.4325429142 1.7177523404 1.6468887666 137687.6254391564 104.4247753116 0.0023477593 0.0018450000 0.0055626323 0.0000102316 
21.0604027158 1.6546292865 1.5030390580 180363.1329092071 105.4390246405 0.0013633227 0.0018450000 0.0046708500 0.0000064900 
20.4284180925 1.6304343310 1.5196125720 54790.9019103863 23.7560604142 0.0022534589 0.0018450000 0.0043721786 0.0000048206 
21.0604022603 1.6546292875 1.5030390580 180363.1329092071 105.4390246405 0.0013633227 0.0018450000 0.0046708500 0.0000064900 
20.4284180924 1.6304343310 1.5196125720 54790.9019103863 23.7560604142 0.0022534589 0.0018450000 0.0043721786 0.0000048206 
17.2307401615 1.7173409620 1.5339655671 108542.3089662470 63.7961942202 0.0023319727 0.0018450000 0.0045011575 0.0000053588 
19.0059313162 1.7470254868 1.5335186793 109767.7182288344 68.9438216874 0.0027171760 0.0018450000 0.0045050424 0.0000052239 
19.0137573741 1.6371817927 1.5072659620 106091.4904410721 53.5009392858 0.0015615660 0.0018450000 0.0044933875 0.0000056286 
19.0059313162 1.7470254868 1.5335186794 109767.7182288344 68.9438216874 0.0027171760 0.0018450000 0.0045050424 0.0000052239 
16.6658604181 1.6995671726 1.5425451366 181833.6240243121 111.6161776011 0.0018255666 0.0018450000 0.0046755119 0.0000063281 
18.4946178740 1.6851353062 1.5455963267 245354.9850812750 155.5462361946 0.0016116205 0.0018450000 0.0048271786 0.0000070818 
19.8348130574 1.6504921742 1.5035436894 144204.3070752498 79.8589744419 0.0014331984 0.0018450000 0.0045843875 0.0000060809 
21.1514448862 1.5911160618 1.5099210481 68565.5374489525 28.1221215160 0.0017398678 0.0018450000 0.0044039166 0.0000051634 
19.3199077472 1.6942527719 1.4080807406 121197.0163042353 56.9162399977 0.0013955725 0.0018450000 0.0036848670 0.0000028419 
23.2477937360 1.6230788563 1.3137306268 112138.6990577875 36.2930861105 0.0010691814 0.0018450000 0.0032966907 0.0000009089 
19.5017259855 1.6194163960 1.5074528821 108328.7300508959 50.1155527041 0.0016370715 0.0018450000 0.0044377269 0.0000049533 
22.3549515873 1.5790905455 1.5538541608 101894.5869242263 46.7152090573 0.0017578210 0.0018450000 0.0048141569 0.0000060091 
18.0098029919 1.6813599915 1.6159365304 115863.0596945872 76.2676932288 0.0021906186 0.0018450000 0.0052823177 0.0000085041 
23.0933317128 1.6986695692 1.7219630161 117725.2400129870 96.2549967880 0.0027513373 0.0018450000 0.0062751313 0.0000123018 
19.8566744345 1.6361069324 1.5079473659 72460.9527248597 31.2652924122 0.0021295697 0.0018450000 0.0042737930 0.0000043014 
17.0705354818 1.7142826424 1.5164439543 93989.4188187991 53.4686100332 0.0021226959 0.0018450000 0.0043548800 0.0000051682 
18.6468980230 1.7587282565 1.5138079233 86819.7632027507 55.1451386977 0.0023655081 0.0018450000 0.0043134566 0.0000052756 
17.6777735116 1.7415332854 1.5177314224 141054.3017222619 86.2712480939 0.0022701557 0.0018450000 0.0043525062 0.0000050029 
19.6396666466 1.7684773463 1.5152664365 177298.6838589166 115.3458113829 0.0025352996 0.0018450000 0.0043268010 0.0000049227 
16.8133344775 1.7503124133 1.5417381798 79236.6136289646 52.6717074017 0.0022498077 0.0018450000 0.0045791633 0.0000062400 
20.1216466833 1.8280824764 1.5613199321 52138.8682180346 44.6396463005 0.0024217550 0.0018450000 0.0047550800 0.0000072430 
16.5348860507 1.7522331061 1.5474920900 142918.0297165716 98.7048105895 0.0020742460 0.0018450000 0.0046548485 0.0000069480 
16.8530752544 1.7617072350 1.5669906005 178146.5682124275 132.4245696782 0.0020465842 0.0018450000 0.0048453763 0.0000082713 
16.8607592054 1.7368682487 1.5533681680 89161.5873152356 62.1601835415 0.0018442315 0.0018450000 0.0047732833 0.0000075538 
20.0228205010 1.7545104530 1.5629702103 63215.2301117225 50.1046512652 0.0016312694 0.0018450000 0.0049836718 0.0000088293 
22.2181107058 1.6755110435 1.5555847341 133954.3125983355 91.2700979647 0.0014551836 0.0018450000 0.0050804191 0.0000087026 
21.1282928501 1.7672684040 1.4352093679 112147.5172679984 76.1485053280 0.0013358990 0.0018450000 0.0040307985 0.0000055535 
23.4205326698 1.6277021204 1.6838430515 117720.8309078816 76.3272871792 0.0026179784 0.0018450000 0.0059080774 0.0000099794 
17.7681255966 1.7400260602 1.5406108054 87562.8716880685 55.1689762778 0.0025364520 0.0018450000 0.0045637604 0.0000058657 
21.6551525167 1.7860880591 1.4500530977 98230.0849949183 65.3181688219 0.0016602796 0.0018450000 0.0038758009 0.0000047025 
20.4806151083 1.7647211790 1.4795948463 135987.3418579565 82.9935420459 0.0021623371 0.0018450000 0.0040056423 0.0000040395 
17.2952415596 1.7050111081 1.5703555536 140332.7603020541 85.8131373724 0.0025111726 0.0018450000 0.0048394401 0.0000063045 
20.8944320701 1.6586767822 1.6191577038 161384.0979556220 96.0606216476 0.0029366190 0.0018450000 0.0053212597 0.0000071055 
19.0454261895 1.7892191535 1.6179221146 133032.7444207748 109.0593030284 0.0031690921 0.0018450000 0.0053391931 0.0000091876 
23.6631799040 1.8156136069 1.6870793404 141812.2577036553 136.3042195015 0.0040369134 0.0018450000 0.0061117096 0.0000122309 
16.6201331555 1.7588415703 1.5741614839 179131.5396808025 130.0159275328 0.0023191454 0.0018450000 0.0048797657 0.0000077514 
16.6818660789 1.7518508076 1.5900346738 224915.8736771696 167.4394031603 0.0022104921 0.0018450000 0.0050377683 0.0000086943 
19.6337220333 1.7355429240 1.6769836753 166278.4822385997 135.9697062105 0.0027125223 0.0018450000 0.0058507341 0.0000114396 
18.7971154547 1.7056528029 1.5270086662 182531.3748029115 120.6681065009 0.0015231394 0.0018450000 0.0047217998 0.0000071923 
19.0454261860 1.7892191537 1.6179221146 133032.7444207748 109.0593030284 0.0031690921 0.0018450000 0.0053391931 0.0000091876 
23.3425788270 1.8431775924 1.6389754686 108283.4292297065 103.2549012921 0.0039920684 0.0018450000 0.0056478897 0.0000101852 
20.4806151083 1.7647211790 1.4795948463 135987.3418579565 82.9935420459 0.0021623371 0.0018450000 0.0040056423 0.0000040395 
19.6337220334 1.7355429240 1.6769836750 166278.4822385997 135.9697062105 0.0027125223 0.0018450000 0.0058507341 0.0000114396 
20.4806151083 1.7647211790 1.4795948463 135987.3418579565 82.9935420459 0.0021623371 0.0018450000 0.0040056423 0.0000040395 
19.6337220333 1.7355429240 1.6769836749 166278.4822385997 135.9697062105 0.0027125223 0.0018450000 0.0058507341 0.0000114396 
17.7577125246 1.7489400590 1.6006096989 53894.9938439587 38.9359663162 0.0028651794 0.0018450000 0.0051437945 0.0000078829 
16.6818660789 1.7518508076 1.5900346738 224915.8736771696 167.4394031603 0.0022104921 0.0018450000 0.0050377683 0.0000086943 
17.4754918034 1.7449090024 1.5768202126 310426.3135937750 231.6911215824 0.0018831484 0.0018450000 0.0049847552 0.0000090999 
20.4816587376 1.7063588509 1.5098525826 216735.5507695536 146.3687938697 0.0013922020 0.0018450000 0.0047005946 0.0000073546 
16.7852066175 1.7034367737 1.5820381885 79005.8357485924 50.1288135686 0.0023321124 0.0018450000 0.0049522149 0.0000073331 
19.1027166524 1.6898205238 1.4219447287 111104.4492260372 50.9931025458 0.0015002292 0.0018450000 0.0037159816 0.0000027618 
18.0443790725 1.7055769864 1.5370022037 67980.0927506460 38.4250022352 0.0024958708 0.0018450000 0.0045293556 0.0000055959 
18.3280751693 1.7661807622 1.4893737093 65856.6635246130 44.0441407994 0.0017386691 0.0018450000 0.0042093967 0.0000057763 
20.9973540591 1.8412348435 1.6420867309 76985.8603200602 76.0845909275 0.0028449885 0.0018450000 0.0055302211 0.0000105249 
18.6228173611 1.7815719176 1.5942764576 123712.5238232172 103.7165267150 0.0019889939 0.0018450000 0.0051171934 0.0000096623 
22.8211445385 1.7715443680 1.6136722668 151578.7393595028 136.3622889549 0.0017355555 0.0018450000 0.0054111122 0.0000116955 
19.3652162576 1.7442076670 1.6706344595 148978.2971686917 121.9663425170 0.0028463255 0.0018450000 0.0058002710 0.0000110363 
16.8280913699 1.7241721440 1.5291778686 166646.0751126972 108.2785930248 0.0017405410 0.0018450000 0.0045874664 0.0000064923 
20.9111865143 1.7022572719 1.4189724569 211476.1825090157 124.3755940734 0.0011883172 0.0018450000 0.0041160891 0.0000044761 
17.3526804219 1.7034474512 1.5649503954 137092.8321253323 82.4714837611 0.0024971544 0.0018450000 0.0047886034 0.0000060869 
20.7834554431 1.6602315075 1.5464068745 143782.9862763898 71.8489622842 0.0027512346 0.0018450000 0.0046243085 0.0000042992 
19.2026774844 1.6873746059 1.4203615883 107072.8727625139 48.4237244568 0.0015001543 0.0018450000 0.0037008588 0.0000027332 
17.8565381031 1.7130860284 1.5401424224 65575.8138784351 38.1695265218 0.0025097842 0.0018450000 0.0045590203 0.0000057734 
19.7911965492 1.7763640573 1.6661082248 108550.1926749869 93.9227159158 0.0031540228 0.0018450000 0.0057888925 0.0000107487 
18.0065103081 1.7222771603 1.6281223448 148111.8834269450 106.1751363765 0.0027660555 0.0018450000 0.0053944797 0.0000090454 
16.8133344777 1.7503124133 1.5417381798 79236.6136289646 52.6717074017 0.0022498077 0.0018450000 0.0045791633 0.0000062400 
17.6107375327 1.7320415223 1.4944376042 44798.9787299744 25.9199929143 0.0019916837 0.0018450000 0.0041715052 0.0000048373 
18.0065103081 1.7222771603 1.6281223448 148111.8834269450 106.1751363765 0.0027660555 0.0018450000 0.0053944797 0.0000090454 
17.6183840240 1.7024906909 1.4688407383 134622.9806817061 69.8250960467 0.0017066535 0.0018450000 0.0040269853 0.0000038553 
23.4429143085 1.6791300577 1.2765580972 147659.3746850656 57.7762861121 0.0009829688 0.0018450000 0.0031460317 0.0000004086 
16.9242142823 1.7069528317 1.5877911513 205216.2261995662 138.2405132506 0.0020296398 0.0018450000 0.0050440436 0.0000080633 
19.7134201533 1.6783633636 1.6042196284 275036.4323601318 188.2760066150 0.0017895676 0.0018450000 0.0052865552 0.0000092083 
18.6576616109 1.7153487695 1.4552311232 173449.9762243310 103.0752514914 0.0013827733 0.0018450000 0.0041654144 0.0000048566 
17.9839016255 1.6936918653 1.4984392799 73177.2417176509 37.2395610563 0.0020947995 0.0018450000 0.0041903007 0.0000045168 
19.7787444470 1.7390248014 1.4394002709 118268.2089085509 74.6058329753 0.0013280148 0.0018450000 0.0040835132 0.0000054463 
19.7208866537 1.7137576752 1.5076678458 200220.1861925923 134.7842644478 0.0014236557 0.0018450000 0.0046391010 0.0000073882 
21.4525238973 1.7377815814 1.4148877260 201909.4581915861 129.3500976075 0.0012002482 0.0018450000 0.0040520096 0.0000052788 
19.3410625083 1.7420506315 1.4443420246 122338.6906948484 68.9280746718 0.0016420539 0.0018450000 0.0038302186 0.0000036951 
16.8530752544 1.7617072350 1.5669906005 178146.5682124275 132.4245696782 0.0020465842 0.0018450000 0.0048453763 0.0000082713 
18.7515483371 1.7670433318 1.6566801196 206175.2734846506 175.6922687979 0.0026412196 0.0018450000 0.0056591244 0.0000119162 
16.6898426438 1.7501961736 1.5499118594 100032.5938060487 67.5005119857 0.0022800378 0.0018450000 0.0046540928 0.0000066290 
17.9694237610 1.7744007119 1.5808692089 49094.1616132800 36.5757191748 0.0028199325 0.0018450000 0.0049551344 0.0000073041 
17.2941229931 1.7339607648 1.6060136683 170680.9225472665 127.3515098470 0.0020934257 0.0018450000 0.0052054335 0.0000093863 
20.7637144207 1.7108140094 1.6813721497 194852.0384734755 156.5632274345 0.0023191116 0.0018450000 0.0058930409 0.0000122319 
20.7637144207 1.7108140094 1.6813721497 194852.0384734755 156.5632274345 0.0023191116 0.0018450000 0.0058930409 0.0000122319 
19.0558598924 1.7180235005 1.6577316197 205384.9361595338 154.4567093272 0.0028039036 0.0018450000 0.0056759499 0.0000103493 
21.1003702198 1.5969694311 1.4673191425 117161.7366533874 44.8760497162 0.0015557723 0.0018450000 0.0041070689 0.0000032526 
18.7954034562 1.7218157679 1.6466116549 127371.7380853296 94.2133863128 0.0028834182 0.0018450000 0.0055774407 0.0000096706 
23.4670115230 1.7439527368 1.7116658114 104332.6190158289 89.7824537235 0.0036337406 0.0018450000 0.0062834538 0.0000120777 
18.9058836285 1.6663425513 1.5081259555 107946.1763790639 50.9799122993 0.0022093798 0.0018450000 0.0042659408 0.0000040111 
19.3471782259 1.7864537326 1.6423170104 152981.6333912855 129.9141966724 0.0031975848 0.0018450000 0.0055730949 0.0000105536 
21.1003702198 1.5969694311 1.4673191425 117161.7366533874 44.8760497162 0.0015557723 0.0018450000 0.0041070689 0.0000032526 
19.3471634490 1.7864536632 1.6423170104 152981.6333912854 129.9141966724 0.0031975848 0.0018450000 0.0055730949 0.0000105536 
18.7431323727 1.7587837706 1.4870885893 153015.5900817255 94.8571842197 0.0019956056 0.0018450000 0.0041009848 0.0000044887 
19.0765443072 1.7133261730 1.4712010685 91887.2242221820 46.6947157036 0.0020148266 0.0018450000 0.0039483547 0.0000036867 
17.3575161730 1.7092585785 1.5750130630 81972.6533103889 51.1085888633 0.0025677874 0.0018450000 0.0048864026 0.0000070056 
19.3022910990 1.6830873114 1.6150193861 46451.1849247206 29.2342911851 0.0028538784 0.0018450000 0.0052791115 0.0000082640 
17.9665528250 1.7986664859 1.5839207140 116652.6577855805 95.0373314094 0.0024973763 0.0018450000 0.0049696313 0.0000086809 
20.7473205364 1.8413944707 1.6208723950 121005.8984888388 117.0660409644 0.0026413746 0.0018450000 0.0053214765 0.0000110158 
20.7473205364 1.8413944707 1.6208723950 121005.8984888388 117.0660409644 0.0026413746 0.0018450000 0.0053214765 0.0000110158 
17.6734005200 1.6865811316 1.4755051762 82365.5884571066 40.7013877329 0.0017644115 0.0018450000 0.0040646461 0.0000043809 
17.7560402586 1.7928454065 1.5677047926 109591.0532921627 86.1160505154 0.0023540590 0.0018450000 0.0048187864 0.0000080637 
20.7473205365 1.8413944707 1.6208723950 121005.8984888389 117.0660409644 0.0026413746 0.0018450000 0.0053214765 0.0000110158 
17.2003308427 1.7635607353 1.6119306786 116112.6616754537 91.7859345336 0.0023692793 0.0018450000 0.0052330867 0.0000094680 
20.2124919040 1.7648133384 1.6802155255 128225.3804020894 114.3315439487 0.0025465056 0.0018450000 0.0058754527 0.0000123587 
20.2963335260 1.6150803008 1.4946319014 94028.9941347917 37.7434352665 0.0018857636 0.0018450000 0.0041988258 0.0000038937 
17.7611740175 1.7949221424 1.5815041728 112013.5970374898 90.6251723984 0.0023895042 0.0018450000 0.0049472596 0.0000086418 
20.7473205364 1.8413944707 1.6208723950 121005.8984888389 117.0660409644 0.0026413746 0.0018450000 0.0053214765 0.0000110158 
23.6535587663 1.8740165546 1.6376052314 62375.8570328890 66.8635421589 0.0028417546 0.0018450000 0.0054872098 0.0000105949 
17.6183840240 1.7024906909 1.4688407383 134622.9806817061 69.8250960467 0.0017066535 0.0018450000 0.0040269853 0.0000038553 
22.0142226653 1.6898379728 1.3294363766 170746.5425061146 71.3058729905 0.0011391029 0.0018450000 0.0032968731 0.0000004855 
23.6535587663 1.8740165546 1.6376052314 62375.8570328890 66.8635421589 0.0028417546 0.0018450000 0.0054872098 0.0000105949 
17.6183840206 1.7024906910 1.4688407383 134622.9806817061 69.8250960467 0.0017066535 0.0018450000 0.0040269853 0.0000038553 
22.0142226655 1.6898379727 1.3294363766 170746.5425061146 71.3058729905 0.0011391029 0.0018450000 0.0032968731 0.0000004855 
20.2963335260 1.6150803008 1.4946319014 94028.9941347917 37.7434352665 0.0018857636 0.0018450000 0.0041988258 0.0000038937 
18.0739595612 1.6500859206 1.5045283537 103608.5574977301 48.9652649915 0.0018375203 0.0018450000 0.0043098858 0.0000048124 
21.3661369844 1.5920056843 1.4748493793 105396.5393435708 39.6976414944 0.0016162616 0.0018450000 0.0041377823 0.0000039041 
16.7368484958 1.7651992854 1.5657759175 113443.9825141624 83.2110736007 0.0022124973 0.0018450000 0.0048095768 0.0000079152 
18.3800883184 1.8047894661 1.5992006847 123151.4767038477 105.9448927679 0.0023758641 0.0018450000 0.0051149523 0.0000099259 
20.7827932537 1.6412537249 1.4386231859 94175.8409848581 34.8321576273 0.0017316155 0.0018450000 0.0037280622 0.0000025240 
18.2258085048 1.7788794391 1.5241904820 102906.8585574328 71.9995842237 0.0022210125 0.0018450000 0.0044185336 0.0000062643 
21.6312141652 1.8278855286 1.5307886139 102556.0090872842 83.5167438398 0.0024127585 0.0018450000 0.0044728575 0.0000069902 
18.4070792624 1.8023398513 1.6166312064 115831.9820993347 100.9996622265 0.0025226761 0.0018450000 0.0052765458 0.0000100488 
23.2536984383 1.8346072627 1.6964342212 126660.0526565730 134.0834145262 0.0029182065 0.0018450000 0.0060507876 0.0000138111 
19.6251726695 1.8026878067 1.5325082332 145910.1295122776 117.9131612556 0.0018266718 0.0018450000 0.0045839594 0.0000082894 
23.1493732758 1.8340542862 1.6990700039 126660.0526565730 134.0834145262 0.0029182065 0.0018450000 0.0060507876 0.0000066891 
17.4513999760 1.7373783579 1.4862984781 113834.7672421908 67.8641647462 0.0017989182 0.0018450000 0.0041430125 0.0000018657 
19.6265867712 1.6907376048 1.4144592058 109176.4125113623 48.8238007353 0.0015104452 0.0018450000 0.0036570426 0.0000097876 
21.6625321751 1.6820306031 1.3655537674 110562.0710069276 43.4493109384 0.0013361970 0.0018450000 0.0033457473 0.0000040521 
22.4594484548 1.6107674064 1.4367650740 90332.6150274704 29.1952824786 0.0017348219 0.0018450000 0.0037076978 0.0000019808 
16.5173079572 1.7477488633 1.5671116451 99063.0529794350 68.3848951528 0.0023541300 0.0018450000 0.0047986028 0.0000032867 
18.5993871598 1.7895399475 1.6439775932 93313.5439656887 80.8526872600 0.0028630965 0.0018450000 0.0055250306 0.0000029039 
17.6370329662 1.7910259189 1.5733226651 122784.6841396782 98.3147686823 0.0022032284 0.0018450000 0.0048730144 0.0000058804 
20.2048299857 1.8214149520 1.6369390611 139010.7186957821 132.8745117842 0.0024374316 0.0018450000 0.0054556727 0.0000078301 
21.6350082331 1.8502029752 1.5770423884 73758.9998686313 69.0808241685 0.0024300268 0.0018450000 0.0048921384 0.0000048159 
17.6183840206 1.7024906910 1.4688407383 134622.9806817061 69.8250960467 0.0017066535 0.0018450000 0.0040269853 0.0000038553 
19.9295760955 1.6746768417 1.3924236531 165054.9710882435 70.1972319858 0.0013449668 0.0018450000 0.0035944088 0.0000033750 
16.9256723024 1.7731314816 1.5712724197 146919.3489830705 109.8540158078 0.0023491655 0.0018450000 0.0048394133 0.0000040800 
17.4708175868 1.7785945341 1.6129297695 179196.2292460524 144.4303298452 0.0026415424 0.0018450000 0.0052267970 0.0000039295 
21.0264264230 1.8484065903 1.6259658036 112491.2561842097 110.5724010134 0.0027808791 0.0018450000 0.0053569988 0.0000046353 
17.7098982915 1.7794761658 1.6266959971 148041.1373591936 123.8270395522 0.0024904668 0.0018450000 0.0053408366 0.0000015748 
19.5710505867 1.7659673331 1.6747332569 170608.2767600740 149.7407672164 0.0026251939 0.0018450000 0.0058019881 0.0000054406 
16.3768273799 1.7157518017 1.5351438947 161703.5479627625 100.9215692438 0.0018683260 0.0018450000 0.0045803671 0.0000035258 
18.5613094843 1.6682729337 1.4620771367 186309.6938520389 96.0961533589 0.0014120495 0.0018450000 0.0041920513 0.0000029710 
16.3934925917 1.7300606296 1.5837608880 166977.6655365277 114.2219217994 0.0023120159 0.0018450000 0.0049472926 0.0000013389 
16.7733601261 1.7084262765 1.5852669816 189074.1562349525 122.1754983579 0.0023664096 0.0018450000 0.0049844317 0.0000083451 
20.3353501850 1.6753323924 1.4354312377 117701.8284267134 48.5883850985 0.0017647791 0.0018450000 0.0036764407 0.0000001381 
18.1433696450 1.7765260971 1.5396628883 109005.8694096053 76.4743094130 0.0024802282 0.0018450000 0.0045364911 0.0000006978 
21.9101812359 1.8176468914 1.5328122170 82657.0301330267 64.2506794977 0.0027861793 0.0018450000 0.0045145531 0.0000094079 
20.0295151238 1.8014659248 1.6715284673 149529.2053388111 139.9618632842 0.0028699548 0.0018450000 0.0057844377 0.0000043094 
17.7687111557 1.7435392929 1.6337643493 174434.4987276015 137.4709605180 0.0023103963 0.0018450000 0.0054235659 0.0000051943 
21.0114257131 1.7122923629 1.6796274413 207148.8133865996 167.9692860705 0.0022254804 0.0018450000 0.0058671033 0.0000074426 
17.6073742929 1.6946639614 1.4694022962 143873.2801539119 72.9870455405 0.0016968463 0.0018450000 0.0040312706 0.0000019367 
16.4436827577 1.7420700322 1.5521174200 212263.5233830787 146.4048738269 0.0019497576 0.0018450000 0.0047101726 0.0000024194 
17.0714290422 1.7374834894 1.5394303429 268863.7585849005 185.4148631640 0.0017475714 0.0018450000 0.0046659575 0.0000019858 
16.9827206249 1.7499781590 1.5716580907 42462.8177776132 29.3749058157 0.0025563162 0.0018450000 0.0048428179 0.0000037203 
17.0368104728 1.6771152615 1.5170662838 102876.7942083273 54.3605346033 0.0018815767 0.0018450000 0.0044029894 0.0000022520 
16.6952224700 1.7633934963 1.5838422936 153756.4175668107 114.4070647646 0.0023882205 0.0018450000 0.0049521944 0.0000033704 
17.4708175868 1.7785945341 1.6129297695 179196.2292460524 144.4303298452 0.0026415424 0.0018450000 0.0052267970 0.0000039295 
17.0714292939 1.7374834937 1.5394303429 268863.7585849005 185.4148631640 0.0017475714 0.0018450000 0.0046659575 0.0000019858 
20.7955368476 1.7213537001 1.4925767906 382064.2289885442 263.4348418381 0.0013431991 0.0018450000 0.0045775272 0.0000011185 
21.2449405752 1.6876065374 1.4012974856 213277.5470134580 117.9612439317 0.0011430079 0.0018450000 0.0040222706 0.0000006522 
16.3934925918 1.7300606296 1.5837608880 166977.6655365277 114.2219217994 0.0023120159 0.0018450000 0.0049472926 0.0000013389 
18.4305609533 1.7390626358 1.6361978109 128458.4666479142 96.5001922839 0.0029655582 0.0018450000 0.0054550558 0.0000005244 
21.8873243331 1.5935062715 1.5306429884 52687.2131078349 21.4341800417 0.0021067559 0.0018450000 0.0044814600 0.0000027371 
17.6919336538 1.7316006244 1.5171464864 272271.8903616411 182.7679545726 0.0015977180 0.0018450000 0.0045455048 0.0000016581 
17.9566899546 1.7930319823 1.6108073377 135279.2937952912 112.1635749390 0.0027433500 0.0018450000 0.0052139880 0.0000041453 
20.3473868244 1.8361722455 1.5830800794 21487.9118205681 19.1151124446 0.0027468927 0.0018450000 0.0049581470 0.0000041343 
18.9643517123 1.7456356133 1.6600521337 142986.2927713694 114.5192813504 0.0029248823 0.0018450000 0.0056866932 0.0000048341 
20.3823902564 1.8016426536 1.6765926105 120413.0587184514 112.7537325452 0.0030628380 0.0018450000 0.0058532707 0.0000049258 
20.2536415614 1.7127752898 1.6850232154 274548.4119991284 217.3366760162 0.0025945003 0.0018450000 0.0058917771 0.0000040410 
16.5941202482 1.7245315763 1.5876489857 237277.4064135158 165.5312333040 0.0020912199 0.0018450000 0.0050120560 0.0000028957 
17.5613846870 1.7158145938 1.5224509823 295709.5802610480 191.9199836835 0.0016054109 0.0018450000 0.0045914487 0.0000018807 
17.0518942596 1.6973812654 1.5284230255 91606.5204376068 50.7816128999 0.0021639219 0.0018450000 0.0044534182 0.0000029163 
17.2166056965 1.7248472553 1.5392880611 158589.2423931358 95.9715893508 0.0023894361 0.0018450000 0.0045335704 0.0000008519 
20.4478211278 1.7047907135 1.4895634578 150666.6142259029 75.2219037672 0.0024289559 0.0018450000 0.0040885727 0.0000045793 
18.2257073061 1.7220694290 1.6470830424 268210.3094653420 200.7369275494 0.0026261162 0.0018450000 0.0055357789 0.0000023041 
22.0064452387 1.6929766354 1.7041320811 356512.2039792096 275.7145848741 0.0028572133 0.0018450000 0.0060769593 0.0000019979 
17.4029219001 1.6891279100 1.6003240420 313030.7001812251 204.7753694843 0.0020922334 0.0018450000 0.0051203977 0.0000002161 
18.9867503593 1.6630031076 1.5813553355 401906.4033741921 251.0812667570 0.0017666751 0.0018450000 0.0050736025 0.0000072450 
16.8849333887 1.6826448537 1.5170078041 171594.6533112771 92.4569204453 0.0018709194 0.0018450000 0.0044113026 0.0000038462 
20.3982030986 1.6633620307 1.6124932061 313080.5957086299 209.7081602634 0.0018025254 0.0018450000 0.0053505654 0.0000068061 
16.4311246593 1.7489301637 1.5845861520 126151.4345895596 91.3072468841 0.0022713886 0.0018450000 0.0049593895 0.0000019893 
17.5674585054 1.6827683948 1.5851815869 309988.0804459812 197.8232601327 0.0019349129 0.0018450000 0.0050355315 0.0000054931 
18.9867503593 1.6630031076 1.5813553355 401906.4033741921 251.0812667570 0.0017666751 0.0018450000 0.0050736025 0.0000072450 
19.5824457854 1.6830375698 1.6492922127 146141.3348484662 99.5718339130 0.0027326914 0.0018450000 0.0055811054 0.0000070467 
22.9082704931 1.6912265382 1.6952515834 71357.2121421752 53.3977590278 0.0032963317 0.0018450000 0.0060759337 0.0000096297 
19.8436967324 1.6530167909 1.6364000004 266538.7172977618 171.4098606425 0.0021943567 0.0018450000 0.0054787866 0.0000098716 
23.0156218417 1.6176933816 1.6618757817 316319.2431783788 200.0038300641 0.0021355271 0.0018450000 0.0057445336 0.0000141379 
18.8804608194 1.6873948966 1.5393733423 335534.0009655417 214.7951592207 0.0015583472 0.0018450000 0.0048040463 0.0000052938 
21.2514041889 1.6617194503 1.5013397081 347527.6679330728 208.5983675361 0.0013458773 0.0018450000 0.0046807231 0.0000069762 
19.2851973769 1.6660546621 1.5450835352 263722.1736405322 160.9641271105 0.0015738975 0.0018450000 0.0048546381 0.0000076245 
17.5674584983 1.6827683949 1.5851815869 309988.0804459812 197.8232601327 0.0019349129 0.0018450000 0.0050355315 0.0000054931 
17.3993152574 1.6874923005 1.5996730529 333121.0338487057 216.2528266437 0.0021154207 0.0018450000 0.0051259782 0.0000044275 
21.2100371535 1.6521068111 1.5158113117 240589.2202378077 142.5345605995 0.0013933898 0.0018450000 0.0047641914 0.0000086901 
19.2970756625 1.6384898691 1.5855070058 200198.3408298780 115.0879885740 0.0018844802 0.0018450000 0.0050701813 0.0000091823 
23.4061130367 1.5746380779 1.6034546710 132530.5107620461 65.2344032507 0.0020475467 0.0018450000 0.0052032489 0.0000111266 
18.1430043027 1.6718613055 1.6121715943 278986.7697944401 176.3699583851 0.0022458738 0.0018450000 0.0052324322 0.0000059829 
19.5622723249 1.6714361224 1.6382861232 298185.5445727564 193.2876572779 0.0026721159 0.0018450000 0.0054665525 0.0000046293 
19.3414535881 1.6804604757 1.6448726613 144631.9628437220 97.4147877880 0.0026533849 0.0018450000 0.0055365841 0.0000072995 
21.4653999001 1.8138961349 1.6843989412 43184.1102990466 41.8229979139 0.0033071386 0.0018450000 0.0059645146 0.0000074611 
16.7695766883 1.6852383151 1.5582730487 176858.2116974170 105.0052655398 0.0019885168 0.0018450000 0.0047616396 0.0000033752 
16.8107557306 1.6862826715 1.5179949033 132017.9588972447 71.8029679884 0.0018855968 0.0018450000 0.0044030661 0.0000001271 
19.0624129089 1.6401690257 1.5575605634 121688.6078486536 61.0857068225 0.0022608138 0.0018450000 0.0047207872 0.0000045283 
17.3458433545 1.7188463218 1.5494765342 139369.6402482570 84.5641479977 0.0024821553 0.0018450000 0.0046514875 0.0000078500 
19.8765594857 1.7569881494 1.5263424525 108955.2899574465 69.3022277095 0.0027809928 0.0018450000 0.0044421406 0.0000048728 
19.5493773784 1.6360833101 1.5888642314 200198.3408298779 115.0879885740 0.0018844802 0.0018450000 0.0050701813 0.0000008636 
17.3458433546 1.7188463218 1.5494765342 139369.6402482571 84.5641479977 0.0024821553 0.0018450000 0.0046514875 0.0000078500 
20.0664170121 1.7578147436 1.5240892859 108955.2899574466 69.3022277095 0.0027809928 0.0018450000 0.0044421406 0.0000113433 
16.5471154798 1.7101415989 1.5839670298 224951.7861893228 147.9578062192 0.0021943582 0.0018450000 0.0049731618 0.0000055140 
16.7766895818 1.7165610053 1.5969649603 276583.3753596573 191.3938559176 0.0021611304 0.0018450000 0.0050993491 0.0000060068 
18.3438031022 1.7320677647 1.4540805008 234136.3605324947 131.8459326263 0.0016181765 0.0018450000 0.0039319960 0.0000020286 
18.9175146387 1.6795778602 1.4991092213 277305.3712416547 163.6092862680 0.0014438146 0.0018450000 0.0045292959 0.0000064497 
16.9602221993 1.6914181630 1.5591425264 342772.0175304312 213.0929935892 0.0018636603 0.0018450000 0.0048282092 0.0000094015 
17.9454963349 1.6774651627 1.5794064746 448149.0468470245 283.7380063896 0.0018526920 0.0018450000 0.0050407808 0.0000140387 
21.1919257672 1.6426771587 1.6557263515 284107.8786943557 185.5488533364 0.0022292740 0.0018450000 0.0056577647 0.0000104491 
18.3438031022 1.7320677647 1.4540805008 234136.3605324947 131.8459326263 0.0016181765 0.0018450000 0.0039319960 0.0000020286 
16.9485513285 1.7164720089 1.5692914029 223671.2637015316 141.0801582380 0.0024733807 0.0018450000 0.0048215448 0.0000042596 
18.6545793196 1.7307491088 1.5819782286 196854.2099314701 129.8155942230 0.0029881637 0.0018450000 0.0049676692 0.0000031646 
21.2802818584 1.6567303819 1.6696275125 262654.2356783064 176.5372021244 0.0026411004 0.0018450000 0.0057746642 0.0000095731 
18.3438031022 1.7320677647 1.4540805008 234136.3605324947 131.8459326263 0.0016181765 0.0018450000 0.0039319960 0.0000020286 
16.9344464413 1.7034741701 1.5982743788 350212.6257880111 231.6818191778 0.0022872604 0.0018450000 0.0051036350 0.0000070284 
18.3913865008 1.6916294404 1.6355216580 439521.6120263782 301.2942685441 0.0024954309 0.0018450000 0.0054498013 0.0000086194 
19.8024463862 1.6732354486 1.6540634814 335902.8545063839 228.0155891795 0.0025727229 0.0018450000 0.0056255468 0.0000091189 
19.5116224564 1.7043831667 1.6522617847 258441.6969567916 184.7941186372 0.0029290464 0.0018450000 0.0056127855 0.0000039964 
18.0276534021 1.7257213989 1.6249788630 314008.9155577230 224.8868179421 0.0028201018 0.0018450000 0.0053607039 0.0000066204 
18.7703423835 1.7460412158 1.6286996988 331519.9884393645 249.1452477207 0.0031072158 0.0018450000 0.0054248397 0.0000069392 
17.0459628788 1.7494840190 1.5740160451 248335.2552663148 171.9896786527 0.0025922043 0.0018450000 0.0048616521 0.0000024850 
19.5648318650 1.7848048493 1.5299774288 204551.4556462803 143.9767233894 0.0026019450 0.0018450000 0.0044797047 0.0000098494 
16.4704082936 1.7405561638 1.5391825715 321753.8361397166 210.0893732013 0.0021011440 0.0018450000 0.0045739600 0.0000070029 
18.7996887066 1.7586537030 1.4693231611 353409.9057311791 222.7370004833 0.0016871929 0.0018450000 0.0040545473 0.0000085062 
16.3532445163 1.7162043711 1.5292164194 269284.5857715826 164.0776960000 0.0019225055 0.0018450000 0.0045113441 0.0000045320 
17.8778149281 1.6987917789 1.4578192289 246922.4208785123 133.6731350289 0.0014737073 0.0018450000 0.0040866642 0.0000034877 
17.0561467978 1.6887279179 1.5642798690 343337.9782650978 213.8100422283 0.0018825234 0.0018450000 0.0048702727 0.0000094861 
20.0115974611 1.6562123741 1.5409209898 390839.3397644893 234.7202240161 0.0015276830 0.0018450000 0.0048745830 0.0000129867 
19.0038913686 1.7873033723 1.5695825476 200833.8937669233 151.0794968650 0.0029470447 0.0018450000 0.0048573418 0.0000058042 
18.2695748868 1.7391807856 1.6228687222 295008.3709579664 216.5227452270 0.0029620380 0.0018450000 0.0053589797 0.0000079481 
20.8905010888 1.7439157991 1.6610763691 307870.2635511584 242.7452698405 0.0034818043 0.0018450000 0.0057827976 0.0000096562 
18.3028151375 1.6921975277 1.4503366424 256422.6931783906 137.8551713865 0.0014027392 0.0018450000 0.0040875263 0.0000028239 
22.2191118418 1.6446751087 1.5001994141 385694.5827272126 224.2312141707 0.0013197765 0.0018450000 0.0047050559 0.0000054837 
19.0038913686 1.7873033723 1.5695825476 200833.8937669233 151.0794968650 0.0029470447 0.0018450000 0.0048573418 0.0000058042 
18.3913865008 1.6916294404 1.6355216580 439521.6120263780 301.2942685441 0.0024954309 0.0018450000 0.0054498013 0.0000086194 
22.2191118414 1.6446751087 1.5001994141 385694.5827272125 224.2312141707 0.0013197765 0.0018450000 0.0047050559 0.0000054837 
19.0038913685 1.7873033723 1.5695825476 200833.8937669235 151.0794968650 0.0029470447 0.0018450000 0.0048573418 0.0000058042 
17.2399651074 1.7052207057 1.5998115337 216406.6634053021 141.6173872998 0.0025040375 0.0018450000 0.0051017903 0.0000038055 
18.8261142088 1.6861287213 1.6281698646 163733.0770380949 107.3813943491 0.0027054842 0.0018450000 0.0053657055 0.0000022068 
22.9493321943 1.7408748361 1.6922478237 244661.9599105096 201.6620782997 0.0037235403 0.0018450000 0.0060994957 0.0000077377 
19.4456423555 1.7312264754 1.6469588001 247602.1432274799 185.7103515714 0.0031433400 0.0018450000 0.0055965034 0.0000065093 
21.5345003617 1.6335033815 1.6548774407 318958.0591061994 202.2900947037 0.0022577529 0.0018450000 0.0056253449 0.0000050394 
18.1655763784 1.6855891183 1.6095170438 133914.0927655996 84.6788072524 0.0025845793 0.0018450000 0.0051897775 0.0000027490 
16.9424520156 1.7074955010 1.5999073681 295905.8609579584 197.3054928448 0.0023558803 0.0018450000 0.0051168275 0.0000074217 
16.5264658521 1.7152960476 1.5841678977 361992.2529178902 242.2675420926 0.0021810783 0.0018450000 0.0049923884 0.0000100292 
20.1954219635 1.8043403397 1.5486591426 131459.9996305575 100.4029517466 0.0028428625 0.0018450000 0.0046537810 0.0000055420 
21.5345003617 1.6335033815 1.6548774407 318958.0591061995 202.2900947037 0.0022577529 0.0018450000 0.0056253449 0.0000050394 
17.4251556642 1.7018669858 1.6153089661 390521.5525073973 265.0587541785 0.0023853055 0.0018450000 0.0052635755 0.0000087486 
17.5623146334 1.6992227810 1.6175927178 518825.2823782961 355.2487276415 0.0022856686 0.0018450000 0.0053004745 0.0000117484 
18.4355935463 1.6927770810 1.6308611121 266376.0609348140 179.5333731195 0.0026257747 0.0018450000 0.0053952247 0.0000046066 
19.4544824868 1.6853634776 1.6456512466 251611.1609232418 170.6473132569 0.0027607219 0.0018450000 0.0055344233 0.0000031991 
21.8630760917 1.6608137268 1.6863537552 355692.5770845537 251.1399936789 0.0025692319 0.0018450000 0.0059199793 0.0000079075 
17.9109408559 1.7629402687 1.6098458318 275099.5888712275 209.4700168033 0.0029094512 0.0018450000 0.0052340329 0.0000082750 
21.5345003617 1.6335033814 1.6548774406 318958.0591061995 202.2900947037 0.0022577529 0.0018450000 0.0056253449 0.0000050394 
17.9109408559 1.7629402687 1.6098458318 275099.5888712275 209.4700168033 0.0029094512 0.0018450000 0.0052340329 0.0000082750 
20.8032315456 1.8210883963 1.5844082773 253170.3537537414 213.0599778531 0.0032353004 0.0018450000 0.0050383770 0.0000098928 
17.6700905975 1.7304822781 1.6290461323 331170.9982171785 244.2013958610 0.0026549001 0.0018450000 0.0053996765 0.0000101751 
17.6195433818 1.7435777878 1.6281680795 363568.4668583607 276.5354072317 0.0026694628 0.0018450000 0.0054019024 0.0000129594 
19.0804110428 1.7875076298 1.5500795055 232045.8505204886 169.8193361744 0.0027457102 0.0018450000 0.0046668007 0.0000077813 
21.8630760917 1.6608137268 1.6863537552 355692.5770845537 251.1399936789 0.0025692319 0.0018450000 0.0059199793 0.0000079075 
19.0804110428 1.7875076298 1.5500795055 232045.8505204886 169.8193361744 0.0027457102 0.0018450000 0.0046668007 0.0000077813 
20.5196197040 1.8314796835 1.5926299361 133826.5943028816 117.8048084732 0.0030737984 0.0018450000 0.0050844947 0.0000065533 
18.2458695066 1.7878198309 1.5377058740 231235.7840129597 169.9909938411 0.0022879472 0.0018450000 0.0045467633 0.0000088102 
22.7081658599 1.8074570697 1.4732891530 223052.6044056995 162.1313149759 0.0018602507 0.0018450000 0.0040218932 0.0000099606 
17.6083862733 1.7323561081 1.6336173867 246468.0501169393 185.9506723047 0.0025024719 0.0018450000 0.0054284510 0.0000079497 
20.1670639631 1.6991205955 1.6744126901 253679.1499151647 194.0163403699 0.0023808527 0.0018450000 0.0058092761 0.0000080340 
19.0804110428 1.7875076298 1.5500795055 232045.8505204886 169.8193361744 0.0027457102 0.0018450000 0.0046668007 0.0000077813 
16.3569768402 1.7265014427 1.5660980387 383975.0088215892 258.7710110864 0.0020431484 0.0018450000 0.0048436794 0.0000096689 
18.7235484968 1.6987111744 1.5262125867 509049.2160809429 329.2541123929 0.0015278233 0.0018450000 0.0047232718 0.0000112268 
18.0864209640 1.6966327307 1.6194385648 346527.4159244224 242.3371533500 0.0020902119 0.0018450000 0.0053321249 0.0000091960 
16.4401784665 1.7392588296 1.5360718522 253544.8353106302 167.2093966590 0.0019551467 0.0018450000 0.0045722284 0.0000064105 
17.5651505681 1.7305825243 1.4762466335 214731.7538573561 128.7133970580 0.0016052700 0.0018450000 0.0041585044 0.0000045282 
20.2518469153 1.6907428770 1.4764155307 300994.3432323424 185.0365276590 0.0013188737 0.0018450000 0.0044731502 0.0000075648 
17.9109408559 1.7629402687 1.6098458318 275099.5888712273 209.4700168033 0.0029094512 0.0018450000 0.0052340329 0.0000082750 
19.1029483240 1.6686742878 1.6329997728 362403.6700339171 240.3071598061 0.0021889794 0.0018450000 0.0054353277 0.0000068156 
16.9214864250 1.7208474693 1.6066062475 423668.4213953917 299.2800888626 0.0022804168 0.0018450000 0.0051937955 0.0000106325 
17.2736425050 1.7184786650 1.6177497688 523026.7389984262 374.9412301843 0.0023234460 0.0018450000 0.0053041124 0.0000131917 
16.8680330957 1.7493170541 1.5636027680 332949.1938486798 227.6779159369 0.0024606451 0.0018450000 0.0047795008 0.0000075250 
19.0335498493 1.7702431646 1.5333217816 326160.0828108086 220.3482972304 0.0026458617 0.0018450000 0.0045031887 0.0000066895 
18.0864209641 1.6966327307 1.6194385648 346527.4159244224 242.3371533500 0.0020902119 0.0018450000 0.0053321249 0.0000091960 
21.4376131565 1.6651622405 1.6429587762 353316.5269622937 249.6667720565 0.0019049952 0.0018450000 0.0056084369 0.0000100315 
16.5471154802 1.7101415989 1.5839670298 224951.7861893227 147.9578062192 0.0021943582 0.0018450000 0.0049731618 0.0000055140 
17.4211900538 1.6697104298 1.5724592306 125593.4685862880 72.2966648975 0.0021513290 0.0018450000 0.0048628449 0.0000029547 
18.2458695066 1.7878198309 1.5377058740 231235.7840129597 169.9909938411 0.0022879472 0.0018450000 0.0045467633 0.0000088102 
20.2518468599 1.6907428764 1.4764155307 300994.3432323423 185.0365276590 0.0013188737 0.0018450000 0.0044731502 0.0000075648 
17.9109408559 1.7629402687 1.6098458318 275099.5888712273 209.4700168033 0.0029094512 0.0018450000 0.0052340329 0.0000082750 
21.1370455288 1.7909305923 1.6401468590 262152.2116906699 221.6867613754 0.0037047400 0.0018450000 0.0056144743 0.0000086301 
17.2591663123 1.7800423156 1.5902987908 148568.7553018357 116.0151356627 0.0025316977 0.0018450000 0.0050196451 0.0000056133 
18.9385027384 1.6803930480 1.6428461640 268241.1686260157 183.2048096366 0.0023843991 0.0018450000 0.0055057140 0.0000051934 
20.3325888817 1.6503536599 1.5517744283 221633.9956696633 133.2197038077 0.0015528742 0.0018450000 0.0049271167 0.0000044959 
17.9109408559 1.7629402687 1.6098458318 275099.5888712274 209.4700168033 0.0029094512 0.0018450000 0.0052340329 0.0000082750 
20.7115177095 1.7935111039 1.6169020851 301832.3854720094 247.5951733011 0.0035877397 0.0018450000 0.0053874911 0.0000101646 
20.2130262125 1.7102491413 1.6774843748 251810.6506544994 192.3845720097 0.0028889006 0.0018450000 0.0058536431 0.0000071061 
20.6477376510 1.6641791797 1.6667924945 398083.4888043593 274.1266075448 0.0024552307 0.0018450000 0.0057398256 0.0000085005 
17.2591663123 1.7800423156 1.5902987908 148568.7553018357 116.0151356627 0.0025316977 0.0018450000 0.0050196451 0.0000056133 
17.5437581406 1.7807025251 1.5927549783 230542.1101505074 180.0610639814 0.0026614487 0.0018450000 0.0050593291 0.0000090884 
20.4865697460 1.8263264273 1.5670495053 211692.5809127532 178.4891911538 0.0027999736 0.0018450000 0.0048361367 0.0000110359 
18.9385027384 1.6803930480 1.6428461640 268241.1686260157 183.2048096366 0.0023843991 0.0018450000 0.0055057140 0.0000051934 
22.4674541114 1.6279302332 1.6666517409 287090.6978637698 184.7766824642 0.0022458743 0.0018450000 0.0057289064 0.0000032458 
16.4401784665 1.7392588296 1.5360718522 253544.8353106302 167.2093966590 0.0019551467 0.0018450000 0.0045722284 0.0000064105 
19.3367698768 1.7498566797 1.4424241944 254411.9276386957 154.6218089836 0.0014882697 0.0018450000 0.0039315211 0.0000060627 
19.4480216444 1.7906617071 1.5082070697 231582.6209441859 164.9559587709 0.0021011964 0.0018450000 0.0042904804 0.0000086710 
20.0739843226 1.6978479697 1.4374623511 207317.4135281576 120.8851283913 0.0012528423 0.0018450000 0.0041847404 0.0000057478 
18.2939618583 1.7318069425 1.6507799660 209167.2691164740 162.2386639740 0.0025798529 0.0018450000 0.0055885399 0.0000078341 
22.0185736002 1.6434220393 1.6668697013 223030.4350798991 150.8175962679 0.0021583888 0.0018450000 0.0057488045 0.0000048911 
19.4480216444 1.7906617071 1.5082070697 231582.6209441859 164.9559587709 0.0021011964 0.0018450000 0.0042904804 0.0000086710 
17.1039588431 1.7693935771 1.5606401458 232313.6037367075 174.6150098403 0.0020279622 0.0018450000 0.0047930504 0.0000093110 
18.5367877771 1.7936705373 1.5483398876 235994.5125103999 187.9436116509 0.0019447643 0.0018450000 0.0047029947 0.0000112095 
16.5471154805 1.7101415989 1.5839670298 224951.7861893227 147.9578062192 0.0021943582 0.0018450000 0.0049731618 0.0000055140 
17.6754037440 1.6744752476 1.5951408740 221270.8774156302 134.6292044087 0.0022775562 0.0018450000 0.0050632175 0.0000036154 
17.1039588431 1.7693935771 1.5606401458 232313.6037367075 174.6150098403 0.0020279622 0.0018450000 0.0047930504 0.0000093110 
18.5367877771 1.7936705373 1.5483398876 235994.5125103999 187.9436116509 0.0019447643 0.0018450000 0.0047029947 0.0000112095 
20.7889914110 1.6711976907 1.6573211924 225975.1620988530 161.4804777164 0.0020918304 0.0018450000 0.0056767599 0.0000064099 
19.4480216448 1.7906617071 1.5082070697 231582.6209441859 164.9559587709 0.0021011964 0.0018450000 0.0042904804 0.0000086710 
21.1017528439 1.7691044573 1.4277931517 257356.6546576496 165.2846904321 0.0014217113 0.0018450000 0.0038594766 0.0000075815 
18.0864209641 1.6966327307 1.6194385648 346527.4159244224 242.3371533500 0.0020902119 0.0018450000 0.0053321249 0.0000091960 
18.2939618583 1.7318069425 1.6507799660 209167.2691164740 162.2386639740 0.0025798529 0.0018450000 0.0055885399 0.0000078341 
21.1017528439 1.7691044573 1.4277931517 257356.6546576496 165.2846904321 0.0014217113 0.0018450000 0.0038594766 0.0000075815 
18.2939618583 1.7318069425 1.6507799660 209167.2691164740 162.2386639740 0.0025798529 0.0018450000 0.0055885399 0.0000078341 
20.7889914110 1.6711976907 1.6573211924 225975.1620988530 161.4804777164 0.0020918304 0.0018450000 0.0056767599 0.0000064099 
19.4480216444 1.7906617071 1.5082070697 231582.6209441859 164.9559587709 0.0021011964 0.0018450000 0.0042904804 0.0000086710 
20.7889913996 1.6711976906 1.6573211924 225975.1620988530 161.4804777164 0.0020918304 0.0018450000 0.0056767599 0.0000064099 
22.9998123472 1.6592968881 1.5718191021 339951.5904600101 228.6074376461 0.0014853822 0.0018450000 0.0052104411 0.0000097862 
17.2591663123 1.7800423156 1.5902987908 148568.7553018357 116.0151356627 0.0025316977 0.0018450000 0.0050196451 0.0000056133 
20.0848643502 1.6558488191 1.6438263885 222708.8026511896 146.5676137974 0.0021906118 0.0018450000 0.0055276736 0.0000046095 
16.7094045956 1.7529310062 1.5413139688 227740.7005099787 153.7370003538 0.0021662562 0.0018450000 0.0045843296 0.0000067904 
21.5254961239 1.7841078353 1.4826164579 228623.4697155415 149.8652616725 0.0022034691 0.0018450000 0.0040381145 0.0000069807 
23.1607139198 1.7165310719 1.7123234590 254567.7638734026 207.4730984638 0.0033706099 0.0018450000 0.0062361849 0.0000078695 
19.7180646131 1.8222568001 1.6335665981 78573.9006567298 72.0754515507 0.0030453996 0.0018450000 0.0054504244 0.0000038908 
17.2764688800 1.6836925318 1.4862725779 100136.0074210805 52.7804476716 0.0016349174 0.0018450000 0.0042320602 0.0000036257 
17.6317889612 1.6795422566 1.6002048154 186761.9168403453 118.9445352763 0.0021151175 0.0018450000 0.0051335660 0.0000050869 
20.1122718796 1.6319714518 1.6008593060 205858.4976096001 120.4092350832 0.0019068274 0.0018450000 0.0051905264 0.0000048237 
17.2591663123 1.7800423156 1.5902987908 148568.7553018358 116.0151356627 0.0025316977 0.0018450000 0.0050196451 0.0000056133 
20.2230473136 1.8339278788 1.5830329865 129472.1745325810 114.5504358558 0.0027399878 0.0018450000 0.0049626847 0.0000058765 
17.1753342574 1.6915851253 1.5144229529 101923.9974998517 54.2315956404 0.0020477002 0.0018450000 0.0043371133 0.0000019777 
17.2181519648 1.7120472229 1.6161619397 33023.8849022962 22.9310973753 0.0024138744 0.0018450000 0.0052424370 0.0000010964 
19.6683329977 1.7434393240 1.6797349333 131280.5428734010 109.9163027827 0.0026789002 0.0018450000 0.0058517828 0.0000055565 
20.1695312674 1.6576918388 1.5472342681 175713.2966031914 107.2087873652 0.0015346011 0.0018450000 0.0048990151 0.0000043098 
16.9517236815 1.7735525683 1.5664476094 65262.3448049467 49.3717243585 0.0021428913 0.0018450000 0.0048096453 0.0000037558 
20.5584913570 1.6196455864 1.4265034541 77801.1727399392 29.4065741907 0.0014242926 0.0018450000 0.0038293382 0.0000018039 
17.6712401145 1.7728934550 1.5336110510 39581.0012494338 27.5471000950 0.0022770015 0.0018450000 0.0044904302 0.0000026136 
21.5386622246 1.8445115854 1.6598700500 76827.6247318980 78.0516278746 0.0029758604 0.0018450000 0.0056883489 0.0000048780 
20.5584913326 1.6196455863 1.4265034541 77801.1727399392 29.4065741907 0.0014242926 0.0018450000 0.0038293382 0.0000018039 
16.5303393077 1.7496161428 1.5916841245 49143.1148536215 36.1514108669 0.0022783829 0.0018450000 0.0050260411 0.0000024261 
17.0918353123 1.6733744662 1.5568935277 66579.9461616883 37.8557725235 0.0020243959 0.0018450000 0.0047372486 0.0000023610 
16.4182747617 1.7441436675 1.5749617287 36302.4430758650 25.2390987352 0.0023454380 0.0018450000 0.0048664336 0.0000018550 
19.0445858347 1.6271409084 1.5327969035 55412.5288211177 26.1688357830 0.0019190835 0.0018450000 0.0045358876 0.0000014501 
19.1773307533 1.8130839376 1.6388967435 54925.7548170971 50.4913626250 0.0026948674 0.0018450000 0.0054653929 0.0000029872 
19.0445858347 1.6271409084 1.5327969035 55412.5288211177 26.1688357830 0.0019190835 0.0018450000 0.0045358876 0.0000014501 
16.4684818553 1.7062333199 1.5747459032 57861.5305076549 37.0035916952 0.0021513894 0.0018450000 0.0048816449 0.0000023936 
16.6830530562 1.7335191503 1.6040058142 41083.4998779588 29.5412541211 0.0023461287 0.0018450000 0.0051342391 0.0000017612 
16.4310802123 1.7485553031 1.5833588129 42722.7789647432 30.6952548011 0.0023119104 0.0018450000 0.0049462374 0.0000021405 
16.7266135000 1.6884150761 1.5632383889 52277.8218373696 31.1601233250 0.0020987332 0.0018450000 0.0047809644 0.0000019381 
17.6074623431 1.7852012908 1.6159757371 52034.4348353593 43.3213867460 0.0024866251 0.0018450000 0.0052457170 0.0000027066 
19.8595956394 1.8252379868 1.6403464326 51912.7413343541 49.4020184565 0.0026805711 0.0018450000 0.0054780934 0.0000030909 
18.9623504790 1.8167567849 1.6208153061 44119.8878961557 40.0050363960 0.0025680632 0.0018450000 0.0052906654 0.0000023764 
16.3492322303 1.7331584677 1.5829476589 46781.1647927699 32.3607012053 0.0022654027 0.0018450000 0.0049445726 0.0000019312 
16.5913557469 1.6965625805 1.5656509585 44154.5297714753 26.8803584350 0.0021547915 0.0018450000 0.0047940004 0.0000015435 
16.8520099138 1.6824333908 1.5603926718 55760.2224906192 32.6193174789 0.0020629004 0.0018450000 0.0047611871 0.0000020834 
19.0601930226 1.6253418552 1.5243855325 61580.3897878509 28.9264580204 0.0018103191 0.0018450000 0.0044964479 0.0000019369 
19.0601930299 1.6253418525 1.5243855324 61580.3897878509 28.9264580204 0.0018103191 0.0018450000 0.0044964479 0.0000019369 
18.9623504791 1.8167567849 1.6208153061 44119.8878961557 40.0050363960 0.0025680632 0.0018450000 0.0052906654 0.0000023764 
16.6352241410 1.7560021587 1.5958744014 19570.4610762559 14.6891992632 0.0023323707 0.0018450000 0.0050581611 0.0000013637 
17.1285282328 1.7768725333 1.6032156856 28568.0021895320 22.7651674478 0.0024511674 0.0018450000 0.0051235091 0.0000014032 
18.5227833906 1.8126012635 1.6085834922 18280.4458574873 16.0720457382 0.0025375597 0.0018450000 0.0051722431 0.0000008917 
16.4444055440 1.7435163990 1.5854199805 59430.6711856662 42.8445325765 0.0021919906 0.0018450000 0.0049773071 0.0000029375 
16.4765953346 1.7367359986 1.5715632653 80005.7838497556 56.2307759957 0.0020192061 0.0018450000 0.0048798392 0.0000039604 
17.9434802692 1.7956507412 1.6131501126 35989.7548075420 30.7494096579 0.0024347827 0.0018450000 0.0052180715 0.0000023005 
20.7119367346 1.8395554928 1.6278960408 30594.0498149281 29.9437638842 0.0025194727 0.0018450000 0.0053548209 0.0000024852 
18.0935427937 1.6512158866 1.5695748521 35398.9784687108 19.4028237719 0.0020788100 0.0018450000 0.0048429411 0.0000018250 
16.7688521110 1.7266082242 1.6045156043 33866.5672017103 24.1956329552 0.0022417227 0.0018450000 0.0051460506 0.0000019347 
17.2445684886 1.7145720928 1.6149515132 29438.4613201938 20.9458220323 0.0022066288 0.0018450000 0.0052459572 0.0000018317 
18.0304074155 1.6783768254 1.6140307906 5161.7910345984 3.2868709620 0.0023674977 0.0018450000 0.0052224408 0.0000006954 
20.6762301176 1.6129550156 1.5929182259 21201.0801295443 10.9850862162 0.0021820394 0.0018450000 0.0050420860 0.0000010929 
19.4604616013 1.6362169954 1.6023765345 33343.0632561465 18.9755435782 0.0021400711 0.0018450000 0.0051369045 0.0000015187 
21.8900493876 1.5977818581 1.6046978814 40229.3643460918 21.1187157357 0.0020439214 0.0018450000 0.0051762762 0.0000015962 
21.5663930493 1.6001873879 1.5788343604 25036.9037865897 11.9308094275 0.0022391900 0.0018450000 0.0049054874 0.0000009255 
17.2445684886 1.7145720928 1.6149515132 29438.4613201938 20.9458220323 0.0022066288 0.0018450000 0.0052459572 0.0000018317 
18.1248917547 1.7475194973 1.6329205287 31639.2400869959 25.4533283346 0.0021903482 0.0018450000 0.0054161921 0.0000022848 
16.9316487249 1.7198569007 1.6096169329 36569.2374534991 25.8758395700 0.0022736151 0.0018450000 0.0051909070 0.0000019600 
17.0678676900 1.7391526264 1.6178127007 44253.3161154764 33.3212162469 0.0023194030 0.0018450000 0.0052653175 0.0000023935 
17.1690534067 1.7777536953 1.6023491634 25717.7240058379 20.6455006047 0.0023690010 0.0018450000 0.0051176895 0.0000017106 
21.6713778304 1.8547255191 1.6014397061 21905.0543806835 21.4804791180 0.0024834659 0.0018450000 0.0051080820 0.0000018065 
16.4632640676 1.7278405437 1.5861375611 62121.3694158818 43.2776250780 0.0021421757 0.0018450000 0.0049902527 0.0000029400 
16.4328556116 1.7353033693 1.5711525115 90601.1586065234 63.2730021359 0.0020295147 0.0018450000 0.0048741587 0.0000040624 
16.3723490121 1.7219417492 1.5817612866 40934.7757819342 27.6493706732 0.0021834825 0.0018450000 0.0049415248 0.0000020675 
16.2324364592 1.7242940348 1.5676902426 43117.5449461517 28.5361362248 0.0021384162 0.0018450000 0.0048168337 0.0000021212 
17.6683782668 1.7815137555 1.6196861449 45192.4613576988 37.7757114525 0.0024021301 0.0018450000 0.0052790478 0.0000023209 
19.5535000981 1.8145677085 1.6431408302 50089.2028021928 46.9621552927 0.0025637902 0.0018450000 0.0054971012 0.0000025689 
18.1655705668 1.7697578459 1.6426522421 38303.8614448767 32.3382290906 0.0024480095 0.0018450000 0.0054900408 0.0000021046 
20.6055362693 1.7974627491 1.6788429744 35897.0196942391 34.2392755235 0.0026028061 0.0018450000 0.0058266444 0.0000020963 
16.2324364592 1.7242940348 1.5676902426 43117.5449461518 28.5361362248 0.0021384162 0.0018450000 0.0048168337 0.0000021212 
16.4469058055 1.7070724694 1.5284120340 45524.3866967893 26.6350897919 0.0019836196 0.0018450000 0.0044802302 0.0000021295 
18.0935427937 1.6512158866 1.5695748521 35398.9784687108 19.4028237719 0.0020788100 0.0018450000 0.0048429411 0.0000018250 
17.0125176475 1.6839394578 1.5730359707 58746.2176057209 36.0359638865 0.0019958628 0.0018450000 0.0048944000 0.0000024811 
17.5975568380 1.6675455795 1.5544463608 75260.4644056625 43.7311955274 0.0018092937 0.0018450000 0.0047827552 0.0000028664 
17.1779733338 1.6759648062 1.5572685914 50445.5288247048 29.7380942762 0.0018786287 0.0018450000 0.0047819148 0.0000027184 
18.2749110026 1.6529600854 1.5263093778 55126.5432980778 29.8365143538 0.0016448788 0.0018450000 0.0046057527 0.0000031970 
18.3066589675 1.6607612547 1.5930365944 51342.6773079331 31.2239953932 0.0019824262 0.0018450000 0.0050853526 0.0000025973 
20.4049801071 1.6297001378 1.6046728225 55455.2434888238 32.5679249773 0.0019044311 0.0018450000 0.0052196120 0.0000028354 
16.2324364592 1.7242940348 1.5676902426 43117.5449461518 28.5361362248 0.0021384162 0.0018450000 0.0048168337 0.0000021212 
16.5638466143 1.7568118016 1.5542160424 39004.9787652611 27.1922066406 0.0022164113 0.0018450000 0.0046825743 0.0000018831 
16.5679669044 1.7373981193 1.5859405066 60503.6439039941 43.4730609935 0.0020970729 0.0018450000 0.0049950985 0.0000029168 
16.9416017184 1.7522439079 1.5941001480 73055.9766216358 55.5081796043 0.0021062043 0.0018450000 0.0050711773 0.0000034627 
17.1192044393 1.7714049825 1.6080360771 54501.2726667726 43.4458246204 0.0023882844 0.0018450000 0.0051718298 0.0000023211 
18.5893638248 1.8061057220 1.6288168957 56529.1445878065 50.2996897926 0.0026431122 0.0018450000 0.0053667873 0.0000021224 
18.7277863980 1.7125880912 1.6467164599 72951.4890552344 55.2347055168 0.0022211822 0.0018450000 0.0055448555 0.0000032520 
22.4350338771 1.6789919229 1.6926267371 89924.7442002211 69.2559549550 0.0022235677 0.0018450000 0.0059759961 0.0000039365 
16.5638466143 1.7568118016 1.5542160424 39004.9787652611 27.1922066406 0.0022164113 0.0018450000 0.0046825743 0.0000018831 
17.9441025713 1.7406656492 1.5076835908 22031.7236202744 13.1709572025 0.0022140258 0.0018450000 0.0042514337 0.0000011987 
17.3223853914 1.6881093708 1.5899061336 25280.0920563098 15.5923433676 0.0023754720 0.0018450000 0.0050008113 0.0000010407 
19.6993467417 1.6174313024 1.5578725226 36112.7634551070 17.7633434052 0.0019594090 0.0018450000 0.0047608050 0.0000019918 
17.0792694918 1.7709788573 1.6074138989 49723.6842102400 39.4542409968 0.0024152112 0.0018450000 0.0051647932 0.0000020789 
18.5893638248 1.8061057220 1.6288168957 56529.1445878065 50.2996897926 0.0026431122 0.0018450000 0.0053667873 0.0000021224 
16.7896486335 1.7394793206 1.5835050587 70333.7924706092 51.1700000860 0.0020150439 0.0018450000 0.0049903796 0.0000034452 
17.6644856969 1.7400951746 1.5764840218 92860.6426777589 68.9588284452 0.0018348298 0.0018450000 0.0049851638 0.0000046475 
17.2657689117 1.6766775445 1.5519195868 54134.2436208267 31.9944060926 0.0018152378 0.0018450000 0.0047566323 0.0000029536 
19.9929098091 1.6249932035 1.5099954081 56339.5233261201 28.2644886405 0.0015152511 0.0018450000 0.0045525519 0.0000033910 
17.0395896668 1.7727289804 1.5845745717 43266.9206313881 33.7960600853 0.0021623362 0.0018450000 0.0049719185 0.0000027404 
20.1680117038 1.8315153332 1.5897055040 35527.2721442216 32.6761081847 0.0022455729 0.0018450000 0.0050106777 0.0000028701 
17.0125176471 1.6839394578 1.5730359707 58746.2176057210 36.0359638865 0.0019958628 0.0018450000 0.0048944000 0.0000024811 
18.1664697009 1.6503428382 1.5664465412 66485.8660928874 37.1559157871 0.0019126261 0.0018450000 0.0048556407 0.0000023514 
20.1340094218 1.6494203664 1.6043810968 74000.5144028985 46.6253009898 0.0018202736 0.0018450000 0.0052529708 0.0000035257 
17.4038987388 1.6953687331 1.5371245225 101391.8530810476 63.1434771811 0.0016755140 0.0018450000 0.0046923933 0.0000042547 
16.6364027313 1.7450480894 1.5266236895 67786.3354696026 44.0712687002 0.0020039654 0.0018450000 0.0044611487 0.0000028523 
20.4983412754 1.7827183422 1.4857246988 64679.2460029546 42.7942525554 0.0020958112 0.0018450000 0.0040652377 0.0000025156 
17.3408857237 1.6875077316 1.5152051049 81931.4668781077 47.7364020608 0.0016267792 0.0018450000 0.0045122252 0.0000034029 
18.9759202986 1.6738505015 1.4647281167 91836.5156092206 49.9657905523 0.0013690809 0.0018450000 0.0042732114 0.0000036343 
17.0824148454 1.7617245359 1.6141260108 52216.3206847688 41.0482365865 0.0023998740 0.0018450000 0.0052292665 0.0000027086 
17.7061821770 1.7967197351 1.5924260591 22990.7702544303 19.0324537198 0.0023831848 0.0018450000 0.0050248339 0.0000014698 
17.4038987388 1.6953687331 1.5371245225 101391.8530810476 63.1434771811 0.0016755140 0.0018450000 0.0046923933 0.0000042547 
20.5295746116 1.6797854294 1.4827176659 140592.3944943563 85.1989889118 0.0013216787 0.0018450000 0.0045261730 0.0000056471 
16.3485597063 1.7375694482 1.5806524278 89151.4234987395 62.6411532438 0.0021875715 0.0018450000 0.0049348992 0.0000032913 
16.5642243021 1.7504313223 1.5915405851 106660.0134376959 77.9645268194 0.0023737384 0.0018450000 0.0050240327 0.0000034601 
17.2657689117 1.6766775445 1.5519195868 54134.2436208267 31.9944060926 0.0018152378 0.0018450000 0.0047566323 0.0000029536 
21.9726290878 1.5856391693 1.5317229530 36625.6536818704 16.6710325170 0.0016290709 0.0018450000 0.0046674989 0.0000027848 
17.7061821770 1.7967197351 1.5924260591 22990.7702544303 19.0324537198 0.0023831848 0.0018450000 0.0050248339 0.0000014698 
21.0456924228 1.8440429469 1.5814301870 40498.7189072077 37.7706302869 0.0023342963 0.0018450000 0.0049292637 0.0000030204 
18.1664697009 1.6503428382 1.5664465412 66485.8660928874 37.1559157871 0.0019126261 0.0018450000 0.0048556407 0.0000023514 
22.6932327861 1.5777877212 1.5527747419 79479.4396857272 36.8485585372 0.0017017910 0.0018450000 0.0048188292 0.0000020170 
17.4038987399 1.6953687331 1.5371245225 101391.8530810476 63.1434771811 0.0016755140 0.0018450000 0.0046923933 0.0000042547 
20.5295746154 1.6797854296 1.4827176659 140592.3944943563 85.1989889118 0.0013216787 0.0018450000 0.0045261730 0.0000056471 
17.2992965605 1.7784433406 1.5633076837 71859.1520378546 55.4150396715 0.0020512280 0.0018450000 0.0047962875 0.0000041344 
19.8783779968 1.8229407645 1.5611456420 74545.7950103382 64.5446016136 0.0021205289 0.0018450000 0.0047666108 0.0000050258 
16.2671702655 1.7211567487 1.5386124905 68621.3694870309 43.0989712067 0.0019632838 0.0018450000 0.0045839117 0.0000033162 
16.5871461473 1.7101549123 1.5160861177 67765.1579952418 39.0634567670 0.0019374037 0.0018450000 0.0043806777 0.0000032517 
18.4620862605 1.6384497012 1.5483911891 65800.8968994561 33.9275042354 0.0018919220 0.0018450000 0.0046930535 0.0000022998 
17.2992965605 1.7784433406 1.5633076837 71859.1520378546 55.4150396715 0.0020512280 0.0018450000 0.0047962875 0.0000041344 
19.9633453154 1.8247735714 1.5700594019 74888.2796070539 66.1588073895 0.0021308809 0.0018450000 0.0048479044 0.0000050516 
16.7896486335 1.7394793206 1.5835050587 70333.7924706092 51.1700000860 0.0020150439 0.0018450000 0.0049903796 0.0000034452 
17.5833466397 1.7468565162 1.6058718099 71190.0039623984 55.2055145257 0.0020409239 0.0018450000 0.0051936136 0.0000035098 
17.7752786227 1.7954393892 1.5870069245 44459.8901921115 36.7486010824 0.0022556117 0.0018450000 0.0049848879 0.0000027203 
17.4446728908 1.7463218684 1.5111184478 71555.5294283487 48.3256954424 0.0016669127 0.0018450000 0.0044477615 0.0000037595 
20.2615075386 1.7440113970 1.4329854692 81225.1338001387 51.9644248703 0.0013004321 0.0018450000 0.0040570090 0.0000042850 
17.3320849961 1.7362928029 1.4933060733 52728.0563370993 31.4164898699 0.0018762583 0.0018450000 0.0041850736 0.0000030583 
20.3046573760 1.6979194496 1.4362234311 43497.0825244499 19.5219775420 0.0017939255 0.0018450000 0.0036808036 0.0000028326 
17.8413590116 1.6537702588 1.5068667870 44406.4699813410 21.6075448035 0.0017959664 0.0018450000 0.0043379142 0.0000020033 
16.7893859283 1.7002291773 1.5352384684 39127.3403542883 23.9658262161 0.0017600294 0.0018450000 0.0046237591 0.0000029457 
18.5413873275 1.6543341185 1.5362931122 24797.8427966312 13.9131049741 0.0016380614 0.0018450000 0.0047050643 0.0000029923 
21.4882950344 1.5964298125 1.5559002382 22386.8707659180 9.9674517834 0.0021343287 0.0018450000 0.0047075453 0.0000017129 
17.1609551274 1.7750992633 1.5833330439 40728.0905267566 32.0295652143 0.0021406200 0.0018450000 0.0049652452 0.0000033531 
20.4864786287 1.8301691450 1.6187795243 38888.9007994645 37.2405754196 0.0023129467 0.0018450000 0.0052789106 0.0000040280 
21.8729837294 1.5891544703 1.4643456061 46245.6597086331 16.3965345981 0.0016236396 0.0018450000 0.0040242487 0.0000013284 
20.4864786287 1.8301691450 1.6187795243 38888.9007994645 37.2405754196 0.0023129467 0.0018450000 0.0052789106 0.0000040280 
21.8729837296 1.5891544703 1.4643456061 46245.6597086331 16.3965345981 0.0016236396 0.0018450000 0.0040242487 0.0000013284 
20.4864786287 1.8301691450 1.6187795243 38888.9007994645 37.2405754196 0.0023129467 0.0018450000 0.0052789106 0.0000040280 
16.9004977891 1.7731611662 1.5829006973 45911.8443318797 34.9811834830 0.0023977239 0.0018450000 0.0049414608 0.0000028436 
17.9906445778 1.7969846161 1.5991586048 49304.0963206754 40.4888621165 0.0027165712 0.0018450000 0.0051003117 0.0000027925 
17.8948846153 1.7964060825 1.5896177928 73419.2041421530 61.1881220490 0.0022563216 0.0018450000 0.0050147811 0.0000045081 
18.5858174163 1.8059910707 1.6061577399 98935.3708302705 86.7984571818 0.0023173180 0.0018450000 0.0051683990 0.0000059058 
16.9931705670 1.7386020897 1.5145265436 70729.2954456819 43.4940170645 0.0020550535 0.0018450000 0.0043377640 0.0000023852 
19.5606775338 1.7338917424 1.4610907444 86649.4927687906 46.6207378869 0.0019261068 0.0018450000 0.0038671907 0.0000015638 
21.3720917331 1.8373763423 1.5551845229 62121.9733542618 53.3400307803 0.0026486887 0.0018450000 0.0046924950 0.0000032321 
19.4132856073 1.7869856609 1.5180766925 78861.1600478371 55.2224076697 0.0023655456 0.0018450000 0.0043472823 0.0000036702 
17.7752786227 1.7954393892 1.5870069245 44459.8901921115 36.7486010824 0.0022556117 0.0018450000 0.0049848879 0.0000027203 
19.6534039584 1.8235659496 1.6372857610 67285.7274448541 62.6873633672 0.0028966403 0.0018450000 0.0054670224 0.0000031970 
23.2469585687 1.8400624160 1.7000943322 74564.5629987315 78.3228001158 0.0034068313 0.0018450000 0.0061079967 0.0000032663 
17.2153600861 1.7299229158 1.6172241703 59957.3120639286 44.5027554915 0.0022233906 0.0018450000 0.0052694118 0.0000030091 
20.7636460035 1.6584522758 1.6440789889 58874.9814187621 40.0841178471 0.0020107416 0.0018450000 0.0055578702 0.0000028976 
20.5468692302 1.8294876070 1.6514364200 52963.2213262759 51.9377026997 0.0026770339 0.0018450000 0.0055820425 0.0000036755 
16.6800937867 1.7287811145 1.5736289755 44755.7621732037 31.2590540085 0.0019549312 0.0018450000 0.0049135517 0.0000034852 
22.5789745602 1.5864978049 1.5153757250 33490.7795373785 15.5448993291 0.0014840767 0.0018450000 0.0046368163 0.0000036293 
16.3744003108 1.7100474507 1.5307073546 55795.2846305531 33.7372551994 0.0018856966 0.0018450000 0.0045311352 0.0000029306 
19.1670190367 1.6390068837 1.4512514717 57211.3162826916 24.6370314493 0.0014900280 0.0018450000 0.0040056816 0.0000025581 
21.4517949870 1.5983373259 1.5776445661 28289.7340100359 13.5064891103 0.0021581590 0.0018450000 0.0049049382 0.0000014669 
21.2760442318 1.6205269758 1.5254319076 43999.0969072577 23.4127998403 0.0014745445 0.0018450000 0.0047412583 0.0000026524 
17.9906445779 1.7969846161 1.5991586048 49304.0963206754 40.4888621165 0.0027165712 0.0018450000 0.0051003117 0.0000027925 
21.7922817845 1.8500194236 1.6116528970 51956.5960273843 49.0268932545 0.0033375845 0.0018450000 0.0052798384 0.0000028626 
17.6607032641 1.7776472715 1.5961600033 51427.7645964017 39.7497436468 0.0027892457 0.0018450000 0.0050745330 0.0000017106 
19.2944045764 1.7945311058 1.6005805527 54763.7658080007 43.9950884660 0.0032064029 0.0018450000 0.0051550236 0.0000008232 
18.4621042548 1.6518362912 1.5510915264 46000.6976342171 25.9600067318 0.0017248388 0.0018450000 0.0047895527 0.0000021200 
18.0128136219 1.7724835006 1.6414216749 36258.8747681249 30.4497832257 0.0025748017 0.0018450000 0.0054781942 0.0000014802 
23.4916687810 1.8516544670 1.6905379259 26490.6698369108 28.8060472389 0.0029193542 0.0018450000 0.0059517237 0.0000007549 
21.6759225076 1.6325068058 1.5728141043 34558.8388709656 20.7173106099 0.0015854750 0.0018450000 0.0050962610 0.0000026080 
19.0991127877 1.8055338288 1.6438241884 35409.1623278495 32.4099690761 0.0025941363 0.0018450000 0.0055039246 0.0000023938 
20.2410147817 1.7964636597 1.6567428941 55967.8972791561 52.4248786839 0.0023352072 0.0018450000 0.0056281336 0.0000034176 
21.3509065076 1.8439976601 1.6535727382 58262.4157815027 57.8970844139 0.0032077840 0.0018450000 0.0056495599 0.0000026004 
18.9119916590 1.8099830202 1.6252920923 65363.7962896945 59.1435322734 0.0024716502 0.0018450000 0.0053361730 0.0000041763 
20.8306674687 1.7902062905 1.6918448744 65524.3433047411 61.8026868932 0.0028772557 0.0018450000 0.0059699932 0.0000035187 
20.6576091507 1.7114496769 1.6218697659 54626.5887246453 42.2164445533 0.0017928720 0.0018450000 0.0054334946 0.0000040058 
21.3509065076 1.8439976601 1.6535727382 58262.4157815027 57.8970844139 0.0032077840 0.0018450000 0.0056495599 0.0000026004 
19.1097211610 1.7901232258 1.6572767444 86621.1435597597 77.8984060263 0.0026519787 0.0018450000 0.0056373840 0.0000042950 
18.0816749544 1.8007503751 1.5926944837 64944.6826848756 54.9439758625 0.0022787486 0.0018450000 0.0050382717 0.0000034807 
18.9789178769 1.8037450702 1.5378726929 64654.8523749429 51.5146203471 0.0019794951 0.0018450000 0.0045724109 0.0000034618 
22.3620117617 1.8631065693 1.6368590268 72390.7300500937 75.0486532064 0.0028350555 0.0018450000 0.0054600527 0.0000041713 
17.2153600861 1.7299229158 1.6172241703 59957.3120639286 44.5027554915 0.0022233906 0.0018450000 0.0052694118 0.0000030091 
21.4787459138 1.6059128305 1.6004586921 53740.6030708461 29.2298066341 0.0019175582 0.0018450000 0.0051740914 0.0000024280 
21.4245475315 1.7285135825 1.5418272207 74763.5848454900 56.2965927150 0.0014569048 0.0018450000 0.0049278454 0.0000047436 
17.3325820876 1.7755504978 1.5478418257 84576.3783743702 63.3174840574 0.0019781606 0.0018450000 0.0046691565 0.0000044567 
19.1662331139 1.7817373369 1.4903704174 98880.6189219772 68.7637867441 0.0017996373 0.0018450000 0.0041896679 0.0000049762 
19.7604350425 1.8248187467 1.6136384061 69705.8082195883 62.2541265633 0.0030649654 0.0018450000 0.0052659691 0.0000030160 
21.4245475315 1.7285135825 1.5418272207 74763.5848454900 56.2965927150 0.0014569048 0.0018450000 0.0049278454 0.0000047436 
19.7474925754 1.7315049093 1.6706563972 83858.0336783543 68.9488878783 0.0023333388 0.0018450000 0.0057635773 0.0000048105 
19.9018244671 1.7942962892 1.6632277291 77387.0807409530 69.2278335758 0.0032065029 0.0018450000 0.0057424356 0.0000035555 
16.5758184852 1.7328574432 1.5960860633 61835.8968991606 44.1577912843 0.0022332385 0.0018450000 0.0050749177 0.0000037083 
17.7265636372 1.6572183285 1.5625141828 49443.2735688610 27.2874839132 0.0020238684 0.0018450000 0.0047936845 0.0000034149 
22.3051776199 1.6884451001 1.4953501082 64849.4861812503 42.8003468181 0.0012894087 0.0018450000 0.0047028589 0.0000045089 
19.9018244671 1.7942962892 1.6632277290 77387.0807409530 69.2278335758 0.0032065029 0.0018450000 0.0057424356 0.0000035555 
22.3051776199 1.6884451001 1.4953501082 64849.4861812502 42.8003468181 0.0012894087 0.0018450000 0.0047028589 0.0000045089 
17.4342001353 1.7494605392 1.4956176402 50775.1142450074 32.6198760916 0.0017450006 0.0018450000 0.0042574298 0.0000031332 
20.5250043420 1.6876557355 1.3953615339 34233.6545283339 14.4553701982 0.0014508315 0.0018450000 0.0035043560 0.0000022945 
19.8906707425 1.8189220276 1.5696945177 57537.3290809449 47.4304265038 0.0028534999 0.0018450000 0.0048387471 0.0000025491 
22.3051776199 1.6884451001 1.4953501082 64849.4861812502 42.8003468181 0.0012894087 0.0018450000 0.0047028589 0.0000045089 
19.8906707425 1.8189220276 1.5696945177 57537.3290809449 47.4304265038 0.0028534999 0.0018450000 0.0048387471 0.0000025491 
17.2153600861 1.7299229158 1.6172241703 59957.3120639286 44.5027554915 0.0022233906 0.0018450000 0.0052694118 0.0000030091 
21.6294992131 1.6693808056 1.6804661604 59205.2130933565 43.3045901196 0.0022493051 0.0018450000 0.0058541536 0.0000025812 
17.9993390330 1.6914924454 1.4725225117 53892.4320890008 26.4019987406 0.0018239982 0.0018450000 0.0040064627 0.0000022308 
21.1178324614 1.7249643030 1.6977313968 92886.0848746281 75.8688122328 0.0029940837 0.0018450000 0.0060391223 0.0000040871 
18.6790216042 1.7101843638 1.6330938420 45867.2436286950 32.0272296438 0.0028731238 0.0018450000 0.0054223082 0.0000017770 
21.8348105864 1.6223762117 1.6360560134 68238.2587412204 41.7530084534 0.0020056340 0.0018450000 0.0054861420 0.0000033758 
19.8906707425 1.8189220276 1.5696945178 57537.3290809449 47.4304265038 0.0028534999 0.0018450000 0.0048387471 0.0000025491 
18.1983713358 1.7614746665 1.5740639102 64850.2825650431 45.8517478706 0.0028877870 0.0018450000 0.0048832113 0.0000027318 
20.9407786626 1.7732076501 1.5493618249 67296.7678156003 46.5262440602 0.0032199853 0.0018450000 0.0046901111 0.0000025931 
18.3880617598 1.7097614925 1.5076486649 38751.9128415392 20.8263520965 0.0023044524 0.0018450000 0.0042481329 0.0000018556 
23.5801895489 1.7894172733 1.4541663416 64879.8977615804 41.8400969545 0.0019680667 0.0018450000 0.0037982805 0.0000034532 
18.6790216042 1.7101843638 1.6330938420 45867.2436286950 32.0272296438 0.0028731238 0.0018450000 0.0054223082 0.0000017770 
22.2192136865 1.5817334040 1.5430207812 48541.7781284306 20.2756213506 0.0019955401 0.0018450000 0.0046152660 0.0000023722 
19.8906707425 1.8189220276 1.5696945178 57537.3290809449 47.4304265038 0.0028534999 0.0018450000 0.0048387471 0.0000025491 
16.4357852852 1.6999611653 1.5352748890 38303.6432506931 22.4857714370 0.0019475381 0.0018450000 0.0045530161 0.0000021165 
21.6577000384 1.5922283765 1.4897886696 25030.3235935180 10.8027832202 0.0014774137 0.0018450000 0.0043879185 0.0000018089 
19.3927664297 1.6208875556 1.5366340074 42826.6740722541 20.0545297088 0.0019279554 0.0018450000 0.0045720777 0.0000022319 
17.5022649099 1.7749854119 1.5620918548 52633.7774113813 38.3051275721 0.0025449851 0.0018450000 0.0047498573 0.0000024434 
19.8906707425 1.8189220276 1.5696945178 57537.3290809449 47.4304265038 0.0028534999 0.0018450000 0.0048387471 0.0000025491 
20.0000676085 1.8174681297 1.6553272967 43025.9781914123 40.3690296455 0.0030607429 0.0018450000 0.0056483861 0.0000025718 
23.0309753037 1.5810267274 1.6019164035 33576.5408436551 16.5160431391 0.0021141384 0.0018450000 0.0051399573 0.0000022626 
22.4445903344 1.6162349519 1.5816010472 17974.2306032373 8.7319791005 0.0026867597 0.0018450000 0.0049298026 0.0000005252 
19.7670275920 1.7460968312 1.5140935552 35113.9041878666 21.1091688930 0.0026295841 0.0018450000 0.0043068554 0.0000007572 
19.3208053011 1.8090876806 1.5781416325 39575.2915501727 32.0805026660 0.0029291510 0.0018450000 0.0049202740 0.0000015375 
19.7643543919 1.6326938488 1.5434067528 33015.6345785230 15.5138990182 0.0022678619 0.0018450000 0.0045778976 0.0000013407 
17.3480993539 1.7434890377 1.5129063428 58446.7047916894 36.0529893349 0.0021222645 0.0018450000 0.0043134815 0.0000026137 
19.4550807114 1.7673834358 1.4726128808 78682.9418859155 49.7134944521 0.0018400169 0.0018450000 0.0040053210 0.0000036579 
18.0105960808 1.7741662064 1.5416140471 53577.7289016703 37.4867055438 0.0024829232 0.0018450000 0.0045596201 0.0000023073 
19.7231222327 1.8040998411 1.5401465172 63858.7760632440 48.4731088067 0.0025904539 0.0018450000 0.0045504814 0.0000027906 
20.3106551025 1.7674575793 1.5409495982 54399.3544898912 36.5152067678 0.0030174011 0.0018450000 0.0045871432 0.0000016078 
16.4357852852 1.6999611653 1.5352748890 38303.6432506931 22.4857714370 0.0019475381 0.0018450000 0.0045530161 0.0000021165 
20.7740384205 1.6257520016 1.4973720728 30255.7876310940 15.4710537715 0.0014126066 0.0018450000 0.0045359526 0.0000023709 
16.4427994629 1.7400853124 1.5899257953 50552.6348148669 36.0325067783 0.0023037485 0.0018450000 0.0050071542 0.0000020749 
17.5848906803 1.7382514169 1.6308965871 56452.9958015308 43.6355841192 0.0023033965 0.0018450000 0.0053866648 0.0000021845 
21.0567600423 1.7843705471 1.5852395111 69527.6432934868 52.6536172424 0.0035519102 0.0018450000 0.0050596194 0.0000014850 
18.6790216042 1.7101843638 1.6330938420 45867.2436286950 32.0272296438 0.0028731238 0.0018450000 0.0054223082 0.0000017770 
18.1481069825 1.7274076035 1.6127226523 52585.6677796371 36.7047301495 0.0029091884 0.0018450000 0.0052359516 0.0000012197 
20.2223261946 1.7008647526 1.6471672261 52089.6372186205 36.3137424523 0.0031223210 0.0018450000 0.0055741174 0.0000006759 
21.5508196908 1.6035660486 1.5429082269 29858.9631822807 15.1582636138 0.0015831127 0.0018450000 0.0048064852 0.0000019359 
21.0567600423 1.7843705471 1.5852395111 69527.6432934868 52.6536172424 0.0035519102 0.0018450000 0.0050596194 0.0000014850 
21.5508196908 1.6035660486 1.5429082269 29858.9631822807 15.1582636138 0.0015831127 0.0018450000 0.0048064852 0.0000019359 
21.7801126802 1.6609738808 1.6673370554 62170.7258856666 44.3223498515 0.0020868502 0.0018450000 0.0057591011 0.0000031351 
20.0373674811 1.7420850962 1.6507754840 80350.3719726068 61.9388896258 0.0033348167 0.0018450000 0.0056405177 0.0000024361 
21.7526196102 1.7076670894 1.7027302080 60004.7491245962 47.5621403495 0.0029910804 0.0018450000 0.0060766223 0.0000019189 
20.9771982364 1.7837448248 1.6145868451 55933.6854371598 44.4250797036 0.0036777921 0.0018450000 0.0053457247 0.0000006794 
19.6977992983 1.7751596445 1.5568239340 56471.2367232556 39.9304649473 0.0030482466 0.0018450000 0.0047358446 0.0000013998 
21.7526196102 1.7076670894 1.7027302080 60004.7491245962 47.5621403495 0.0029910804 0.0018450000 0.0060766223 0.0000019189 
19.6977992983 1.7751596445 1.5568239340 56471.2367232556 39.9304649473 0.0030482466 0.0018450000 0.0047358446 0.0000013998 
21.7526196102 1.7076670894 1.7027302080 60004.7491245962 47.5621403495 0.0029910804 0.0018450000 0.0060766223 0.0000019189 
19.4478467675 1.7588353841 1.6540493013 76263.7444175173 61.6793399352 0.0032133859 0.0018450000 0.0056518843 0.0000015984 
20.2491956748 1.7673315213 1.6641209569 91461.9948119285 76.5053950809 0.0033835169 0.0018450000 0.0057666723 0.0000015091 
20.3121240922 1.7939217384 1.5651811986 68629.8370387845 51.7913090638 0.0031843514 0.0018450000 0.0048276750 0.0000013284 
17.4488891494 1.7261817000 1.6268003111 77779.3613668709 57.8748614538 0.0023002634 0.0018450000 0.0053513526 0.0000028274 
22.2113077757 1.6839881668 1.6011909212 88702.1993317264 64.5997523289 0.0016114991 0.0018450000 0.0053541665 0.0000039015 
22.6398649428 1.6775127484 1.7058067091 68743.0194964806 52.9420530496 0.0024400690 0.0018450000 0.0060788734 0.0000027781 
19.0762377544 1.6758451068 1.6321033072 58100.8221493332 39.5591074239 0.0021017077 0.0018450000 0.0054254598 0.0000029799 
20.2066904979 1.6939091798 1.6628980918 78570.7013044407 55.9722725618 0.0029310216 0.0018450000 0.0057061972 0.0000027120 
22.6983459780 1.6743533612 1.6761520373 89629.5540558956 62.1406167831 0.0032448341 0.0018450000 0.0058659635 0.0000029758 
19.2184362835 1.7444621483 1.5766446375 74635.2914332568 50.3452291249 0.0031162552 0.0018450000 0.0049288247 0.0000021975 
17.9950436586 1.6647198623 1.5960701781 60741.9067413906 36.7109283483 0.0021340829 0.0018450000 0.0050825032 0.0000024440 
23.5764709903 1.5759554673 1.5379298635 50937.6741257825 24.0969477095 0.0015337160 0.0018450000 0.0048034959 0.0000024479 
23.5334319419 1.6779255146 1.5216870448 34413.4025205948 23.3395815825 0.0013171731 0.0018450000 0.0049144105 0.0000019251 
20.1368543700 1.6369726830 1.6136992131 41132.7490950495 24.8121340859 0.0019764465 0.0018450000 0.0052785215 0.0000019913 
23.5162198924 1.6480836846 1.6748536193 74970.9091471671 48.9155258359 0.0031153074 0.0018450000 0.0058368310 0.0000026413 
19.5421714452 1.6943692738 1.5744297361 54113.1885610369 31.8301017989 0.0029349177 0.0018450000 0.0048880392 0.0000017292 
20.4112925649 1.7101584977 1.6153195910 79072.2486563764 52.6760233367 0.0033016351 0.0018450000 0.0053089925 0.0000024144 
16.7072771310 1.7405576933 1.5389641054 46874.6244079427 30.0768305869 0.0022373054 0.0018450000 0.0045395475 0.0000016736 
20.5685765109 1.7730904236 1.4595217475 32826.4820383305 20.6574829625 0.0017983044 0.0018450000 0.0038909057 0.0000011897 
18.7191996145 1.6579382166 1.5415590758 29894.2351993597 17.2766559863 0.0016252458 0.0018450000 0.0047596081 0.0000016042 
22.4771367711 1.6888835287 1.5643156104 45165.7139500285 32.3011991991 0.0014680944 0.0018450000 0.0051291888 0.0000022393 
21.5228416460 1.6574996001 1.5307179734 45940.3568445978 28.4250513887 0.0014153366 0.0018450000 0.0048629164 0.0000026725 
17.7355177571 1.6742080487 1.5608595234 51455.0641870212 28.5182302945 0.0023373770 0.0018450000 0.0047388251 0.0000023103 
21.2638467792 1.6601457614 1.5382465898 54599.7393055175 26.6267458422 0.0027720183 0.0018450000 0.0045436433 0.0000023458 
17.9626633120 1.6610553159 1.4890699656 35861.6528027916 16.8439712180 0.0017980313 0.0018450000 0.0041679003 0.0000013019 
19.0762377568 1.6758451068 1.6321033072 58100.8221493332 39.5591074239 0.0021017077 0.0018450000 0.0054254598 0.0000029799 
18.3200506629 1.6999662302 1.5834026364 52886.3042294211 32.4316496674 0.0027589509 0.0018450000 0.0049554611 0.0000017323 
21.7867845746 1.7058272547 1.5807320852 56359.2779218327 34.4349488067 0.0034307580 0.0018450000 0.0050017334 0.0000012623 
17.2978538078 1.7332422417 1.5573224721 36331.7028048052 23.2353808911 0.0025588747 0.0018450000 0.0047035664 0.0000014881 
19.5539244594 1.7750015807 1.5356100977 24126.6008365125 16.4976071625 0.0027712705 0.0018450000 0.0045140980 0.0000010102 
23.5269843495 1.6859905210 1.4876837420 30265.1396590514 13.8577112023 0.0027741166 0.0018450000 0.0040718524 0.0000003555 
19.0762377568 1.6758451068 1.6321033072 58100.8221493332 39.5591074239 0.0021017077 0.0018450000 0.0054254598 0.0000029799 
23.5269845690 1.6859905203 1.4876837420 30265.1396590514 13.8577112023 0.0027741166 0.0018450000 0.0040718524 0.0000003555 
21.4341998774 1.6461369476 1.4192534355 21569.0285814393 10.7509747778 0.0011824098 0.0018450000 0.0041236264 0.0000017104 
18.6438836297 1.6866532223 1.5455748917 40704.8267246447 26.0285661598 0.0015953055 0.0018450000 0.0048236258 0.0000024583 
19.3736023410 1.6939312179 1.6190302750 60535.1527480701 39.3032907897 0.0029592336 0.0018450000 0.0053024428 0.0000021034 
19.1933682798 1.7307028432 1.5724358249 64466.3131496338 41.5882635025 0.0030499927 0.0018450000 0.0048835950 0.0000024093 
23.0647417153 1.7424733449 1.5694169447 81752.3521247708 53.7440672606 0.0037623661 0.0018450000 0.0049455884 0.0000028118 
18.7191996715 1.6579382210 1.5415590759 29894.2351993598 17.2766559863 0.0016252458 0.0018450000 0.0047596081 0.0000016042 
18.8512442869 1.6566944342 1.5701066515 55453.8585020101 33.2460486359 0.0017429122 0.0018450000 0.0049620534 0.0000025717 
17.2978538078 1.7332422417 1.5573224721 36331.7028048052 23.2353808911 0.0025588747 0.0018450000 0.0047035664 0.0000014881 
20.1643024824 1.7724266685 1.5403395884 26770.6249562027 18.2300470187 0.0029668559 0.0018450000 0.0045743229 0.0000009464 
20.1487630376 1.7418310857 1.5649228462 60641.8820101928 39.5861299536 0.0032131851 0.0018450000 0.0048318976 0.0000021926 
18.5543113308 1.6580863443 1.5960993758 77313.9950749458 47.1751720951 0.0019701067 0.0018450000 0.0051202126 0.0000033489 
20.1336356394 1.6509004372 1.6306350777 69385.7438900072 42.1677251302 0.0025927778 0.0018450000 0.0053872541 0.0000032918 
16.7072771312 1.7405576933 1.5389641053 46874.6244079427 30.0768305869 0.0022373054 0.0018450000 0.0045395475 0.0000016736 
19.9511693465 1.7842753620 1.4911341876 35619.0646669104 24.0313833153 0.0020595692 0.0018450000 0.0041156942 0.0000008645 
18.8726633509 1.6567857074 1.5668353298 52744.1579376909 31.5375620011 0.0017232059 0.0018450000 0.0049414474 0.0000024720 
22.1089954868 1.6120769562 1.6299172422 66226.6542610064 38.9482979492 0.0019967861 0.0018450000 0.0054310740 0.0000034036 
16.7072771310 1.7405576933 1.5389641053 46874.6244079427 30.0768305869 0.0022373054 0.0018450000 0.0045395475 0.0000016736 
22.2917419442 1.7975609742 1.4914341828 37198.6094814108 25.6410969058 0.0023575650 0.0018450000 0.0040937842 0.0000008086 
19.4607540477 1.6849296907 1.5903862526 74864.3710176235 44.6158681471 0.0028955859 0.0018450000 0.0050333643 0.0000023050 
23.3833820356 1.6794858855 1.5934530962 91944.1431641129 53.9095191407 0.0035457262 0.0018450000 0.0051382336 0.0000022284 
18.6438836047 1.6866532224 1.5455748917 40704.8267246447 26.0285661598 0.0015953055 0.0018450000 0.0048236258 0.0000024583 
19.0175058775 1.6687081172 1.5113375764 50460.2241256385 29.3492629464 0.0014793734 0.0018450000 0.0045978762 0.0000026272 
17.4715923600 1.6921776440 1.5967423181 57176.8432072596 35.9852815086 0.0024659468 0.0018450000 0.0050675872 0.0000022780 
19.3736023410 1.6939312179 1.6190302750 60535.1527480701 39.3032907897 0.0029592336 0.0018450000 0.0053024428 0.0000021034 
16.5476589642 1.7253481387 1.5368762019 22268.2115108778 13.6834161253 0.0021735495 0.0018450000 0.0045242006 0.0000011280 
18.1505177958 1.7482452287 1.5389392197 34647.6700774074 22.1793678690 0.0026005878 0.0018450000 0.0045360671 0.0000014672 
17.8373005468 1.6642245843 1.5816451181 35626.4218749416 20.4811141960 0.0022318012 0.0018450000 0.0049365749 0.0000021831 
21.2411898324 1.6081237047 1.6028991337 30002.3206084411 15.6832560005 0.0022290492 0.0018450000 0.0051350886 0.0000024379 
16.7072771312 1.7405576933 1.5389641054 46874.6244079427 30.0768305869 0.0022373054 0.0018450000 0.0045395475 0.0000016736 
18.1336428696 1.7677983955 1.5175561623 52498.7256744432 34.8746887824 0.0022400575 0.0018450000 0.0043410338 0.0000014188 
21.8484809846 1.7428289994 1.5259955880 46513.7791381589 28.0678276721 0.0031317020 0.0018450000 0.0044594597 0.0000009827 
21.3734642117 1.8099832688 1.5273628827 33787.0276562376 25.3980024884 0.0027073604 0.0018450000 0.0044325143 0.0000005995 
22.8349430259 1.7941626279 1.4975941821 28326.2026135077 19.2683501269 0.0026230037 0.0018450000 0.0041541890 0.0000005399 
20.9855246586 1.7497592649 1.5316382507 13718.4307240326 8.5640969302 0.0030544239 0.0018450000 0.0045015385 0.0000004681 
20.3430863636 1.8112651181 1.5264237172 16567.3732055394 12.6940562259 0.0023818266 0.0018450000 0.0044148230 0.0000007695 
21.7791552292 1.8121386916 1.5181150430 17076.3386743548 12.7926926345 0.0025817553 0.0018450000 0.0043401461 0.0000003179 
18.6919353645 1.7641565103 1.5320058266 28790.5596097232 19.0504761242 0.0025943103 0.0018450000 0.0044707601 0.0000010841 
18.1505177958 1.7482452287 1.5389392197 34647.6700774074 22.1793678690 0.0026005878 0.0018450000 0.0045360671 0.0000014672 
23.6605453729 1.5975792724 1.5239987880 10081.2834092347 3.9061557245 0.0024234852 0.0018450000 0.0043936902 0.0000009963 
20.3430863635 1.8112651181 1.5264237172 16567.3732055394 12.6940562259 0.0023818266 0.0018450000 0.0044148230 0.0000007695 
23.6605453729 1.5975792724 1.5239987880 10081.2834092347 3.9061557245 0.0024234852 0.0018450000 0.0043936902 0.0000009963 
16.5476589639 1.7253481387 1.5368762019 22268.2115108778 13.6834161253 0.0021735495 0.0018450000 0.0045242006 0.0000011280 
17.3015730785 1.6790108762 1.5382248224 25039.6531093480 14.6702052242 0.0017316890 0.0018450000 0.0046614010 0.0000014844 
19.3420943610 1.6872488339 1.5305965364 25815.0785807990 13.4896574261 0.0025889382 0.0018450000 0.0044578086 0.0000010596 
21.9389321694 1.6435931671 1.5322760643 30438.9312684289 13.8874580262 0.0026924941 0.0018450000 0.0044793014 0.0000012047 
16.7117062425 1.7091711561 1.5055451500 33502.6802050125 19.5898409201 0.0017301467 0.0018450000 0.0043536011 0.0000015976 
16.8502539831 1.7516617578 1.5270441819 46508.3862381215 30.5212562040 0.0020837500 0.0018450000 0.0044454137 0.0000013100 
16.8397612838 1.7547087240 1.5257751924 64721.9376525649 43.8288064438 0.0019138824 0.0018450000 0.0044712754 0.0000014668 
19.2197494834 1.6543685845 1.5448607030 42821.7610494714 24.9832443285 0.0016005830 0.0018450000 0.0048117494 0.0000021371 
23.5479536723 1.6395210286 1.4785519635 47969.8846291551 27.5742256129 0.0012317854 0.0018450000 0.0046315741 0.0000020141 
17.9968159032 1.6797881714 1.5197954000 43175.0533742972 25.4432882407 0.0015724166 0.0018450000 0.0045913706 0.0000017816 
22.2335613987 1.6805901817 1.4863575817 49870.7863268087 31.8097868341 0.0012701462 0.0018450000 0.0046379150 0.0000020104 
18.1083473780 1.7130302839 1.5023771276 68597.2343339138 43.5917814827 0.0015031810 0.0018450000 0.0044849636 0.0000021130 
19.1529512312 1.7181754331 1.4802945917 90376.0249461967 58.0525696120 0.0013889269 0.0018450000 0.0043967448 0.0000024273 
16.5243205312 1.7253219294 1.5266593286 51256.6803192952 31.1649977322 0.0020579377 0.0018450000 0.0044472691 0.0000016280 
18.3925869413 1.7353901108 1.5193416623 51949.6273155385 30.8426031812 0.0024518334 0.0018450000 0.0043519461 0.0000014368 
18.8254246267 1.7713652426 1.4888225618 61679.6733045620 40.4642415993 0.0019104428 0.0018450000 0.0041276424 0.0000012977 
19.3421327578 1.7791587890 1.4962514801 68728.2289518422 46.0125790305 0.0020738196 0.0018450000 0.0041625300 0.0000014596 
17.9968159032 1.6797881714 1.5197954000 43175.0533742972 25.4432882407 0.0015724166 0.0018450000 0.0045913706 0.0000017816 
19.2197494834 1.6543685845 1.5448607031 42821.7610494714 24.9832443285 0.0016005830 0.0018450000 0.0048117494 0.0000021371 
19.2197494835 1.6543685845 1.5448607031 42821.7610494714 24.9832443285 0.0016005830 0.0018450000 0.0048117494 0.0000021371 
22.9056904896 1.5816097042 1.5112509988 31019.4260602311 14.0804546379 0.0014718236 0.0018450000 0.0046043061 0.0000022362 
18.4495707152 1.6555781518 1.5183926201 39445.0539583146 21.5175425894 0.0015823383 0.0018450000 0.0045710484 0.0000020438 
18.8832960539 1.6677591496 1.5441915813 64615.6330091044 39.0905008293 0.0015964359 0.0018450000 0.0048089593 0.0000022839 
21.5948375532 1.6412816628 1.5614393521 80172.1094111503 48.8408307839 0.0015295805 0.0018450000 0.0050366385 0.0000026270 
23.5535522193 1.6378360167 1.5110790830 56635.0234784966 33.7305073614 0.0013074610 0.0018450000 0.0048250966 0.0000023968 
21.6898201365 1.6477667160 1.5371934415 71893.4195182415 43.6222743776 0.0014368408 0.0018450000 0.0049004280 0.0000027455 
18.4826282219 1.6828828507 1.4873290732 31584.8875242248 18.1373092720 0.0014425811 0.0018450000 0.0044006759 0.0000019475 
22.0279346662 1.5885036429 1.4497304549 7291.2765807621 2.7855485161 0.0013990814 0.0018450000 0.0040826947 0.0000016078 
22.2591099249 1.6689294705 1.5126862780 69167.8764034247 44.1085041395 0.0013339204 0.0018450000 0.0047981170 0.0000024922 
18.4555826891 1.6880149000 1.5471237710 81181.5883992017 51.9427005315 0.0016144344 0.0018450000 0.0048239930 0.0000025209 
17.2281939635 1.7040674098 1.5568935890 93454.8708595543 61.0487971165 0.0017679212 0.0018450000 0.0048234411 0.0000025829 
17.8682663163 1.7088317364 1.5364763142 74547.7728959819 49.0215426108 0.0016174867 0.0018450000 0.0047178668 0.0000021072 
17.1738808939 1.7350638423 1.5331137129 75874.9495848521 51.7211767274 0.0017078097 0.0018450000 0.0046265862 0.0000017880 
17.1738808939 1.7350638423 1.5331137129 75874.9495848521 51.7211767274 0.0017078097 0.0018450000 0.0046265862 0.0000017880 
17.9066431566 1.7797949915 1.5221502954 78529.3029625924 57.1204449606 0.0018884557 0.0018450000 0.0044440250 0.0000011496 
19.4129962004 1.6782867886 1.5841691079 81816.7855317811 54.4635008969 0.0017052565 0.0018450000 0.0051169558 0.0000023543 
21.1674210851 1.6585051601 1.6230406499 88426.5611307147 59.8993606040 0.0018062942 0.0018450000 0.0054329519 0.0000024749 
18.4877381413 1.7087492735 1.5590202390 123190.2686091473 84.8641406785 0.0016497239 0.0018450000 0.0049122525 0.0000024170 
18.5428280348 1.7127590552 1.5659423019 163374.5223889853 114.8045888535 0.0016742944 0.0018450000 0.0049625041 0.0000025569
[truncated: 2,558,978 more chars]
