# Supplementary material for: Physiologically Realistic and Validated Mathematical Liver Model Revels Hepatobiliary Transfer Rates for Gd-EOB-DTPA Using Human DCE-MRI Data
Source: PLoS One. 2014 Apr 18;9(4):e95700. doi: 10.1371/journal.pone.0095700 (PMC3991717; doi:10.1371/journal.pone.0095700)
Supplement: File S1 — Scripts and models. This file contains all relevant model definitions and scripts used in this work. (TGZ) [file pone.0095700.s001.tgz › Supplementary/Plots/plotElim.m]

function plotElim(dataIn, adhoc, expData)
% Calculate the values for and plots the elimination fractions (Table 5).
% inputs
% 1) Results form the PL-analysis
% 2) Adhoc constraint results
% 3) Experimental data

expData.time = [expData.time (expData.time(end)+1):1:(expData.time(end)+1.47*60*60)];
load rateInject_sec
nParam = size(dataIn,2);
% Extract the edges of the PLH anlaysis and every third element.
nStep = 1;
for i = 1 : nParam
    pVect(nStep,1:nParam) = dataIn{i}.pVect(1,:);
    pVect(nStep+1,1:nParam) = dataIn{i}.pVect(end,:);
    
    
    if i > 1
        pVect(nStep,1) = dataIn{1}.pVal(dataIn{1}.pStartLoc);
        pVect(nStep+1,1) = dataIn{1}.pVal(dataIn{1}.pStartLoc);
    end
    nStep = nStep + 2;
    
    tVect = 2:3:size(dataIn{i}.pVect,1)-1;
    for j =  1 : numel(tVect)
        pVect(nStep, 1:nParam) = dataIn{i}.pVect(tVect(j),:);
        if i > 1
            pVect(nStep,1) = dataIn{1}.pVal(dataIn{1}.pStartLoc);
        end
        nStep = nStep + 1;
    end
end

pVect(nStep,1:nParam) = dataIn{1}.pVect(dataIn{1}.pStartLoc,:);

modelName = 'model_R_5_6_NO_Km_s_MRI';
icOrig = SBinitialconditions(modelName);
% Simulation options
simOptions = [];
simOptions.maxnumstep = 1e8;
simOptions.reltol = 1e-10;
simOptions.abstol = 1e-10;
simOptions.minstep = 0;
simOptions.maxstep = inf;
nTime = numel(expData.time);

%% Simulate for all solutions
for i = 1 : size(adhoc.param,1)
    
    simData = feval(char(modelName), expData.time, icOrig, adhoc.param(i,:), simOptions);
    
    nBile = simData.statevalues(end,6);
    nUrine = simData.statevalues(end,7);
    
    fBile(i) = nBile / injection.dose(1) * 100;
    fUrine(i) = nUrine / injection.dose(1) * 100;

end

%% Select the ones who pass the ad hoc constraint
adhocPass = find(adhoc.okLoc(:,1));

adhocBile = fBile(adhocPass);
adhocUrine = fUrine(adhocPass);

%% Simulate the PL results

for j =  1 : nStep
    
    simData = feval(char(modelName), expData.time, icOrig, pVect(j,2:end), simOptions);
    
    nBile = simData.statevalues(end,6);
    nUrine = simData.statevalues(end,7);
    
    PLBile(j) = nBile / injection.dose(1) * 100;
    PLUrine(j) = nUrine / injection.dose(1) * 100;
    
end


figure()
subplot(1,3,1)
hold on
errorbar(1, mean(fBile), (mean(fBile)-min(fBile)), (max(fBile)-mean(fBile)), 'b')
errorbar(2, mean(fUrine), (mean(fUrine)-min(fUrine)), (max(fUrine)-mean(fUrine)), 'r')
ylim([0 100])
hold off

subplot(1,3,2)
hold on
hold on
errorbar(1, mean(adhocBile), (mean(adhocBile)-min(adhocBile)), (max(adhocBile)-mean(adhocBile)), 'b')
errorbar(2, mean(adhocUrine), (mean(adhocUrine)-min(adhocUrine)), (max(adhocUrine)-mean(adhocUrine)), 'r')
ylim([0 100])
hold off

subplot(1,3,3)
hold on
errorbar(1, mean(PLBile), (mean(PLBile)-min(PLBile)), (max(PLBile)-mean(PLBile)), 'b')
errorbar(2, mean(PLUrine), (mean(PLUrine)-min(PLUrine)), (max(PLUrine)-mean(PLUrine)), 'r')
plot(1, PLBile(end), 'bd')
plot(2, PLUrine(end), 'bd')
ylim([0 100])
hold off

disp('Eliminations')
disp('==========================================================')
disp('          chi2                adhoc               PL')
disp('----------------------------------------------------------')
disp(['Bile     [' num2str(min(fBile)) '; ' num2str(max(fBile)) ']     ['...
    num2str(min(adhocBile)) '; ' num2str(max(adhocBile)) ']     ['...
    num2str(min(PLBile)) '; ' num2str(max(PLBile)) ']'])
disp(['Urine    [' num2str(min(fUrine)) '; ' num2str(max(fUrine)) ']     ['...
    num2str(min(adhocUrine)) '; ' num2str(max(adhocUrine)) ']     ['...
    num2str(min(PLUrine)) '; ' num2str(max(PLUrine)) ']'])
