# Supplementary material for: Physiologically Realistic and Validated Mathematical Liver Model Revels Hepatobiliary Transfer Rates for Gd-EOB-DTPA Using Human DCE-MRI Data
Source: PLoS One. 2014 Apr 18;9(4):e95700. doi: 10.1371/journal.pone.0095700 (PMC3991717; doi:10.1371/journal.pone.0095700)
Supplement: File S1 — Scripts and models. This file contains all relevant model definitions and scripts used in this work. (TGZ) [file pone.0095700.s001.tgz › Supplementary/Plots/plotFlow.m]

function plotFlow(dataIn,expData)
% Plots intereseting CA flows (Fig. 6).
% inputs:
% 1) Results from the PL-analysis
% 2) Experimental data


expData.time = [expData.time (expData.time(end)+1):1:(expData.time(end)+1.47*60*60)];
nParam = size(dataIn,2);

nStep = 1;
for i = 1 : nParam
    pVect(nStep,1:nParam) = dataIn{i}.pVect(1,:);
    pVect(nStep+1,1:nParam) = dataIn{i}.pVect(end,:);
    
    
    if i > 1
        pVect(nStep,1) = dataIn{1}.pVal(dataIn{1}.pStartLoc);
        pVect(nStep+1,1) = dataIn{1}.pVal(dataIn{1}.pStartLoc);
    end
    nStep = nStep + 2;
    
    tVect = 2:3:size(dataIn{i}.pVect,1)-1;
    for j =  1 : numel(tVect)
        pVect(nStep, 1:nParam) = dataIn{i}.pVect(tVect(j),:);
        if i > 1
            pVect(nStep,1) = dataIn{1}.pVal(dataIn{1}.pStartLoc);
        end
        nStep = nStep + 1;
    end
end
pVect(nStep,1:nParam) = dataIn{1}.pVect(dataIn{1}.pStartLoc,:);

modelName = 'model_R_5_6_NO_Km_s_MRI';
icOrig = SBinitialconditions(modelName);
% Simulation options
simOptions = [];
simOptions.maxnumstep = 1e8;
simOptions.reltol = 1e-10;
simOptions.abstol = 1e-10;
simOptions.minstep = 0;
simOptions.maxstep = inf;
nTime = numel(expData.time);


%% Simulate the PL results

for i =  1 : nStep
    
    simData = feval(char(modelName), expData.time, icOrig, pVect(i,2:end), simOptions);
    
    plotData.v1(i,1:nTime) = simData.reactionvalues(:,1); % mol/s,   Hep -> Bile
    plotData.v2(i,1:nTime) = simData.reactionvalues(:,2); % mol/l/s, Hep -> Plasma 
    plotData.v3(i,1:nTime) = simData.reactionvalues(:,3); % mol/l/s, Plasma -> Hep
    plotData.v4(i,1:nTime) = simData.reactionvalues(:,4); % mol/s,   Plasma -> Urine
    
    plotData.v2_norm(i,1:nTime) = simData.reactionvalues(:,2).*simData.variablevalues(1,7).*simData.variablevalues(1,3); % mol/s
    plotData.v3_norm(i,1:nTime) = simData.reactionvalues(:,3).*simData.variablevalues(1,8).*(1-0.41); % mol/s
    plotData.v3v2(i,1:nTime) = plotData.v3_norm(i,1:nTime) - plotData.v2_norm(i,1:nTime); % mol/s
    
end

maxV1 = max(plotData.v1);
minV1 = min(plotData.v1);
maxV3V2 = max(plotData.v3v2);
minV3V2 = min(plotData.v3v2);
maxV4 = max(plotData.v4);
minV4 = min(plotData.v4);


%% Plot the flows
figure()

% v1
subplot(3,1,1)
hold on
plot(expData.time./60, plotData.v1(end,:), 'b-', 'LineWidth', 2)
plot(expData.time./60, maxV1, 'b--', 'LineWidth', 1)
plot(expData.time./60, minV1, 'b--', 'LineWidth', 1)
hold off
title('Hepatocyte to billiary ducts')
xlabel('Time log_1_0 [min]');
ylabel('Flux rate [mol/s]')
set(gca, 'XScale', 'log')
xlim([0.1 180])

% v3-v2
subplot(3,1,2)
hold on
plot(expData.time./60, plotData.v3v2(end,:), 'b-', 'LineWidth', 2)
plot(expData.time./60, maxV3V2, 'b--', 'LineWidth', 1)
plot(expData.time./60, minV3V2, 'b--', 'LineWidth', 1)
hold off
title('Net plasma to hepatocyte flux')
xlabel('Time log_1_0 [min]');
ylabel('Flux rate [mol/s]')
set(gca, 'XScale', 'log')
xlim([0.1 180])

% v4
subplot(3,1,3)
hold on
plot(expData.time./60, plotData.v4(end,:), 'b-', 'LineWidth', 2)
plot(expData.time./60, maxV4, 'b--', 'LineWidth', 1)
plot(expData.time./60, minV4, 'b--', 'LineWidth', 1)
hold off
title('Plasma to urine flux')
xlabel('Time log_1_0 [min]');
ylabel('Flux rate [mol/s]')
set(gca, 'XScale', 'log')
xlim([0.1 180])
