# Supplementary material for: Physiologically Realistic and Validated Mathematical Liver Model Revels Hepatobiliary Transfer Rates for Gd-EOB-DTPA Using Human DCE-MRI Data
Source: PLoS One. 2014 Apr 18;9(4):e95700. doi: 10.1371/journal.pone.0095700 (PMC3991717; doi:10.1371/journal.pone.0095700)
Supplement: File S1 — Scripts and models. This file contains all relevant model definitions and scripts used in this work. (TGZ) [file pone.0095700.s001.tgz › Supplementary/Plots/plotPredNPL.m]

function plotPredNPL(dataIn, expData, badSol, adhoc)
% Plots model predictions vs experimental data and the PL-analysis of the
% parameter confidence intervalls (Fig.3 & Fig.4).
% inputs
% 1) Results from the PL-analysis
% 2) Dim of the subplot windows (i.e. [3 2] = 3 rows and 2 columns)
% 3) Experimental data
% 4) Adhoc constraint results

expData.time = [expData.time (expData.time(end)+1):1:(expData.time(end)+1.47*60*60)];
nParam = size(dataIn,2);
load rateInject_sec
% Extract the edges of the PLH anlaysis and every third element.
nStep = 1;
for i = 1 : nParam
    pVect(nStep,1:nParam) = dataIn{i}.pVect(1,:);
    pVect(nStep+1,1:nParam) = dataIn{i}.pVect(end,:);
    
    
    if i > 1
        pVect(nStep,1) = dataIn{1}.pVal(dataIn{1}.pStartLoc);
        pVect(nStep+1,1) = dataIn{1}.pVal(dataIn{1}.pStartLoc);
    end
    nStep = nStep + 2;
    
    tVect = 2:3:size(dataIn{i}.pVect,1)-1;
    for j =  1 : numel(tVect)
        pVect(nStep, 1:nParam) = dataIn{i}.pVect(tVect(j),:);
        if i > 1
            pVect(nStep,1) = dataIn{1}.pVal(dataIn{1}.pStartLoc);
        end
        nStep = nStep + 1;
    end
end

pVect(nStep,1:nParam) = dataIn{1}.pVect(dataIn{1}.pStartLoc,:);


modelName{1} = 'model_R_5_6_NO_Km_s_MRI';
modelName{2} = 'model_R_5_6_NO_Ktrans_s_MRI';
icOrig = SBinitialconditions(modelName{1});
% Simulation options
simOptions = [];
simOptions.maxnumstep = 1e8;
simOptions.reltol = 1e-10;
simOptions.abstol = 1e-10;
simOptions.minstep = 0;
simOptions.maxstep = inf;
nTime = numel(expData.time);

% Simulate the the vectors from PLH
for i = 1 : nStep
    
    simData = feval(char(modelName{1}), expData.time, icOrig, pVect(i,2:end), simOptions);
    
    plotData.liv(i,1:nTime) = simData.reactionvalues(:,8).*pVect(i,1);
    plotData.spl(i,1:nTime) = simData.reactionvalues(:,9).*pVect(i,1);
    plotData.v(i,1:nTime) = simData.reactionvalues(:,10).*pVect(i,1);
    
    plotData.v1(i,1:nTime) = simData.reactionvalues(:,1); % mol/s
    plotData.v2(i,1:nTime) = simData.reactionvalues(:,2); % mol/l/s
    plotData.v3(i,1:nTime) = simData.reactionvalues(:,3); % mol/l/s
    plotData.v4(i,1:nTime) = simData.reactionvalues(:,4); % mol/s
    
    plotData.v2_norm(i,1:nTime) = simData.reactionvalues(:,2).*simData.variablevalues(1,7).*simData.variablevalues(1,3); % mol/s
    plotData.v3_norm(i,1:nTime) = simData.reactionvalues(:,3).*simData.variablevalues(1,8).*(1-0.41); % mol/s
    plotData.v3v2(i,1:nTime) = plotData.v3_norm(i,1:nTime) - plotData.v2_norm(i,1:nTime); % mol/s
    
    
end

% Get the min and max from "all" solutions passing PLH
maxLiver = max(plotData.liv);
minLiver = min(plotData.liv);
maxSpleen = max(plotData.spl);
minSpleen = min(plotData.spl);
maxVein = max(plotData.v);
minVein = min(plotData.v);

maxV1 = max(plotData.v1);
minV1 = min(plotData.v1);
maxV3V2 = max(plotData.v3v2);
minV3V2 = min(plotData.v3v2);
maxV4 = max(plotData.v4);
minV4 = min(plotData.v4);

temp_urine = sum(plotData.v4,2);
temp_bile = sum(plotData.v1,2);

urine = temp_urine./(temp_bile+temp_urine);
bile = temp_bile./(temp_bile+temp_urine);

% Simulate the crappy solution
for i = 1 : size(badSol,1)
    simData = feval(char(modelName{2}), expData.time, icOrig, badSol(i,:), simOptions);
    
    scale(1) = lscov([simData.reactionvalues(expData.timeMRILoc,8); simData.reactionvalues(expData.timeMRILoc,9);...
    simData.reactionvalues(expData.timeMRILoc,10)],expData.scaleing.MRI, expData.scaleing.MRISE);
    
    plotDataCrap.liv(i,1:nTime) = simData.reactionvalues(:,8).*scale;
    plotDataCrap.spl(i,1:nTime) = simData.reactionvalues(:,9).*scale;
    plotDataCrap.v(i,1:nTime) = simData.reactionvalues(:,10).*scale;
end

% Simulate for the adhoc constraint thingy.
longTime = [expData.time (expData.time(end)+1):1:3*60*60];
nLong = length(longTime);
simData = feval(char(modelName{1}), longTime, icOrig, adhoc.param(1,:));
scale(1) = lscov([simData.reactionvalues(expData.timeMRILoc,8); simData.reactionvalues(expData.timeMRILoc,9);...
    simData.reactionvalues(expData.timeMRILoc,10)],expData.scaleing.MRI, expData.scaleing.MRISE);
plotAdhocBad = 100.*simData.statevalues(:,2).*scale./injection.dose(1);
for i = 1 : nStep
    simData = feval(char(modelName{1}), longTime, icOrig, pVect(i,2:end), simOptions);
    plotAdhoc(i,1:nLong) = 100.*simData.statevalues(:,2).*pVect(i,1)./injection.dose(1);
end

maxAdhoc = max(plotAdhoc);
minAdhoc = min(plotAdhoc);


%% New figure with the rates
figure()

% v1
subplot(2,2,1)
hold on
plot(expData.time./60, plotData.v1(end,:), 'b-', 'LineWidth', 2)
plot(expData.time./60, maxV1, 'b--', 'LineWidth', 1)
plot(expData.time./60, minV1, 'b--', 'LineWidth', 1)
hold off
title('Hepatocyte to billiary ducts')
xlabel('Time log_1_0 [min]');
ylabel('Flux rate [mol/s]')
set(gca, 'XScale', 'log')
xlim([0.1 180])

% v3-v2
subplot(2,2,2)
hold on
plot(expData.time./60, plotData.v3v2(end,:), 'b-', 'LineWidth', 2)
plot(expData.time./60, maxV3V2, 'b--', 'LineWidth', 1)
plot(expData.time./60, minV3V2, 'b--', 'LineWidth', 1)
hold off
title('Net plasma to hepatocyte flux')
xlabel('Time log_1_0 [min]');
ylabel('Flux rate [mol/s]')
set(gca, 'XScale', 'log')
xlim([0.1 180])

% v4
subplot(2,2,3)
hold on
plot(expData.time./60, plotData.v4(end,:), 'b-', 'LineWidth', 2)
plot(expData.time./60, maxV4, 'b--', 'LineWidth', 1)
plot(expData.time./60, minV4, 'b--', 'LineWidth', 1)
hold off
title('Plasma to urine flux')
xlabel('Time log_1_0 [min]');
ylabel('Flux rate [mol/s]')
set(gca, 'XScale', 'log')
xlim([0.1 180])

subplot(2,2,4)
title(['Bile: ' num2str(bile(end)) ' Urine: ' num2str(urine(end))])
boxplot([urine, bile])

%% First row, acceptable solutions accoring PL analysis of rrKm
figure()
% EOB, liver
subplot(3,3,1)
hold on
plot(expData.time./60, plotData.liv(end,:), 'b-', 'LineWidth', 2)
plot(expData.time./60, maxLiver, 'b--', 'LineWidth', 1)
plot(expData.time./60, minLiver, 'b--', 'LineWidth', 1)
errorbar(expData.time(expData.timeMRILoc)./60, expData.liv, expData.liv_SE,...
    'kd', 'MarkerEdgeColor', 'k', 'MarkerFaceColor', 'y', 'MarkerSize', 6, 'LineWidth', 2)
hold off
title('Liver')
xlabel('Time [min]');
ylabel('R_1(t)-R_1_,_P_r_e _C_o_n_t_r_a_s_t [s^-^1]')
legend('Simulation', 'Upper bound', 'Lower bound', 'Meassured \pm SE', 'Location', 'Best')
xlim([-1 50])

% EOB, spleen
subplot(3,3,2)
hold on
plot(expData.time./60, plotData.spl(end,:), 'b-', 'LineWidth', 2)
plot(expData.time./60, maxSpleen, 'b--', 'LineWidth', 1)
plot(expData.time./60, minSpleen, 'b--', 'LineWidth', 1)
errorbar(expData.time(expData.timeMRILoc)./60, expData.spl, expData.spl_SE,...
    'kd', 'MarkerEdgeColor', 'k', 'MarkerFaceColor', 'y', 'MarkerSize', 6, 'LineWidth', 2)
hold off
title('Spleen')
xlabel('Time [min]');
ylabel('R_1(t)-R_1_,_P_r_e _C_o_n_t_r_a_s_t [s^-^1]')
xlim([-1 50])

% EOB, vein
subplot(3,3,3)
hold on
plot(expData.time./60, plotData.v(end,:), 'b-', 'LineWidth', 2)
plot(expData.time./60, maxVein, 'b--', 'LineWidth', 1)
plot(expData.time./60, minVein, 'b--', 'LineWidth', 1)
errorbar(expData.time(expData.timeMRILoc)./60, expData.v, expData.v_SE,...
    'kd', 'MarkerEdgeColor', 'k', 'MarkerFaceColor', 'y', 'MarkerSize', 6, 'LineWidth', 2)
hold off
title('Vein')
xlabel('Time [min]');
ylabel('R_1(t)-R_1_,_P_r_e _C_o_n_t_r_a_s_t [s^-^1]')
xlim([-1 50])

%% Second row, crappy "optimal" solutions for rrKtrans, rejected.

% EOB crap liver
subplot(3,3,4)
hold on
for i = 1 : size(badSol,1)
    plot(expData.time./60, plotDataCrap.liv(i,:), 'b-', 'LineWidth', 2)
end
errorbar(expData.time(expData.timeMRILoc)./60, expData.liv, expData.liv_SE,...
    'kd', 'MarkerEdgeColor', 'k', 'MarkerFaceColor', 'y', 'MarkerSize', 6, 'LineWidth', 2)
hold off
title('Liver')
xlabel('Time [min]');
ylabel('R_1(t)-R_1_,_P_r_e _C_o_n_t_r_a_s_t [s^-^1]')
xlim([-1 50])

% EOB crap spleen
subplot(3,3,5)
hold on
for i = 1 : size(badSol,1)
    plot(expData.time./60, plotDataCrap.spl(i,:), 'b-', 'LineWidth', 2)
end
errorbar(expData.time(expData.timeMRILoc)./60, expData.spl, expData.spl_SE,...
    'kd', 'MarkerEdgeColor', 'k', 'MarkerFaceColor', 'y', 'MarkerSize', 6, 'LineWidth', 2)
hold off
title('Spleen')
xlabel('Time [min]');
ylabel('R_1(t)-R_1_,_P_r_e _C_o_n_t_r_a_s_t [s^-^1]')
xlim([-1 50])

% EOB crap veins
subplot(3,3,6)
hold on
for i = 1 : size(badSol,1)
    plot(expData.time./60, plotDataCrap.v(i,:), 'b-', 'LineWidth', 2)
end
errorbar(expData.time(expData.timeMRILoc)./60, expData.v, expData.v_SE,...
    'kd', 'MarkerEdgeColor', 'k', 'MarkerFaceColor', 'y', 'MarkerSize', 6, 'LineWidth', 2)
hold off
title('Spleen')
xlabel('Time [min]');
ylabel('R_1(t)-R_1_,_P_r_e _C_o_n_t_r_a_s_t [s^-^1]')
xlim([-1 50])

%% Last row, ad hoc constraint. show "optimal" rrKm and a spread? solution for the ok one.
subplot(3,3,8)
hold on
plot(longTime./60./60, maxAdhoc, 'b--')
plot(longTime./60./60, minAdhoc, 'b--')
plot(longTime./60./60, plotAdhoc(end,:), 'b-', 'LineWidth', 2)
plot(longTime./60./60, plotAdhocBad, 'r-', 'LineWidth', 2)
set(gca, 'YScale', 'log')
hold off
title('Dose-normalized serum concentration')
xlabel('log_1_0 (Time [min])')
ylabel('%')
