# Supplementary material for: Physiologically Realistic and Validated Mathematical Liver Model Revels Hepatobiliary Transfer Rates for Gd-EOB-DTPA Using Human DCE-MRI Data
Source: PLoS One. 2014 Apr 18;9(4):e95700. doi: 10.1371/journal.pone.0095700 (PMC3991717; doi:10.1371/journal.pone.0095700)
Supplement: File S1 — Scripts and models. This file contains all relevant model definitions and scripts used in this work. (TGZ) [file pone.0095700.s001.tgz › Supplementary/Plots/plotValid.m]

function plotValid(dataIn, expData, validationParam)
% Plots the validation data (Fig. 5).
% inputs:
% 1) Results from the PL-analysis
% 2) Experimental data
% 3) Parameters values

nParam = size(dataIn,2);

% Assemble the paramter vector
nStep = 1;
for i = 1 : nParam
    pVect(nStep,1:nParam) = dataIn{i}.pVect(1,:);
    pVect(nStep+1,1:nParam) = dataIn{i}.pVect(end,:);
    
    
    if i > 1
        pVect(nStep,1) = dataIn{1}.pVal(dataIn{1}.pStartLoc);
        pVect(nStep+1,1) = dataIn{1}.pVal(dataIn{1}.pStartLoc);
    end
    nStep = nStep + 2;
    
    tVect = 2:3:size(dataIn{i}.pVect,1)-1;
    for j =  1 : numel(tVect)
        pVect(nStep, 1:nParam) = dataIn{i}.pVect(tVect(j),:);
        if i > 1
            pVect(nStep,1) = dataIn{1}.pVal(dataIn{1}.pStartLoc);
        end
        nStep = nStep + 1;
    end
end

pVect(nStep,1:nParam) = dataIn{1}.pVect(dataIn{1}.pStartLoc,:);


modelName{1} = 'model_R_5_6_NO_Km_s_MRI';
modelName{2} = 'model_R_5_6_NO_Km_s_Serum1';
modelName{3} = 'model_R_5_6_NO_Km_s_Serum2';
modelName{4} = 'model_R_5_6_NO_Km_s_Serum3';

icOrig = SBinitialconditions(modelName{1});
% Simulation options
simOptions = [];
simOptions.maxnumstep = 1e8;
simOptions.reltol = 1e-10;
simOptions.abstol = 1e-10;
simOptions.minstep = 0;
simOptions.maxstep = inf;
nTime = numel(expData.time);

% Simulate the the vectors from PLH
for i = 1 : nStep
    
    for j = 2 : 4
        simData{j} = feval(char(modelName{j}), expData.time, icOrig, pVect(i,2:end), simOptions);
    end
    scale = lscov([simData{2}.statevalues(expData.timeSerumLoc,2); simData{3}.statevalues(expData.timeSerumLoc,2); simData{4}.statevalues(expData.timeSerumLoc,2) ],...
    expData.scaleing.serum, expData.scaleing.serumSD);

    plotData.Serum1(i,1:nTime) = simData{2}.statevalues(:,2).*scale;
    plotData.Serum2(i,1:nTime) = simData{3}.statevalues(:,2).*scale;
    plotData.Serum3(i,1:nTime) = simData{4}.statevalues(:,2).*scale;
    
end

% Get the min and max from "all" solutions passing PLH
maxSerum1 = max(plotData.Serum1);
maxSerum2 = max(plotData.Serum2);
maxSerum3 = max(plotData.Serum3);
minSerum1 = min(plotData.Serum1);
minSerum2 = min(plotData.Serum2);
minSerum3 = min(plotData.Serum3);

% Check the validation vectors
pLoc = find(validationParam.okLoc(:,1));
for j = 1 : numel(pLoc)
    
    % Simulate vector
    for i = 2 : 4
        simData{i} = feval(char(modelName{i}), expData.time, icOrig, validationParam.param(pLoc(j),:), simOptions);
    end
    
    if validationParam.scale(pLoc(j),2) == 0
        validationParam.scale(pLoc(j),2) = lscov([simData{2}.statevalues(expData.timeSerumLoc,2); simData{3}.statevalues(expData.timeSerumLoc,2); simData{4}.statevalues(expData.timeSerumLoc,2) ],...
            expData.scaleing.serum, expData.scaleing.serumSD);
    end
    
    plotData.Serum1Valid(j,1:nTime) = simData{2}.statevalues(:,2).*validationParam.scale(pLoc(j),2);
    plotData.Serum2Valid(j,1:nTime) = simData{3}.statevalues(:,2).*validationParam.scale(pLoc(j),2);
    plotData.Serum3Valid(j,1:nTime) = simData{4}.statevalues(:,2).*validationParam.scale(pLoc(j),2);
    
end


%% Plot the lot'

figure()
% PLH limit plot
% Serum1
subplot(3,1,1)
hold on
plot(expData.time./60, plotData.Serum1(end,:), 'b-', 'LineWidth', 2)
plot(expData.time./60, maxSerum1, 'b--', 'LineWidth', 1)
plot(expData.time./60, minSerum1, 'b--', 'LineWidth', 1)
errorbar(expData.time(expData.timeSerumLoc)./60, expData.serum{1}.mean, expData.serum{1}.SD,...
    'kd', 'MarkerEdgeColor', 'k', 'MarkerFaceColor', 'y', 'MarkerSize', 6, 'LineWidth', 2)
hold off
title('Dose: 0.2 mmol/kgBW')
xlabel('Time [min]')
ylabel('Gd concentration [M]')
xlim([-1 50])

% Serum2
subplot(3,1,2)
hold on
plot(expData.time./60, plotData.Serum2(end,:), 'b-', 'LineWidth', 2)
plot(expData.time./60, maxSerum2, 'b--', 'LineWidth', 1)
plot(expData.time./60, minSerum2, 'b--', 'LineWidth', 1)
errorbar(expData.time(expData.timeSerumLoc)./60, expData.serum{1}.mean, expData.serum{1}.SD,...
    'kd', 'MarkerEdgeColor', 'k', 'MarkerFaceColor', 'y', 'MarkerSize', 6, 'LineWidth', 2)
hold off
title('Dose: 0.35 mmol/kgBW')
xlabel('Time [min]')
ylabel('Gd concentration [M]')
xlim([-1 50])

% Serum1
subplot(3,1,3)
hold on
plot(expData.time./60, plotData.Serum3(end,:), 'b-', 'LineWidth', 2)
plot(expData.time./60, maxSerum3, 'b--', 'LineWidth', 1)
plot(expData.time./60, minSerum3, 'b--', 'LineWidth', 1)
errorbar(expData.time(expData.timeSerumLoc)./60, expData.serum{1}.mean, expData.serum{1}.SD,...
    'kd', 'MarkerEdgeColor', 'k', 'MarkerFaceColor', 'y', 'MarkerSize', 6, 'LineWidth', 2)
hold off
title('Dose: 0.5 mmol/kgBW')
xlabel('Time [min]')
ylabel('Gd concentration [M]')
xlim([-1 50])

figure()
% Validation vector plot
% Serum1
subplot(3,1,1)
hold on
for i =  1 : numel(pLoc)
    plot(expData.time./60, plotData.Serum1Valid(i,:), 'b-', 'LineWidth', 2)
end
errorbar(expData.time(expData.timeSerumLoc)./60, expData.serum{1}.mean, expData.serum{1}.SD,...
    'kd', 'MarkerEdgeColor', 'k', 'MarkerFaceColor', 'y', 'MarkerSize', 6, 'LineWidth', 2)
hold off
title('Dose: 0.2 mmol/kgBW')
xlabel('Time [min]')
ylabel('Gd concentration [M]')
xlim([-1 50])

% Serum1
subplot(3,1,2)
hold on
for i =  1 : numel(pLoc)
    plot(expData.time./60, plotData.Serum2Valid(i,:), 'b-', 'LineWidth', 2)
end
errorbar(expData.time(expData.timeSerumLoc)./60, expData.serum{2}.mean, expData.serum{2}.SD,...
    'kd', 'MarkerEdgeColor', 'k', 'MarkerFaceColor', 'y', 'MarkerSize', 6, 'LineWidth', 2)
hold off
title('Dose: 0.35 mmol/kgBW')
xlabel('Time [min]')
ylabel('Gd concentration [M]')
xlim([-1 50])

% Serum1
subplot(3,1,3)
hold on
for i =  1 : numel(pLoc)
    plot(expData.time./60, plotData.Serum3Valid(i,:), 'b-', 'LineWidth', 2)
end
errorbar(expData.time(expData.timeSerumLoc)./60, expData.serum{3}.mean, expData.serum{3}.SD,...
    'kd', 'MarkerEdgeColor', 'k', 'MarkerFaceColor', 'y', 'MarkerSize', 6, 'LineWidth', 2)
hold off
title('Dose: 0.5 mmol/kgBW')
xlabel('Time [min]')
ylabel('Gd concentration [M]')
xlim([-1 50])
