# Supplementary material for: Physiologically Realistic and Validated Mathematical Liver Model Revels Hepatobiliary Transfer Rates for Gd-EOB-DTPA Using Human DCE-MRI Data
Source: PLoS One. 2014 Apr 18;9(4):e95700. doi: 10.1371/journal.pone.0095700 (PMC3991717; doi:10.1371/journal.pone.0095700)
Supplement: File S1 — Scripts and models. This file contains all relevant model definitions and scripts used in this work. (TGZ) [file pone.0095700.s001.tgz › Supplementary/Plots/plotPLH.m~]

function plotPLH(dataIn, subMatrix, varargin) 
% Plots PLH results
% inputs
% 1) dataIn - results structure from the PLH script
% 2) subMatrix - dim of the subplot windows (i.e. [3 2] = 3 rows and 2
%    columns)
% 3) experimental data
% 4) model name

nParam = size(dataIn,2);
nPlots = subMatrix(1)*subMatrix(2);
countPlots = 1;
figure()
for i = 1 : nParam
    if i == nPlots + 1
        figure()
        countPlots = 1;
    end
    subplot(subMatrix(1), subMatrix(2), countPlots)
    hold on
    plot(dataIn{i}.pVal(dataIn{i}.pStartLoc), dataIn{i}.cost(dataIn{i}.pStartLoc), 'kx')
    xL = [10^(log10(min(dataIn{i}.pVal))-0.5) 10^(log10(max(dataIn{i}.pVal))+0.5)];
    plot(dataIn{i}.pVal, dataIn{i}.cost)
    plot(xL, [(dataIn{i}.cost(dataIn{i}.pStartLoc)+chi2inv(0.95,1)) (dataIn{i}.cost(dataIn{i}.pStartLoc)+chi2inv(0.95,1))], 'r-')
    set(gca, 'Xscale', 'log')
    set(gca, 'Xlim', xL, 'Ylim', [(min(dataIn{i}.cost)-1) (max(dataIn{i}.cost)+1)])
    hold off
    tStr{1} = ['Uncertainty for parameter: ' dataIn{i}.pName];
    tStr{2} = sprintf('%12.6e [%12.6e ; % 12.6e]', dataIn{i}.pVal(dataIn{i}.pStartLoc), dataIn{i}.pCI(1), dataIn{i}.pCI(2));
    xlabel('Parameter value')
    ylabel('T \chi ^2')
    title(tStr)
    
    countPlots = countPlots + 1;
end

if nargin > 2
    
    % Extract the edges of the PLH anlaysis and every third element.
    nStep = 1;
    for i = 1 : nParam
        pVect(nStep,1:nParam) = dataIn{i}.pVect(1,:);
        pVect(nStep+1,1:nParam) = dataIn{i}.pVect(end,:);

        
        if i > 1
            pVect(nStep,1) = dataIn{1}.pVal(dataIn{1}.pStartLoc);
            pVect(nStep+1,1) = dataIn{1}.pVal(dataIn{1}.pStartLoc);
        end
        nStep = nStep + 2;
        
        tVect = 2:3:size(dataIn{i}.pVect,1)-1;
        for j =  1 : numel(tVect)
            pVect(nStep, 1:nParam) = dataIn{i}.pVect(tVect(j),:);
            if i > 1
                pVect(nStep,1) = dataIn{1}.pVal(dataIn{1}.pStartLoc);
            end
            nStep = nStep + 1;
        end
    end
    
    pVect(nStep,1:nParam) = dataIn{1}.pVect(dataIn{1}.pStartLoc,:);
    
   
    modelName{1} = strcat(varargin{2}, '_s_MRI');
    modelName{2} = strcat(varargin{2}, '_s_Serum1');
    modelName{3} = strcat(varargin{2}, '_s_Serum2');
    modelName{4} = strcat(varargin{2}, '_s_Serum3');
    icOrig = SBinitialconditions(modelName{1});
    % Simulation options
    simOptions = [];
    simOptions.maxnumstep = 1e8;
    simOptions.reltol = 1e-10;
    simOptions.abstol = 1e-10;
    simOptions.minstep = 0;
    simOptions.maxstep = inf;
    nTime = numel(varargin{1}.time);
    
    % Simulate the the vectors from PLH
    for i = 1 : nStep
        for j = 1 : 4
            simData{j} = feval(char(modelName{j}), varargin{1}.time, icOrig, pVect(i,2:end), simOptions);
        end
        plotData.liv(i,1:nTime) = simData{1}.reactionvalues(:,9).*pVect(i,1);
        plotData.spl(i,1:nTime) = simData{1}.reactionvalues(:,10).*pVect(i,1);
        plotData.v(i,1:nTime) = simData{1}.reactionvalues(:,11).*pVect(i,1);
        plotData.b(i,1) = simData{1}.statevalues(end,6)./(simData{1}.statevalues(end,6)+simData{1}.statevalues(end,7));
        plotData.u(i,1) = simData{1}.statevalues(end,7)./(simData{1}.statevalues(end,6)+simData{1}.statevalues(end,7));
        
        scale = lscov([simData{2}.statevalues(varargin{1}.timeSerumLoc,2); simData{3}.statevalues(varargin{1}.timeSerumLoc,2); simData{4}.statevalues(varargin{1}.timeSerumLoc,2) ],...
            varargin{1}.scaleing.serum, varargin{1}.scaleing.serumSD);
        for j = 1 : 3
            plotData.p{j}(i,1:nTime) = simData{j+1}.statevalues(:,2).*scale;
        end
        
    end
    
    maxLiver = max(plotData.liv);
    minLiver = min(plotData.liv);
    maxSpleen = max(plotData.spl);
    minSpleen = min(plotData.spl);
    maxVein = max(plotData.v);
    minVein = min(plotData.v);
    for j =  1 : 3
    	maxP{j} = max(plotData.p{j});
        minP{j} = min(plotData.p{j});
    end
    maxB = max(plotData.b);
    minB = min(plotData.b);
    maxU = max(plotData.u);
    minU = min(plotData.u);
    
   
    
    figure()
    % EOB, liver
    subplot(3,2,1)
    hold on
    plot(varargin{1}.time./60, plotData.liv(end,:), 'b-')
    plot(varargin{1}.time./60, maxLiver, 'b--')
    plot(varargin{1}.time./60, minLiver, 'b--')
    errorbar(varargin{1}.time(varargin{1}.timeMRILoc)./60, varargin{1}.liv, varargin{1}.liv_SE, 'r^')
%     for i = 1 : numel(pLoc)
%         plot(varargin{1}.time./60, plotAdhoc.liv(i,:), 'g-')
%     end
    hold off
    title('MRI Liver, 0.025mmol/KGBW')
    xlabel('Time [min]');
    ylabel('R_1(t)-R_1_,_P_r_e _C_o_n_t_r_a_s_t [s^-^1]')
    legend('Simulation', 'Upper bound', 'Lower bound', 'Meassured \pm SE', 'Location', 'Best')
    xlim([-1 50])
    
    % EOB, spleen
    subplot(3,2,3)
    hold on
    plot(varargin{1}.time./60, plotData.spl(end,:), 'b-')
    plot(varargin{1}.time./60, maxSpleen, 'b--')
    plot(varargin{1}.time./60, minSpleen, 'b--')
    errorbar(varargin{1}.time(varargin{1}.timeMRILoc)./60, varargin{1}.spl, varargin{1}.spl_SE, 'r^')
    hold off
    title('MRI Spleen, 0.025mmol/KGBW')
    xlabel('Time [min]');
    ylabel('R_1(t)-R_1_,_P_r_e _C_o_n_t_r_a_s_t [s^-^1]')
    xlim([-1 50])
    
    % EOB, vein
    subplot(3,2,5)
    hold on
    plot(varargin{1}.time./60, plotData.v(end,:), 'b-')
    plot(varargin{1}.time./60, maxVein, 'b--')
    plot(varargin{1}.time./60, minVein, 'b--')
    errorbar(varargin{1}.time(varargin{1}.timeMRILoc)./60, varargin{1}.v, varargin{1}.v_SE, 'r^')
%     for i = 1 : numel(pLoc)
%         plot(varargin{1}.time./60, plotAdhoc.vein(i,:), 'g-')
%     end
    hold off
    title('MRI Vein, 0.025mmol/KGBW')
    xlabel('Time [min]');
    ylabel('R_1(t)-R_1_,_P_r_e _C_o_n_t_r_a_s_t [s^-^1]')
    %legend('Simulation', 'Upper bound', 'Lower bound', 'Meassured \pm SE', 'Location', 'Best')
    xlim([-1 50])
    
    % Plasma 1
    subplot(3,2,2)
    hold on
    plot(varargin{1}.time./60, plotData.p{1}(end,:), 'b-')
    plot(varargin{1}.time./60, maxP{1}, 'b--')
    plot(varargin{1}.time./60, minP{1}, 'b--')
    errorbar(varargin{1}.time(varargin{1}.timeSerumLoc)./60, varargin{1}.serum{1}.mean, varargin{1}.serum{1}.SD, 'r^')
    hold off
    title('Blood sample, 0.2mmol/KGBW')
    xlabel('Time [min]');
    ylabel('Concentration [M]')
    %legend('Simulation', 'Upper bound', 'Lower bound', 'Meassured \pm SE', 'Location', 'Best')
    xlim([-1 50])
        
    % Plasma 2
    subplot(3,2,4)
    hold on
    plot(varargin{1}.time./60, plotData.p{2}(end,:), 'b-')
    plot(varargin{1}.time./60, maxP{2}, 'b--')
    plot(varargin{1}.time./60, minP{2}, 'b--')
    errorbar(varargin{1}.time(varargin{1}.timeSerumLoc)./60, varargin{1}.serum{2}.mean, varargin{1}.serum{2}.SD, 'r^')
    hold off
    title('Blood sample, 0.35mmol/KGBW')
    xlabel('Time [min]');
    ylabel('Concentration [M]')
    %legend('Simulation', 'Upper bound', 'Lower bound', 'Meassured \pm SE', 'Location', 'Best')
    xlim([-1 50])
        
    % Plasma 3
    subplot(3,2,6)
    hold on
    plot(varargin{1}.time./60, plotData.p{3}(end,:), 'b-')
    plot(varargin{1}.time./60, maxP{3}, 'b--')
    plot(varargin{1}.time./60, minP{3}, 'b--')
    errorbar(varargin{1}.time(varargin{1}.timeSerumLoc)./60, varargin{1}.serum{3}.mean, varargin{1}.serum{3}.SD, 'r^')
    hold off
    title('Blood sample, 0.5mmol/KGBW')
    xlabel('Time [min]');
    ylabel('Concentration [M]')
    %legend('Simulation', 'Upper bound', 'Lower bound', 'Meassured \pm SE', 'Location', 'Best')
    xlim([-1 50])
    
    figure()
    hold on
    errorbar(1,plotData.u(end,1)*100, (plotData.u(end,1)-minU)*100, (maxU-plotData.u(end,1))*100, 'd')
    errorbar(2,plotData.b(end,1)*100, (plotData.b(end,1)-minB)*100, (maxB-plotData.b(end,1))*100, 'd')
    title('Eliminations @ 3h')
    ylabel('Fraction of total elimnitions [%]')
    xlabel('Sink')
end
